# Supplementary material for: Suppressing peatland methane production by electron snorkeling through pyrogenic carbon in controlled laboratory incubations
Source: Nat Commun. 2021 Jul 5;12:4119. doi: 10.1038/s41467-021-24350-y (PMC8257765; doi:10.1038/s41467-021-24350-y)
Supplement: Supplementary file 4 — Dataset 1 [file 41467_2021_24350_MOESM4_ESM.xlsx]

## Sheet: Figure 1a and c; Figure S2 
Figure 1a							Figure 1c
	Control		Redox-cycling ET (PyC500)		Redox-cycling ET (PyC400)			Control		Capacitive ET (PyC800)		Conductive ET (PyC800)
Day	Production rate Ave. (µmol g-1 soil C d-1)	Production rate S.D.	Production rate Ave. (µmol g-1 soil C d-1)	Production rate S.D.	Production rate Ave. (µmol g-1 soil C d-1)	Production rate S.D.	Day	Production rate Ave. (µmol g-1 soil C d-1)	Production rate S.D.	Production rate Ave. (µmol g-1 soil C d-1)	Production rate S.D.	Production rate Ave. (µmol g-1 soil C d-1)	Production rate S.D.
1	5.26324	0.25633	5.41667	0.14967	5.41667	0.23893	1	5.20324	0.32833	5.41667	0.36667	4.96527	0.41333
2	5.30093	0.23333	5.22807	0.16667	5.21642	0.16333	2	5.25413	0.43173	5.59722	0.46667	5.27221	0.40667
3	5.94153	0.36421	5.02967	0.19133	4.87333	0.18347	3	5.85012	0.53223	5.77781	0.48667	5.95833	0.56667
4	5.48236	0.30168	4.53267	0.23187	4.82387	0.36326	4	5.38053	0.56667	5.12782	0.66667	4.96527	0.53333
5	5.34174	0.25846	4.18637	0.39193	4.35502	0.20816	5	5.16387	0.43333	5.34447	0.56012	3.25108	0.66667
6	5.06899	0.40164	4.5722	0.31461	4.30967	0.16667	6	5.38053	0.47333	4.96527	0.36667	3.80973	0.47333
7	5.14113	0.28431	4.35847	0.21457	4.2686	0.20812	7	5.41667	0.33333	4.87514	0.41125	3.26807	0.40326
8	4.74243	0.22222	4.18807	0.20842	3.95113	0.25214	8	5.45281	0.41333	4.69447	0.26667	2.88887	0.26667
9	4.86113	0.28171	4.11887	0.258	3.8572	0.30533	9	5.50693	0.31324	4.33333	0.40245	2.39233	0.36667
Supplementary Figure S2a							Supplementary Figure S2b							Supplementary Figure S2c
	Control		Redox-cycling ET (PyC500)		Redox-cycling ET (PyC400)			Control		Redox-cycling ET (PyC500)		Redox-cycling ET (PyC400)			Control		Capacitive ET (PyC800)		Conductive ET (PyC800)
Day	Cumulative production Ave. (µmol g-1 soil C)	Cumulative production S.D.	Cumulative production Ave. (µmol g-1 soil C)	Cumulative production S.D.	Cumulative production Ave. (µmol g-1 soil C)	Cumulative production S.D.	Day	Cumulative production Ave. (µmol g-1 soil C)	Cumulative production S.D.	Cumulative production Ave. (µmol g-1 soil C)	Cumulative production S.D.	Cumulative production Ave. (µmol g-1 soil C)	Cumulative production S.D.	Day	Cumulative production Ave. (µmol g-1 soil C)	Cumulative production S.D.	Cumulative production Ave. (µmol g-1 soil C)	Cumulative production S.D.	Cumulative production Ave. (µmol g-1 soil C)	Cumulative production S.D.
0	0	0	0	0	0	0	0	0	0	0	0	0	0	0	0	0	0	0	0	0
1	78.4432	9.40131	79.9977	8.93124	81.8284	5.17072	1	5.26324	0.25633	5.41667	0.14967	5.41667	0.23893	1	79.4711	9.45267	78.9545	8.14367	87.7524	12.1563
2	139.48	15.5549	139.918	12.3499	146.733	11.3243	2	10.5642	0.28967	10.6447	0.11633	10.6331	0.20227	2	137.268	14.8521	135.76	15.9545	146.659	18.0409
3	191.906	21.6874	196.033	18.2186	205.616	17.8213	3	16.5057	0.64967	15.6744	0.30767	15.5064	0.38573	3	179.06	22.3269	185.911	23.4314	201.49	27.1793
4	239.961	27.604	245.8	25.1639	255.918	25.1919	4	21.9881	0.95134	20.2071	0.53953	20.3303	0.74573	4	226.413	30.9669	235.246	31.3514	251.89	36.5393
5	281.231	33.3075	289.805	31.3638	301.709	31.8806	5	27.3298	1.2098	24.3934	0.93147	24.6853	0.95373	5	268.949	35.4669	276.338	37.2015	298.69	43.5594
6	312.047	39.2164	324.182	37.7116	339.509	36.827	6	32.3988	1.61144	28.9656	1.23147	28.995	1.12042	6	303.316	43.1169	313.477	44.2214	343.69	51.6594
7	341.787	44.5713	352.341	43.1643	373.58	43.1221	7	37.5399	1.89575	33.3241	1.44547	33.2636	1.32841	7	339.439	49.2369	347.228	50.8815	386.89	57.5093
8	365.29	50.2798	378.298	46.8797	400.972	48.2214	8	42.2823	2.11797	37.5122	1.65347	37.2147	1.58044	8	368.934	53.7369	380.98	56.6415	422.89	63.8094
9	387.49	52.4985	400.036	50.4497	425.586	52.4157	9	47.1435	2.39968	41.6311	1.91147	41.0719	1.88573	9	396.227	59.1369	411.062	61.5915	457.09	69.2094
Supplementary Figure S2d							Supplementary Figure S2e				Supplementary Figure S2f
	Control		Capacitive ET (PyC800)		Conductive ET (PyC800)			Control	Redox-cycling ET (PyC500)	Redox-cycling ET (PyC400)		Control	Capacitive ET (PyC800)	Conductive ET (PyC800)
Day	Cumulative production Ave. (µmol g-1 soil C)	Cumulative production S.D.	Cumulative production Ave. (µmol g-1 soil C)	Cumulative production S.D.	Cumulative production Ave. (µmol g-1 soil C)	Cumulative production S.D.	Day	Cumulative ratio of CO2/CH4	Cumulative ratio of CO2/CH4	Cumulative ratio of CO2/CH4	Day	Cumulative ratio of CO2/CH4	Cumulative ratio of CO2/CH4	Cumulative ratio of CO2/CH4
0	0	0	0	0	0	0	1	14.904	14.7688	15.1068	1	15.2734	14.5762	17.6732
1	5.20324	0.32833	5.41667	0.36667	4.96527	0.41333	2	13.2031	13.1444	13.7996	2	13.1265	12.3263	14.3257
2	10.4574	0.76667	11.0139	0.83333	10.2375	0.82421	3	11.6267	12.5066	13.2601	3	10.9802	11.0716	12.4409
3	16.3075	1.31643	16.7917	1.32014	16.1958	1.38667	4	10.9132	12.1641	12.588	4	10.4395	10.7323	11.9035
4	21.688	1.86667	21.9195	1.98667	21.1611	1.92076	5	10.2903	11.8804	12.2222	5	10.016	10.1356	12.2353
5	26.8519	2.32731	27.264	2.54667	24.4122	2.58667	6	9.63143	11.192	11.7092	6	9.41029	9.72646	12.1781
6	32.2324	2.77333	32.2293	2.91333	28.2219	3.06327	7	9.10464	10.5732	11.2309	7	9.01587	9.35815	12.2861
7	37.6491	3.10667	37.1044	3.31333	31.49	3.46192	8	8.6393	10.0847	10.7746	8	8.55958	9.1146	12.3009
8	43.1019	3.52175	41.7989	3.58325	34.3788	3.72667	9	8.21937	9.60907	10.362	9	8.15134	8.91053	12.4307
9	48.6088	3.82632	46.1322	3.98147	36.7712	4.09333

## Sheet: Figure 1b; Figure S4
Figure 1b (Calculated based on Supplementary Method S3 and current data show in Supplementary Figure S4)
	Control	Redox-cycling ET (PyC500 3 mg g-1)		Redox-cycling ET (PyC400 3 mg g-1)			Control		Redox-cycling ET (PyC500 3 mg g-1)		Redox-cycling ET (PyC400 3 mg g-1)
Day	Electron accumulation (µmol e- g-1 soil C)	Electron accumulation Ave. (µmol e- g-1 soil C)	Electron accumulation S.D.	Electron accumulation Ave. (µmol e- g-1 soil C)	Electron accumulation S.D.	Day	Electron donating Ave. (µmol e- g-1 soil C)	Electron donating S.D.	Electron donating Ave. (µmol e- g-1 soil C)	Electron donating S.D.	Electron donating Ave. (µmol e- g-1 soil C)	Electron donating S.D.
1	0	15.67	28.45	24.53	20.79	1	192.3	23.94	208	28.45	216.8	20.79
3	0	20.89	31.35	23.7	26.73	3	207.9	32.63	228.9	31.35	231.7	26.73
9	0	147.5	43.09	106.3	37.37	9	293.6	32.93	441.1	43.1	399.9	37.37
Supplementary Figure S4
Day 1												Day 3												Day 9
Control			Redox-cycling ET (PyC500 0.03 mg g-1)			Redox-cycling ET (PyC500 3 mg g-1)			Redox-cycling ET (PyC400 3 mg g-1)			Control			Redox-cycling ET (PyC500 0.03 mg g-1)			Redox-cycling ET (PyC500 3 mg g-1)			Redox-cycling ET (PyC400 3 mg g-1)			Control			Redox-cycling ET (PyC500 0.03 mg g-1)			Redox-cycling ET (PyC500 3 mg g-1)			Redox-cycling ET (PyC400 3 mg g-1)
Potential (V)	Current Ave. (µA)	Current S.D.	Potential (V)	Current Ave. (µA)	Current S.D.	Potential (V)	Current Ave. (µA)	Current S.D.	Potential (V)	Current Ave. (µA)	Current S.D.	Potential (V)	Current Ave. (µA)	Current S.D.	Potential (V)	Current Ave. (µA)	Current S.D.	Potential (V)	Current Ave. (µA)	Current S.D.	Potential (V)	Current Ave. (µA)	Current S.D.	Potential (V)	Current Ave. (µA)	Current S.D.	Potential (V)	Current Ave. (µA)	Current S.D.	Potential (V)	Current Ave. (µA)	Current S.D.	Potential (V)	Current Ave. (µA)	Current S.D.
0.38745	-0.647505	0.5757	0.38753	-3.57719	0.45637	0.3875	-0.04014	0.94432	0.38748	-2.35852	0.709	0.38749	-0.039743	1.15894	0.38754	-2.51783	0.96892	0.38751	-2.38211	0.95714	0.38753	-1.77719	1.08096	0.45486	11.2018	1.0528	0.40197	5.92778	1.37325	0.40197	11.7969	1.31686	0.45469	15.4941	1.27275
0.39402	0.563032	0.69751	0.39402	-1.38352	0.55116	0.39401	0.986893	0.85507	0.39398	-0.151248	0.68584	0.39402	0.977218	1.0494	0.39401	-0.3646	0.9342	0.39399	-0.152751	0.92588	0.39402	0.416485	0.95299	0.46133	11.3111	0.96025	0.4085	7.14024	1.31457	0.4085	12.991	1.3841	0.46132	15.7253	1.17181
0.40698	2.15455	0.73887	0.40697	0.712575	0.58525	0.40697	2.72525	0.82265	0.40697	1.93184	0.67435	0.40698	2.6988	1.00962	0.40776	1.69021	0.90506	0.40737	1.95077	0.91038	0.40697	2.51258	0.90697	0.47432	11.4532	0.93658	0.42151	8.30885	1.31374	0.42151	14.1536	1.39189	0.4743	15.9184	1.13365
0.4208	3.64175	0.73034	0.4208	2.58077	0.58246	0.42081	4.2653	0.82557	0.42081	3.77119	0.67001	0.4208	4.22432	1.01319	0.42162	3.51717	0.88141	0.42122	3.80777	0.90451	0.4208	4.38077	0.91073	0.4873	11.6028	0.95438	0.43449	9.3549	1.3466	0.43449	15.2014	1.42235	0.48728	16.0739	1.135
0.43464	4.89006	0.70746	0.43462	4.05913	0.57176	0.43462	5.50986	0.8395	0.43461	5.21939	0.66988	0.43463	5.45746	1.03029	0.43462	4.96275	0.8641	0.43462	5.2695	0.90434	0.43462	5.85913	0.92518	0.5003	11.7303	0.98063	0.44746	10.1815	1.38396	0.44746	16.0316	1.45463	0.50027	16.1925	1.14799
0.44761	5.74669	0.70064	0.44761	4.96101	0.57771	0.4476	6.34825	0.83843	0.44759	6.09118	0.6601	0.44761	6.28851	1.02899	0.4476	5.80991	0.84919	0.44761	6.14905	0.89113	0.44761	6.76101	0.91715	0.5133	11.8021	0.98892	0.46046	10.6766	1.40508	0.46046	16.5301	1.47075	0.51328	16.2673	1.15088
0.46063	6.31121	0.70027	0.46062	5.61521	0.58205	0.46061	6.91481	0.83813	0.4606	6.73303	0.65833	0.46063	6.85042	1.02862	0.4606	6.4445	0.83906	0.4606	6.79632	0.88875	0.46062	7.41521	0.91128	0.52629	11.8575	0.99576	0.47347	11.0354	1.41996	0.47347	16.8911	1.48261	0.52627	16.3235	1.15258
0.47363	6.73363	0.69998	0.47363	6.11946	0.58201	0.47362	7.34226	0.84121	0.47361	7.22527	0.65715	0.47363	7.2746	1.0324	0.4736	6.93316	0.83337	0.47361	7.29247	0.88715	0.47363	7.91946	0.91135	0.53929	11.9037	0.99978	0.48645	11.3045	1.42915	0.48645	17.1623	1.48886	0.53926	16.3688	1.15278
0.4866	7.06333	0.6918	0.4866	6.52075	0.57681	0.48661	7.67459	0.84896	0.4866	7.61475	0.65761	0.4866	7.60462	1.0419	0.48658	7.31659	0.82274	0.48659	7.68481	0.88777	0.4866	8.32075	0.91837	0.55228	11.9444	1.00606	0.49943	11.509	1.4355	0.49943	17.3686	1.49268	0.55226	16.407	1.15402
0.4996	7.33011	0.69312	0.49959	6.8446	0.5668	0.4996	7.94227	0.85013	0.49959	7.94527	0.65844	0.4996	7.87065	1.04334	0.49958	7.63813	0.80879	0.49959	8.01757	0.88889	0.49959	8.6446	0.93188	0.56525	11.9817	1.01048	0.51328	11.6705	1.43342	0.51328	17.5274	1.49431	0.56524	16.4429	1.15381
0.51261	7.54747	0.70034	0.5126	7.11086	0.55941	0.51259	8.16045	0.85006	0.51258	8.22069	0.66036	0.51261	8.08766	1.04325	0.51258	7.90803	0.79696	0.51258	8.29468	0.89148	0.5126	8.91086	0.94186	0.57826	12.0172	1.01367	0.52709	11.8018	1.41571	0.52709	17.6522	1.48581	0.57824	16.478	1.15325
0.5256	7.7297	0.6956	0.52559	7.33922	0.55668	0.52559	8.33948	0.85675	0.52557	8.44741	0.66544	0.5256	8.26592	1.05146	0.52557	8.1379	0.78854	0.52557	8.52259	0.89835	0.52559	9.13922	0.94554	0.59126	12.0515	1.01845	0.5401	11.9071	1.40839	0.5401	17.7593	1.47601	0.59124	16.5122	1.15408
0.53858	7.88569	0.68873	0.53858	7.53557	0.56484	0.53858	8.49612	0.85127	0.53857	8.6446	0.66496	0.53858	8.42201	1.04474	0.53856	8.33471	0.78816	0.53857	8.72067	0.8977	0.53858	9.33557	0.93452	0.60424	12.0857	1.02126	0.55309	11.9982	1.41373	0.55309	17.8599	1.46789	0.60422	16.5474	1.15553
0.5516	8.02809	0.68991	0.55158	7.71107	0.57632	0.55158	8.63915	0.83552	0.55156	8.82247	0.65654	0.55159	8.56463	1.02541	0.55156	8.5042	0.79578	0.55156	8.89923	0.88633	0.55158	9.51107	0.91903	0.61724	12.1223	1.02414	0.56606	12.0846	1.42641	0.56606	17.9577	1.46451	0.61722	16.582	1.15748
0.56457	8.14721	0.69285	0.56456	7.86809	0.58145	0.56455	8.76677	0.82701	0.56454	8.98122	0.65176	0.56457	8.69201	1.01497	0.56454	8.65536	0.79691	0.56454	9.05846	0.87988	0.56456	9.66809	0.9121	0.63021	12.1579	1.02713	0.57906	12.165	1.4468	0.57906	18.0454	1.47466	0.63021	16.6174	1.15745
0.57756	8.25128	0.6937	0.57756	8.01348	0.58607	0.57755	8.88128	0.82298	0.57753	9.12459	0.64915	0.57756	8.80642	1.01002	0.57754	8.79537	0.79835	0.57754	9.20215	0.87636	0.57756	9.81348	0.90586	0.64319	12.1963	1.03005	0.59204	12.2481	1.46783	0.59204	18.1307	1.49245	0.64319	16.6553	1.15876
0.59056	8.34048	0.70157	0.59056	8.14657	0.58384	0.59055	8.97822	0.83067	0.59053	9.25623	0.65506	0.59056	8.90343	1.01946	0.59054	8.92044	0.77871	0.59054	9.33398	0.88434	0.59056	9.94657	0.90887	0.6562	12.2353	1.03235	0.60504	12.3304	1.46928	0.60504	18.212	1.4953	0.6562	16.6941	1.15929
0.60354	8.43314	0.70478	0.60355	8.27526	0.57633	0.60354	9.06543	0.84238	0.60351	9.38301	0.66209	0.60355	8.99081	1.03383	0.60353	9.04455	0.76109	0.60352	9.46089	0.89381	0.60355	10.0753	0.91901	0.66919	12.278	1.0326	0.61805	12.3984	1.46932	0.61805	18.2782	1.49789	0.6692	16.7366	1.16221
0.61654	8.52254	0.70278	0.61654	8.38367	0.5781	0.61653	9.14006	0.83602	0.61651	9.49977	0.661	0.61654	9.06572	1.02602	0.61652	9.15031	0.75134	0.61652	9.57767	0.89235	0.61654	10.1837	0.91662	0.68217	12.3253	1.03471	0.63104	12.4647	1.46837	0.63104	18.3409	1.50199	0.68217	16.7824	1.16371
0.62954	8.61467	0.69884	0.62953	8.48292	0.58651	0.62953	9.21523	0.8294	0.62951	9.59357	0.65563	0.62954	9.14119	1.01791	0.6295	9.2326	0.75018	0.62951	9.67128	0.88511	0.62953	10.2829	0.90527	0.69517	12.3785	1.03626	0.64401	12.5257	1.45992	0.64401	18.3894	1.51122	0.69517	16.8335	1.16384
0.64251	8.69723	0.7035	0.64251	8.57426	0.58896	0.64251	9.29343	0.82394	0.64249	9.68588	0.65179	0.64251	9.21967	1.0112	0.64251	9.31697	0.74977	0.6425	9.76337	0.87991	0.64251	10.3743	0.90196	0.70817	12.438	1.03822	0.65701	12.5808	1.4597	0.65701	18.4329	1.52745	0.70817	16.8905	1.16331
0.65553	8.77864	0.69753	0.65553	8.67425	0.57928	0.65551	9.37687	0.83229	0.65549	9.77409	0.64898	0.65553	9.30338	1.02144	0.6555	9.40535	0.75607	0.6555	9.85131	0.87613	0.65553	10.4742	0.91503	0.72115	12.504	1.04153	0.67002	12.6353	1.46134	0.67002	18.4781	1.54233	0.72117	16.9544	1.16342
0.66852	8.84963	0.70342	0.66852	8.77	0.56584	0.66851	9.46128	0.84352	0.66849	9.87061	0.65378	0.66852	9.38805	1.03522	0.66848	9.50494	0.74971	0.66849	9.9476	0.8826	0.66852	10.57	0.93318	0.73416	12.5784	1.04293	0.683	12.6968	1.46863	0.683	18.5419	1.54633	0.73417	17.0268	1.16553
0.6815	8.92546	0.71504	0.68149	8.86567	0.56037	0.68148	9.53979	0.84614	0.68148	9.97003	0.65551	0.6815	9.46689	1.03845	0.68147	9.6053	0.74739	0.68148	10.0468	0.88494	0.68149	10.6657	0.94055	0.74716	12.6611	1.04553	0.69598	12.7618	1.48125	0.69598	18.6095	1.55532	0.74715	17.1073	1.16661
0.69449	9.00587	0.72215	0.6945	8.95128	0.56149	0.69447	9.61461	0.83632	0.69447	10.0679	0.65256	0.6945	9.54209	1.0264	0.69446	9.69798	0.74811	0.69447	10.1444	0.88095	0.6945	10.7513	0.93904	0.76013	12.7569	1.04802	0.70897	12.8344	1.48356	0.70897	18.686	1.55209	0.76012	17.2011	1.16582
0.7075	9.08732	0.71275	0.70749	9.03438	0.56844	0.70747	9.69009	0.83621	0.70747	10.1428	0.65139	0.7075	9.61796	1.02626	0.70746	9.77457	0.75287	0.70747	10.2189	0.87937	0.70749	10.8344	0.92967	0.77313	12.858	1.04916	0.72198	12.9154	1.4826	0.72198	18.7634	1.55608	0.77312	17.3112	1.15247
0.72049	9.1653	0.70311	0.72048	9.10705	0.57274	0.72047	9.76047	0.83455	0.72046	10.2213	0.65467	0.72049	9.68878	1.02422	0.72046	9.85338	0.7469	0.72046	10.2969	0.88381	0.72048	10.9071	0.92386	0.78614	13.0609	1.07791	0.73499	12.9988	1.47863	0.73499	18.8441	1.55589	0.78613	17.486	1.19727
0.7335	9.24492	0.69508	0.73348	9.19642	0.56466	0.73346	9.83887	0.84355	0.73345	10.3139	0.66115	0.73349	9.76757	1.03527	0.73344	9.95424	0.74281	0.73345	10.3892	0.89255	0.73348	10.9964	0.93477	0.79617	13.0874	1.09916	0.74797	13.084	1.46904	0.74797	18.9236	1.55437	0.79615	17.5024	1.22296
0.74649	9.32596	0.69631	0.74647	9.29452	0.55777	0.74646	9.92869	0.84936	0.74644	10.4178	0.66642	0.74648	9.85771	1.04239	0.74644	10.063	0.73745	0.74644	10.4928	0.89967	0.74647	11.0945	0.94407	0.79975	12.8022	1.10791	0.76095	13.1761	1.46644	0.76095	19.014	1.55418	0.79969	17.2185	1.23345
0.75946	9.42691	0.70054	0.75946	9.4037	0.56107	0.75945	10.0262	0.84531	0.75943	10.5339	0.66755	0.75946	9.95547	1.03743	0.75943	10.1675	0.72265	0.75943	10.6087	0.90119	0.75946	11.2037	0.93962	0.79317	12.2294	1.09709	0.77394	13.2704	1.49	0.77394	19.1121	1.57241	0.79316	16.6567	1.21873
0.77246	9.5387	0.6876	0.77245	9.50202	0.55816	0.77244	10.1216	0.83863	0.77244	10.6434	0.66508	0.77246	10.0512	1.02923	0.77243	10.2609	0.71063	0.77244	10.7179	0.89786	0.77245	11.302	0.94354	0.78019	11.495	1.06389	0.78694	13.4494	1.4399	0.78694	19.278	1.5408	0.78018	15.9426	1.18592
0.78546	9.7527	0.7283	0.78546	9.72419	0.57462	0.78544	10.3439	0.822	0.78545	10.8709	0.65978	0.78546	10.273	1.00882	0.78542	10.4865	0.71894	0.78544	10.9459	0.8907	0.78546	11.5242	0.92132	0.76719	10.7852	1.01955	0.79658	13.4907	1.42158	0.79658	19.3104	1.53504	0.76718	15.2547	1.13776
0.79584	9.80883	0.76135	0.79583	9.77073	0.58039	0.79581	10.4055	0.80239	0.79582	10.9337	0.65115	0.79584	10.3352	0.98475	0.79579	10.5431	0.73101	0.79581	11.008	0.87905	0.79583	11.5707	0.91353	0.75421	10.3396	0.99851	0.79975	13.2363	1.42036	0.79975	19.0565	1.53318	0.75419	14.7924	1.14609
0.79976	9.54032	0.76368	0.79979	9.51352	0.58086	0.7998	10.1454	0.81431	0.79985	10.6621	0.6543	0.79978	10.0778	0.99939	0.79982	10.2844	0.74164	0.79984	10.7335	0.8833	0.79979	11.3135	0.9129	0.74122	9.99162	0.9749	0.79326	12.7018	1.43104	0.79326	18.5257	1.53866	0.74122	14.4392	1.14116
0.79325	8.97643	0.73559	0.79325	8.95486	0.57784	0.79323	9.58423	0.83154	0.79324	10.088	0.65938	0.79325	9.52138	1.02052	0.79323	9.7122	0.73836	0.79324	10.1546	0.89017	0.79325	10.7549	0.91697	0.72822	9.6862	0.95294	0.78027	11.9861	1.45835	0.78027	17.8278	1.54084	0.72822	14.127	1.13793
0.78027	8.2348	0.68903	0.78027	8.20616	0.57851	0.78026	8.83848	0.84688	0.78026	9.32185	0.66278	0.78027	8.7814	1.03935	0.78025	8.9394	0.7306	0.78026	9.38244	0.89475	0.78027	10.0062	0.91607	0.71523	9.41765	0.93178	0.76726	11.2688	1.4997	0.76726	17.1408	1.53939	0.71523	13.8517	1.13441
0.76727	7.49543	0.63485	0.76726	7.44313	0.56908	0.76724	8.08375	0.86261	0.76726	8.53564	0.65853	0.76727	8.03234	1.05865	0.76724	8.13325	0.7242	0.76725	8.59027	0.88902	0.76726	9.24313	0.9288	0.70225	9.17881	0.90967	0.75427	10.7736	1.46561	0.75427	16.6586	1.48676	0.70224	13.6067	1.13216
0.75428	7.01219	0.64278	0.75426	6.94997	0.58153	0.75426	7.60458	0.85466	0.75426	8.04196	0.65446	0.75427	7.55697	1.0489	0.75424	7.62316	0.71914	0.75425	8.09262	0.88352	0.75426	8.74997	0.91199	0.68927	8.96431	0.88847	0.74129	10.388	1.46009	0.74129	16.2874	1.46085	0.68925	13.3866	1.12834
0.7413	6.63245	0.64727	0.74128	6.55716	0.58212	0.74128	7.23037	0.84664	0.74127	7.65894	0.6502	0.74129	7.18581	1.03906	0.74126	7.22492	0.71486	0.74127	7.70643	0.87777	0.74128	8.35716	0.91119	0.67627	8.77065	0.87031	0.72828	10.0465	1.45672	0.72828	15.9516	1.44954	0.67626	13.1885	1.12513
0.72829	6.285	0.64639	0.72828	6.20886	0.58854	0.72828	6.89207	0.84803	0.72827	7.30677	0.65125	0.72829	6.85029	1.04076	0.72826	6.86435	0.70674	0.72827	7.35134	0.87918	0.72828	8.00886	0.90252	0.66327	8.59358	0.85089	0.7153	9.74632	1.44842	0.7153	15.6451	1.45015	0.66327	13.0076	1.12292
0.7153	5.97837	0.63613	0.71529	5.89667	0.59412	0.71528	6.58924	0.84503	0.71527	6.99757	0.65124	0.7153	6.54994	1.03708	0.71527	6.54284	0.69616	0.71527	7.03956	0.87918	0.71529	7.69667	0.895	0.65028	8.43001	0.83377	0.70231	9.47274	1.44574	0.70231	15.3695	1.4503	0.65028	12.8396	1.11924
0.7023	5.69735	0.62972	0.7023	5.61219	0.60089	0.7023	6.31037	0.84561	0.70229	6.70377	0.64905	0.7023	6.27335	1.03779	0.70227	6.23821	0.69159	0.70228	6.74332	0.87621	0.7023	7.41219	0.88585	0.6373	8.27993	0.81684	0.68932	9.21688	1.43717	0.68932	15.1153	1.43934	0.6373	12.6814	1.11607
0.68931	5.43794	0.6181	0.68931	5.34202	0.60554	0.68929	6.04716	0.84491	0.68929	6.42166	0.64322	0.68931	6.01228	1.03694	0.68926	5.93794	0.68644	0.68928	6.45891	0.86835	0.68931	7.14202	0.87958	0.62432	8.13713	0.8013	0.67632	8.97636	1.42867	0.67632	14.8854	1.4159	0.62431	12.532	1.11246
0.67632	5.20079	0.61149	0.67631	5.08265	0.61089	0.6763	5.802	0.83732	0.67629	6.15831	0.63509	0.67632	5.76912	1.02762	0.67629	5.65561	0.68501	0.67629	6.19341	0.85737	0.67631	6.88265	0.87236	0.61131	8.0014	0.78392	0.66335	8.75386	1.43025	0.66335	14.6724	1.40408	0.6113	12.3931	1.1107
0.66333	4.97238	0.60331	0.66333	4.84238	0.61013	0.66332	5.57139	0.8391	0.66331	5.90939	0.63091	0.66333	5.54036	1.0298	0.6633	5.39863	0.68711	0.66331	5.94248	0.85173	0.66333	6.64238	0.87338	0.59833	7.87302	0.76711	0.65033	8.53736	1.43654	0.65033	14.4648	1.39779	0.59832	12.2603	1.11003
0.65032	4.75107	0.59382	0.65032	4.60636	0.61406	0.65032	5.34918	0.84006	0.65031	5.66525	0.62857	0.65032	5.31992	1.03098	0.65029	5.1461	0.68495	0.6503	5.69641	0.84857	0.65032	6.40636	0.86807	0.58534	7.74822	0.74939	0.63736	8.33688	1.44707	0.63736	14.2688	1.40188	0.58535	12.134	1.10818
0.63735	4.53351	0.57816	0.63734	4.3701	0.6085	0.63734	5.13624	0.84535	0.63732	5.43548	0.63353	0.63735	5.10866	1.03747	0.63731	4.91425	0.67436	0.63732	5.46483	0.85526	0.63734	6.1701	0.87558	0.57235	7.62902	0.73251	0.62436	8.14264	1.45665	0.62436	14.0787	1.4057	0.57234	12.0107	1.10715
0.62437	4.31866	0.56399	0.62435	4.13204	0.59961	0.62433	4.92497	0.85417	0.62433	5.20192	0.63933	0.62436	4.899	1.0483	0.62431	4.68186	0.6655	0.62432	5.22949	0.8631	0.62435	5.93204	0.88758	0.55935	7.51114	0.71484	0.61136	7.94418	1.45507	0.61136	13.8854	1.39671	0.55936	11.887	1.10439
0.61136	4.10533	0.54833	0.61135	3.8868	0.5938	0.61133	4.70902	0.85763	0.61131	4.98223	0.6524	0.61136	4.68466	1.05255	0.61131	4.46859	0.64716	0.61131	5.00814	0.88074	0.61135	5.6868	0.89543	0.54636	7.39138	0.70016	0.59836	7.75117	1.44031	0.59836	13.6978	1.37443	0.54636	11.7632	1.10104
0.59837	3.89163	0.54142	0.59835	3.65134	0.59623	0.59834	4.49667	0.85864	0.59833	4.7466	0.65364	0.59836	4.47385	1.05378	0.59832	4.23295	0.64642	0.59833	4.77081	0.88242	0.59835	5.45134	0.89214	0.53338	7.26503	0.68542	0.58538	7.55898	1.41691	0.58538	13.5055	1.35109	0.53337	11.6338	1.0982
0.5854	3.67751	0.54131	0.58537	3.42235	0.594	0.58536	4.28755	0.86459	0.58536	4.50682	0.65195	0.58539	4.26621	1.06108	0.58535	3.99228	0.65079	0.58536	4.52935	0.88013	0.58537	5.22235	0.89515	0.52039	7.12732	0.67282	0.57237	7.35562	1.40532	0.57237	13.3084	1.33063	0.52039	11.4935	1.09473
0.57238	3.4636	0.54535	0.57238	3.18785	0.60005	0.57236	4.07072	0.86721	0.57237	4.25001	0.64501	0.57238	4.05087	1.0643	0.57235	3.73153	0.66277	0.57236	4.27084	0.87077	0.57238	4.98785	0.88699	0.50741	6.97129	0.6603	0.55939	7.15692	1.40208	0.55939	13.1103	1.32659	0.5074	11.3353	1.0927
0.55939	3.23816	0.54986	0.55939	2.93222	0.59686	0.55938	3.85216	0.86796	0.55937	3.98242	0.63701	0.55939	3.83376	1.06522	0.55936	3.45289	0.66923	0.55937	4.00154	0.85996	0.55939	4.73222	0.8913	0.4944	6.78295	0.64726	0.54641	6.94624	1.40026	0.54641	12.8997	1.32467	0.49439	11.1452	1.08942
0.5464	2.99481	0.5499	0.54641	2.65505	0.60398	0.54638	3.61294	0.86387	0.54639	3.69349	0.6294	0.54641	3.59604	1.0602	0.54636	3.15622	0.67852	0.54638	3.71085	0.84969	0.54641	4.45505	0.88168	0.4814	6.54296	0.63444	0.5334	6.71907	1.40293	0.5334	12.6752	1.32349	0.48141	10.9042	1.08763
0.53342	2.73192	0.55107	0.5334	2.34962	0.61035	0.53339	3.3539	0.85614	0.53339	3.40217	0.63135	0.53341	3.33854	1.05072	0.53338	2.8615	0.67263	0.53339	3.41782	0.85233	0.5334	4.14962	0.87308	0.46843	6.21894	0.62496	0.52041	6.48041	1.40001	0.52041	12.438	1.3185	0.46842	10.5815	1.08514
0.52043	2.44754	0.54169	0.52042	2.02704	0.61711	0.5204	3.06692	0.85768	0.52039	3.07215	0.63141	0.52043	3.05318	1.05261	0.52039	2.53002	0.6729	0.52039	3.08597	0.85241	0.52042	3.82704	0.86396	0.45543	5.76205	0.62023	0.50741	6.2056	1.39161	0.50741	12.1614	1.31269	0.45541	10.1294	1.08291
0.50745	2.13242	0.54426	0.50742	1.66367	0.61572	0.50741	2.74498	0.85783	0.5074	2.71278	0.63198	0.50744	2.73296	1.05279	0.5074	2.16147	0.66378	0.5074	2.72472	0.85317	0.50742	3.46367	0.86583	0.44245	5.09705	0.62121	0.4944	5.86845	1.38989	0.4944	11.8295	1.30352	0.44242	9.47142	1.08267
0.49442	1.76677	0.55133	0.49441	1.23994	0.61782	0.49439	2.36501	0.85207	0.49439	2.29331	0.62842	0.49442	2.35488	1.04573	0.4944	1.73521	0.66607	0.4944	2.30317	0.84836	0.49441	3.03994	0.863	0.42946	4.13584	0.63076	0.48061	5.45567	1.3897	0.48061	11.4263	1.28981	0.42945	8.52015	1.08285
0.48143	1.32002	0.54728	0.48142	0.74098	0.61012	0.48141	1.91633	0.85631	0.4814	1.79175	0.62622	0.48143	1.90832	1.05092	0.48141	1.22411	0.66279	0.48141	1.79928	0.8454	0.48142	2.54098	0.87339	0.41647	2.65681	0.65766	0.46676	4.94261	1.38526	0.46676	10.9204	1.27528	0.41646	7.06226	1.08435
0.46845	0.753855	0.54595	0.46845	0.132025	0.61337	0.46842	1.3576	0.85917	0.46842	1.17844	0.627	0.46845	1.35205	1.05443	0.46842	0.604915	0.65769	0.46842	1.18327	0.84646	0.46845	1.93203	0.86901	0.4035	0.31778	0.7131	0.45376	4.28516	1.37532	0.45376	10.2651	1.26228	0.4035	4.76073	1.08363
0.45544	0.039473	0.54256	0.45544	-0.614035	0.61587	0.45542	0.65959	0.86561	0.45542	0.426404	0.62994	0.45544	0.656962	1.06234	0.45541	-0.14229	0.66025	0.45542	0.42811	0.85042	0.45544	1.18597	0.86563	0.38974	-3.23056	0.81387	0.44078	3.4111	1.36767	0.44078	9.39142	1.25408	0.38974	1.26971	1.07801
0.44246	-0.906935	0.54323	0.44245	-1.60624	0.6189	0.44242	-0.27406	0.87008	0.44242	-0.579913	0.62645	0.44246	-0.272995	1.06782	0.44241	-1.14429	0.67652	0.44242	-0.58218	0.8457	0.44245	0.19376	0.86154	0.3759	-8.47508	0.97545	0.4278	2.18926	1.35696	0.4278	8.16238	1.25354	0.37589	-3.87816	1.08054
0.42946	-2.22758	0.54681	0.42946	-3.01857	0.62017	0.42943	-1.59165	0.8676	0.42945	-1.99051	0.62274	0.42946	-1.58562	1.06479	0.42943	-2.56048	0.68389	0.42944	-1.99807	0.8407	0.42946	-1.21857	0.85982	0.36291	-16.0164	1.22213	0.41481	0.47689	1.34567	0.41481	6.44277	1.2525	0.36291	-11.2861	1.07919
0.41567	-4.07913	0.54025	0.41563	-5.00996	0.61902	0.41564	-3.44494	0.86756	0.41561	-3.97733	0.62076	0.41565	-3.43224	1.06473	0.41564	-4.52684	0.71805	0.41563	-3.99205	0.83803	0.41563	-3.20996	0.86138	0.34994	-26.5306	1.56731	0.40186	-2.05493	1.34268	0.40186	3.90708	1.25499	0.34993	-21.6474	1.08701
0.40193	-6.71141	0.52274	0.40182	-7.73297	0.6143	0.4019	-6.07573	0.877	0.40182	-6.69589	0.62526	0.40188	-6.05393	1.07632	0.40189	-7.27199	0.68999	0.40186	-6.72	0.8441	0.40182	-5.93297	0.86775	0.33696	-40.6887	2.01852	0.38891	-5.9155	1.32899	0.38891	0.03271	1.26081	0.33693	-35.5815	1.10147
0.38898	-10.6009	0.51016	0.38887	-11.6312	0.60801	0.38895	-9.96418	0.88285	0.38887	-10.5792	0.629	0.38893	-9.92943	1.08349	0.38895	-11.2591	0.58333	0.38891	-10.6162	0.84915	0.38887	-9.83117	0.87625	0.32399	-59.6324	2.59737	0.37512	-11.5893	1.31668	0.37512	-5.66058	1.27601	0.32398	-54.2711	1.14527
0.37604	-16.314	0.50202	0.37593	-17.3491	0.59897	0.37601	-15.6709	0.89077	0.37591	-16.2774	0.63316	0.37599	-15.6178	1.09322	0.37601	-17.0168	0.52987	0.37596	-16.3327	0.85477	0.37593	-15.5491	0.88845	0.31101	-84.2452	3.31551	0.36131	-19.6903	1.28843	0.36131	-13.7922	1.29118	0.311	-78.599	1.20787
0.36222	-24.4618	0.49169	0.36211	-25.4839	0.59759	0.36221	-23.8109	0.90175	0.3621	-24.405	0.63403	0.36217	-23.7325	1.1067	0.3622	-25.1828	0.5137	0.36215	-24.4855	0.85594	0.36211	-23.6839	0.8903	0.29719	-113.848	4.02074	0.34834	-30.9051	1.25153	0.34834	-25.045	1.30797	0.29722	-107.929	1.30914
0.34844	-35.7396	0.4657	0.34832	-36.7596	0.57727	0.34841	-35.079	0.91619	0.34831	-35.6204	0.65234	0.34838	-34.9671	1.12441	0.3484	-36.4095	0.49983	0.34836	-35.7344	0.88066	0.34832	-34.9596	0.91775	0.28335	-147.069	4.57835	0.33535	-45.7558	1.22484	0.33535	-39.9035	1.29232	0.28344	-140.919	1.31776
0.33545	-50.5966	0.4588	0.33534	-51.5885	0.53758	0.33542	-49.9597	0.93406	0.33533	-50.3768	0.66623	0.3354	-49.8053	1.14635	0.33543	-51.1789	0.50278	0.33538	-50.533	0.89941	0.33534	-49.7885	0.97132	0.27037	-181.936	5.1567	0.32239	-65.3933	1.1487	0.32239	-59.5632	1.24747	0.27046	-175.575	1.46134
0.3225	-70.0941	0.39648	0.32237	-70.8797	0.54212	0.32245	-69.4841	0.95984	0.32236	-69.5977	0.70356	0.32244	-69.2763	1.17798	0.32247	-70.4422	0.43626	0.32242	-69.8065	0.94981	0.32237	-69.0797	0.9652	0.25737	-216.107	5.3193	0.30942	-90.6831	1.09435	0.30942	-84.92	1.28799	0.25745	-209.532	1.59567
0.30953	-95.1188	0.33605	0.3094	-95.5205	0.49244	0.30949	-94.5043	1.02645	0.3094	-94.2248	0.71872	0.30947	-94.231	1.25974	0.3095	-95.1807	0.35381	0.30945	-94.4981	0.97027	0.3094	-93.7205	1.03226	0.24438	-248.221	5.46893	0.29562	-120.913	1.15857	0.29562	-115.137	1.33362	0.24448	-241.525	1.60631
0.29575	-125.032	0.2919	0.29561	-124.963	0.51763	0.29568	-124.388	1.06141	0.29558	-123.67	0.72685	0.29568	-124.041	1.30264	0.29568	-124.715	0.31918	0.29563	-124.016	0.98124	0.29561	-123.163	0.99825	0.2314	-277.522	5.56419	0.28185	-154.616	1.21168	0.28185	-148.78	1.30207	0.2315	-270.882	1.55035
0.28196	-158.31	0.36792	0.28175	-157.795	0.44034	0.28183	-157.545	1.03358	0.28174	-156.364	0.69282	0.28186	-157.121	1.26848	0.28183	-157.66	0.1997	0.28179	-156.786	0.9353	0.28175	-155.995	1.10259	0.21841	-303.346	5.27269	0.26887	-189.437	1.24453	0.26887	-183.656	1.41286	0.21849	-296.871	1.45452
0.26897	-192.835	0.44436	0.26876	-191.915	0.42754	0.26885	-192.103	0.96538	0.26875	-190.302	0.67569	0.26887	-191.604	1.18479	0.26884	-191.833	0.05862	0.2688	-190.797	0.91217	0.26876	-190.115	1.11987	0.20541	-325.677	4.74172	0.25588	-223.218	1.19976	0.25588	-217.437	1.36865	0.2055	-319.359	1.3068
0.25597	-226.257	0.40415	0.25577	-225.064	0.39778	0.25586	-225.658	0.93066	0.25575	-223.256	0.69521	0.25587	-225.095	1.14218	0.25587	-224.783	0.09097	0.25581	-223.814	0.93853	0.25577	-223.264	1.16006	0.19243	-344.67	4.53895	0.2429	-254.565	1.41641	0.2429	-248.746	1.52991	0.19253	-338.452	1.29091
0.24299	-257.434	0.47767	0.24279	-255.976	0.48527	0.24289	-256.936	0.7965	0.24277	-253.97	0.6809	0.24289	-256.321	0.97752	0.24289	-255.5	0.17354	0.24283	-254.58	0.91922	0.24279	-254.176	1.04194	0.17944	-360.776	4.26345	0.22991	-282.775	1.91131	0.22991	-277.061	2.17513	0.17953	-354.814	1.25461
0.23	-285.837	0.50112	0.22981	-283.883	0.50405	0.22989	-285.189	0.95042	0.2298	-282.074	0.72076	0.22991	-284.535	1.16642	0.2299	-283.451	0.30046	0.22985	-282.723	0.97303	0.22981	-282.083	1.01659	0.16645	-374.522	4.12324	0.21691	-307.615	2.27762	0.21691	-302.006	2.68906	0.16654	-368.644	1.14528
0.21702	-310.452	0.51059	0.2168	-308.428	0.54835	0.21688	-310.063	0.92475	0.21679	-306.708	0.65664	0.21691	-309.383	1.13492	0.21688	-308.083	0.46441	0.21684	-307.383	0.88646	0.2168	-306.628	0.95679	0.15346	-386.371	4.0992	0.20392	-329.104	2.71233	0.20392	-323.356	2.9277	0.15355	-380.58	0.68418
0.20403	-331.486	0.61912	0.20381	-329.681	0.55463	0.20389	-331.262	0.80299	0.2038	-327.826	0.60193	0.20392	-330.568	0.98548	0.2039	-329.389	0.38751	0.20385	-328.514	0.8126	0.20381	-327.881	0.9483	0.14046	-396.7	3.65298	0.19094	-347.409	2.61535	0.19094	-341.8	3.02797	0.14056	-390.93	0.45255
0.19104	-349.503	0.83837	0.19082	-347.445	0.52017	0.19092	-349.24	0.84386	0.19082	-345.697	0.56827	0.19093	-348.543	1.03565	0.19092	-347.326	0.38798	0.19087	-346.388	0.76716	0.19082	-345.645	0.99483	0.12747	-405.54	3.06602	0.17795	-363.234	2.19011	0.17795	-357.751	2.77906	0.12758	-399.628	0.73215
0.17805	-364.821	0.77571	0.17783	-362.445	0.38683	0.17793	-364.437	1.14382	0.17783	-360.919	0.68788	0.17794	-363.746	1.40377	0.1779	-362.201	0.51226	0.17787	-361.605	0.92863	0.17783	-360.645	1.17484	0.11449	-412.915	2.89681	0.16497	-376.349	1.81487	0.16497	-371.109	2.74923	0.1146	-406.833	1.02231
0.16505	-377.995	0.99098	0.16484	-375.537	0.28099	0.16492	-377.533	1.15157	0.16484	-373.924	0.69512	0.16495	-376.855	1.41329	0.16493	-375	0.707	0.16489	-374.597	0.93841	0.16484	-373.737	1.31771	0.10149	-419.192	3.082	0.15196	-387.383	1.56657	0.15196	-382.409	2.8757	0.10159	-413.291	1.4432
0.15207	-389.294	1.0175	0.15187	-386.582	0.33964	0.15194	-388.695	1.2503	0.15186	-385.051	0.78928	0.15197	-388.035	1.53445	0.15193	-385.787	0.86205	0.1519	-385.706	1.06553	0.15187	-384.782	1.23855	0.08849	-424.693	3.16659	0.13897	-396.761	0.9388	0.13897	-392.014	2.56905	0.08858	-418.936	2.15543
0.13906	-398.887	0.93083	0.13885	-396.284	0.33497	0.13894	-398.596	1.16691	0.13885	-394.677	0.75634	0.13896	-397.959	1.43212	0.13893	-395.229	1.10417	0.13889	-395.308	1.02106	0.13885	-394.484	1.24485	0.07551	-429.875	2.98793	0.12599	-404.746	0.7366	0.12599	-399.931	2.27109	0.07561	-424.128	1.87774
0.12608	-407.08	0.85002	0.12589	-404.835	0.67683	0.12596	-406.992	0.8942	0.12586	-403.001	0.78678	0.12599	-406.382	1.09742	0.12596	-403.424	1.15256	0.12591	-403.606	1.06216	0.12589	-403.035	0.78334	0.06252	-434.773	2.97129	0.11299	-411.847	0.99655	0.11299	-406.784	2.18092	0.06259	-428.454	1.43913
0.11311	-414.079	1.07823	0.11288	-412.097	0.70164	0.11297	-414.114	0.73873	0.1129	-409.936	0.83165	0.113	-413.535	0.90663	0.11297	-410.376	1.00678	0.11294	-410.51	1.12273	0.11288	-410.297	0.74984	0.04952	-438.821	2.60209	0.09998	-418.317	1.56435	0.09998	-413.017	2.41325	0.04962	-432.367	1.34054
0.10009	-420.158	1.02644	0.09988	-418.316	0.48822	0.09996	-420.052	0.88973	0.09987	-416.016	0.96594	0.09999	-419.507	1.09194	0.09998	-416.443	0.70669	0.09993	-416.557	1.30402	0.09988	-416.516	1.03796	0.03654	-442.356	2.64926	0.08699	-423.708	2.08886	0.08699	-418.343	2.84482	0.03663	-435.826	0.96099
0.08711	-425.428	0.87028	0.08688	-423.857	0.41297	0.08696	-425.336	0.82268	0.08687	-421.365	0.97992	0.087	-424.826	1.00966	0.087	-421.81	0.62088	0.08694	-421.871	1.32289	0.08688	-422.057	1.13955	0.02353	-445.079	2.48578	0.074	-428.539	2.7089	0.074	-423.126	3.39768	0.02363	-439.252	0.58343
0.07413	-430.277	0.85752	0.0739	-428.579	0.61183	0.07399	-430.075	0.73015	0.07388	-426.268	0.91146	0.07402	-429.603	0.8961	0.07399	-426.749	0.68242	0.07394	-426.737	1.23047	0.0739	-426.779	0.87108	0.01055	-447.427	2.30635	0.06102	-432.424	2.6107	0.06102	-427.165	3.51704	0.01065	-442.253	1.08884
0.06111	-434.72	0.90053	0.06091	-432.826	0.7284	0.06099	-434.546	0.69973	0.06089	-430.885	0.76537	0.06101	-434.112	0.85876	0.06098	-431.359	0.95273	0.06094	-431.316	1.03325	0.06091	-431.026	0.71371	-0.00245	-449.571	1.93592	0.04803	-435.964	1.86787	0.04803	-431.035	3.2404	-0.00235	-444.797	0.99059
0.04814	-438.562	0.9951	0.04792	-436.53	0.97845	0.04801	-438.591	0.66351	0.04791	-434.934	0.69455	0.04803	-438.196	0.8143	0.04801	-435.347	1.12236	0.04796	-435.325	0.93764	0.04792	-434.73	0.37615	-0.01545	-451.793	1.67032	0.03504	-439.069	1.65133	0.03504	-434.318	3.27583	-0.01536	-446.536	0.63579
0.03515	-441.557	1.42879	0.03494	-439.973	1.0116	0.035	-442.308	0.45664	0.03492	-438.223	0.60549	0.03505	-441.954	0.56042	0.03501	-438.699	1.19623	0.03497	-438.574	0.81742	0.03494	-438.173	0.3314	-0.02842	-454.147	1.72244	0.02204	-441.726	1.59045	0.02204	-437.089	3.37657	-0.02833	-448.361	1.18788
0.02216	-444.133	1.52858	0.02192	-442.967	0.75769	0.02202	-445.215	0.43294	0.02193	-440.886	0.65089	0.02204	-444.904	0.53134	0.02201	-441.301	1.12126	0.02197	-441.195	0.8787	0.02192	-441.167	0.67418	-0.04142	-456.483	1.96077	0.00905	-444.343	1.83817	0.00905	-439.733	3.66352	-0.04133	-450.083	1.71208
0.00916	-446.407	0.98435	0.00892	-445.383	0.86756	0.00904	-447.646	0.50134	0.00896	-443.281	0.80749	0.00904	-447.377	0.61528	0.00904	-443.354	1.12158	0.009	-443.547	1.09011	0.00892	-443.583	0.52585	-0.05442	-458.377	1.87794	-0.00395	-447.218	1.93148	-0.00395	-442.241	3.23794	-0.05432	-451.931	1.88073
-0.00383	-448.794	0.69173	-0.00407	-447.305	0.76495	-0.00393	-449.472	0.87476	-0.00406	-445.684	0.89998	-0.00395	-449.247	1.07357	-0.00397	-445.366	1.30864	-0.00402	-445.907	1.21498	-0.00407	-445.505	0.66438	-0.06741	-459.857	2.24139	-0.01695	-449.431	1.60803	-0.01695	-444.195	2.54652	-0.06731	-453.364	2.41501
-0.01681	-450.809	0.63701	-0.01706	-449.412	0.6579	-0.01697	-451.218	0.88844	-0.01705	-448.03	0.75824	-0.01694	-451.037	1.09035	-0.01697	-447.526	1.75751	-0.01701	-448.209	1.02362	-0.01706	-447.612	0.80889	-0.0804	-460.677	2.37736	-0.02992	-451.531	0.8421	-0.02992	-446.167	1.59911	-0.08028	-454.655	2.18203
-0.02982	-452.742	0.79741	-0.03004	-451.276	0.2998	-0.02993	-452.815	0.89918	-0.03003	-449.868	0.62641	-0.02993	-452.679	1.10354	-0.02996	-449.374	1.97233	-0.03	-450.003	0.84565	-0.03004	-449.476	1.29232	-0.09341	-460.951	2.03232	-0.04292	-453.209	0.62643	-0.04292	-447.743	1.24097	-0.0933	-455.912	1.31458
-0.04282	-454.428	0.97001	-0.04302	-452.861	0.07657	-0.04293	-454.552	0.91999	-0.04302	-451.742	0.33116	-0.04292	-454.461	1.12908	-0.04294	-451.345	2.43128	-0.04298	-451.832	0.44706	-0.04302	-451.061	1.80043	-0.1064	-462.001	1.23434	-0.05591	-454.313	1.03335	-0.05591	-448.794	1.57277	-0.1063	-457.147	0.84984
-0.05582	-455.982	0.89643	-0.05602	-454.534	0.08443	-0.05592	-456.554	0.7818	-0.05602	-453.195	0.32751	-0.05592	-456.508	0.95949	-0.05593	-452.985	2.18643	-0.05598	-453.24	0.44214	-0.05602	-452.734	1.81103	-0.11939	-462.952	0.42346	-0.0689	-455.552	1.63883	-0.0689	-450.239	2.46912	-0.11929	-457.919	0.22082
-0.06878	-457.319	0.34656	-0.069	-455.893	0.4397	-0.06891	-458.189	0.74357	-0.06901	-454.623	0.53901	-0.06889	-458.189	0.91257	-0.06891	-454.314	1.80595	-0.06896	-454.623	0.72766	-0.069	-454.093	1.10346	-0.13238	-463.938	0.29484	-0.0819	-456.766	1.72487	-0.0819	-451.658	2.84446	-0.13228	-458.412	0.75825
-0.08177	-458.376	0.0809	-0.08198	-456.792	0.66019	-0.0819	-459.051	0.85322	-0.08198	-455.819	0.62707	-0.08188	-459.097	1.04714	-0.08192	-455.391	1.70281	-0.08195	-455.773	0.84654	-0.08198	-454.992	0.8058	-0.14536	-465.181	1.41334	-0.09491	-457.506	1.60281	-0.09491	-452.731	3.19501	-0.14527	-459.113	0.36309
-0.09479	-459.11	0.14341	-0.09498	-457.851	0.70262	-0.09491	-459.943	0.72399	-0.09501	-456.919	0.52201	-0.09489	-460.035	0.88854	-0.09491	-456.622	1.72889	-0.09496	-456.828	0.70472	-0.09498	-456.051	0.74852	-0.15836	-465.593	1.9035	-0.10791	-458.234	1.75686	-0.10791	-453.487	3.38815	-0.15826	-459.537	0.11445
-0.10779	-460.288	0.81055	-0.10799	-458.789	0.68584	-0.10789	-460.569	0.62205	-0.10802	-457.724	0.505	-0.10789	-460.707	0.76342	-0.10792	-457.614	1.51098	-0.10797	-457.587	0.68175	-0.10799	-456.989	0.77118	-0.17136	-466.026	2.59024	-0.12089	-459.129	1.88101	-0.12089	-454.219	3.28111	-0.17127	-460.438	0.29466
-0.12077	-461.414	1.01788	-0.12098	-459.365	0.32697	-0.12088	-461.257	1.07834	-0.12098	-458.931	0.47582	-0.12088	-461.442	1.32342	-0.12089	-458.743	1.60601	-0.12094	-458.747	0.64236	-0.12098	-457.565	1.25565	-0.18434	-466.62	1.9868	-0.13388	-460.07	2.04852	-0.13388	-454.686	2.77876	-0.18426	-461.497	0.70559
-0.13377	-462.179	1.2113	-0.13398	-460.11	0.10406	-0.13388	-462.065	1.32617	-0.13398	-459.778	0.58337	-0.13388	-462.296	1.62757	-0.13388	-459.568	1.35575	-0.13393	-459.548	0.78755	-0.13398	-458.31	1.55658	-0.19733	-467.162	1.81975	-0.14686	-461.175	2.09876	-0.14686	-455.402	2.27884	-0.19723	-461.943	0.58959
-0.14676	-462.805	1.32547	-0.14697	-461.151	0.19103	-0.14684	-462.721	1.06403	-0.14698	-460.381	0.61799	-0.14687	-462.999	1.30585	-0.1469	-459.895	1.53357	-0.14694	-460.105	0.83428	-0.14697	-459.351	1.43917	-0.21034	-467.762	2.15711	-0.15987	-461.838	2.08108	-0.15987	-456.376	2.70037	-0.21024	-462.181	0.97887
-0.15975	-463.283	1.42066	-0.15997	-461.978	0.50014	-0.15987	-463.308	0.52293	-0.15997	-460.757	0.49236	-0.15986	-463.633	0.64178	-0.15985	-460.372	1.63365	-0.15991	-460.434	0.66468	-0.15997	-460.178	1.02187	-0.22333	-468.492	2.31696	-0.17286	-461.927	1.70389	-0.17286	-457.295	3.49768	-0.22324	-462.791	1.3797
-0.17273	-463.626	1.37846	-0.17295	-462.91	0.65411	-0.17288	-463.998	0.10785	-0.17295	-461.185	0.44202	-0.17284	-464.37	0.13236	-0.17288	-461.027	1.44201	-0.17292	-460.816	0.59673	-0.17295	-461.11	0.81401	-0.23631	-468.736	1.57186	-0.18585	-462.128	1.95953	-0.18585	-457.893	4.3145	-0.23622	-463.131	1.41364
-0.18571	-464.427	1.78619	-0.18596	-463.301	0.90435	-0.18584	-464.711	0.01506	-0.18594	-461.588	0.49253	-0.18584	-465.13	0.01849	-0.18586	-461.432	1.28448	-0.1859	-461.173	0.66491	-0.18596	-461.501	0.47619	-0.24932	-469.538	1.1673	-0.19884	-462.212	1.86205	-0.19884	-458.263	4.62007	-0.24921	-463.716	1.43048
-0.19873	-465.171	1.59106	-0.19893	-463.742	0.69224	-0.19883	-465.371	0.30086	-0.19893	-462.144	0.63681	-0.19883	-465.837	0.36923	-0.19885	-462.011	0.90849	-0.19889	-461.682	0.85969	-0.19893	-461.942	0.76254	-0.26229	-469.626	0.50625	-0.21185	-462.455	1.99758	-0.21185	-458.04	4.09694	-0.2622	-464.422	1.61106
-0.21173	-465.407	1.27613	-0.21193	-463.926	0.17095	-0.21186	-465.583	0.78555	-0.21193	-462.585	0.75027	-0.21183	-466.095	0.96408	-0.21187	-462.412	0.66574	-0.2119	-462.076	1.01286	-0.21193	-462.126	1.46627	-0.27528	-469.85	0.69586	-0.22483	-462.957	2.0731	-0.22483	-458.179	3.65975	-0.27519	-464.615	1.46657
-0.22472	-465.785	0.69092	-0.22493	-464.529	0.09258	-0.22485	-466.104	0.8908	-0.22493	-463.263	0.80162	-0.22483	-466.664	1.09326	-0.22485	-462.833	0.78696	-0.22489	-462.707	1.08219	-0.22493	-462.729	1.57207	-0.28828	-470.076	0.78246	-0.23782	-463.895	1.82185	-0.23782	-459.312	3.6842	-0.2882	-464.443	1.51042
-0.23769	-466.21	0.15182	-0.2379	-465.006	0.40473	-0.23783	-466.737	0.99377	-0.23791	-464.186	0.85211	-0.2378	-467.344	1.21962	-0.23782	-463.574	0.82962	-0.23787	-463.583	1.15035	-0.2379	-463.206	1.15067	-0.30127	-470.298	1.2044	-0.25083	-464.394	1.19518	-0.25083	-460.295	3.74191	-0.30119	-464.641	1.68783
-0.25069	-466.485	0.45436	-0.25091	-465.588	0.68865	-0.25082	-467.1	0.85449	-0.25091	-464.841	0.84124	-0.2508	-467.754	1.04869	-0.25083	-464.037	1.00846	-0.25087	-464.19	1.13568	-0.25091	-463.788	0.76738	-0.31425	-470.62	1.50277	-0.26378	-465.01	1.46321	-0.26378	-460.793	3.84232	-0.31418	-465.098	1.60591
-0.26367	-466.869	0.33733	-0.26388	-465.535	0.5163	-0.26378	-467.547	1.21608	-0.26391	-465.528	0.75357	-0.26378	-468.249	1.49246	-0.2638	-464.27	1.63373	-0.26386	-464.83	1.01733	-0.26388	-463.735	1.00005	-0.32725	-471.427	1.9507	-0.27678	-465.13	1.40872	-0.27678	-460.907	3.78009	-0.32719	-465.745	1.91838
-0.27665	-467.622	0.17957	-0.27688	-466.198	0.00668	-0.27675	-467.941	1.15828	-0.27688	-465.879	0.62308	-0.27677	-468.69	1.42153	-0.27679	-464.562	1.9173	-0.27684	-465.134	0.84115	-0.27688	-464.398	1.70608	-0.34024	-472.017	2.35995	-0.28978	-465.348	1.58904	-0.28978	-460.978	3.75346	-0.34017	-466.282	1.89384
-0.28968	-468.192	1.10063	-0.28988	-466.292	0.27651	-0.28978	-467.878	1.13494	-0.28989	-465.805	0.57726	-0.28978	-468.674	1.39288	-0.2898	-464.724	1.70511	-0.28985	-465.013	0.7793	-0.28988	-464.492	2.07035	-0.35324	-472.375	2.6304	-0.30278	-465.458	1.18201	-0.30278	-461.43	3.82875	-0.35315	-466.436	0.95961
-0.30267	-468.837	1.39469	-0.30288	-466.929	0.11276	-0.30277	-468.377	0.90744	-0.30288	-466.106	0.74493	-0.30278	-469.221	1.11368	-0.30277	-464.997	1.33607	-0.30283	-465.267	1.00566	-0.30288	-465.129	1.54483	-0.36623	-472.607	1.86033	-0.31577	-465.868	0.90439	-0.31577	-461.985	3.75766	-0.36616	-466.597	0.23819
-0.31564	-469.244	1.38994	-0.31587	-467.632	0.35011	-0.31577	-468.691	0.80431	-0.31588	-466.632	0.87831	-0.31576	-469.583	0.9871	-0.31579	-465.483	1.04984	-0.31584	-465.745	1.18572	-0.31587	-465.832	1.2244	-0.37923	-473.445	2.07603	-0.32876	-466.114	0.83173	-0.32876	-462.227	3.67857	-0.37916	-467.041	0.16179
-0.32863	-469.494	1.41471	-0.32887	-468.212	0.63008	-0.32876	-469.006	0.58996	-0.32887	-467.215	0.82707	-0.32875	-469.946	0.72404	-0.32877	-466.004	1.17292	-0.32882	-466.281	1.11654	-0.32887	-466.412	0.84644	-0.39221	-473.783	2.16981	-0.34176	-466.812	1.43613	-0.34176	-462.438	3.59419	-0.39211	-467.484	0.01273
-0.34163	-469.495	0.78543	-0.34186	-468.492	0.7967	-0.34175	-469.438	0.73851	-0.34184	-468.068	0.78445	-0.34175	-470.426	0.90635	-0.34175	-466.554	1.53701	-0.3418	-467.085	1.05901	-0.34186	-466.692	0.62151	-0.40521	-474.219	2.24981	-0.35475	-467.04	1.40836	-0.35475	-462.633	3.51894	-0.40512	-467.964	0.19954
-0.35461	-470.04	0.71536	-0.35484	-468.99	0.49665	-0.35475	-469.912	0.93426	-0.35485	-468.803	0.73145	-0.35473	-470.948	1.14659	-0.35474	-467.05	1.85521	-0.3548	-467.772	0.98746	-0.35484	-467.19	1.02658	-0.4182	-474.722	2.73469	-0.36774	-467.416	1.25579	-0.36774	-463.057	3.43482	-0.41811	-467.993	0.58279
-0.36762	-470.308	1.25938	-0.36784	-468.943	0.44663	-0.36773	-470.072	0.9251	-0.36786	-469.04	0.57328	-0.36773	-471.156	1.13535	-0.36774	-467.45	1.95454	-0.3678	-467.961	0.77393	-0.36784	-467.143	1.0941	-0.43118	-475.153	2.80954	-0.38073	-467.675	0.97288	-0.38073	-463.277	3.09737	-0.4311	-468.369	0.59185
-0.38059	-470.781	1.45403	-0.3808	-469.081	0.54147	-0.38073	-470.506	0.82167	-0.38083	-469.239	0.51009	-0.3807	-471.638	1.00841	-0.38074	-467.753	1.9211	-0.38079	-468.113	0.68862	-0.3808	-467.281	0.96608	-0.44417	-475.672	2.54838	-0.39372	-467.922	0.99534	-0.39372	-463.159	2.60273	-0.44408	-469.292	0.92803
-0.3936	-471.084	1.56629	-0.39382	-469.39	0.2817	-0.39371	-470.511	0.77448	-0.3938	-469.401	0.4349	-0.39371	-471.69	0.95049	-0.39371	-468.265	1.64404	-0.39376	-468.227	0.58712	-0.39382	-467.59	1.31677	-0.45717	-476.605	2.12334	-0.40671	-468.514	1.54813	-0.40671	-463.412	2.67754	-0.45707	-470.109	1.19413
-0.40659	-471.35	1.1967	-0.40682	-469.671	0.05692	-0.40671	-470.751	0.84	-0.40681	-469.782	0.36036	-0.40671	-471.978	1.0309	-0.40672	-468.861	1.51476	-0.40677	-468.561	0.48649	-0.40682	-467.871	1.62021	-0.47015	-477.014	1.75234	-0.41971	-469.298	2.10815	-0.41971	-464.229	3.28303	-0.47007	-470.686	1.19451
-0.41958	-471.73	0.53825	-0.41979	-470.234	0.23149	-0.41971	-471.416	0.71831	-0.41982	-470.462	0.29016	-0.41969	-472.693	0.88156	-0.4197	-469.44	1.71737	-0.41976	-469.192	0.39172	-0.41979	-468.434	1.38455	-0.48315	-477.45	1.10655	-0.43269	-469.74	2.34457	-0.43269	-464.884	3.82107	-0.48307	-470.882	1.20518
-0.43257	-472.55	0.11156	-0.43281	-470.803	0.54214	-0.43269	-472.495	0.93106	-0.43278	-471.378	0.50297	-0.43269	-473.822	1.14267	-0.4327	-469.988	1.62101	-0.43274	-470.058	0.67901	-0.43281	-469.003	0.96517	-0.4949	-477.297	1.23232	-0.4457	-469.985	1.62314	-0.4457	-465.948	4.25793	-0.49485	-470.283	1.12325
-0.44556	-473.289	0.2107	-0.44578	-471.322	0.80837	-0.44569	-473.197	0.96401	-0.44578	-472.164	0.5549	-0.44567	-474.574	1.18311	-0.4457	-470.533	1.72153	-0.44574	-470.795	0.74911	-0.44578	-469.522	0.60576	-0.50022	-476.752	1.12436	-0.45867	-470.508	1.50489	-0.45867	-466.3	3.89818	-0.50015	-469.6	0.91557
-0.45855	-474.449	0.45893	-0.45877	-471.717	0.96277	-0.45866	-473.735	1.02142	-0.45877	-472.728	0.62688	-0.45866	-475.161	1.25357	-0.45868	-470.897	1.73609	-0.45873	-471.31	0.84629	-0.45877	-469.917	0.39732	-0.49366	-475.614	0.74246	-0.47167	-471.182	0.61727	-0.47167	-466.722	2.65384	-0.49366	-468.675	1.1044
-0.47152	-475.505	0.56398	-0.47176	-472.48	1.16634	-0.47165	-474.226	0.88218	-0.47175	-473.464	0.62924	-0.47164	-475.701	1.08267	-0.47165	-471.495	1.82773	-0.4717	-471.996	0.84947	-0.47176	-470.68	0.1225	-0.48067	-474.024	0.25597	-0.48467	-472.539	1.06743	-0.48467	-467.46	2.2288	-0.48069	-467.721	1.14551
-0.48454	-476.336	0.88782	-0.48476	-473.249	1.15953	-0.48466	-474.707	0.72128	-0.48474	-474.037	0.59333	-0.48465	-476.231	0.8852	-0.48467	-472.226	1.67662	-0.48471	-472.52	0.801	-0.48476	-471.449	0.13169	-0.46767	-472.664	0.95345	-0.49565	-473.124	1.51691	-0.49565	-467.741	2.24671	-0.46769	-466.729	1.08059
-0.49558	-476.37	0.9734	-0.49568	-473.947	1.14192	-0.49565	-475.271	0.45125	-0.4957	-474.712	0.35288	-0.49563	-476.845	0.55381	-0.49565	-473.118	1.88464	-0.49568	-473.145	0.47639	-0.49568	-472.147	0.15546	-0.45468	-471.975	1.61268	-0.50016	-472.746	2.4142	-0.50016	-466.912	2.50791	-0.4547	-465.855	1.20336
-0.50021	-476.063	1.13743	-0.50018	-473.866	1.11665	-0.50023	-475.286	0.51937	-0.50019	-474.785	0.35238	-0.5002	-476.908	0.63741	-0.50004	-473.186	1.84058	-0.50012	-473.171	0.47571	-0.50018	-472.066	0.18958	-0.44168	-471.144	2.57033	-0.49366	-471.872	2.98604	-0.49366	-466.087	3.14915	-0.4417	-465.241	1.48455
-0.49364	-474.682	1.2747	-0.49366	-472.913	0.81571	-0.49364	-474.25	0.66211	-0.49365	-473.968	0.29679	-0.49365	-475.915	0.81259	-0.49367	-472.409	1.86324	-0.49366	-472.309	0.40066	-0.49366	-471.113	0.59585	-0.4287	-470.619	2.52898	-0.48067	-469.941	2.73024	-0.48067	-464.576	3.4862	-0.42871	-464.841	1.51432
-0.48064	-472.987	1.16004	-0.48067	-471.69	0.5793	-0.48068	-472.856	0.70339	-0.48065	-472.417	0.4139	-0.48066	-474.564	0.86325	-0.48068	-470.598	1.85731	-0.48067	-470.716	0.55877	-0.48067	-469.89	0.915	-0.41572	-469.788	2.02037	-0.46767	-467.966	1.73123	-0.46767	-463.205	3.34246	-0.41572	-464.425	1.3807
-0.46765	-471.125	1.00236	-0.46767	-470.184	0.87744	-0.46766	-471.599	0.43696	-0.46766	-470.821	0.36501	-0.46766	-473.351	0.53627	-0.46767	-468.757	2.18071	-0.46767	-469.079	0.49277	-0.46767	-468.384	0.51252	-0.40272	-468.918	1.56429	-0.4547	-466.606	1.26013	-0.4547	-462.385	3.63493	-0.40273	-464.017	1.22902
-0.45469	-469.89	1.20109	-0.45468	-468.849	0.92642	-0.45468	-470.374	0.37184	-0.45469	-469.48	0.3498	-0.45469	-472.168	0.45635	-0.45468	-467.328	2.26227	-0.45469	-467.696	0.47223	-0.45468	-467.049	0.44639	-0.38971	-468.369	1.94993	-0.4417	-465.802	0.44595	-0.4417	-461.973	3.37482	-0.38971	-463.122	0.83678
-0.44167	-468.584	0.93769	-0.44167	-467.43	0.81875	-0.4417	-469.051	0.64415	-0.44167	-468.469	0.37673	-0.44167	-470.887	0.79055	-0.4417	-466.335	2.14093	-0.44169	-466.642	0.50858	-0.44167	-465.63	0.59174	-0.37672	-467.701	2.03387	-0.42869	-465.213	0.0934	-0.42869	-461.391	3.03309	-0.37672	-462.352	1.28966
-0.42868	-468.254	0.99815	-0.42867	-466.226	0.40591	-0.42868	-467.512	1.07864	-0.42868	-467.477	0.51588	-0.42868	-469.39	1.32379	-0.4287	-465.461	1.67698	-0.42869	-465.607	0.69643	-0.42867	-464.426	1.14908	-0.36375	-467.237	1.75349	-0.41572	-465.112	0.99274	-0.41572	-460.715	3.1184	-0.36373	-462.057	1.91492
-0.41569	-467.705	0.8641	-0.4157	-465.192	0.16786	-0.41571	-466.216	1.30537	-0.41572	-466.698	0.51273	-0.4157	-468.135	1.60204	-0.41571	-464.76	1.55191	-0.41572	-464.785	0.69219	-0.4157	-463.392	1.47044	-0.35074	-466.853	1.26619	-0.40274	-464.562	1.40185	-0.40274	-459.916	3.17585	-0.35076	-461.555	1.60574
-0.4027	-467.108	0.87301	-0.40271	-464.782	0.21657	-0.40273	-465.671	1.09518	-0.40271	-465.907	0.54946	-0.40271	-467.635	1.34408	-0.40271	-463.879	1.52502	-0.40271	-463.95	0.74177	-0.40271	-462.982	1.40468	-0.33777	-465.94	1.07285	-0.38973	-463.514	1.55432	-0.38973	-458.824	3.26666	-0.33776	-461.414	1.9641
-0.3897	-466.179	0.96834	-0.38971	-464.467	0.54361	-0.38973	-465.481	0.66047	-0.38971	-465.306	0.45158	-0.38971	-467.491	0.81058	-0.38972	-463.222	1.74129	-0.38972	-463.305	0.60963	-0.38971	-462.667	0.96319	-0.32478	-465.471	1.3095	-0.37673	-462.171	1.93518	-0.37673	-457.506	3.68207	-0.32477	-461.025	2.18261
-0.37671	-465.418	0.73469	-0.37673	-464.159	0.64049	-0.37673	-465.704	0.6884	-0.3767	-465.232	0.42959	-0.37672	-467.762	0.84485	-0.37671	-462.712	2.21089	-0.37671	-463.185	0.57994	-0.37673	-462.359	0.8324	-0.31178	-465.485	1.59045	-0.36374	-461.335	1.55244	-0.36374	-456.878	3.59251	-0.31177	-459.859	1.74954
-0.36375	-464.46	0.50338	-0.36372	-463.289	0.93615	-0.36375	-465.605	0.92178	-0.36373	-464.944	0.52976	-0.36374	-467.71	1.13127	-0.36374	-462.103	2.30345	-0.36374	-462.852	0.71517	-0.36372	-461.489	0.43325	-0.29879	-465.103	1.44166	-0.35075	-461.15	1.17663	-0.35075	-456.811	3.38334	-0.29878	-459.12	1.72248
-0.35072	-464.069	0.4404	-0.35075	-462.763	1.09877	-0.35074	-465.086	0.92787	-0.35074	-464.382	0.65848	-0.35074	-467.235	1.13874	-0.35075	-461.633	1.8888	-0.35075	-462.246	0.88895	-0.35075	-460.963	0.21372	-0.28579	-465.18	1.50675	-0.33777	-461.309	1.18824	-0.33777	-456.738	3.06669	-0.28577	-458.528	1.55682
-0.33773	-463.861	0.56674	-0.33771	-462.035	1.18913	-0.33776	-464.188	0.84442	-0.33773	-463.717	0.60991	-0.33772	-466.38	1.03633	-0.33775	-461.243	1.64285	-0.33774	-461.538	0.82338	-0.33771	-460.235	0.09173	-0.2728	-464.85	1.58901	-0.32479	-461.765	1.35559	-0.32479	-456.98	2.93253	-0.27278	-457.87	0.84132
-0.32475	-463.606	1.4495	-0.32476	-461.654	1.07104	-0.32477	-463.556	0.32946	-0.32477	-462.635	0.42494	-0.32476	-465.791	0.40434	-0.32475	-460.42	1.70032	-0.32476	-460.414	0.57367	-0.32476	-459.854	0.25116	-0.2598	-464.094	0.97897	-0.31179	-461.122	1.05541	-0.31179	-456.86	3.3719	-0.2598	-457.802	1.14302
-0.31174	-463.218	1.80097	-0.31174	-461.503	1.07301	-0.31176	-462.806	0.009	-0.31177	-461.719	0.52789	-0.31174	-465.084	0.01105	-0.31177	-459.494	1.45263	-0.31177	-459.457	0.71265	-0.31174	-459.703	0.24849	-0.24681	-463.5	1.27781	-0.29878	-460.361	1.35576	-0.29878	-456.152	3.74719	-0.24681	-457.66	1.41947
-0.29877	-462.759	1.49298	-0.29876	-461.11	0.88167	-0.29876	-462.236	0.16529	-0.29878	-461.249	0.65144	-0.29877	-464.559	0.20286	-0.29879	-458.782	1.41152	-0.29879	-458.943	0.87944	-0.29876	-459.31	0.5068	-0.23382	-463.082	1.83289	-0.28579	-459.255	1.42744	-0.28579	-455.288	4.16075	-0.23382	-456.873	0.98402
-0.28575	-462.243	1.22925	-0.28578	-460.442	0.88659	-0.28579	-461.862	0.43245	-0.28578	-460.832	0.81247	-0.28577	-464.23	0.53073	-0.28578	-458.141	1.27305	-0.28578	-458.482	1.09684	-0.28578	-458.642	0.50016	-0.22083	-462.24	1.63362	-0.27279	-458.917	2.20971	-0.27279	-454.629	4.48922	-0.22084	-456.327	0.59478
-0.27278	-461.772	0.95985	-0.27279	-460.052	0.52852	-0.27279	-461.423	0.79942	-0.27279	-460.634	0.9238	-0.27279	-463.835	0.9811	-0.27279	-457.71	1.24617	-0.27279	-458.239	1.24713	-0.27279	-458.252	0.98355	-0.20784	-461.71	2.6804	-0.2598	-458.594	2.61145	-0.2598	-453.69	4.01953	-0.20784	-455.669	0.76354
-0.25978	-461.046	0.8711	-0.25978	-459.642	0.31988	-0.25981	-460.878	0.75088	-0.2598	-460.489	0.65625	-0.25978	-463.334	0.92154	-0.25978	-457.827	1.46589	-0.25979	-458.048	0.88594	-0.25978	-457.842	1.26522	-0.19482	-460.955	2.74203	-0.24682	-458.383	2.42188	-0.24682	-453.25	3.50584	-0.19484	-454.823	0.91311
-0.24678	-460.304	1.24137	-0.24678	-459.402	0.2691	-0.2468	-460.563	0.38094	-0.2468	-460.015	0.40641	-0.24678	-463.063	0.46752	-0.24681	-457.455	1.82711	-0.24681	-457.531	0.54865	-0.24678	-457.602	1.33377	-0.18185	-460.432	2.25665	-0.23381	-457.51	2.53966	-0.23381	-452.316	3.53732	-0.18186	-454.632	1.57136
-0.23378	-459.645	0.94243	-0.23379	-458.978	0.41414	-0.23382	-460.151	0.39383	-0.23379	-459.735	0.4395	-0.23379	-462.696	0.48334	-0.23382	-457.11	1.78085	-0.23381	-457.206	0.59333	-0.23379	-457.178	1.13797	-0.16887	-459.528	2.09856	-0.22084	-456.872	2.04761	-0.22084	-451.782	3.19363	-0.16886	-454.006	1.9503
-0.22081	-459.089	0.64635	-0.22082	-458.359	0.34193	-0.22085	-459.493	0.64318	-0.22082	-459.606	0.41971	-0.22082	-462.081	0.78936	-0.22083	-456.989	1.76419	-0.22083	-457.032	0.56661	-0.22082	-456.559	1.23545	-0.15587	-459.358	1.86292	-0.20786	-455.632	1.99876	-0.20786	-450.834	3.55634	-0.15587	-453.213	1.87293
-0.20781	-458.765	0.89289	-0.20785	-457.681	0.28214	-0.20785	-458.915	0.71327	-0.20785	-459.093	0.39613	-0.20783	-461.545	0.87538	-0.20785	-456.458	1.78559	-0.20785	-456.476	0.53478	-0.20785	-455.881	1.31617	-0.14288	-459.013	1.40492	-0.19484	-455.075	2.63556	-0.19484	-450.275	4.19112	-0.14288	-452.134	2.08126
-0.1948	-458.511	1.02438	-0.19483	-456.878	0.18212	-0.19484	-458.098	1.04784	-0.19485	-458.459	0.4317	-0.19482	-460.77	1.28598	-0.19485	-455.654	1.85148	-0.19485	-455.8	0.58279	-0.19483	-455.078	1.94292	-0.12988	-458.338	1.71463	-0.18186	-454.455	3.06537	-0.18186	-449.615	4.56562	-0.12988	-451.17	1.94124
-0.18181	-457.892	1.12827	-0.18183	-456.129	0.17526	-0.18185	-457.318	0.99808	-0.18182	-457.831	0.34465	-0.18182	-460.032	1.22491	-0.18185	-454.996	2.01909	-0.18184	-455.13	0.46528	-0.18183	-454.329	1.93366	-0.11689	-457.452	1.62837	-0.16886	-454.417	3.28179	-0.16886	-449.185	4.22628	-0.11689	-450.068	1.09666
-0.16883	-457.204	1.1076	-0.16885	-455.212	0.18055	-0.16886	-456.722	0.9269	-0.16885	-456.899	0.48008	-0.16884	-459.479	1.13755	-0.16885	-453.876	1.89844	-0.16885	-454.158	0.64811	-0.16885	-453.412	1.45331	-0.1039	-456.541	2.21796	-0.15587	-453.655	3.4329	-0.15587	-448.51	4.50117	-0.10389	-449.724	1.63782
-0.15583	-456.519	0.83954	-0.15585	-454.349	0.15808	-0.15585	-456.042	1.17532	-0.15586	-456.251	0.62631	-0.15584	-458.841	1.44244	-0.15586	-453.135	1.65041	-0.15586	-453.468	0.84552	-0.15585	-452.549	1.48364	-0.0909	-454.811	2.7028	-0.14289	-452.89	2.3978	-0.14289	-448.381	4.36443	-0.0909	-448.427	1.54661
-0.14285	-455.819	0.69276	-0.14286	-453.711	0.07231	-0.14287	-455.511	1.39835	-0.14287	-455.785	0.73888	-0.14286	-458.353	1.71616	-0.1429	-452.514	1.53776	-0.14289	-452.959	0.99749	-0.14286	-451.911	1.59944	-0.07789	-453.418	3.28201	-0.1299	-451.643	2.04553	-0.1299	-447.466	4.48137	-0.07789	-447.618	1.42027
-0.12985	-455.14	0.9385	-0.12989	-452.968	0.2042	-0.12988	-454.655	1.43048	-0.12987	-454.853	0.75319	-0.12987	-457.537	1.75559	-0.1299	-451.624	1.41879	-0.12989	-451.987	1.01681	-0.12989	-451.168	1.97273	-0.06492	-452.097	3.71658	-0.1169	-450.666	2.24433	-0.1169	-446.477	4.66526	-0.06491	-446.179	1.34432
-0.11686	-454.338	0.98623	-0.11688	-452.326	0.21792	-0.11689	-453.825	1.18936	-0.11688	-453.89	0.69338	-0.11687	-456.748	1.45967	-0.11688	-450.597	1.5712	-0.11688	-450.985	0.93606	-0.11688	-450.526	1.99125	-0.05193	-450.52	3.23017	-0.10391	-449.729	2.23685	-0.10391	-445.333	4.36302	-0.05192	-444.276	1.31728
-0.10388	-453.121	1.03331	-0.10389	-451.485	0.03821	-0.1039	-452.945	0.86554	-0.10387	-452.886	0.60374	-0.10389	-455.908	1.06225	-0.1039	-449.675	1.62539	-0.10389	-449.942	0.81504	-0.10389	-449.685	1.64547	-0.03893	-448.843	2.12179	-0.09093	-449.266	2.00472	-0.09093	-444.29	3.31115	-0.03892	-442.357	1.08901
-0.09087	-451.754	0.83014	-0.0909	-450.272	0.16662	-0.09091	-451.909	0.88001	-0.09091	-451.844	0.61244	-0.09089	-454.911	1.08001	-0.0909	-448.617	1.58371	-0.09091	-448.862	0.8268	-0.0909	-448.472	1.47213	-0.02595	-446.821	1.48236	-0.07793	-448.234	1.67429	-0.07793	-443.349	3.10932	-0.02593	-440.183	1.56944
-0.07788	-450.412	0.72831	-0.0779	-448.948	0.22855	-0.0779	-450.568	0.8795	-0.0779	-450.851	0.4899	-0.07789	-453.607	1.07939	-0.0779	-447.859	1.54007	-0.0779	-447.83	0.66136	-0.0779	-447.148	1.38852	-0.01298	-444.415	1.071	-0.06494	-447.017	1.2069	-0.06494	-442.449	3.08999	-0.01294	-437.736	1.20312
-0.0649	-449.047	0.75255	-0.06493	-447.549	0.17323	-0.06492	-449.307	1.01082	-0.06491	-449.603	0.53341	-0.06492	-452.384	1.24055	-0.06492	-446.601	1.42146	-0.06492	-446.546	0.7201	-0.06493	-445.749	1.4632	3.771e-05	-441.94	1.72103	-0.05193	-445.852	1.83192	-0.05193	-440.974	3.2767	6.3527e-05	-435.72	0.97985
-0.0519	-447.67	1.11213	-0.05192	-445.935	0.04482	-0.05193	-447.505	0.99868	-0.05193	-447.981	0.43428	-0.05191	-450.614	1.22565	-0.05194	-445.016	1.54911	-0.05194	-444.89	0.58628	-0.05192	-444.135	1.75756	0.01303	-439.539	2.70795	-0.03894	-444.151	2.58461	-0.03894	-439.171	3.88545	0.01306	-433.442	0.46373
-0.03891	-446.108	1.16856	-0.03891	-444.145	0.37563	-0.03893	-445.608	0.75878	-0.0389	-446.253	0.38934	-0.03891	-448.749	0.93123	-0.03893	-443.133	1.77639	-0.03892	-443.129	0.52561	-0.03891	-442.345	1.18995	0.02602	-437.053	3.80245	-0.02597	-441.777	2.86004	-0.02597	-437.026	4.48491	0.02603	-430.465	0.49201
-0.02592	-444.253	1.35598	-0.02594	-442.237	0.61544	-0.02594	-443.898	0.65383	-0.02593	-444.426	0.37811	-0.02593	-447.072	0.80242	-0.02595	-441.212	1.86775	-0.02594	-441.271	0.51045	-0.02594	-440.437	0.86621	0.03903	-433.488	3.43795	-0.01297	-439.707	2.60592	-0.01297	-434.945	4.21564	0.03903	-427.059	0.64263
-0.01292	-442.32	1.22331	-0.01296	-440.048	0.56417	-0.01294	-442.257	0.88292	-0.01297	-442.572	0.4225	-0.01294	-445.465	1.08358	-0.01297	-439.054	2.07203	-0.01297	-439.385	0.57038	-0.01296	-438.248	0.93543	0.05201	-429.28	3.11649	4.88877e-05	-437.192	2.23002	4.88877e-05	-432.653	4.15463	0.05202	-422.996	0.79479
7.89169e-05	-440.058	1.03378	2.86229e-05	-437.764	0.58426	4.56492e-05	-440.209	0.90687	3.67843e-05	-440.31	0.4595	5e-05	-443.446	1.11298	3.09891e-05	-436.798	1.95892	3e-05	-437.096	0.62032	2.86229e-05	-435.964	0.9083	0.065	-424.51	2.61845	0.01303	-434.599	1.39098	0.01303	-430.335	3.7045	0.06502	-418.603	1.23013
0.01303	-437.227	1.0387	0.01303	-435.551	0.3233	0.01304	-437.79	0.74846	0.01302	-437.131	0.68745	0.01303	-441.054	0.91856	0.01302	-433.828	1.23573	0.01302	-433.896	0.92806	0.01303	-433.751	1.2606	0.07799	-419.489	2.32736	0.02601	-431.948	1.1436	0.02601	-427.538	3.25057	0.07801	-413.591	1.94007
0.02604	-434.424	1.40133	0.02602	-432.872	0.22623	0.02603	-434.671	0.34622	0.02601	-433.932	0.51913	0.02603	-437.956	0.42491	0.02605	-430.964	1.19902	0.02603	-430.678	0.70083	0.02602	-431.072	1.39165	0.09097	-413.587	1.98162	0.03902	-428.756	1.07332	0.03902	-424.302	3.11898	0.09099	-408.066	1.97061
0.03906	-431.149	1.26896	0.03903	-429.49	0.57015	0.03902	-431.129	0.18727	0.03902	-430.479	0.57876	0.03905	-434.431	0.22983	0.03901	-427.695	0.85653	0.03902	-427.207	0.78132	0.03903	-427.69	0.92736	0.10398	-407.352	2.39423	0.052	-425.041	1.27283	0.052	-420.299	2.91032	0.10398	-401.578	1.72689
0.05203	-427.339	1.39814	0.05204	-425.488	0.66358	0.05201	-427.245	0.33345	0.05202	-426.943	0.53536	0.05204	-430.56	0.40923	0.05202	-424.195	0.891	0.05202	-423.656	0.72273	0.05204	-423.688	0.80122	0.11698	-399.882	2.25281	0.06499	-421.407	2.27052	0.06499	-415.853	2.75907	0.117	-394.244	1.35098
0.06502	-423.303	1.20035	0.06501	-420.947	0.95164	0.06501	-423.355	0.56917	0.065	-423.183	0.51353	0.06502	-426.684	0.69853	0.065	-420.229	1.14487	0.065	-419.882	0.69327	0.06501	-419.147	0.41234	0.12997	-391.665	2.56255	0.07798	-416.799	2.91938	0.07798	-410.757	2.71856	0.12997	-385.678	0.77627
0.07803	-418.664	1.05533	0.07801	-416.012	1.08658	0.07799	-418.677	0.8092	0.07799	-418.693	0.5915	0.07802	-422.011	0.99311	0.07799	-415.524	1.20944	0.07799	-415.385	0.79853	0.07801	-414.212	0.23018	0.14295	-381.942	2.99837	0.09097	-411.384	2.66428	0.09097	-405.537	2.73994	0.14296	-375.975	0.97103
0.09101	-413.133	1.08128	0.09099	-410.785	0.81613	0.09099	-412.917	0.80428	0.09099	-413.126	0.62766	0.091	-416.247	0.98707	0.09097	-409.884	1.21695	0.09098	-409.821	0.84735	0.09099	-408.985	0.59528	0.15594	-370.689	3.62483	0.10396	-404.913	2.21395	0.10396	-399.636	3.09531	0.15596	-364.907	1.30047
0.104	-406.988	1.21318	0.10396	-404.619	0.45883	0.10398	-406.44	0.82665	0.10397	-406.997	0.44801	0.10398	-409.759	1.01453	0.10397	-403.827	1.52105	0.10397	-403.7	0.60481	0.10396	-402.819	1.07763	0.16894	-357.471	3.96047	0.11696	-397.639	1.65864	0.11696	-393.048	3.51028	0.16895	-351.912	1.33956
0.117	-399.703	1.17514	0.117	-397.785	0.44322	0.11698	-399.603	0.60811	0.117	-399.667	0.47122	0.117	-402.907	0.74632	0.11698	-396.586	1.39684	0.11699	-396.39	0.63615	0.117	-395.985	1.09871	0.18192	-342.305	4.69997	0.12995	-389.362	1.14733	0.12995	-385.087	3.44667	0.18194	-336.326	1.54526
0.13	-391.274	1.43731	0.12997	-389.616	0.50792	0.12996	-391.497	0.39256	0.12998	-391.124	0.46714	0.12999	-394.773	0.48178	0.12998	-388.203	1.26518	0.12998	-387.878	0.63064	0.12997	-387.816	1.01136	0.19491	-324.486	5.47365	0.14295	-380.002	1.48586	0.14295	-375.747	3.81215	0.19493	-318.241	1.58059
0.14297	-381.82	1.25452	0.14297	-380.182	0.75452	0.14294	-382.357	0.32405	0.14297	-381.512	0.59397	0.14297	-385.596	0.3977	0.14296	-378.699	0.92862	0.14297	-378.307	0.80186	0.14297	-378.382	0.67845	0.20789	-303.739	5.86434	0.15595	-369.084	1.73747	0.15595	-364.466	3.54954	0.20791	-296.906	1.21407
0.15598	-371.046	1.09656	0.15594	-369.24	0.90776	0.15594	-371.571	0.4106	0.15596	-370.673	0.67478	0.15596	-374.757	0.50392	0.15595	-367.965	0.70602	0.15596	-367.522	0.91096	0.15594	-367.44	0.47158	0.22089	-279.497	5.88869	0.16892	-356.327	2.00434	0.16892	-351.337	3.2909	0.22089	-272.573	1.19986
0.16896	-358.616	0.90448	0.16894	-356.609	0.70902	0.16894	-358.686	0.6868	0.16893	-358.305	0.67704	0.16895	-361.797	0.8429	0.16893	-355.57	0.80719	0.16893	-355.224	0.914	0.16894	-354.809	0.73987	0.23388	-251.872	5.67187	0.18191	-341.346	1.88798	0.18191	-336.111	2.82843	0.2339	-245.129	1.38886
0.18196	-343.91	0.58496	0.18192	-341.689	0.44112	0.18193	-343.725	1.0848	0.18192	-343.76	0.69798	0.18194	-346.741	1.33135	0.18193	-341.115	0.76339	0.18193	-340.769	0.94227	0.18192	-339.889	1.10154	0.24687	-221.408	5.34626	0.19493	-324.067	1.42381	0.19493	-318.855	2.39696	0.24688	-214.831	1.51927
0.19495	-326.585	0.34509	0.19493	-324.507	0.44806	0.19493	-326.374	1.03023	0.19492	-326.275	0.74266	0.19494	-329.272	1.26437	0.19494	-323.853	0.55771	0.19493	-323.404	1.00259	0.19493	-322.707	1.09218	0.25986	-188.819	5.1292	0.2079	-303.811	0.98699	0.2079	-298.613	1.98091	0.25986	-182.324	1.72749
0.20794	-306.297	0.61358	0.2079	-304.422	0.47994	0.2079	-305.971	0.86581	0.2079	-305.715	0.76388	0.20792	-308.718	1.06259	0.20791	-303.527	0.42265	0.20791	-302.994	1.03123	0.2079	-302.622	1.04914	0.27285	-155.252	4.77841	0.22089	-280.261	0.89136	0.22089	-275.174	2.04101	0.27286	-148.935	1.65897
0.22092	-282.797	0.71051	0.2209	-281.14	0.50376	0.22089	-282.42	0.81565	0.22088	-282.122	0.79323	0.22091	-284.985	1.00103	0.22091	-280.142	0.33351	0.2209	-279.583	1.07086	0.2209	-279.34	1.01698	0.28582	-122.568	4.26548	0.23388	-253.328	0.96857	0.23388	-248.091	1.90646	0.28584	-116.428	1.50974
0.23392	-256.041	0.83705	0.23388	-254.586	0.55586	0.23388	-255.568	0.78941	0.23386	-255.398	0.76962	0.2339	-257.915	0.96883	0.23389	-253.657	0.35596	0.23388	-253.074	1.03899	0.23388	-252.786	0.94665	0.29881	-92.0748	3.71221	0.24685	-223.226	1.2204	0.24685	-217.795	1.88349	0.29883	-86.2047	1.39794
0.2469	-226.304	0.82885	0.24687	-224.987	0.55079	0.24687	-225.74	0.90161	0.24686	-225.888	0.70407	0.24689	-227.836	1.10652	0.24687	-224.347	0.54274	0.24687	-223.81	0.95049	0.24687	-223.187	0.95348	0.31182	-65.0849	3.06609	0.25985	-190.709	1.28241	0.25985	-185.196	1.82977	0.31182	-59.4643	1.29064
0.25988	-194.179	0.68963	0.25986	-193.139	0.62147	0.25985	-193.637	1.01544	0.25985	-194.063	0.69857	0.25987	-195.454	1.24622	0.25986	-192.745	0.60838	0.25986	-192.258	0.94307	0.25986	-191.339	0.85807	0.32562	-42.732	2.48559	0.27285	-157.303	1.14824	0.27285	-151.791	1.69745	0.32557	-37.4246	1.19566
0.27287	-161.034	0.59984	0.27286	-160.537	0.67838	0.27285	-160.511	0.86749	0.27285	-161.01	0.66227	0.27287	-162.034	1.06465	0.27285	-160	0.66619	0.27285	-159.497	0.89407	0.27286	-158.737	0.78125	0.3394	-25.4018	2.00265	0.28583	-124.631	1.15543	0.28583	-119.094	1.66849	0.33932	-20.4004	1.16384
0.28585	-128.711	0.71168	0.28584	-128.764	0.585	0.28582	-128.164	0.76279	0.28582	-128.748	0.61451	0.28585	-129.393	0.93615	0.28581	-128.039	0.7541	0.28582	-127.525	0.82959	0.28584	-126.964	0.9073	0.35238	-12.8217	1.62118	0.29881	-94.0759	1.23618	0.29881	-88.5379	1.74811	0.35232	-7.98454	1.11721
0.29884	-98.56	0.759	0.29883	-99.0775	0.52247	0.29881	-98.0471	0.7551	0.29881	-98.7045	0.61857	0.29884	-98.9975	0.92671	0.29881	-98.1737	0.85094	0.29881	-97.7569	0.83507	0.29883	-97.2775	0.99172	0.36536	-4.28651	1.39353	0.31181	-67.0278	1.33732	0.31181	-61.4489	1.79151	0.3653	0.488835	1.10414
0.31184	-71.8827	0.80479	0.31183	-72.6945	0.52981	0.31182	-71.3241	0.74369	0.31181	-72.0174	0.63965	0.31184	-72.0228	0.91271	0.31181	-71.661	0.88833	0.31181	-71.3188	0.86353	0.31183	-70.8945	0.98182	0.37918	1.45184	1.25294	0.32563	-44.6158	1.40061	0.32563	-38.9946	1.79486	0.3791	6.17836	1.08876
0.32565	-49.6939	0.80718	0.32563	-50.7096	0.58023	0.32557	-49.1418	0.76146	0.32561	-49.9211	0.63135	0.32564	-49.6281	0.93452	0.32558	-49.7546	0.92673	0.3256	-49.4319	0.85232	0.32563	-48.9096	0.91374	0.393	5.35447	1.16427	0.33941	-27.2352	1.52847	0.33941	-21.533	1.80811	0.39292	10.0188	1.09755
0.33943	-32.3728	0.76149	0.33941	-33.5206	0.59843	0.3393	-31.8189	0.78067	0.3394	-32.6136	0.63458	0.33942	-32.1371	0.95809	0.33931	-32.5971	0.93789	0.33936	-32.2907	0.85668	0.33941	-31.7206	0.88917	0.40596	7.85919	1.07958	0.35241	-14.4941	1.57925	0.35241	-8.76069	1.81479	0.40587	12.4712	1.10135
0.35241	-19.5224	0.72572	0.3524	-20.6439	0.61378	0.35228	-18.9736	0.76532	0.35239	-19.5987	0.63287	0.35241	-19.1653	0.93926	0.3523	-19.7052	0.9456	0.35235	-19.4027	0.85438	0.3524	-18.8439	0.86845	0.41893	9.4219	0.97217	0.36619	-5.7395	1.60565	0.36619	0.04051	1.77535	0.41886	13.9496	1.10483
0.3662	-10.7254	0.69628	0.36618	-11.8831	0.59448	0.36607	-10.1862	0.77895	0.36616	-10.7555	0.6342	0.36619	-10.2901	0.95598	0.36608	-10.956	0.93566	0.36612	-10.6469	0.85617	0.36618	-10.0831	0.89451	0.43193	10.3118	0.94139	0.37999	0.11159	1.60202	0.37999	5.91889	1.73312	0.43186	14.8183	1.09946
0.37997	-5.00825	0.67081	0.37997	-6.31951	0.58384	0.37984	-4.45338	0.79713	0.37995	-5.15124	0.63902	0.37997	-4.49928	0.9783	0.37984	-5.40348	0.93034	0.3799	-5.0987	0.86268	0.37997	-4.51951	0.90887	0.4449	10.8253	0.9267	0.39295	3.73281	1.50929	0.39295	9.57066	1.59719	0.44483	15.3183	1.09889
0.38694	-1.65635	0.65102	0.38695	-3.29533	0.60374	0.38687	-1.08591	0.81414	0.38693	-2.12947	0.64869	0.38695	-1.09721	0.99917	0.38685	-2.38261	0.94257	0.38689	-2.10754	0.87573	0.38695	-1.49533	0.882	0.45304	11.2734	0.90576	0.40069	5.85475	1.2904	0.40069	11.7366	1.3161	0.45303	15.7414	1.1101
																								0.45486	11.2018	1.0528	0.40197	5.92778	1.37325	0.40197	11.7969	1.41686	0.45469	15.4941	1.27275
																								0.46133	11.3111	0.96025	0.4085	7.14024	1.31457	0.4085	12.991	1.38417	0.46132	15.7253	1.17181
																								0.47432	11.4532	0.93658	0.42151	8.30885	1.31374	0.42151	14.1536	1.39189	0.4743	15.9184	1.13365

## Sheet: Figure 1d; Figure S6
Figure 1d						Supplementary Figure S6 (Full discharging current profile during capacitive ET (PyC800))
Day	Conductive ET (PyC800) Current (µA)	Current S.D.	Day	Capacitive ET (PyC800) Current (µA)	Current S.D.	Discharging time (min)	Discharging current (µA) at day 3	Current S.D.	Discharging current (µA) at day 3.5	Current S.D.	Discharging current (µA) at day 4	Current S.D.	Discharging current (µA) at day 4.5	Current S.D.	Discharging current (µA) at day 5	Current S.D.	Discharging current (µA) at day 5.5	Current S.D.	Discharging current (µA) at day 6	Current S.D.	Discharging current (µA) at day 6.5	Current S.D.	Discharging current (µA) at day 7	Current S.D.	Discharging current (µA) at day 7.5	Current S.D.	Discharging current (µA) at day 8	Current S.D.	Discharging current (µA) at day 8.5	Current S.D.	Discharging current (µA) at day 9	Current S.D.
0	72.9671	12.6494	3	0	0	0.01667	31.3147	5.8689	34.3339	7.5052	33.3353	7.0471	32.3361	6.0316	35.3296	8.0924	37.5057	9.0152	43.3298	12.858	43.0074	14.814	41.8358	13.605	41.8355	11.933	48.332	10.408	53.3401	16.289	57.4957	19.038
0	55.2322	12.5849	3.5	3.02	1.85	0.03334	29.0351	5.098	32.4273	6.4129	30.4641	7.1778	29.623	6.2267	32.1794	8.5248	34.426	9.1506	39.3067	13.259	39.2712	14.134	38.1569	13.099	38.1925	11.99	44.3347	10.317	49.3989	14.677	50.0072	18.837
0	44.8916	5.6292	4	2.02	1.16	0.05001	25.5819	4.9699	28.7397	6.4508	27.0711	7.0787	26.388	6.286	28.6719	8.3477	30.7455	8.9013	34.9561	12.647	34.9947	13.323	34.1225	12.273	34.254	11.466	39.5957	10.277	43.7802	13.681	44.3252	18.121
0.0001	38.3755	4.7332	4.5	1.02	0.16	0.06667	23.464	4.9342	26.2758	6.279	24.9201	6.9855	24.2912	6.2212	26.4934	8.2267	28.3995	8.7088	32.3458	12.367	32.3287	12.779	31.6264	11.799	31.7595	11.24	36.7179	10.315	40.4136	13.195	41.0753	17.812
0.0001	34.5718	4.0926	5	4.01	2.74	0.08334	21.8588	4.8354	24.4162	6.0821	23.3089	6.8055	22.5067	6.042	24.867	7.976	26.6904	8.5325	30.3897	12.026	30.3611	12.446	29.7808	11.615	29.9073	11.021	34.7609	10.432	37.9638	12.69	38.9341	17.608
0.0001	31.8414	3.774	5.5	6.19	3.97	0.10001	20.6306	4.7455	22.5957	5.2877	22.1091	6.6553	21.5338	6.006	23.3943	7.692	25.3619	8.3146	28.816	11.609	28.8235	12.128	28.2509	11.361	28.4484	10.689	33.2507	10.533	36.3215	12.483	37.4998	17.367
0.0001	29.7988	3.4618	6	12.02	8.03	0.11667	19.5507	4.5162	21.7093	5.4384	21.0581	6.4571	20.5869	5.8588	22.5078	7.4177	24.2295	8.0799	27.459	11.18	27.4972	11.765	26.9535	11.006	27.1403	10.302	31.8713	10.285	34.9246	12.297	36.4098	17.274
0.0001	28.2552	3.3386	6.5	11.69	10.1	0.13334	18.6457	4.3313	20.6866	5.1577	19.9201	5.9561	19.7876	5.7526	21.5779	7.186	23.0696	7.7536	26.3124	10.784	26.4315	11.498	25.8366	10.578	25.9186	9.8463	30.7538	10.091	33.7121	12.121	35.5381	17.578
0.0001	27.0391	3.2757	7	10.52	9.1	0.15001	17.8401	4.1397	19.9072	5.0186	19.3392	5.9956	18.8786	5.4086	20.7603	6.9303	22.3409	7.4721	25.2168	10.298	25.3755	10.901	24.9252	10.122	24.8917	9.4467	29.7873	9.7709	32.6603	11.88	35.3011	18.521
0.0001	26.073	3.2492	7.5	10.52	7.3	0.16667	17.1874	4.0311	19.226	4.9499	18.6812	5.8377	18.3761	5.4034	20.0722	6.7039	21.5313	7.1946	24.2173	9.9264	24.7374	10.853	24.0996	9.7588	23.9955	9.0913	28.9005	9.5721	31.7412	11.747	34.226	18.001
0.0002	25.2491	3.1908	8	17.02	5.39	0.18334	16.6252	3.8807	18.5358	4.7785	18.1211	5.6832	17.8199	5.2321	19.4344	6.4846	20.6709	6.6492	23.5157	9.6034	23.9069	10.525	23.421	9.4538	23.3068	8.9417	27.9322	9.408	30.8404	11.437	33.3214	17.596
0.0002	24.5356	3.2448	8.5	22.03	11.5	0.20001	16.1418	3.7092	17.911	4.5697	17.5587	5.4912	17.2729	5.0523	18.6554	6.0275	20.2104	6.6443	22.6031	9.0778	23.1079	10.215	22.6369	8.9869	22.6929	8.778	27.1459	9.075	30.0646	11.271	32.3964	17.119
0.0002	23.904	3.2728	9	26.18	14.7	0.21667	15.6056	3.5517	17.2806	4.3477	17.1051	5.3571	16.7851	4.9234	18.3004	6.0473	19.6565	6.442	22.0424	8.9129	22.5371	9.8496	22.0874	8.883	22.0847	8.509	26.4749	8.8299	29.3583	11.031	31.4275	16.721
0.0002	23.3188	3.2471				0.23334	15.1397	3.385	16.7258	4.1434	16.7516	5.291	16.3305	4.7869	17.8355	5.8773	19.1031	6.2015	21.4111	8.6741	21.9375	9.5695	21.4781	8.6144	21.2815	7.9686	25.8327	8.6295	28.3631	10.416	30.5478	16.348
0.0002	22.7614	3.1649				0.25001	14.8067	3.2654	16.3059	3.963	16.3509	5.1362	15.9555	4.7107	17.4147	5.7211	18.6646	6.0172	20.8602	8.4646	21.3614	9.2791	21.0042	8.284	21.0277	7.9947	25.1612	8.391	27.861	10.342	29.7532	15.922
0.0002	22.2564	3.1718				0.26667	14.4143	3.1189	15.8699	3.7894	15.9444	5.0024	15.5729	4.6079	17.0534	5.5876	18.2443	5.8598	20.3441	8.1801	20.827	9.0785	20.3723	8.0345	20.5792	7.7995	24.3618	7.9525	27.2507	10.134	29.1221	15.452
0.0002	21.7179	2.9377				0.28334	14.0865	3.014	15.4762	3.5975	15.5361	4.8084	15.2303	4.4843	16.7297	5.5071	17.8441	5.7053	19.7947	7.9369	20.3947	8.8902	19.8711	7.8121	20.1582	7.6088	23.983	7.8881	26.7372	10.015	28.4541	14.961
0.0002	21.2754	2.8853				0.30001	13.74	2.871	15.1245	3.4341	15.1954	4.6722	14.9212	4.3929	16.4143	5.4158	17.4712	5.5277	19.3105	7.6868	19.9325	8.686	19.4111	7.6326	19.6516	7.4499	23.4067	7.6497	26.8477	10.699	27.5764	14.289
0.0003	21.2259	3.2983				0.31667	13.388	2.7109	14.8432	3.3982	14.889	4.5449	14.6539	4.2953	16.115	5.3185	17.1115	5.3917	18.8642	7.4897	19.5894	8.5695	18.9601	7.4579	19.3728	7.4024	22.7998	7.3589	26.689	11.008	27.07	14.129
0.0003	20.5375	2.7842				0.33334	13.0304	2.5456	14.5415	3.3488	14.6095	4.45	14.3813	4.212	15.7946	5.188	16.7742	5.2849	18.444	7.2901	19.2065	8.4356	18.5308	7.2671	18.9552	7.2015	22.2015	7.1023	26.4483	11.16	26.4907	13.729
0.0003	20.1948	2.8098				0.35001	12.6853	2.3945	14.2854	3.3474	14.3685	4.38	14.1356	4.134	15.5231	5.0753	16.4905	5.1844	18.0623	7.1062	18.8888	8.3265	18.1373	7.0619	18.5506	7.0397	21.5677	6.818	26.0154	11.009	25.7766	13.317
0.0003	19.8861	2.578				0.36667	12.438	2.2865	14.0073	3.2739	14.1334	4.3227	13.9229	4.0854	15.2527	4.9895	16.2045	5.1003	17.6617	6.9259	18.5443	8.1671	17.7236	6.8471	18.1553	6.8465	21.1799	6.6807	25.6043	10.824	25.2776	12.973
0.0003	19.6086	2.599				0.38334	12.265	2.2606	13.8315	3.2099	13.8751	4.2306	13.703	4.0333	15.0394	4.9392	15.9236	5.0071	17.2972	6.7646	18.15	7.9918	17.3763	6.6948	17.6899	6.6614	20.7807	6.562	24.9791	10.58	24.5367	12.371
0.0003	19.3296	2.5527				0.40001	12.1069	2.2886	13.5446	3.044	13.6317	4.1403	13.4829	3.9813	14.8037	4.8639	15.6504	4.9148	17.0042	6.6293	17.7686	7.7396	17.0671	6.5844	17.2339	6.4257	20.452	6.4238	24.5662	10.295	22.6042	10.196
0.0003	19.0851	2.5317				0.41667	11.9175	2.2524	13.2569	2.908	13.5068	4.1479	13.2733	3.938	14.5551	4.7773	15.3753	4.8427	16.6798	6.4621	17.4478	7.6003	16.7484	6.4237	16.8357	6.2288	20.0636	6.3332	24.1068	10.154	22.1635	10.05
0.0004	18.7805	2.5756				0.43334	11.7215	2.1656	13.0045	2.7828	13.3422	4.1189	13.0626	3.8843	14.3275	4.7025	15.1357	4.7871	16.3629	6.3166	17.1895	7.4671	16.4388	6.3157	16.4844	6.0861	19.7145	6.2228	23.7088	9.9842	21.9233	10.024
0.0004	18.5634	2.5599				0.45001	11.4735	2.0566	12.7474	2.6606	13.1353	4.0327	12.8683	3.8345	14.0902	4.6346	14.9092	4.7155	16.0925	6.1952	16.8941	7.3782	16.1824	6.2256	16.246	6.051	19.434	6.0709	23.2633	9.7407	21.6346	9.9999
0.0004	18.322	2.5394				0.46667	11.2345	1.9656	12.4766	2.5577	12.9278	3.96	12.7022	3.8207	13.8921	4.5882	14.7212	4.6877	15.8309	6.0838	16.6482	7.2662	15.8771	6.1105	16.0005	5.946	19.147	5.9348	22.8628	9.5187	21.3347	9.9568
0.0004	18.1573	2.4353				0.48334	11.0406	3.7792	12.233	2.4611	12.7824	3.9509	12.51	3.7771	13.7229	4.5504	14.5582	4.6344	15.5963	5.9946	16.4283	7.1246	15.6001	6.0115	15.7257	5.8603	18.8461	5.8341	22.4335	9.3186	21.0964	9.9338
0.0004	17.9521	2.4757				0.50001	10.8784	3.6361	12.0791	2.4655	12.6156	3.9028	12.328	3.7307	13.553	4.4724	14.3234	4.5637	15.4042	5.9056	16.1618	6.9919	15.3209	5.8967	15.5126	5.8104	18.5297	5.8221	21.9958	9.1049	20.7723	9.7412
0.0004	17.7803	2.474				0.51667	10.7131	3.5183	11.954	2.4418	12.4083	3.8171	12.1641	3.6884	13.4267	4.4452	14.155	4.5305	15.1824	5.8392	15.9777	6.9558	15.057	5.7742	15.3119	5.7697	18.2951	5.8463	21.6267	8.9736	20.2881	9.597
0.0004	17.6075	2.4573				0.53334	10.5441	3.3824	11.8287	2.4089	12.2345	3.7676	12.0156	3.6569	13.2097	4.3599	13.9224	4.44	14.9438	5.7344	15.7677	6.8956	14.8466	5.7179	15.1258	5.7469	18.0546	5.8177	21.2662	8.7973	19.9969	9.4675
0.0005	17.4196	2.4257				0.55001	10.4041	3.3646	11.7283	2.3828	12.0992	3.7318	11.8679	3.6314	13.0187	4.2799	13.702	4.3674	14.7044	5.654	15.5636	6.7859	14.6345	5.6444	15.0024	5.6973	17.8729	5.7135	20.9214	8.6255	19.789	9.2175
0.0005	17.2334	2.4365				0.56667	10.2487	3.2976	11.5299	2.3391	11.9362	3.6709	11.7453	3.6092	12.9124	4.2759	13.5255	4.3488	14.5146	5.585	15.4005	6.7068	14.4179	5.5614	14.8755	5.6552	17.6023	5.7225	20.5804	8.3828	19.4313	9.0448
0.0005	17.0554	2.4539				0.58334	10.0274	3.0901	11.3138	2.2601	11.8126	3.6209	11.5903	3.5678	12.7616	4.2455	13.3451	4.309	14.3665	5.5587	15.1985	6.6112	14.2046	5.4719	14.7575	5.6452	17.3277	5.6619	19.5653	7.2886	19.0904	8.8266
0.0005	16.9118	2.427				0.60001	9.84246	2.9247	11.1205	2.1795	11.6711	3.5764	11.4559	3.5465	12.6254	4.2081	13.2192	4.31	14.2129	5.5473	15.0207	6.525	14.0022	5.3966	14.5948	5.6065	17.1545	5.5861	18.7634	6.5163	18.8337	8.7307
0.0005	16.7425	2.3467				0.61667	9.70505	2.8048	10.9264	2.1202	11.5483	3.5495	11.3173	3.5161	12.5245	4.1908	13.0447	4.2681	14.0888	5.5401	14.8443	6.4907	13.8247	5.3455	14.3993	5.5396	16.8895	5.5929	18.8111	6.8005	18.6749	8.7298
0.0005	16.6429	2.2819				0.63334	9.59868	2.7271	10.8142	2.0943	11.3925	3.492	11.2072	3.4974	12.4071	4.1847	12.8977	4.2416	13.9715	5.5218	14.7228	6.4837	13.6584	5.3007	14.2603	5.5239	16.6659	5.5845	18.7419	6.9218	18.5607	8.7528
0.0005	16.4915	2.3109				0.65001	9.50122	2.6364	10.6841	2.0837	11.237	3.4377	11.0924	3.4726	12.2907	4.1487	12.8532	4.2778	13.7996	5.4621	14.5249	6.4325	13.4927	5.2349	14.0999	5.4941	16.3859	5.5022	18.6324	7.0294	18.3794	8.8935
0.0006	16.3374	2.3127				0.66667	9.3524	2.5366	10.4977	2.0229	11.1301	3.413	10.9646	3.4597	12.1898	4.1374	12.6732	4.1973	13.6302	5.383	14.3795	6.3471	13.4015	5.1293	13.9226	5.4439	16.1251	5.411	18.5293	7.1124	18.2266	8.8096
0.0006	16.2199	2.267				0.68334	9.22207	2.4941	10.3365	1.9268	11.022	3.3887	10.8597	3.4524	12.0663	4.135	12.5332	4.1558	13.5204	5.3433	14.2056	6.2751	13.3303	5.0484	13.7474	5.3937	15.9506	5.3551	18.3938	4.7678	18.0025	4.8586
0.0006	16.1022	2.2405				0.70001	9.09158	2.3847	10.1951	1.8627	10.9147	3.3637	10.7524	3.4344	11.928	4.0915	12.411	4.1201	13.3378	5.2757	14.0741	6.199	13.193	5.0056	13.5358	5.3417	15.7549	5.4051	18.2186	4.7909	17.7549	4.8018
0.0006	16.004	2.1999				0.71667	8.95815	2.3497	10.0391	1.8049	10.7877	3.3339	10.6495	3.4204	11.8451	4.1272	12.2881	4.1063	13.1673	5.2585	13.9499	6.1604	13.0193	4.9584	13.3392	5.2687	15.5658	5.4609	18.0309	4.7557	17.5686	4.7922
0.0006	15.8956	2.1908				0.73334	8.88203	2.3566	9.91022	1.7488	10.6664	3.291	10.5642	3.4056	11.7289	4.1009	12.1757	4.095	13.0627	5.2607	13.8833	6.1867	12.9161	4.9237	13.174	5.2161	15.4575	5.4328	17.8621	4.7492	17.4561	4.7861
0.0006	15.7495	2.2316				0.75001	8.8143	2.3188	9.79609	1.6944	10.5665	3.2466	10.4852	3.3968	11.6255	4.0785	12.0805	4.0993	12.9139	5.1977	13.7379	6.1447	12.8245	4.9086	13.0946	5.226	15.2786	5.4133	17.6173	4.7036	17.2701	4.7425
0.0006	15.6561	2.2067				0.76667	8.77132	2.3422	9.68095	1.6333	10.4347	3.1947	10.3341	3.371	11.4903	4.0305	11.9556	4.0735	12.8024	5.1842	13.5752	6.0919	12.725	4.8635	13.018	5.1883	15.1094	5.3498	17.3645	4.6211	17.0384	4.7693
0.0006	15.5527	2.1633				0.78334	8.70537	2.3415	9.59771	1.6188	10.3167	3.1675	10.2568	3.371	11.3926	4.0087	11.8442	4.08	12.6713	5.1347	13.4222	6.0548	12.596	4.8231	12.8913	5.1759	14.9084	5.2878	17.1141	4.5418	16.8404	4.7052
0.0007	15.4486	2.1345				0.80001	8.60699	2.2887	9.50374	1.6335	10.2174	3.1639	10.1764	3.3706	11.2503	3.973	11.7626	4.1082	12.5651	5.1017	13.2874	6.0325	12.4736	4.8089	12.7799	5.1875	14.743	5.232	16.9032	4.4568	16.6112	4.6118
0.0007	15.3605	2.151				0.81667	8.5186	2.2809	9.40527	1.6753	10.1477	3.1695	10.1018	3.3821	11.146	3.9619	11.6454	4.097	12.4186	5.0748	13.151	5.9528	12.4464	4.8206	12.6255	5.1415	14.5606	5.2172	16.695	4.4016	16.3997	4.5792
0.0007	15.2556	2.1536				0.83334	8.3719	2.1626	9.33514	1.684	10.0622	3.167	10.0547	3.3948	11.0751	3.9745	11.5186	4.0468	12.2791	5.0486	13.0473	5.926	12.3086	4.7675	12.5313	5.1371	14.4417	5.179	16.5586	4.3883	16.1967	4.5369
0.0007	15.124	2.1571				0.85001	8.27446	2.1185	9.28321	1.707	9.98968	3.1667	9.99588	3.3952	10.9929	3.963	11.4028	4.0248	12.2327	5.0725	13.0058	5.9468	12.1916	4.6893	12.4041	5.0833	14.3368	5.1863	16.4994	4.4399	16.0275	4.5294
0.0007	15.0891	2.094				0.86667	8.19752	2.1004	9.19515	1.6871	9.92403	3.1566	9.94174	3.3977	10.8831	3.9445	11.3047	4.0083	12.1268	5.0571	12.9133	5.9139	12.0156	4.6141	12.2164	5.0092	14.2266	5.0867	16.375	4.457	15.8697	4.4995
0.0007	15.0124	2.07				0.88334	8.14224	2.1165	9.08412	1.6541	9.80712	3.1094	9.86251	3.3983	10.7917	3.9318	11.2504	4.0413	12.1021	5.0807	12.7663	5.8411	11.7606	4.4562	12.0129	4.9197	14.0667	5.0965	16.3	4.4673	15.7698	4.4744
0.0007	14.8802	2.1331				0.90001	8.07467	2.1103	8.99786	1.6248	9.66275	3.0468	9.78776	3.3955	10.6994	3.9404	11.1493	4.0546	12.0022	5.0544	12.6881	5.7852	11.5882	4.4037	11.8365	4.8384	13.9372	5.0891	16.1901	4.4823	15.5859	4.4487
0.0008	14.809	2.1413				0.91667	7.9797	2.0816	8.88726	1.599	9.58433	3.0283	9.72419	3.4024	10.6062	3.9682	11.0509	4.0466	11.8799	5.0108	12.6316	5.7459	11.5352	4.4033	11.6927	4.7783	13.7899	5.062	16.0787	4.5033	15.4602	4.4367
0.0008	14.7209	2.1275				0.93334	7.90857	2.0457	8.80087	1.6182	9.52399	3.0326	9.73618	3.4979	10.4771	3.9391	10.9421	4.0143	11.7465	4.9642	12.5295	5.7393	11.4904	4.4462	11.5609	4.7333	13.6557	5.0216	15.8859	4.469	15.2146	4.3922
0.0008	14.6615	2.0964				0.95001	7.82503	1.9899	8.73169	1.6042	9.44468	3.0278	9.7995	3.6431	10.379	3.9354	10.8514	4.0052	11.7549	5.0309	12.414	5.712	11.416	4.4725	11.5685	4.8039	13.5277	5.0216	15.6929	4.3913	15.0793	4.3572
0.0008	14.5691	2.108				0.96667	7.71797	1.9006	8.67711	1.5883	9.36	3.0061	9.84574	3.7774	10.3006	3.9412	10.7829	4.001	11.6415	5.0254	12.3449	5.72	11.2961	4.4218	11.5508	4.8251	13.399	4.9781	15.5238	4.3648	15.0223	4.3167
0.0008	14.4665	2.1176				0.98334	7.62561	1.8863	8.60333	1.5503	9.26778	2.9696	9.85585	3.8721	10.2104	3.9353	10.7032	4.0155	11.5285	4.9891	12.2592	5.6972	11.1654	4.3964	11.471	4.8499	13.2901	4.9695	15.4721	4.4	15.6388	3.7717
0.0008	14.3932	2.0451				1.00001	7.59747	1.9435	8.50637	1.5038	9.19218	2.9511	9.82359	3.9124	10.1303	3.9401	10.6972	4.077	11.4603	4.9864	12.1534	5.6718	11.0706	4.3458	11.4148	4.8555	13.1869	4.9906	15.3464	4.3766	14.8372	4.3087
0.0008	14.3077	2.0578				1.01667	7.53922	1.9438	8.42939	1.4629	9.13416	2.9307	9.78654	3.9444	10.0256	3.9102	10.6515	4.1053	11.3619	4.9787	12.0694	5.6529	10.9859	4.3585	11.3803	4.8768	13.0618	5.0151	15.166	4.329	14.6721	4.2666
0.0009	14.2515	2.0461				1.03334	7.47969	1.9524	8.30459	1.4234	9.07796	2.932	9.74571	3.9929	9.95151	3.9037	10.568	4.0973	11.2561	4.9657	11.963	5.6294	11.0134	4.4527	11.2803	4.8646	12.3484	5.838	14.997	4.3041	14.4898	4.1951
0.0009	14.1916	2.0666				1.05001	7.39284	1.8932	8.16948	1.3965	9.03432	2.9419	9.71156	4.0043	9.87346	3.8964	10.5024	4.0898	11.2165	4.9947	11.8864	5.5979	10.9679	4.486	11.187	4.8677	12.8145	4.8681	14.8572	4.3	14.3304	4.1372
0.0009	14.1062	2.0921				1.06667	7.30397	1.8263	8.06925	1.3779	8.99305	2.9593	9.68923	4.0523	9.79871	3.8876	10.4584	4.1104	11.1166	4.9639	11.7865	5.5558	10.8701	4.4868	11.1109	4.8724	12.7032	4.8165	14.7162	4.2931	14.2528	4.1515
0.0009	14.0158	2.1076				1.08334	7.19888	1.7221	8.02669	1.3481	8.90923	2.934	9.60977	4.0201	9.74231	3.9016	10.3819	4.0771	11.0473	4.949	11.6757	5.5199	10.7321	4.4342	11.025	4.8729	12.5793	4.7783	14.5726	4.2941	14.1457	4.158
0.0009	13.9569	2.0706				1.10001	7.14395	1.7188	7.99344	1.3109	8.83764	2.9195	9.54157	4.0046	9.73128	3.912	10.3644	4.1248	10.939	4.9306	11.6139	5.4824	11.244	3.5985	11.2836	4.2332	12.4479	4.7473	14.4808	4.3077	14.0241	4.1366
0.0009	13.9344	2.042				1.11667	7.14175	1.8106	7.96985	1.3223	8.76785	2.9095	9.47525	3.9914	9.75358	3.9054	10.3091	4.1119	10.8506	4.9274	11.5646	5.4405	10.6914	4.5216	10.7749	4.7898	12.3423	4.7355	14.3562	4.2929	13.8822	4.1053
0.0009	13.8122	2.087				1.13334	7.10478	1.8204	7.95923	1.3565	8.70231	2.8859	9.41456	3.9997	9.72256	3.9057	10.2655	4.1354	10.7912	4.934	11.5361	5.4407	10.6047	4.5136	10.7146	4.8067	12.2337	4.7252	14.4154	4.0204	13.6594	4.1193
0.001	13.7666	2.1067				1.15001	7.05984	1.8185	7.92413	1.3804	8.62359	2.8491	9.32901	3.9775	9.71609	3.9466	10.2084	4.1367	10.6861	4.896	11.4548	5.425	10.5508	4.5282	10.6039	4.784	12.1469	4.6889	14.0355	4.1896	13.4037	4.1192
0.001	13.6882	2.08				1.16667	7.01423	1.7994	7.8391	1.4114	8.60576	2.8746	9.2456	3.9565	9.43797	4.2487	10.1168	4.1131	10.6262	4.9008	11.3246	5.3771	10.491	4.5246	10.5152	4.7645	12.0296	4.7036	13.8684	4.1514	13.2972	4.1041
0.001	13.6392	2.0418				1.18334	6.53606	3.3028	7.75414	1.4652	8.55634	2.8812	9.19736	3.9332	9.61626	3.9189	10.0489	4.1009	10.5718	4.9134	11.2747	5.4016	10.4273	4.5373	10.4076	4.7281	11.9061	4.7021	13.7207	4.1105	13.2485	4.1051
0.001	13.593	1.9884				1.20001	6.88981	1.7267	7.69996	1.4335	8.18358	3.4273	9.11658	3.9092	9.55093	3.9315	10.0341	4.1381	10.4959	4.8831	11.2393	5.4093	10.3263	4.5175	10.3153	4.707	11.7638	4.6815	13.5914	4.0692	13.1591	4.0962
0.001	13.5421	2.0005				1.21667	6.815	1.6429	7.68825	1.3886	8.43818	2.8811	9.05459	3.9017	9.48891	3.9302	9.67087	4.6617	10.4529	4.8724	11.1846	5.423	10.2787	4.5244	10.2264	4.6983	11.6978	4.7175	13.5278	4.0731	13.0909	4.0951
0.001	13.4849	2.0179				1.23334	6.78167	1.64	7.62545	1.3814	8.3954	2.8814	9.00433	3.9158	9.41996	3.9237	9.93486	4.1714	10.4135	4.8927	11.1157	5.4214	10.325	4.6055	10.1568	4.7021	11.6421	4.7859	13.53	4.1221	13.0061	4.0744
0.001	13.4544	2.0334				1.25001	6.76235	1.6792	7.54871	1.3907	8.32377	2.846	9.19107	3.4025	9.39431	3.9454	9.87063	4.1412	10.3642	4.9065	11.0243	5.3987	10.3054	4.6251	10.1076	4.7135	11.4939	4.9167	13.487	4.1524	12.8999	4.0395
0.0011	13.3928	2.0172				1.26667	6.74882	1.7596	7.52904	1.4289	8.28639	2.8255	8.83598	3.8181	9.34506	3.9579	9.78471	4.1347	10.3034	4.9005	10.9772	5.4042	10.207	4.5394	10.1399	4.7894	11.5924	4.7682	13.4228	4.1524	12.8121	4.0261
0.0011	13.301	1.9993				1.28334	6.69175	1.7504	7.51805	1.4609	8.26385	2.8358	8.75551	3.756	9.30167	3.9688	9.73951	4.1743	10.2219	4.8699	10.9096	5.3999	10.0841	4.4867	10.1315	4.8131	11.5698	4.7647	13.3428	4.1637	12.6973	4.0125
0.0011	13.2696	2.0021				1.30001	6.62748	1.7108	7.46592	1.4266	8.21872	2.8399	8.68822	3.735	9.25931	3.9736	9.69748	4.2059	10.1431	4.8574	10.8529	5.4033	10.0482	4.5047	10.1123	4.8366	11.5455	4.7854	13.2548	4.1734	12.6104	4.0112
0.0011	13.191	2.0244				1.31667	6.56912	1.7298	7.3844	1.3889	8.17666	2.8546	8.67071	3.7851	9.18831	3.9515	9.5936	4.1515	10.1022	4.8909	10.8049	5.4311	9.9784	4.5016	10.0665	4.8336	11.5088	4.8696	13.1637	4.1723	12.4922	3.983
0.0011	13.1353	2.0235				1.33334	6.50363	1.661	7.29643	1.3432	8.12921	2.8605	8.64237	3.8183	9.16146	3.9649	9.52644	4.1285	10.0242	4.893	10.8166	5.4928	9.83412	4.4623	10.0489	4.8734	11.4526	4.878	13.0841	4.1661	12.3718	3.958
0.0011	13.1146	1.9947				1.35001	6.43337	1.6093	7.22065	1.3161	8.0813	2.8485	8.5818	3.8305	9.11277	3.978	9.49106	4.1569	9.98943	4.9194	10.6825	5.4294	9.6667	4.3872	9.99947	4.8927	11.3442	4.8591	12.9991	4.1662	12.2806	3.9508
0.0011	13.0369	2.0343				1.36667	6.38915	1.605	7.1103	1.2987	8.02417	2.8265	8.5031	3.8004	9.06051	3.983	9.47058	4.2086	9.91267	4.8886	10.6698	5.4562	9.57046	4.3643	9.96974	4.9013	11.2983	4.7873	12.9172	4.1722	12.1982	3.9449
0.0011	12.971	2.023				1.38334	6.36422	1.6374	7.04313	1.2717	7.97514	2.823	8.41987	3.7395	8.99637	3.9675	9.44537	4.2589	9.87703	4.8166	10.6512	5.4764	9.4602	4.3241	9.8811	4.8757	11.2838	4.7788	12.8196	4.1603	12.1368	3.9479
0.0012	12.9462	1.9952				1.40001	6.3306	1.6525	6.99123	1.2779	7.93578	2.838	8.35369	3.7023	8.96431	3.9799	9.41148	4.2725	9.76039	4.8294	10.5519	5.4423	9.29164	4.234	9.79206	4.8451	11.2901	4.86	12.7391	4.1465	12.0409	3.9349
0.0012	12.9159	2.0312				1.41667	6.30291	1.6587	6.94825	1.2536	7.88139	2.8524	8.33339	3.7235	8.91915	3.9664	9.36322	4.2847	9.71181	4.8509	10.4934	5.438	9.32982	4.3093	9.71933	4.8073	11.2485	4.934	12.6304	4.1277	11.9434	3.9115
0.0012	12.8496	2.0467				1.43334	6.26207	1.6186	6.92382	1.2446	7.8266	2.8418	8.3146	3.7477	8.87573	3.9635	9.32282	4.299	9.68113	4.8564	10.4331	5.4209	9.35805	4.3738	9.61651	4.7812	11.202	4.9146	12.5414	4.1038	11.8931	3.9216
0.0012	12.7833	2.0507				1.45001	6.20728	1.5876	6.90785	1.2711	7.78708	2.8506	8.25124	3.7182	8.82287	3.9561	9.28961	4.3104	9.6342	4.8486	10.4008	5.4298	9.47191	4.4988	9.58772	4.813	11.1341	4.8855	12.5172	4.1264	11.8441	3.913
0.0012	12.7628	2.0328				1.46667	6.14355	1.5495	6.88905	1.3074	7.74258	2.8589	8.21556	3.7333	8.7579	3.9382	9.23266	4.2764	9.62289	4.8987	10.3766	5.4366	9.49586	4.5417	9.57879	4.8413	11.1071	4.9362	12.4796	4.1577	11.7955	3.9083
0.0012	12.7502	2.0092				1.48334	6.10627	1.5535	6.86272	1.3376	7.69169	2.8559	8.19302	3.7415	8.72417	3.9383	9.17327	4.2618	9.5901	4.9044	10.2991	5.4165	9.47481	4.5627	9.54522	4.8635	10.9947	4.9186	12.4024	4.1531	11.7434	3.911
0.0012	12.6968	1.9947				1.50001	6.09211	1.618	6.82025	1.3525	7.61321	2.8143	8.18029	3.7471	8.69547	3.9443	9.16334	4.3039	9.56355	4.9102	10.2827	5.4345	9.33972	4.4945	9.48301	4.86	10.8987	4.8736	12.3549	4.1694	11.6719	3.906
0.0013	12.6676	2.0247				1.51667	6.04897	1.6228	6.78468	1.3904	7.61349	2.7792	8.11251	3.6932	8.67088	3.9503	9.14638	4.3237	9.5168	4.9142	10.2551	5.4425	9.24358	4.4666	9.37584	4.8101	10.7866	4.8349	12.261	4.1618	11.6038	3.8883
0.0013	12.583	2.0227				1.53334	5.98835	1.559	6.75897	1.4256	7.59495	2.7264	8.06988	3.7076	8.63095	3.9314	9.08802	4.2884	9.48165	4.9211	10.2195	5.4439	9.26866	4.5215	9.27481	4.7808	10.6752	4.8153	12.2387	4.1897	11.5299	3.8769
0.0013	12.5329	2.0135				1.55001	5.96171	1.5581	6.71368	1.4146	7.57133	2.7206	8.05898	3.7331	8.57223	3.9236	9.06851	4.304	9.41622	4.9089	10.1681	5.4352	9.17066	4.4896	9.26805	4.8063	10.6074	4.8164	12.1842	4.1752	11.4797	3.8792
0.0013	12.4956	2.05				1.56667	5.94623	1.6017	6.71247	1.4253	7.54547	2.719	8.02405	3.7551	8.50406	3.9234	9.01965	4.2939	9.40497	4.9358	10.0797	5.4144	9.10792	4.4894	9.30202	4.8556	10.5318	4.9438	12.1045	4.1766	11.4171	3.8637
0.0013	12.4818	1.9416				1.58334	5.89611	1.5537	6.68227	1.4006	7.53218	2.7403	7.98993	3.7777	8.43928	3.9249	8.98897	4.3076	9.34617	4.9317	9.99201	5.3703	9.06692	4.4988	9.27824	4.8641	10.4428	5.025	12.0664	4.1802	11.3391	3.8435
0.0013	12.3983	2.0312				1.60001	5.86203	1.5621	6.64991	1.4017	7.48499	2.7243	7.93142	3.7773	8.42637	3.9403	8.98548	4.3309	9.2483	4.885	10.0239	5.4315	8.92364	4.414	9.23055	4.8521	10.4153	5.0234	11.9705	4.1617	11.27	3.8355
0.0013	12.3862	2.0189				1.61667	5.86636	1.642	6.59009	1.3805	7.42592	2.6933	7.88509	3.7787	8.42907	3.9659	8.93531	4.312	9.1889	4.8817	9.97922	5.4239	8.81187	4.3534	9.17619	4.8402	10.3661	5.0111	11.8805	4.1506	11.1976	3.8347
0.0014	12.3428	2.0092				1.63334	5.8278	1.6527	6.5259	1.346	7.36933	2.6744	7.84206	3.736	8.40768	3.9568	8.89652	4.3315	9.17235	4.9075	9.9354	5.4246	8.75056	4.3494	9.08151	4.7925	10.3245	4.9996	11.8145	4.1481	11.1044	3.8149
0.0014	12.3111	2.03				1.65001	5.79286	1.6824	6.46905	1.3127	7.34656	2.7033	7.77832	3.6804	8.36916	3.9631	8.86129	4.3555	9.15013	4.9336	9.89245	5.416	8.73568	4.3686	8.99696	4.7592	10.3108	4.9785	11.6909	4.1045	11.0058	3.7885
0.0014	12.269	2.0088				1.66667	5.75994	1.6312	6.42675	1.2762	7.32836	2.7354	7.76627	3.7019	8.33469	3.9658	8.80612	4.3346	9.1371	4.9283	9.82525	5.3923	8.70958	4.3864	8.94247	4.7593	10.3019	4.879	11.5679	4.0714	10.9171	3.7637
0.0014	12.2299	2.0491				1.68334	5.70977	1.5944	6.38571	1.2542	7.32219	2.7459	7.77053	3.7278	8.28943	3.9485	8.7547	4.317	9.12453	4.9609	9.79563	5.3941	8.69798	4.4125	8.93096	4.8029	10.2648	4.8496	11.4556	4.0399	10.8238	3.7476
0.0014	12.1868	2.0535				1.70001	5.65127	1.5317	6.31443	1.242	7.27767	2.7294	7.72296	3.7216	8.2605	3.9466	8.71068	4.3173	9.08881	4.9791	9.75903	5.3854	8.62756	4.3855	8.94109	4.8562	10.2145	4.8601	11.3506	4.0136	10.7455	3.7445
0.0014	12.1595	2.0628				1.71667	5.62299	1.4894	6.2843	1.2254	7.24366	2.725	7.68898	3.7132	8.2227	3.9456	8.66514	4.3051	9.0153	4.951	9.67982	5.3521	8.52422	4.3285	8.91107	4.8661	10.1616	4.8072	11.2914	4.0109	10.6819	3.7527
0.0014	12.0503	1.9399				1.73334	5.58926	1.4629	6.26917	1.2397	7.21391	2.7241	7.65434	3.7043	8.21014	3.9754	8.63401	4.2968	8.94744	4.9152	9.67929	5.3572	8.43315	4.2892	8.85539	4.8517	10.0884	4.7854	11.2217	4.0071	10.6054	3.7397
0.0015	11.8728	1.7152				1.75001	5.58875	1.5162	6.2568	1.2748	7.15534	2.6873	7.60701	3.6943	8.17587	3.977	8.59025	4.2986	8.96474	4.9557	9.62346	5.3431	8.35453	4.257	8.80575	4.841	10.0203	4.7381	11.1405	3.9921	10.5265	3.7125
0.0015	11.8414	1.6703				1.76667	5.57254	1.5084	6.26414	1.3305	7.11312	2.6801	7.56356	3.6653	8.13525	3.9775	8.55617	4.2847	8.91778	4.9419	9.54787	5.297	8.298	4.2294	8.77814	4.8499	9.94738	4.7118	11.0611	3.9664	10.4576	3.701
0.0015	10.9407	0.4479				1.78334	5.5505	1.4964	6.2571	1.3621	7.10508	2.6852	7.53933	3.6803	8.10816	3.9872	8.5184	4.2926	8.87742	4.9425	9.49954	5.2843	8.23935	4.2079	8.75001	4.8519	9.91269	4.7451	10.9879	3.9483	10.3988	3.6941
0.0015	11.4058	1.2497				1.80001	5.55747	1.5056	6.20872	1.3784	7.07783	2.7031	7.55135	3.7067	8.07812	3.9919	8.50365	4.3152	8.86325	4.9603	9.41381	5.2247	8.20252	4.2229	8.70414	4.8334	9.90551	4.8079	10.9488	3.9625	10.4048	3.7142
0.0015	11.4736	1.4624				1.81667	5.54978	1.4881	6.16116	1.395	7.04078	2.6825	7.56368	3.7388	8.04162	3.9897	8.4904	4.3512	8.83662	4.9831	9.35107	5.2021	8.14012	4.2334	8.65013	4.8209	9.86041	4.8256	10.919	3.983	10.3746	3.7374
0.0015	11.5517	1.5201				1.83334	5.52092	1.4738	6.10298	1.3748	7.00022	2.6721	7.53397	3.752	8.0014	3.9931	8.43944	4.3205	8.78617	4.9842	9.34653	5.23	8.06226	4.2499	8.58542	4.7987	9.78954	4.8205	10.9579	4.0294	10.335	3.7375
0.0015	11.5812	1.5947				1.85001	5.53047	1.5143	6.06315	1.356	6.98454	2.6877	7.50081	3.7411	7.9684	3.9976	8.3826	4.304	8.72762	4.9639	9.36449	5.2684	8.06075	4.2743	8.55402	4.808	9.68558	4.7719	11.0008	4.0745	10.2868	3.7282
0.0015	11.5637	1.6693				1.86667	5.52925	1.5266	6.04302	1.3475	6.97438	2.6954	7.45945	3.7267	7.95463	4.0199	8.36475	4.3316	8.69125	4.9664	9.29025	5.2348	8.07694	4.3126	8.51818	4.807	9.59204	4.73	10.9855	4.0891	10.2927	3.6615
0.0016	11.5323	1.6756				1.88334	5.51189	1.5284	5.99109	1.3436	6.92806	2.6811	7.40853	3.7007	7.93702	4.0346	8.30122	4.3064	8.63788	4.9552	9.2765	5.2364	8.05891	4.3121	8.4715	4.7993	9.55148	4.7627	10.9672	4.1007	10.2537	3.6401
0.0016	11.5163	1.6741				1.90001	5.45202	1.4895	5.95048	1.3296	6.90846	2.6755	7.37082	3.6875	7.92785	4.0483	8.25756	4.3078	8.59559	4.9466	9.22851	5.2301	8.02954	4.3221	8.44659	4.8157	9.54881	4.7623	10.9669	4.1171	10.2137	3.6259
0.0016	11.5042	1.6282				1.91667	5.42387	1.4972	5.9228	1.3012	6.86551	2.6525	7.37195	3.7305	7.88426	4.0422	8.25927	4.3587	8.56773	4.9461	9.20687	5.2387	7.99667	4.319	8.40305	4.8032	9.53272	4.776	10.8921	4.1235	10.1552	3.6217
0.0016	11.46	1.6486				1.93334	5.39248	1.4658	5.87541	1.283	6.83869	2.6626	7.37122	3.76	7.85865	4.0415	8.20802	4.3388	8.50301	4.9286	9.20197	5.265	7.93433	4.2702	8.31128	4.7468	9.50104	4.8249	10.799	4.0981	10.1117	3.6333
0.0016	11.3977	1.6971				1.95001	5.35638	1.4201	5.86444	1.3339	6.82608	2.6758	7.35078	3.7767	7.83741	4.0498	8.17513	4.3355	8.44827	4.9021	9.13864	5.2445	7.93297	4.2513	8.24781	4.729	9.42733	4.7987	10.7016	4.0584	10.0809	3.6192
0.0016	11.3645	1.6977				1.96667	5.32333	1.4327	5.85596	1.3904	6.79155	2.6799	7.31087	3.7698	7.81538	4.0558	8.12063	4.3135	8.40831	4.8882	9.06093	5.1979	7.95774	4.3024	8.18295	4.7072	9.37517	4.7623	10.617	4.025	10.0112	3.6291
0.0016	11.3649	1.6594				1.98334	5.32735	1.4887	5.84152	1.4122	6.76301	2.6802	7.27332	3.7538	7.78735	4.0726	8.08633	4.3175	8.38181	4.9023	9.07965	5.2385	7.90757	4.2574	8.12917	4.6957	9.31737	4.7137	10.5268	4.0057	9.95213	3.6305
0.0017	11.3223	1.6686				2.00001	5.30676	1.4903	5.8343	1.4238	6.71044	2.6604	7.25389	3.7253	7.78064	4.094	8.08328	4.3555	8.36278	4.9252	9.0459	5.2197	7.87742	4.2601	8.09733	4.6885	9.26058	4.6844	10.4676	4.0037	9.90526	3.6194
0.0017	11.2636	1.6792				2.01667	5.27405	1.4664	5.80237	1.4179	6.67251	2.6413	7.22746	3.6885	7.76407	4.0938	8.05285	4.3447	8.34321	4.9257	8.99731	5.1943	7.85462	4.2743	8.0765	4.6954	9.20105	4.6784	10.4379	4.0158	9.87499	3.601
0.0017	11.2423	1.6648				2.03334	5.25802	1.5051	5.75283	1.3971	6.64204	2.6328	7.2207	3.7033	7.7326	4.064	8.01568	4.3424	8.33348	4.9408	8.98592	5.1958	7.8512	4.2869	8.02834	4.6676	9.15217	4.6847	10.3933	4.0212	9.83329	3.5852
0.0017	11.2122	1.6498				2.05001	5.23173	1.5319	5.71924	1.3729	6.61963	2.6316	7.24545	3.7557	7.69596	4.0809	8.02681	4.386	8.28394	4.9156	8.95933	5.2066	7.83561	4.294	7.97937	4.6647	9.09166	4.6769	10.3734	4.0416	9.74403	3.5901
0.0017	11.1842	1.63				2.06667	5.22053	1.5665	5.67487	1.3537	6.59821	2.6415	7.21539	3.7531	7.65359	4.0958	7.98499	4.3604	8.29128	4.9493	8.90076	5.1877	7.81197	4.2978	7.9201	4.6525	9.04608	4.6512	10.3774	4.0661	9.69835	3.5814
0.0017	11.1606	1.6276				2.08334	5.19519	1.5799	5.61778	1.3409	6.58019	2.6443	7.19697	3.7684	7.62084	4.1023	8.00448	4.4364	8.27121	4.9579	8.89167	5.2014	7.78558	4.2968	7.86295	4.636	9.00863	4.6054	10.4071	4.0797	9.66713	3.5737
0.0017	11.1339	1.6245				2.10001	5.16479	1.6029	5.58291	1.3315	6.55916	2.6494	7.15913	3.7291	7.61505	4.1013	7.95828	4.4231	8.22403	4.9343	8.89274	5.2318	7.76618	4.2914	7.81795	4.6231	8.94613	4.6303	10.3661	4.0701	9.64846	3.5713
0.0018	11.0968	1.6355				2.11667	5.12161	1.5616	5.541	1.3141	6.52815	2.6431	7.14546	3.7372	7.5854	4.0744	7.93302	4.4116	8.19718	4.9323	8.85546	5.2223	7.75769	4.3041	7.78246	4.622	8.90273	4.6369	10.3013	4.0714	9.60433	3.5731
0.0018	11.0873	1.5971				2.13334	5.07212	1.504	5.51652	1.3308	6.47457	2.6211	7.10936	3.689	7.54787	4.0613	7.89462	4.4191	8.17212	4.9333	8.87989	5.2511	7.82631	4.3827	7.85198	4.7027	8.87015	4.6383	10.24	4.071	9.56145	3.5706
0.0018	11.0509	1.6145				2.15001	5.05697	1.5167	5.5127	1.3568	6.4504	2.6153	7.0681	3.6629	7.52333	4.0581	7.85523	4.399	8.1701	4.9621	8.84469	5.2513	7.83389	4.4222	7.92092	4.8029	8.84199	4.6643	10.1797	4.0548	9.5217	3.5737
0.0018	11.0267	1.6019				2.16667	5.04704	1.5539	5.53234	1.3859	6.45877	2.6467	7.05321	3.6796	7.50998	4.0715	7.80893	4.3762	8.16109	4.9881	8.81727	5.2478	7.81279	4.4314	7.91488	4.8224	8.7899	4.6729	10.1074	4.0505	9.48048	3.5719
0.0018	11.0092	1.6161				2.18334	5.02824	1.5852	5.5567	1.4306	6.42657	2.6264	7.05415	3.7146	7.49884	4.089	7.81764	4.4428	8.13664	4.9998	8.79008	5.241	7.81486	4.4555	7.91302	4.8448	8.74792	4.6611	10.0344	4.0354	9.45078	3.5764
0.0018	10.9734	1.6214				2.20001	5.01867	1.5946	5.54755	1.4608	6.41145	2.622	7.0348	3.7259	7.47731	4.103	7.78287	4.4358	8.12699	5.0182	8.79143	5.2741	7.7929	4.4608	7.91985	4.8751	8.71239	4.654	9.9742	4.022	9.39105	3.562
0.0018	10.9589	1.573				2.21667	4.99075	1.5966	5.52289	1.4675	6.39249	2.6271	6.99256	3.7039	7.45859	4.092	7.75815	4.4298	8.07653	4.9924	8.74318	5.2563	7.76879	4.4545	7.89896	4.8857	8.68578	4.6534	9.94316	4.0261	9.32845	3.5546
0.0019	10.9324	1.5742				2.23334	4.98024	1.5984	5.49071	1.4565	6.37151	2.6338	6.97131	3.7042	7.44412	4.0866	7.75249	4.4493	8.06566	5.0147	8.70517	5.2464	7.71733	4.4446	7.89621	4.9025	8.71467	4.6646	9.91352	4.0365	9.26851	3.5476
0.0019	10.8765	1.6128				2.25001	4.94597	1.5426	5.48721	1.4692	6.33003	2.6159	6.95026	3.6914	7.41207	4.0623	7.70934	4.4311	8.04651	5.0158	8.66593	5.2438	7.6441	4.4085	7.86315	4.9045	8.68858	4.7334	9.86535	4.0309	9.22246	3.5437
0.0019	10.8775	1.5698				2.26667	4.91995	1.5201	5.43327	1.4575	6.29752	2.6099	6.89659	3.6542	7.3796	4.0554	7.70058	4.4321	7.9924	5.0008	8.62356	5.2311	7.5887	4.386	7.77192	4.8275	8.66318	4.7261	9.8108	4.0287	9.26574	3.5978
0.0019	10.8452	1.5838				2.28334	4.85202	1.4391	5.37322	1.432	6.2518	2.603	6.88625	3.6828	7.36341	4.0508	7.66077	4.4209	7.98249	5.016	8.60628	5.233	7.54683	4.3748	7.69755	4.785	8.63959	4.7163	9.74494	4.0066	9.41701	3.7179
0.0019	10.8285	1.5884				2.30001	4.88159	1.5394	5.35883	1.4348	6.26391	2.6303	6.89729	3.7125	7.3344	4.0507	7.64725	4.4485	7.9293	4.9821	8.60139	5.2374	7.5044	4.3508	7.66897	4.7964	8.64103	4.7441	9.65951	3.9918	9.51446	3.7847
0.0019	10.7963	1.6244				2.31667	4.89125	1.5839	5.36941	1.4316	6.23791	2.6235	6.89136	3.7477	7.30343	4.0202	7.63689	4.4687	7.84862	4.9141	8.54824	5.2121	7.46858	4.3431	7.69383	4.8557	8.60315	4.742	9.62764	3.9983	9.58961	3.851
0.0019	10.7556	1.6445				2.33334	4.87948	1.6049	5.35872	1.4299	6.2068	2.6188	6.87601	3.7667	7.26842	4.0213	7.58195	4.416	7.80267	4.8889	8.47609	5.1841	7.43488	4.3292	7.65658	4.8383	8.53659	4.7941	9.62302	4.0045	9.57087	3.8685
0.0019	10.7622	1.6169				2.35001	4.85751	1.6068	5.32742	1.4145	6.19552	2.6291	6.84686	3.7558	7.25569	4.0483	7.54584	4.3997	7.76522	4.8794	8.45009	5.1807	7.40096	4.3196	7.61057	4.8062	8.49216	4.8027	9.59113	4.003	9.44981	3.8224
0.002	10.7383	1.6252				2.36667	4.84277	1.6172	5.30944	1.4278	6.1526	2.5992	6.81893	3.7527	7.24882	4.0651	7.53162	4.4112	7.79548	4.9275	8.40018	5.1523	7.36536	4.3059	7.60131	4.8127	8.45347	4.7777	9.57541	4.0149	9.35283	3.7743
0.002	10.7169	1.6394				2.38334	4.8002	1.5408	5.25977	1.3942	6.12169	2.58	6.76107	3.7121	7.22935	4.0568	7.50545	4.416	7.82175	4.9832	8.39553	5.1694	7.32476	4.2893	7.57036	4.8122	8.42231	4.76	9.51572	4.0092	9.26614	3.7374
0.002	10.6815	1.6142				2.40001	4.76973	1.4975	5.23359	1.3715	6.09948	2.5744	6.7419	3.7176	7.19105	4.0417	7.48894	4.432	7.77055	4.9515	8.39085	5.1831	7.30471	4.3054	7.53309	4.7962	8.35388	4.7213	9.44834	3.9925	9.18618	3.7001
0.002	10.6303	1.6179				2.41667	4.7579	1.5157	5.20341	1.3518	6.07702	2.5747	6.72719	3.7132	7.19709	4.0815	7.47817	4.4517	7.74925	4.9551	8.38768	5.1931	7.32934	4.3535	7.48002	4.7932	8.30113	4.7092	9.41504	3.9888	9.10416	3.684
0.002	10.6059	1.6318				2.43334	4.7582	1.5434	5.1762	1.3325	6.05949	2.5811	6.73846	3.7586	7.20575	4.0986	7.45417	4.4442	7.75145	4.988	8.34349	5.1759	7.3413	4.3819	7.44021	4.7811	8.29476	4.7372	9.36975	3.9775	9.03821	3.6761
0.002	10.5773	1.6176				2.45001	4.76249	1.5699	5.13038	1.3192	6.0483	2.6014	6.71543	3.7359	7.18069	4.0719	7.43076	4.4464	7.69893	4.9535	8.29626	5.1488	7.31949	4.3891	7.42952	4.7842	8.26634	4.74	9.34709	3.9802	9.00515	3.6552
0.002	10.5742	1.5958				2.46667	4.74123	1.5642	5.09266	1.3173	6.04946	2.6205	6.7078	3.7374	7.16694	4.0693	7.4229	4.4738	7.69705	4.9822	8.26066	5.1447	7.29178	4.3617	7.63508	4.8852	8.21528	4.7237	9.31577	3.9678	8.96689	3.6359
0.0021	10.5409	1.5919				2.48334	4.71117	1.5436	5.08366	1.3036	6.02405	2.6041	6.72049	3.7628	7.14104	4.0591	7.39339	4.4667	7.68006	4.98	8.24214	5.1524	7.28595	4.3847	7.57708	4.8487	8.15087	4.712	9.28128	3.9588	8.89021	3.6217
0.0021	10.5048	1.6215				2.50001	4.69725	1.5525	5.069	1.3165	5.98251	2.5777	6.66374	3.7323	7.10496	4.0427	7.35963	4.4448	7.6531	4.9764	8.17945	5.1173	7.26381	4.3945	7.41093	4.7647	8.09427	4.7063	9.25508	3.9507	8.85049	3.6152
0.0021	10.5068	1.5998				2.51667	4.67172	1.5079	5.07086	1.3362	5.96943	2.5903	6.60869	3.6808	7.0899	4.0668	7.34552	4.459	7.64354	4.9934	8.13819	5.1122	7.24966	4.3936	7.29321	4.7089	8.06301	4.7143	9.24504	3.9509	8.82902	3.5956
0.0021	10.4945	1.5865				2.53334	4.6461	1.4947	5.06328	1.3645	5.96111	2.5902	6.59923	3.7316	7.06839	4.0649	7.34137	4.4848	7.61678	4.9793	8.12318	5.1086	7.26375	4.4345	7.25026	4.6873	8.00907	4.699	9.21148	3.9494	8.79878	3.592
0.0021	10.4605	1.6032				2.55001	4.63838	1.5007	5.07081	1.3953	5.94334	2.5949	6.57658	3.745	7.05849	4.0921	7.31688	4.4862	7.58636	4.979	8.11466	5.1129	7.2526	4.4146	7.22507	4.6896	7.99995	4.7029	9.19079	3.9533	8.76656	3.5924
0.0021	10.4258	1.6032				2.56667	4.64899	1.5319	5.05368	1.4067	5.90293	2.5762	6.56491	3.7729	7.04439	4.0879	7.28891	4.4683	7.53742	4.9499	8.12165	5.1327	7.24713	4.455	7.31417	4.7527	8.01645	4.7163	9.14105	3.9446	8.68114	3.5648
0.0021	10.4334	1.5802				2.58334	4.64462	1.5443	5.028	1.4236	5.90121	2.5899	6.56851	3.7886	7.02538	4.0708	7.28221	4.4858	7.49839	4.9425	8.11965	5.1496	7.24571	4.4882	7.28048	4.7533	7.99719	4.7082	9.11048	3.9477	8.64786	3.5469
0.0022	10.4222	1.5568				2.60001	4.62612	1.5519	4.9842	1.4041	5.86738	2.5781	6.54147	3.7814	7.00806	4.0792	7.25386	4.4715	7.50686	4.9766	8.05451	5.1171	7.2311	4.5083	7.19603	4.7094	7.98618	4.7119	9.0962	3.9533	8.61516	3.546
0.0022	10.404	1.5909				2.61667	4.61109	1.5607	4.9415	1.4022	5.82814	2.5506	6.51991	3.7938	6.97622	4.0804	7.25885	4.5059	7.48752	4.9687	8.04026	5.1193	7.20014	4.4965	7.14791	4.6814	7.97511	4.7069	9.07969	3.9649	8.54817	3.5213
0.0022	10.3229	1.6814				2.63334	4.56119	1.5123	4.9146	1.3926	5.84021	2.5733	6.46366	3.7375	6.95373	4.0909	7.21659	4.4568	7.44547	4.9527	8.0108	5.1078	7.11918	4.4391	7.11027	4.6954	7.99678	4.6864	9.03564	3.9577	8.48108	3.5013
0.0022	10.3402	1.5988				2.65001	4.52846	1.4903	4.8947	1.3734	5.83895	2.5804	6.43845	3.7293	6.92246	4.0809	7.19285	4.4327	7.43472	4.9594	8.03909	5.141	7.0692	4.4134	7.01511	4.6608	7.98047	4.6875	9.03885	3.9754	8.41402	3.4736
0.0022	10.3216	1.5776				2.66667	4.52572	1.5035	4.86799	1.351	5.81253	2.5776	6.42863	3.7475	6.91929	4.0836	7.20652	4.4726	7.4138	4.9561	8.00715	5.1372	7.03315	4.4002	7.09345	4.6883	7.97832	4.7045	9.25283	4.1479	8.36528	3.4444
0.0022	10.3019	1.5868				2.68334	4.52545	1.5499	4.85945	1.3446	5.79039	2.576	6.42547	3.7682	6.87359	4.0601	7.17119	4.4423	7.42207	4.9652	7.9618	5.1203	7.06793	4.4608	7.1153	4.6907	7.97767	4.7236	9.34179	4.2394	8.31053	3.4348
0.0022	10.2794	1.578				2.70001	4.50557	1.5495	4.86279	1.3556	5.77994	2.5819	6.39719	3.7549	6.83949	4.0609	7.15404	4.4476	7.43005	4.9961	7.91431	5.0975	7.10459	4.5227	7.1304	4.6979	7.94953	4.7078	9.24835	4.1854	8.26289	3.424
0.0023	10.2594	1.5834				2.71667	4.48986	1.5333	4.8629	1.3874	5.77064	2.5941	6.36518	3.7299	6.81027	4.0517	7.14687	4.4675	7.41114	4.9918	7.91383	5.1166	7.09063	4.5338	7.16059	4.7562	7.90609	4.69	9.16629	4.1256	8.19849	3.4226
0.0023	10.2447	1.5922				2.73334	4.46663	1.5323	4.86112	1.4106	5.72035	2.5676	6.34894	3.7307	6.83044	4.0657	7.15052	4.501	7.43151	5.0488	7.87015	5.0904	7.09306	4.555	7.18422	4.7859	7.85963	4.6837	9.05935	4.0656	8.17328	3.4185
0.0023	10.2295	1.5743				2.75001	4.43649	1.5175	4.86415	1.461	5.67291	2.5387	6.30985	3.706	6.81133	4.0569	7.12426	4.4944	7.3481	4.9866	7.8496	5.0819	7.07581	4.5514	7.19096	4.8316	7.79301	4.662	9.05166	4.0939	8.14157	3.4147
0.0023	10.189	1.6093				2.76667	4.39047	1.4767	4.85814	1.4928	5.67319	2.5532	6.27511	3.6709	6.80273	4.0623	7.11707	4.5053	7.31043	4.9521	7.80476	5.0478	7.03315	4.5355	7.15143	4.8166	7.73701	4.6177	9.08082	4.1307	8.11058	3.3928
0.0023	10.1609	1.6167				2.78334	4.36922	1.4684	4.82082	1.4818	5.66179	2.554	6.25989	3.6789	6.79007	4.053	7.09113	4.4993	7.28694	4.9533	7.74281	5.0159	7.02542	4.5477	7.1346	4.8211	7.6927	4.6107	9.04309	4.1249	8.09918	3.4054
0.0023	10.1441	1.5866				2.80001	4.35506	1.4737	4.78685	1.4517	5.65534	2.5665	6.27125	3.6972	6.7736	4.0662	7.09187	4.5208	7.26773	4.9732	7.76304	5.0446	7.07136	4.5968	7.11787	4.8276	7.64114	4.5988	8.9329	4.0671	8.10522	3.4292
0.0023	10.1258	1.5848				2.81667	4.34951	1.4814	4.76151	1.3955	5.63954	2.5707	6.26479	3.7151	6.75278	4.0731	7.06575	4.5011	7.25341	4.9828	7.73698	5.0394	7.10424	4.6088	7.10857	4.8313	7.62505	4.6062	8.62112	3.859	8.10614	3.4462
0.0023	10.1076	1.566				2.83334	4.34442	1.4842	4.74753	1.3751	5.63473	2.5757	6.22897	3.7014	6.72798	4.0468	7.05073	4.5016	7.2182	4.9688	7.72547	5.0444	7.09163	4.6067	7.11349	4.8345	7.63413	4.6225	8.59759	3.8711	8.09374	3.4611
0.0024	10.0909	1.5653				2.85001	4.35624	1.5453	4.63949	1.3503	5.61086	2.563	6.23678	3.7467	6.71059	4.0514	7.02425	4.4821	7.20214	4.9681	7.73371	5.0718	7.11353	4.6323	7.092	4.8306	7.62458	4.6131	8.60058	3.8971	8.002	3.4563
0.0024	10.0594	1.5889				2.86667	4.3417	1.5584	4.68849	1.3477	5.56552	2.5277	6.22343	3.7494	6.68039	4.0352	7.03507	4.519	7.15496	4.9401	7.69447	5.0512	7.09468	4.6223	7.08484	4.8338	7.65058	4.5867	8.59749	3.9162	7.97804	3.4442
0.0024	10.033	1.6025				2.88334	4.34911	1.6021	4.66934	1.3457	5.52754	2.5131	6.16907	3.6936	6.66054	4.0133	7.03134	4.5474	7.14747	4.9501	7.66118	5.039	6.9619	4.5645	7.0832	4.8436	7.61605	4.5549	8.63009	3.9626	8.00492	3.4499
0.0024	10.034	1.5671				2.90001	4.34124	1.6015	4.66113	1.3829	5.49722	2.5033	6.16207	3.6999	6.64141	3.998	6.97328	4.4861	7.13178	4.9523	7.66396	5.0594	6.88621	4.5313	7.06471	4.8438	7.54363	4.5217	8.62594	3.9704	7.92746	3.4353
0.0024	10.0028	1.5969				2.91667	4.32544	1.6025	4.65392	1.4105	5.47764	2.5026	6.1753	3.7334	6.64457	4.0111	6.98791	4.5154	7.14363	4.9792	7.60583	5.0163	6.85544	4.4955	7.05322	4.8592	7.5175	4.5061	8.63839	3.9793	7.81517	3.387
0.0024	9.9892	1.6069				2.93334	4.30344	1.5874	4.65397	1.4292	5.45434	2.5014	6.18183	3.7756	6.66391	4.0303	6.97807	4.5068	7.11316	4.962	7.54702	4.9788	6.85486	4.4901	7.05256	4.8683	7.4768	4.4957	8.64428	3.9914	7.84569	3.4277
0.0024	9.968	1.6018				2.95001	4.26768	1.5611	4.64553	1.4475	5.41502	2.4845	6.15026	3.7451	6.6498	4.0368	6.94479	4.4745	7.08042	4.9599	7.51046	4.9594	6.85457	4.4813	7.05611	4.8826	7.44424	4.4922	8.64751	4.0059	7.90925	3.4692
0.0025	9.9512	1.5864				2.96667	4.24493	1.5519	4.63	1.4351	5.39711	2.4936	6.14297	3.7444	6.62941	4.0224	6.92186	4.4681	7.05328	4.956	7.49097	4.9558	6.84104	4.4615	7.02816	4.8725	7.4254	4.4819	8.65848	4.023	8.00222	3.5255
0.0025	9.9414	1.5802				2.98334	4.23185	1.552	4.58977	1.4192	5.35095	2.4645	6.12886	3.7466	6.6094	4.0318	6.93239	4.4704	7.02764	4.9592	7.51445	4.9927	6.94493	4.5198	7.0393	4.8856	7.38934	4.4778	8.67083	4.0516	8.01065	3.5397
0.0025	9.9448	1.5339				3.00001	4.20953	1.5488	4.56937	1.3984	5.31695	2.443	6.09464	3.7073	6.59213	4.0314	6.90506	4.4454	7.02608	4.9864	7.49476	5.0028	6.9455	4.5251	7.00586	4.8656	7.35194	4.4795	8.67339	4.072	7.99154	3.5337
0.0025	9.9162	1.5679				3.01667	4.19774	1.5514	4.56133	1.3857	5.29927	2.4406	6.06208	3.6698	6.59898	4.0407	6.89535	4.4681	6.96306	4.9426	7.49326	5.0097	6.92776	4.5212	6.96875	4.8576	7.32127	4.4842	8.67216	4.08	7.96022	3.5246
0.0025	9.8941	1.5539				3.03334	4.21602	1.5476	4.52524	1.3646	5.28868	2.4367	6.04596	3.6784	6.595	4.0302	6.88277	4.4776	6.94804	4.9321	7.50578	5.0388	6.90978	4.5182	6.95232	4.8557	7.2863	4.4884	8.6456	4.073	7.92139	3.5161
0.0025	9.8787	1.5584				3.05001	4.20737	1.5231	4.51205	1.3716	5.32342	2.4613	6.08286	3.7436	6.58933	4.0376	6.87187	4.4811	6.94706	4.9207	7.45095	4.9974	6.87504	4.4979	6.91865	4.8425	7.29047	4.4928	8.57117	4.0428	7.89762	3.5062
0.0025	9.8831	1.5486				3.06667	4.19519	1.5211	4.55149	1.4302	5.33291	2.4773	6.07805	3.762	6.56074	4.019	6.86416	4.4853	6.92576	4.9269	7.42329	4.9905	6.7837	4.4466	6.87865	4.803	7.28209	4.4914	8.49216	4.0173	7.90837	3.518
0.0025	9.8559	1.5392				3.08334	4.19879	1.5465	4.55387	1.4465	5.33217	2.487	6.04156	3.7313	6.5329	4.0161	6.88751	4.5395	6.89707	4.9129	7.37252	4.9599	6.76298	4.4454	6.84656	4.7898	7.28728	4.5153	8.4511	4.0195	7.91908	3.5336
0.0026	9.8067	1.5581				3.10001	4.19324	1.5443	4.57329	1.4798	5.32526	2.4773	6.02142	3.7099	6.52997	4.02	6.87186	4.536	6.86877	4.902	7.3304	4.9304	6.70391	4.4221	6.82558	4.7856	7.30504	4.5335	8.41092	4.0091	7.92837	3.5787
0.0026	9.813	1.5513				3.11667	4.1922	1.5538	4.55269	1.4837	5.31109	2.4624	6.00461	3.7038	6.49595	4.0029	6.85745	4.5231	6.85819	4.9065	7.33758	4.9514	6.76743	4.4963	6.82418	4.8031	7.29736	4.523	8.39766	4.0003	7.96177	3.6039
0.0026	9.8001	1.5341				3.13334	4.19026	1.5664	4.55752	1.5073	5.3437	2.5011	5.95473	3.654	6.47423	3.993	6.83243	4.5034	6.84876	4.9116	7.32242	4.9452	6.85363	4.5764	6.77021	4.7757	7.28607	4.5224	8.35787	3.9716	7.9422	3.6022
0.0026	9.7974	1.537				3.15001	4.18	1.569	4.51889	1.491	5.34173	2.5083	5.93186	3.6558	6.46925	3.9978	6.81937	4.5058	6.85199	4.9302	7.33575	4.9674	6.8674	4.595	6.72577	4.7579	7.26368	4.5114	8.30308	3.9471	7.85563	3.5883
0.0026	9.7736	1.5597				3.16667	4.15199	1.5444	4.47055	1.468	5.34343	2.5185	5.93541	3.6855	6.46179	3.9966	6.84071	4.566	6.85838	4.9424	7.30082	4.9579	6.86655	4.6102	6.68122	4.7365	7.24186	4.4944	8.27285	3.9342	7.82786	3.5863
0.0026	9.7539	1.6028				3.18334	4.11537	1.5098	4.4399	1.4393	5.32169	2.5099	5.94381	3.7043	6.46202	4.0098	6.82389	4.5492	6.83409	4.927	7.28574	4.9619	6.88218	4.655	6.65705	4.7387	7.17372	4.4531	8.24742	3.9298	7.79847	3.5954
0.0026	9.7525	1.5558				3.20001	4.08657	1.4912	4.43206	1.4122	5.29228	2.4931	5.93799	3.7224	6.45601	4.021	6.81554	4.5505	6.81394	4.9245	7.29495	4.9842	6.85908	4.6413	6.63003	4.7222	7.10761	4.4142	8.27381	3.9593	7.7828	3.5846
0.0027	9.7469	1.5069				3.21667	4.06919	1.4855	4.39841	1.3954	5.29014	2.5006	5.91692	3.7104	6.46895	4.0251	6.77991	4.5245	6.7719	4.9105	7.24762	4.9525	6.8384	4.6493	6.63254	4.7301	7.05413	4.3853	8.25396	3.9569	7.75983	3.5573
0.0027	9.6949	1.5537				3.23334	4.07372	1.513	4.39156	1.4019	5.25881	2.4838	5.90977	3.7221	6.45493	4.0412	6.77917	4.549	6.75249	4.9075	7.19369	4.9055	6.84136	4.6539	6.61897	4.7343	7.00676	4.3612	8.22199	3.9566	7.72279	3.5573
0.0027	9.6753	1.5483				3.25001	4.06469	1.5296	4.39254	1.4331	5.25134	2.4845	5.87996	3.6674	6.42872	4.021	6.77735	4.5679	6.73232	4.9026	7.19643	4.9208	6.76883	4.6186	6.60976	4.7371	6.98692	4.3493	8.23095	3.977	7.72727	3.58
0.0027	9.6624	1.5756				3.26667	4.04244	1.5177	4.3985	1.451	5.24544	2.4923	5.84341	3.6239	6.40025	3.9988	6.77085	4.5768	6.74733	4.9111	7.19122	4.9173	6.56991	4.5429	6.62891	4.7624	7.01038	4.3729	8.21058	3.9732	7.74168	3.6037
0.0027	9.6626	1.5622				3.28334	4.02894	1.51	4.39	1.4751	5.23693	2.496	5.86596	3.6718	6.38686	3.9908	6.74494	4.5515	6.76836	4.9358	7.16301	4.9009	6.54373	4.5335	6.5981	4.7411	7.0198	4.3925	8.20275	3.9833	7.71367	3.6009
0.0027	9.6269	1.5582				3.30001	4.01473	1.4912	4.36481	1.4821	5.21596	2.4918	5.86106	3.6914	6.39475	4.0093	6.72218	4.5234	6.6898	4.8828	7.15545	4.9161	6.53827	4.5204	6.5695	4.7029	7.023	4.4174	8.15108	3.967	7.70823	3.5981
0.0027	9.6148	1.5531				3.31667	3.99966	1.4888	4.3625	1.4937	5.2007	2.4871	5.8574	3.708	6.34212	3.9847	6.69071	4.5206	6.69308	4.8963	7.16855	4.9416	6.48184	4.4573	6.5324	4.6769	7.01745	4.4307	8.11992	3.9647	7.68223	3.5788
0.0027	9.5707	1.5586				3.33334	3.98292	1.4769	4.3462	1.4742	5.1941	2.4778	5.83626	3.6833	6.29582	3.9615	6.70238	4.5426	6.67834	4.8948	7.14787	4.9368	6.46207	4.4267	6.5159	4.6665	6.97974	4.4199	8.09409	3.9657	7.65619	3.5694
0.0028	9.5506	1.5643				3.35001	3.98269	1.4957	4.32507	1.4543	5.17072	2.4699	5.81843	3.6617	6.30499	3.9859	6.70096	4.5495	6.65057	4.8897	7.12153	4.9207	6.46611	4.4197	6.49898	4.654	6.94736	4.4062	8.05495	3.9629	7.61048	3.5674
0.0028	9.5465	1.5723				3.36667	3.99446	1.5264	4.29958	1.439	5.13901	2.4526	5.80348	3.667	6.30502	3.9845	6.68077	4.5256	6.60773	4.8666	7.10381	4.9127	6.46793	4.419	6.49757	4.654	6.92968	4.4062	7.99757	3.9392	7.53096	3.537
0.0028	9.538	1.5593				3.38334	4.00109	1.5718	4.26972	1.4201	5.13627	2.4593	5.76991	3.6309	6.28651	3.943	6.70746	4.5579	6.57866	4.8531	7.06032	4.8864	6.46546	4.414	6.48864	4.6477	6.91317	4.4148	7.99565	3.9503	7.46694	3.5157
0.0028	9.5212	1.5298				3.40001	4.00012	1.5789	4.25205	1.403	5.13123	2.4632	5.74802	3.6134	6.27976	3.9466	6.73068	4.579	6.58452	4.8588	7.04225	4.8916	6.45776	4.4066	6.47892	4.6515	6.92357	4.4443	8.02559	3.9951	7.45791	3.5243
0.0028	9.5197	1.5431				3.41667	3.99447	1.5952	4.21302	1.3897	5.14475	2.4845	5.75764	3.6324	6.28005	3.9392	6.71368	4.5526	6.57707	4.8621	7.02137	4.8832	6.44847	4.403	6.47708	4.6532	6.93937	4.4751	8.02706	4.0076	7.43495	3.524
0.0028	9.4866	1.5599				3.43334	3.98591	1.6124	4.20604	1.4	5.13027	2.4896	5.76503	3.6501	6.27962	3.9356	6.79799	4.5371	6.5682	4.8656	7.05426	4.9179	6.4657	4.4149	6.43273	4.6359	6.93948	4.4692	8.0141	4.0004	7.42744	3.5356
0.0029	9.4858	1.5553				3.45001	3.96493	1.5974	4.21576	1.4178	5.13288	2.4997	5.73941	3.6385	6.26664	3.9452	6.71616	4.5607	6.52474	4.846	7.03593	4.9165	6.47954	4.4225	6.38974	4.6159	6.94366	4.4687	7.98751	3.9953	7.39766	3.5398
0.0029	9.4495	1.5486				3.46667	3.9462	1.574	4.21218	1.4242	5.10531	2.4807	5.72432	3.6336	6.26312	3.9474	6.68736	4.5984	6.52043	4.8478	6.9977	4.9013	6.52908	4.4744	6.35096	4.6043	6.91423	4.4375	7.9595	3.9844	7.38805	3.5261
0.0029	9.4412	1.5544				3.48334	3.93761	1.5729	4.20455	1.4476	5.08088	2.4696	5.74642	3.6715	6.24927	3.9374	6.63076	4.5629	6.52388	4.8716	6.98103	4.8986	6.58576	4.5471	6.33901	4.6055	6.87154	4.4044	7.93929	3.9907	7.40926	3.5297
0.0029	9.4349	1.5267				3.50001	3.94884	1.6066	4.21261	1.4663	5.05799	2.4568	5.73283	3.6519	6.22149	3.9126	6.57565	4.5435	6.49632	4.8617	6.97221	4.905	6.66442	4.6117	6.39593	4.6742	6.8279	4.3867	7.92539	3.9926	7.39831	3.5201
0.0029	9.405	1.5287				3.51667	3.93637	1.5951	4.22531	1.4621	5.05295	2.463	5.69401	3.604	6.2139	3.9142	6.57451	4.5603	6.47089	4.8417	6.97528	4.8982	6.65876	4.5933	6.42675	4.7214	6.77664	4.3642	7.95152	4.0061	7.41733	3.5407
0.0029	9.3783	1.5525				3.53334	3.94052	1.6219	4.20051	1.4466	5.04592	2.4665	5.71589	3.6354	6.22603	3.9418	6.54829	4.5593	6.45745	4.8344	6.98656	4.9108	6.62207	4.5699	6.4881	4.7789	6.72888	4.3435	7.95044	4.008	7.43894	3.552
0.0029	9.3896	1.5271				3.55001	3.92307	1.6263	4.17553	1.4335	5.03349	2.4654	5.7052	3.6403	6.19473	3.9243	6.53494	4.5368	6.4399	4.8283	6.97368	4.9125	6.63322	4.5983	6.4984	4.7934	6.6846	4.3258	7.89717	3.9716	7.40359	3.528
0.0029	9.3753	1.5025				3.56667	3.89939	1.6209	4.19431	1.4517	4.99644	2.4467	5.69301	3.6343	6.20566	3.9377	6.50223	4.5127	6.44427	4.8253	6.96155	4.9137	6.63114	4.611	6.5085	4.8072	6.65037	4.3187	7.85556	3.9462	7.3727	3.528
0.003	9.341	1.5082				3.58334	3.88847	1.6267	4.20906	1.4817	4.98693	2.4498	5.68126	3.6383	6.21559	3.9588	6.45069	4.4952	6.44389	4.8431	6.96323	4.9147	6.63362	4.6151	6.5072	4.808	6.65721	4.3326	7.79736	3.9212	7.34922	3.516
0.003	9.321	1.5242				3.60001	3.89667	1.6625	4.21916	1.4974	4.96987	2.4378	5.65336	3.6222	6.18784	3.926	6.47585	4.507	6.43581	4.8443	6.93747	4.9	6.6285	4.6259	6.51067	4.7927	6.64475	4.3468	7.74381	3.8957	7.31808	3.5252
0.003	9.3203	1.5114				3.61667	3.90048	1.6684	4.19662	1.4926	4.94447	2.4164	5.65105	3.6247	6.17593	3.9302	6.43426	4.4908	6.43059	4.8376	6.91156	4.8764	6.64367	4.6588	6.49284	4.7754	6.66932	4.3829	7.70751	3.8753	7.28074	3.5158
0.003	9.3202	1.502				3.63334	3.87614	1.6433	4.17638	1.5022	4.95447	2.4295	5.62137	3.589	6.17133	3.9379	6.4176	4.5006	6.43852	4.8468	6.91289	4.8899	6.62071	4.647	6.44647	4.7441	6.66969	4.4042	7.65588	3.8518	7.21453	3.4946
0.003	9.2966	1.4941				3.65001	3.84931	1.6136	4.13382	1.4917	4.94764	2.4348	5.59493	3.5685	6.13245	3.9165	6.39893	4.4983	6.37944	4.8145	6.87653	4.8635	6.59371	4.6238	6.41253	4.7293	6.68042	4.4327	7.6065	3.8352	7.20084	3.5081
0.003	9.2634	1.5212				3.66667	3.85539	1.6429	4.09672	1.4707	4.93935	2.4427	5.60453	3.5961	6.12458	3.9206	6.35342	4.4926	6.35726	4.8019	6.87852	4.8802	6.51568	4.5584	6.42628	4.7567	6.70109	4.4662	7.58611	3.8391	7.21944	3.5198
0.003	9.2503	1.5251				3.68334	3.84928	1.6587	4.07892	1.4523	4.93224	2.4418	5.59182	3.6037	6.11027	3.939	6.34423	4.4843	6.347	4.8001	6.84306	4.8676	6.44123	4.4966	6.4193	4.7746	6.69872	4.4705	7.56217	3.8356	7.27353	3.5465
0.0031	9.254	1.545				3.70001	3.83348	1.6381	4.09205	1.4533	4.92258	2.4397	5.58337	3.6091	6.08579	3.9435	6.36895	4.5022	6.32969	4.8012	6.84931	4.8876	6.41132	4.4687	6.40471	4.7668	6.70736	4.4804	7.55684	3.8329	7.25714	3.546
0.0031	9.2473	1.4995				3.71667	3.81989	1.6338	4.08506	1.464	4.91185	2.4411	5.57712	3.6103	6.04747	3.9389	6.33319	4.491	6.31116	4.8118	6.83146	4.8868	6.37275	4.4491	6.36427	4.7314	6.6944	4.4713	7.59012	3.861	7.2068	3.5297
0.0031	9.2113	1.5463				3.73334	3.81029	1.6419	4.07547	1.4701	4.8759	2.4168	5.57377	3.6224	6.01634	3.9347	6.3038	4.4532	6.2918	4.7961	6.82586	4.8942	6.34502	4.4384	6.3458	4.7075	6.66605	4.4627	7.59375	3.8767	7.17571	3.5233
0.0031	9.1827	1.538				3.75001	3.78834	1.5979	4.0707	1.4832	4.87674	2.4251	5.5311	3.5883	6.00642	3.9563	6.3157	4.4546	6.27919	4.7856	6.79718	4.8662	6.31422	4.4224	6.3317	4.7135	6.61466	4.4306	7.60081	3.8933	7.14033	3.5143
0.0031	9.2082	1.5628				3.76667	3.77101	1.5781	4.06429	1.4904	4.86985	2.4271	5.49131	3.5553	5.98114	3.949	6.32583	4.4531	6.2844	4.8028	6.77716	4.8488	6.34292	4.4381	6.34355	4.7374	6.59976	4.4258	7.60961	3.912	7.09982	3.5014
0.0031	9.194	1.534				3.78334	3.75878	1.5755	4.05398	1.5043	4.8694	2.437	5.50041	3.583	5.97788	3.9629	6.32969	4.4927	6.25196	4.7872	6.77273	4.8616	6.31783	4.4233	6.328	4.7248	6.59186	4.428	7.59808	3.9197	7.09912	3.5062
0.0031	9.179	1.5368				3.80001	3.75944	1.607	4.04153	1.514	4.85829	2.4361	5.51057	3.6037	5.96766	3.9809	6.29758	4.471	6.21564	4.7605	6.74362	4.8526	6.30754	4.4226	6.35236	4.7507	6.57813	4.429	7.55071	3.9044	7.04861	3.4848
0.0032	9.1487	1.5443				3.81667	3.7628	1.6349	4.04025	1.5145	4.83402	2.4184	5.50327	3.6114	5.94582	3.9763	6.25783	4.4358	6.19018	4.7548	6.75315	4.8751	6.28149	4.4156	6.35518	4.7447	6.571	4.429	7.51788	3.89	7.0682	3.4748
0.0032	9.127	1.5387				3.83334	3.75541	1.6375	4.02179	1.4821	4.81585	2.4094	5.50824	3.6343	5.93184	3.9813	6.24196	4.4377	6.18218	4.7516	6.73123	4.8637	6.2628	4.4154	6.33341	4.7244	6.55403	4.4236	7.48212	3.873	7.04531	3.4582
0.0032	9.1192	1.5295				3.85001	3.74254	1.6072	4.0051	1.4692	4.78026	2.3804	5.49338	3.6223	5.90209	3.9645	6.15888	4.4373	6.20237	4.7665	6.72709	4.8611	6.2443	4.4083	6.32108	4.705	6.5443	4.426	7.4316	3.8467	7.01022	3.449
0.0032	9.1135	1.5158				3.86667	3.75693	1.6219	4.01114	1.4827	4.74958	2.3605	5.47489	3.6046	5.88092	3.9598	6.13985	4.4361	6.19289	4.7753	6.7251	4.8569	6.27481	4.4505	6.32563	4.7269	6.50762	4.4146	7.38151	3.82	6.99082	3.4531
0.0032	9.0938	1.5175				3.88334	3.7503	1.6142	3.99905	1.4901	4.7587	2.3788	5.42614	3.5605	5.86263	3.9349	6.16258	4.4835	6.20153	4.7945	6.73572	4.873	6.28938	4.4622	6.33274	4.7334	6.4846	4.4093	7.33854	3.8013	6.98997	3.4594
0.0032	9.0855	1.5172				3.90001	3.74785	1.6078	3.98379	1.4912	4.75199	2.3783	5.416	3.56	5.87491	3.9281	6.14626	4.4743	6.20565	4.7962	6.72845	4.8626	6.32045	4.4945	6.30883	4.7283	6.47541	4.4099	7.31004	3.8009	6.96967	3.4578
0.0032	9.0713	1.5183				3.91667	3.71594	1.5584	3.94053	1.4665	4.74085	2.374	5.44768	3.6118	5.88701	3.918	6.1311	4.4668	6.19097	4.7936	6.70778	4.8487	6.33607	4.5341	6.27212	4.7019	6.44967	4.3991	7.31274	3.82	6.95455	3.4597
0.0033	9.0562	1.5255				3.93334	3.71205	1.5501	3.91342	1.454	4.74171	2.3758	5.46384	3.6446	5.90555	3.9412	6.12446	4.4518	6.18525	4.7802	6.70445	4.8535	6.28664	4.5098	6.21811	4.6609	6.40871	4.372	7.30123	3.822	6.96703	3.4757
0.0033	9.0521	1.4983				3.95001	3.71165	1.5583	3.91238	1.4545	4.72683	2.3674	5.44982	3.6376	5.92566	3.9512	6.11474	4.4356	6.18653	4.7842	6.6644	4.8335	6.26977	4.5045	6.14425	4.6207	6.37651	4.354	7.30531	3.8362	6.92483	3.4618
0.0033	9.0523	1.5108				3.96667	3.70488	1.547	3.92273	1.4551	4.70914	2.3601	5.43545	3.6176	5.93542	3.9636	6.13191	4.4334	6.17486	4.7744	6.65432	4.838	6.25143	4.4822	6.0865	4.5898	6.37049	4.3537	7.31144	3.8541	6.90344	3.4553
0.0033	9.0219	1.5189				3.98334	3.69529	1.5367	3.90961	1.4576	4.67944	2.3445	5.42295	3.608	5.91913	3.9335	6.12709	4.4389	6.14284	4.7476	6.66635	4.8474	6.2271	4.4558	6.04888	4.5675	6.37442	4.3669	7.29513	3.8556	6.89294	3.449
0.0033	8.9938	1.528				4.00001	3.69445	1.5527	3.89342	1.4639	4.68331	2.3536	5.40116	3.5691	5.91252	3.9301	6.12753	4.4421	6.13012	4.7448	6.71263	4.887	6.23456	4.4574	6.05173	4.5593	6.34685	4.347	7.26273	3.8481	6.87767	3.447
0.0033	8.9847	1.5317				4.01667	3.69124	1.5596	3.8762	1.4488	4.68902	2.365	5.38545	3.541	5.91455	3.9262	6.10754	4.4462	6.13418	4.75	6.68598	4.8652	6.24345	4.4743	6.0816	4.5953	6.32635	4.3315	7.24151	3.8408	6.84957	3.4272
0.0033	8.989	1.5228				4.03334	3.67155	1.535	3.85829	1.4195	4.68302	2.3645	5.39029	3.553	5.90517	3.9311	6.04631	4.4127	6.14	4.7748	6.64442	4.8409	6.28544	4.5221	6.08911	4.618	6.29788	4.3258	7.2162	3.83	6.81948	3.4131
0.0034	8.9637	1.5211				4.05001	3.66854	1.5335	3.82379	1.4006	4.67919	2.3671	5.41287	3.5867	5.88586	3.9246	6.03749	4.416	6.14446	4.7879	6.62093	4.8225	6.29623	4.5568	6.09298	4.6213	6.25951	4.3091	7.20127	3.8201	6.79678	3.4118
0.0034	8.9506	1.5315				4.06667	3.66479	1.5277	3.80194	1.392	4.68495	2.3768	5.42475	3.5963	5.86988	3.9021	6.05886	4.4237	6.11084	4.7701	6.61716	4.8269	6.29017	4.5414	6.13848	4.6607	6.22195	4.2849	7.18107	3.8165	6.78751	3.4221
0.0034	8.9355	1.5573				4.08334	3.6479	1.5184	3.80028	1.3838	4.66868	2.3695	5.41268	3.5868	5.84008	3.8903	6.05355	4.444	6.12123	4.7912	6.62599	4.8462	6.29798	4.5496	6.14843	4.6755	6.19393	4.2558	7.18066	3.821	6.79833	3.4486
0.0034	8.9153	1.5284				4.10001	3.6325	1.5146	3.79411	1.3682	4.65775	2.3641	5.42167	3.614	5.846	3.9317	6.0459	4.4424	6.12328	4.804	6.6247	4.8542	6.25889	4.5275	6.1276	4.6705	6.16394	4.242	7.21869	3.8293	6.79176	3.4585
0.0034	8.9015	1.5274				4.11667	3.64111	1.543	3.77508	1.358	4.63567	2.3534	5.38127	3.5731	5.85749	3.9482	6.01488	4.4124	6.06691	4.7674	6.62386	4.845	6.25068	4.5327	6.12809	4.6774	6.14999	4.2337	7.24651	3.847	6.76886	3.4543
0.0034	8.9017	1.5549				4.13334	3.64132	1.5475	3.76834	1.3541	4.63577	2.3658	5.33937	3.5291	5.86345	3.9551	6.011	4.3888	6.08466	4.7882	6.62436	4.8478	6.22295	4.5234	6.09418	4.6599	6.14106	4.2292	7.25811	3.8535	6.7232	3.4393
0.0034	8.888	1.552				4.15001	3.63739	1.5544	3.78665	1.3825	4.63741	2.3793	5.32801	3.5225	5.87115	3.9543	6.03112	4.3922	6.06117	4.7818	6.60886	4.8421	6.19579	4.505	6.09071	4.662	6.15178	4.249	7.25643	3.853	6.71103	3.4373
0.0034	8.8549	1.5581				4.16667	3.64053	1.566	3.77129	1.406	4.61505	2.3693	5.33658	3.5421	5.82118	3.9089	6.01819	4.3851	6.04887	4.7921	6.62322	4.8471	6.13751	4.4561	6.08905	4.6617	6.16751	4.266	7.23931	3.858	6.67393	3.4351
0.0035	8.8519	1.5517				4.18334	3.62942	1.5695	3.77788	1.4335	4.62227	2.3838	5.35247	3.5783	5.80786	3.8944	6.00358	4.3834	6.01217	4.7566	6.58151	4.8332	6.08531	4.4097	6.10691	4.6733	6.17551	4.2851	7.21063	3.8494	6.66015	3.4387
0.0035	8.8505	1.5314				4.20001	3.62196	1.5873	3.79356	1.4632	4.61432	2.3864	5.32601	3.5711	5.82357	3.9156	5.99596	4.3998	6.02008	4.7764	6.53339	4.8023	6.04573	4.3832	6.10209	4.6729	6.20837	4.3114	7.22376	3.8686	6.6259	3.4284
0.0035	8.8482	1.5323				4.21667	3.60911	1.5842	3.81447	1.4886	4.60285	2.3833	5.30809	3.55	5.83454	3.9275	5.97611	4.3889	6.00722	4.7836	6.55094	4.8295	6.07758	4.4247	6.078	4.6678	6.21427	4.3302	7.21051	3.8651	6.60277	3.4113
0.0035	8.8212	1.5341				4.23334	3.59974	1.5879	3.78924	1.4777	4.56949	2.3569	5.29326	3.5422	5.82605	3.9119	5.98584	4.4117	6.00308	4.7783	6.48246	4.7849	6.10827	4.4752	6.05214	4.6468	6.18375	4.3128	7.1375	3.832	6.55954	3.3907
0.0035	8.8042	1.5428				4.25001	3.59049	1.5767	3.77953	1.4524	4.55342	2.3425	5.25775	3.5126	5.7976	3.9023	5.95645	4.392	6.0022	4.7818	6.07779	5.3936	6.08014	4.4551	6.05204	4.6562	6.15893	4.302	7.07501	3.7992	6.51199	3.3714
0.0035	8.8081	1.5223				4.26667	3.56752	1.5644	3.76525	1.4269	4.55122	2.3443	5.23295	3.4997	5.77349	3.898	5.86121	4.3903	5.96958	4.7648	6.46829	4.792	6.00173	4.3953	6.04176	4.6472	6.14388	4.294	7.04679	3.7798	6.51293	3.3791
0.0035	8.8111	1.4974				4.28334	3.55405	1.5535	3.74905	1.4056	4.54986	2.3485	5.22979	3.5162	5.76825	3.8789	5.85662	4.3743	5.94873	4.7387	6.43908	4.781	5.95876	4.3622	6.01704	4.6332	6.1351	4.2855	7.02963	3.7749	6.53303	3.4013
0.0036	8.7895	1.5344				4.30001	3.54464	1.5411	3.71447	1.3886	4.54731	2.3468	5.22345	3.5198	5.76174	3.871	5.88441	4.4016	5.94199	4.7153	6.44759	4.7992	5.93128	4.3415	6.02465	4.6427	6.13132	4.2925	7.02079	3.7785	6.53467	3.4096
0.0036	8.7739	1.5652				4.31667	3.54304	1.552	3.6814	1.3817	4.55399	2.3554	5.22226	3.5452	5.74889	3.8828	5.89748	4.4114	5.96092	4.7534	6.44908	4.8116	5.9003	4.3224	6.01945	4.6446	6.11163	4.284	7.02552	3.7865	6.54693	3.4108
0.0036	8.7579	1.5245				4.33334	3.533	1.5538	3.68267	1.3968	4.53734	2.3471	5.217	3.5465	5.72428	3.8758	5.9437	4.4395	5.96237	4.7559	6.43084	4.802	5.88894	4.3104	6.0233	4.645	6.11354	4.3009	6.98059	3.7634	6.53733	3.4139
0.0036	8.7836	1.5225				4.35001	3.51512	1.532	3.72091	1.4491	4.5059	2.3246	5.22908	3.5655	5.71261	3.8768	5.94388	4.3987	5.95294	4.7399	6.37134	4.7542	5.89188	4.307	5.9802	4.6198	6.09079	4.2889	6.99133	3.7757	6.53672	3.4163
0.0036	8.7677	1.5187				4.36667	3.51448	1.542	3.72824	1.4626	4.50339	2.3293	5.21537	3.5611	5.69091	3.8808	5.93662	4.3907	5.93363	4.7184	6.3563	4.7436	5.86914	4.3	5.94768	4.603	6.07214	4.2716	6.97318	3.7756	6.54447	3.4264
0.0036	8.7442	1.5211				4.38334	3.50664	1.5301	3.74465	1.4816	4.49764	2.3313	5.17462	3.5182	5.662	3.8668	5.95541	4.4015	5.94296	4.7251	6.3731	4.7682	5.85376	4.2919	5.96138	4.6099	6.07465	4.2798	6.97173	3.7768	6.585	3.438
0.0036	8.7281	1.5345				4.40001	3.49046	1.5319	3.75907	1.5185	4.4959	2.3332	5.17265	3.5215	5.66118	3.8712	5.92902	4.3865	5.93046	4.7258	6.33157	4.7438	5.8299	4.2776	5.9524	4.6075	6.07737	4.2982	6.95106	3.7696	6.56008	3.4287
0.0037	8.7266	1.5141				4.41667	3.48294	1.5509	3.74229	1.4973	4.46439	2.3195	5.18269	3.5501	5.66956	3.8636	5.91165	4.379	5.90935	4.7193	6.29879	4.7246	5.83795	4.2951	5.92753	4.5989	6.05422	4.2933	6.94731	3.7688	6.56815	3.441
0.0037	8.717	1.4983				4.43334	3.48901	1.5689	3.71494	1.4865	4.45411	2.3172	5.16943	3.5397	5.64666	3.8517	5.92238	4.3938	5.91581	4.7367	6.29263	4.7259	5.89317	4.3599	5.86435	4.5606	6.0171	4.2705	6.94712	3.7839	6.54532	3.4338
0.0037	8.7101	1.5222				4.45001	3.50804	1.5997	3.68567	1.4597	4.44967	2.3123	5.17942	3.5474	5.64459	3.8556	5.87198	4.3269	5.89392	4.728	6.31047	4.757	5.91616	4.3952	5.8077	4.5243	5.98775	4.2519	6.92659	3.7859	6.56204	3.4428
0.0037	8.6645	1.5471				4.46667	3.51862	1.6355	3.65614	1.4494	4.42981	2.2906	5.15684	3.5438	5.64151	3.846	5.84367	4.2772	5.85827	4.7063	6.31107	4.7652	5.92568	4.4274	5.76745	4.5008	5.98207	4.2655	6.88968	3.7696	6.54628	3.4359
0.0037	8.639	1.5365				4.48334	3.51357	1.6306	3.62064	1.4403	4.41473	2.2774	5.14923	3.5483	5.63327	3.8516	5.81353	4.2484	5.84559	4.7043	6.27262	4.7392	5.90089	4.4077	5.74097	4.4826	5.9635	4.2459	6.8783	3.7754	6.50756	3.4473
0.0037	8.6387	1.5414				4.50001	3.49824	1.6126	3.59662	1.4291	4.41447	2.2866	5.11671	3.5209	5.63974	3.8666	5.80891	4.2497	5.85077	4.7328	6.23359	4.7085	5.90633	4.3875	5.7425	4.4754	5.97025	4.2475	6.86013	3.774	6.45776	3.4423
0.0037	8.6494	1.5124				4.51667	3.4897	1.6195	3.5909	1.4236	4.42829	2.3073	5.10989	3.5073	5.63783	3.8635	5.86196	4.3107	5.84643	4.7327	6.20856	4.686	5.90064	4.3776	5.74128	4.4681	5.97419	4.2457	6.83021	3.7534	6.44364	3.4355
0.0038	8.6309	1.5086				4.53334	3.48297	1.6165	3.60063	1.4462	4.41734	2.3054	5.10509	3.507	5.61701	3.8501	5.90725	4.3562	5.83324	4.7172	6.19622	4.6789	5.90167	4.3907	5.74275	4.4631	5.96827	4.2434	6.80004	3.7438	6.4139	3.4264
0.0038	8.621	1.5403				4.55001	3.47701	1.6326	3.61735	1.4593	4.39533	2.2925	5.1159	3.5352	5.61442	3.8489	5.88596	4.3503	5.79025	4.6893	6.21392	4.7061	5.87618	4.3575	5.74212	4.4587	5.94821	4.2279	6.80086	3.752	6.40122	3.4274
0.0038	8.6067	1.5011				4.56667	3.47291	1.6302	3.61401	1.4629	4.39592	2.2986	5.10026	3.5219	5.6133	3.8644	5.84937	4.3105	5.78411	4.6983	6.18875	4.6888	5.84581	4.3281	5.72488	4.4501	5.94037	4.2373	6.78667	3.7507	6.36125	3.4179
0.0038	8.5851	1.4791				4.58334	3.46556	1.6275	3.62121	1.4721	4.38759	2.2897	5.10472	3.5285	5.61265	3.8737	5.83633	4.3004	5.79799	4.6929	6.20651	4.7115	5.88563	4.3718	5.71883	4.4461	5.94279	4.2513	6.77041	3.7492	6.3307	3.4082
0.0038	8.6104	1.4874				4.60001	3.46652	1.648	3.63306	1.5031	4.36765	2.2745	5.09702	3.5297	5.61235	3.8778	5.84143	4.3129	5.80133	4.6799	6.20866	4.7108	5.93185	4.428	5.72755	4.4478	5.93046	4.2477	6.77336	3.7576	6.35722	3.4127
0.0038	8.5805	1.4486				4.61667	3.46164	1.6558	3.62265	1.5173	4.36443	2.28	5.07265	3.5094	5.60366	3.8727	5.86159	4.3423	5.76906	4.6569	6.23225	4.7236	5.88595	4.3934	5.72898	4.4454	5.92248	4.2484	6.74411	3.7454	6.34989	3.4107
0.0038	8.5541	1.4584				4.63334	3.45151	1.6566	3.58689	1.5026	4.38357	2.3002	5.03807	3.4646	5.5775	3.8515	5.83496	4.2953	5.73358	4.6405	6.24477	4.7319	5.87543	4.3947	5.76714	4.4901	5.90477	4.242	6.73692	3.7474	6.32986	3.4057
0.0038	8.5453	1.4995				4.65001	3.44883	1.6599	3.56571	1.4722	4.38722	2.3041	5.04115	3.4749	5.59444	3.884	5.81162	4.2712	5.75007	4.6673	6.20843	4.7076	5.8635	4.4026	5.80276	4.5255	5.89455	4.2438	6.77252	3.7611	6.29912	3.3896
0.0039	8.5498	1.4935				4.66667	3.43748	1.6623	3.5514	1.4498	4.36859	2.2964	5.03957	3.4881	5.58511	3.8714	5.79828	4.2677	5.73132	4.648	6.18394	4.6861	5.8656	4.393	5.80945	4.5384	5.87197	4.2372	6.80861	3.7775	6.27576	3.3816
0.0039	8.5632	1.4661				4.68334	3.41753	1.6377	3.54444	1.428	4.358	2.2909	5.03652	3.4981	5.56892	3.8461	5.82217	4.3059	5.70231	4.635	6.21864	4.7114	5.84962	4.3877	5.82661	4.5663	5.86371	4.2337	6.79021	3.7714	6.25603	3.3809
0.0039	8.5365	1.4907				4.70001	3.39984	1.627	3.53096	1.4108	4.35595	2.2957	5.044	3.5172	5.58215	3.87	5.82393	4.2984	5.72345	4.6603	6.20183	4.7053	5.82916	4.3743	5.81701	4.5634	5.87585	4.2461	6.80039	3.7848	6.25776	3.3875
0.0039	8.52	1.5102				4.71667	3.38471	1.607	3.5288	1.4102	4.33166	2.2807	5.04854	3.5155	5.5911	3.8813	5.81378	4.2906	5.71287	4.654	6.22998	4.7417	5.83159	4.3734	5.83402	4.5894	5.89282	4.2571	6.83196	3.8108	6.23747	3.383
0.0039	8.5135	1.4857				4.73334	3.38192	1.6196	3.53248	1.4322	4.32214	2.2792	5.06249	3.5457	5.57291	3.8615	5.79584	4.2669	5.71753	4.6538	6.21964	4.7359	5.82727	4.3784	5.86054	4.6195	5.8784	4.2517	6.80004	3.8016	6.2176	3.3816
0.0039	8.5152	1.4662				4.75001	3.37897	1.6345	3.55347	1.4714	4.31817	2.2803	5.01375	3.4842	5.57943	3.8586	5.7779	4.2604	5.71418	4.66	6.20263	4.7342	5.80233	4.3689	5.83592	4.5974	5.88837	4.2576	6.76972	3.7809	6.18846	3.3739
0.0039	8.4729	1.4952				4.76667	3.38015	1.657	3.57344	1.5054	4.333	2.2889	4.98869	3.46	5.5552	3.8495	5.77364	4.2589	5.71799	4.6711	6.21672	4.7499	5.80697	4.3912	5.79126	4.5564	5.89082	4.2604	6.73671	3.7606	6.1697	3.3689
0.004	8.462	1.5098				4.78334	3.37267	1.6427	3.56652	1.4961	4.32413	2.2847	5.00707	3.5064	5.55741	3.8607	5.79715	4.2931	5.72306	4.6734	6.20338	4.7452	5.77868	4.3609	5.78328	4.564	5.88022	4.2583	6.70277	3.7401	6.13205	3.3579
0.004	8.4486	1.5108				4.80001	3.36616	1.6394	3.56334	1.5027	4.32258	2.2905	5.01746	3.5264	5.54353	3.8594	5.83138	4.3437	5.70628	4.6663	6.16371	4.71	5.75553	4.3163	5.78938	4.5914	5.91798	4.2896	6.66655	3.7279	6.11392	3.3547
0.004	8.471	1.5015				4.81667	3.34939	1.6442	3.54934	1.4943	4.3117	2.2826	5.01333	3.5299	5.52143	3.8609	5.79485	4.3068	5.69028	4.6611	6.14877	4.6837	5.72317	4.2905	5.75333	4.5725	5.91892	4.297	6.6631	3.741	6.09852	3.353
0.004	8.4716	1.529				4.83334	3.29346	1.5497	3.53002	1.4675	4.29339	2.2705	4.99718	3.5043	5.49829	3.8568	5.80678	4.3242	5.69725	4.6791	6.12885	4.6723	5.67142	4.2596	5.71781	4.548	5.89156	4.2843	6.67997	3.7541	6.05221	3.3368
0.004	8.4555	1.5047				4.85001	3.32773	1.6375	3.5087	1.4433	4.27682	2.261	4.98949	3.4955	5.49211	3.8459	5.79009	4.3144	5.71128	4.7037	6.14169	4.6978	5.64656	4.2442	5.68626	4.5202	5.88377	4.2843	6.68506	3.7676	6.02297	3.3232
0.004	8.4255	1.5126				4.86667	3.31936	1.6357	3.49538	1.4176	4.27985	2.2669	4.95756	3.4685	5.49995	3.8513	5.77314	4.311	5.71383	4.7094	6.14352	4.7025	5.63592	4.2396	5.70321	4.5132	5.84511	4.256	6.68925	3.7757	6.02243	3.327
0.004	8.3985	1.5177				4.88334	3.31858	1.6429	3.47157	1.4117	4.27448	2.2645	4.92638	3.4415	5.49574	3.8402	5.75289	4.2996	5.69612	4.6889	6.11065	4.6662	5.62338	4.2318	5.69269	4.5078	5.79861	4.225	6.70828	3.7819	6.04484	3.336
0.0041	8.4273	1.4805				4.90001	3.31841	1.6642	3.44088	1.3967	4.25216	2.2551	4.94444	3.4759	5.485	3.8268	5.75383	4.3063	5.67997	4.6897	6.12974	4.6891	5.61911	4.2305	5.68063	4.501	5.75801	4.2004	6.71266	3.7938	6.08286	3.3552
0.0041	8.4118	1.4948				4.91667	3.2996	1.6445	3.4307	1.4058	4.22319	2.2381	4.94596	3.5001	5.46212	3.814	5.73131	4.2818	5.65771	4.6644	6.12398	4.693	5.61283	4.2302	5.66957	4.489	5.73234	4.1874	6.68212	3.7831	6.11036	3.365
0.0041	8.395	1.4966				4.93334	3.29118	1.6292	3.46014	1.4552	4.22116	2.2428	4.94101	3.5031	5.46996	3.8329	5.75356	4.3206	5.67981	4.6738	6.11043	4.6928	5.59968	4.2243	5.67532	4.4993	5.73408	4.2022	6.69738	3.7992	6.10454	3.3578
0.0041	8.379	1.5104				4.95001	3.27569	1.6143	3.4779	1.4727	4.20264	2.235	4.93416	3.505	5.46342	3.8343	5.75311	4.3207	5.67231	4.6871	6.05308	4.6522	5.58847	4.2203	5.66074	4.4853	5.73287	4.2094	6.67526	3.7947	6.08457	3.3559
0.0041	8.3842	1.4879				4.96667	3.2656	1.6076	3.49321	1.5199	4.2043	2.242	4.91868	3.4918	5.45221	3.822	5.71936	4.2995	5.64228	4.6639	6.03693	4.648	5.57758	4.2176	5.64734	4.4771	5.74512	4.2235	6.66506	3.7894	6.0516	3.3524
0.0041	8.3762	1.4918				4.98334	3.27676	1.6361	3.49442	1.5554	4.19487	2.2362	4.91706	3.4829	5.45969	3.8297	5.68896	4.2691	5.60702	4.6462	6.06527	4.6873	5.56835	4.2243	5.64253	4.4747	5.79336	4.2571	6.6578	3.7904	6.05091	3.3609
0.0041	8.3631	1.5059				5.00001	3.28323	1.6692	3.48309	1.567	4.20109	2.2439	4.88568	3.4406	5.46526	3.8456	5.70312	4.2782	5.58365	4.6403	6.08566	4.7032	5.62129	4.292	5.64666	4.4847	5.81711	4.2608	6.63685	3.7817	6.06466	3.3714
0.0042	8.3509	1.5022				5.01667	3.27829	1.6764	3.47154	1.5536	4.20068	2.2474	4.88829	3.4506	5.4269	3.8079	5.68376	4.266	5.57918	4.6346	6.08434	4.7088	5.66192	4.3491	5.6412	4.475	5.80815	4.263	6.59755	3.7598	6.06712	3.3811
0.0042	8.329	1.5045				5.03334	3.27571	1.685	3.441	1.5119	4.19286	2.2482	4.90576	3.4733	5.42763	3.8085	5.66061	4.2528	5.58455	4.6502	6.03182	4.6663	5.65865	4.3537	5.64763	4.481	5.80743	4.273	6.53196	3.7208	6.1003	3.4076
0.0042	8.335	1.5016				5.05001	3.26924	1.6714	3.4178	1.4741	4.19029	2.2493	4.90742	3.4835	5.42407	3.8029	5.64686	4.2399	5.58356	4.6636	5.98097	4.6263	5.67815	4.373	5.63947	4.479	5.79915	4.2668	6.48288	3.692	6.08285	3.4062
0.0042	8.3185	1.4742				5.06667	3.27032	1.6663	3.4066	1.443	4.17493	2.2353	4.90465	3.4922	5.41284	3.7919	5.63984	4.2299	5.61425	4.7011	5.96436	4.6112	5.67744	4.3804	5.61492	4.46	5.8212	4.2856	6.43018	3.6682	6.06118	3.4042
0.0042	8.2811	1.5001				5.08334	3.26202	1.6545	3.39304	1.429	4.15899	2.2269	4.90172	3.4818	5.40129	3.7884	5.6332	4.2357	5.60605	4.6903	5.94144	4.6001	5.66886	4.3872	5.60963	4.4616	5.82101	4.2934	6.38472	3.6518	6.04024	3.4037
0.0042	8.2632	1.5382				5.10001	3.25298	1.6241	3.39548	1.4312	4.16201	2.2382	4.91295	3.494	5.39038	3.7867	5.59989	4.218	5.56375	4.661	5.94579	4.6138	5.65531	4.3752	5.57095	4.4253	5.79392	4.2821	6.37847	3.6529	6.03771	3.4109
0.0042	8.2705	1.5238				5.11667	3.23963	1.6018	3.42031	1.4595	4.14871	2.2336	4.89083	3.4505	5.38908	3.7904	5.59563	4.2169	5.55373	4.6497	5.93771	4.6126	5.63536	4.3599	5.53569	4.3968	5.79215	4.2856	6.3986	3.6607	6.03836	3.4192
0.0042	8.2685	1.5085				5.13334	3.24038	1.6215	3.42531	1.4699	4.14333	2.2368	4.86612	3.4174	5.3821	3.7974	5.60034	4.2378	5.55644	4.6601	5.93647	4.6173	5.66592	4.3907	5.51424	4.3822	5.78938	4.2868	6.39558	3.6551	6.00595	3.3954
0.0043	8.2333	1.4953				5.15001	3.23	1.6263	3.41841	1.4754	4.14046	2.2412	4.89346	3.4637	5.36834	3.7815	5.59355	4.2305	5.53539	4.6261	5.948	4.6332	5.67901	4.402	5.50557	4.3699	5.77577	4.2814	6.36989	3.6426	5.99015	3.3908
0.0043	8.2315	1.5503				5.16667	3.22708	1.6575	3.41558	1.4922	4.1297	2.2366	4.88494	3.4585	5.35168	3.7736	5.59382	4.2349	5.54386	4.6241	5.92023	4.6176	5.66691	4.3972	5.48462	4.3559	5.75427	4.267	6.3642	3.6379	5.98881	3.3956
0.0043	8.2324	1.5446				5.18334	3.21821	1.6577	3.42434	1.5343	4.11936	2.2334	4.88154	3.4551	5.35103	3.7856	5.57982	4.2238	5.52826	4.6126	5.88393	4.5833	5.64362	4.3768	5.47386	4.3463	5.72031	4.2458	6.38914	3.6534	5.96703	3.3901
0.0043	8.227	1.512				5.20001	3.22295	1.6712	3.41439	1.5408	4.10654	2.218	4.86279	3.43	5.34577	3.7807	5.56705	4.2053	5.53366	4.6299	5.84754	4.5487	5.62109	4.3523	5.46991	4.3423	5.67539	4.2122	6.36174	3.6528	5.95453	3.3842
0.0043	8.2281	1.5155				5.21667	3.23366	1.6757	3.41695	1.5393	4.09206	2.2067	4.87097	3.4413	5.36684	3.8067	5.57706	4.2259	5.51925	4.6295	5.83911	4.5506	5.62662	4.362	5.4653	4.3384	5.65432	4.2007	6.34419	3.6598	5.93907	3.378
0.0043	8.2136	1.5247				5.23334	3.24353	1.6815	3.41578	1.5359	4.08693	2.2042	4.85877	3.4395	5.37454	3.8266	5.59741	4.2492	5.50489	4.6224	5.83281	4.5497	5.60936	4.3468	5.45399	4.3302	5.65921	4.2093	6.34033	3.6689	5.94892	3.387
0.0043	8.1839	1.5557				5.25001	3.23143	1.6679	3.40448	1.543	4.10199	2.2232	4.8296	3.394	5.37268	3.8238	5.56203	4.217	5.49234	4.6224	5.82883	4.55	5.57845	4.3184	5.44299	4.3262	5.65275	4.1997	6.33556	3.6765	5.94765	3.3833
0.0044	8.1942	1.5247				5.26667	3.22991	1.6793	3.39807	1.556	4.09771	2.2232	4.8226	3.3918	5.34435	3.7837	5.54378	4.1793	5.50242	4.6287	5.8359	4.5506	5.55971	4.3073	5.42325	4.3152	5.63928	4.1873	6.31327	3.6667	5.93698	3.3868
0.0044	8.1843	1.485				5.28334	3.22927	1.6825	3.3921	1.5692	4.09029	2.2186	4.85566	3.4459	5.33419	3.7695	5.5375	4.1646	5.48791	4.6216	5.84376	4.5638	5.5455	4.2924	5.40227	4.3123	5.66413	4.2141	6.29402	3.6592	5.92613	3.3854
0.0044	8.1711	1.5327				5.30001	3.22934	1.6984	3.37753	1.5546	4.09761	2.2306	4.88583	3.4905	5.33229	3.7752	5.5405	4.1818	5.48746	4.6287	5.84341	4.5732	5.50795	4.2513	5.42552	4.3531	5.66927	4.215	6.26032	3.6456	5.91197	3.383
0.0044	8.1571	1.5565				5.31667	3.23142	1.7146	3.36073	1.5213	4.08118	2.2185	4.86291	3.4655	5.31098	3.7558	5.52661	4.173	5.49517	4.6293	5.83297	4.5704	5.47376	4.2181	5.47273	4.4199	5.63952	4.1959	6.22358	3.6268	5.88962	3.3776
0.0044	8.1532	1.5455				5.33334	3.21526	1.7017	3.34948	1.5009	4.0799	2.219	4.83715	3.4451	5.29551	3.7464	5.54518	4.1975	5.5121	4.6444	5.79472	4.5279	5.43987	4.1932	5.45106	4.4013	5.6041	4.1743	6.21345	3.6165	5.8744	3.3736
0.0044	8.1596	1.5121				5.35001	3.21329	1.7035	3.33051	1.4905	4.07451	2.2168	4.8228	3.4387	5.30231	3.7502	5.50972	4.1469	5.54757	4.6763	5.76308	4.4959	5.41429	4.1748	5.45242	4.3948	5.56733	4.1501	6.17581	3.6008	5.84414	3.36
0.0044	8.1347	1.5175				5.36667	3.21215	1.7062	3.30151	1.475	4.06762	2.2063	4.79481	3.4112	5.29767	3.7449	5.49291	4.1331	5.51768	4.6517	5.79481	4.5292	5.41092	4.1652	5.46742	4.4107	5.54105	4.1385	6.17937	3.6108	5.84034	3.3657
0.0044	8.1023	1.5293				5.38334	3.20614	1.6764	3.29042	1.4647	4.07436	2.212	4.75948	3.3699	5.31472	3.7621	5.48574	4.1229	5.53346	4.6678	5.7736	4.5069	5.39976	4.1552	5.47568	4.4198	5.51165	4.1138	6.21491	3.6467	5.82357	3.3675
0.0045	8.0896	1.5037				5.40001	3.19965	1.6549	3.27902	1.4478	4.05776	2.1986	4.76308	3.3819	5.31096	3.7635	5.48842	4.1313	5.51411	4.6404	5.79262	4.5339	5.39242	4.147	5.47689	4.4245	5.49357	4.1035	6.25263	3.6707	5.80065	3.361
0.0045	8.1013	1.4873				5.41667	3.1932	1.6463	3.27533	1.444	4.05587	2.1998	4.75847	3.3856	5.32246	3.7707	5.48003	4.135	5.51532	4.6344	5.77907	4.5229	5.38043	4.1373	5.44731	4.3911	5.49038	4.1004	6.27244	3.6804	5.78736	3.3602
0.0045	8.1286	1.4355				5.43334	3.18638	1.6426	3.28881	1.4767	4.05414	2.2041	4.77611	3.4136	5.31901	3.7611	5.48517	4.1357	5.51419	4.653	5.757	4.5106	5.37404	4.1316	5.40545	4.3591	5.53787	4.1272	6.31263	3.7031	5.78575	3.358
0.0045	8.0954	1.459				5.45001	3.17354	1.6265	3.29225	1.5015	4.03372	2.19	4.75215	3.3993	5.30733	3.7514	5.49026	4.1423	5.49626	4.6551	5.78531	4.544	5.36371	4.1222	5.37676	4.3392	5.54445	4.1329	6.34322	3.7335	5.75079	3.3406
0.0045	8.0665	1.5166				5.46667	3.16433	1.622	3.31355	1.5184	4.01786	2.1816	4.74738	3.4038	5.29005	3.7403	5.50815	4.1653	5.48571	4.6442	5.79652	4.5637	5.36266	4.1197	5.38923	4.361	5.56331	4.1486	6.36228	3.7614	5.72613	3.3275
0.0045	8.106	1.5063				5.48334	3.15019	1.6099	3.31899	1.5299	4.02219	2.1943	4.73965	3.3942	5.2702	3.7325	5.49881	4.1727	5.48118	4.6404	5.75487	4.5225	5.36877	4.1232	5.398	4.3669	5.57394	4.1649	6.32873	3.745	5.72429	3.3319
0.0046	8.099	1.4894				5.50001	3.14041	1.6124	3.31627	1.5485	4.0228	2.2026	4.7053	3.3437	5.27201	3.7365	5.50068	4.1756	5.43062	4.5916	5.75043	4.5227	5.39413	4.1493	5.41239	4.3773	5.56533	4.166	6.33103	3.7515	5.72144	3.3368
0.0046	8.078	1.516				5.51667	3.14626	1.6236	2.9317	2.1033	4.01829	2.2033	4.7053	3.348	5.26373	3.7369	5.50173	4.192	5.41571	4.5777	5.7552	4.5317	5.42529	4.1845	5.4443	4.4117	5.55861	4.1687	6.33243	3.7597	5.7105	3.3361
0.0046	8.0771	1.4899				5.53334	3.14268	1.6247	3.28256	1.5131	4.01595	2.2081	4.72257	3.3789	5.25136	3.7308	5.48827	4.1834	5.39619	4.5691	5.73194	4.5129	5.48054	4.2484	5.44435	4.4109	5.55515	4.1698	6.29764	3.7444	5.72772	3.3585
0.0046	8.0721	1.4879				5.55001	3.14112	1.6269	3.26776	1.4901	4.01354	2.2105	4.73068	3.3966	5.24017	3.7269	5.48027	4.1804	5.38809	4.5627	5.72621	4.5082	5.48444	4.2636	5.43355	4.4047	5.52668	4.1532	6.2851	3.7417	5.73128	3.3648
0.0046	8.0981	1.4407				5.56667	3.13635	1.6316	3.24656	1.4749	3.98421	2.1878	4.72603	3.3957	5.23395	3.7187	5.44672	4.1482	5.3704	4.5694	5.73732	4.5228	5.48262	4.2741	5.4352	4.407	5.51526	4.1467	6.29346	3.7532	5.7305	3.3548
0.0046	8.0938	1.4139				5.58334	3.13784	1.638	3.23688	1.4577	3.95796	2.1633	4.72262	3.3997	5.22737	3.7218	5.42217	4.1182	5.35316	4.5593	5.70772	4.4958	5.48366	4.2871	5.41446	4.3836	5.49397	4.1333	6.32852	3.767	5.71651	3.3486
0.0046	8.0349	1.4673				5.60001	3.13963	1.6368	3.22884	1.4424	3.94664	2.1558	4.73448	3.4216	5.21873	3.7168	5.41643	4.1362	5.34995	4.5558	5.70103	4.4911	5.46778	4.2796	5.40089	4.3756	5.47465	4.1229	6.34906	3.7885	5.7464	3.3567
0.0046	8.0417	1.5076				5.61667	3.12359	1.6334	3.21001	1.4281	3.96293	2.1739	4.70156	3.3827	5.22085	3.7179	5.3974	4.1255	5.35309	4.5353	5.70047	4.4965	5.43692	4.2465	5.40693	4.3894	5.45357	4.113	6.34038	3.7769	5.79733	3.3676
0.0047	8.0353	1.4946				5.63334	3.12555	1.6421	3.23504	1.4665	3.97845	2.1852	4.67341	3.3432	5.21771	3.7241	5.40393	4.1265	5.34368	4.5332	5.72376	4.5163	5.38884	4.1944	5.39012	4.3747	5.41969	4.0947	6.2783	3.7419	5.80829	3.3751
0.0047	8.0432	1.5006				5.65001	3.13035	1.6296	3.24345	1.5007	3.99285	2.1971	4.69257	3.3481	5.20682	3.7206	5.41045	4.142	5.34231	4.5438	5.73442	4.5106	5.34272	4.1593	5.36652	4.3632	5.4082	4.0904	6.21005	3.7053	5.78176	3.3676
0.0047	8.0269	1.4798				5.66667	3.12307	1.6016	3.23867	1.5142	3.99673	2.2017	4.70993	3.3814	5.20717	3.7168	5.39343	4.1268	5.35183	4.5554	5.72772	4.5025	5.31967	4.1503	5.33282	4.3453	5.37322	4.0601	6.15903	3.6749	5.75227	3.3581
0.0047	7.991	1.496				5.68334	3.1202	1.5907	3.24107	1.5312	3.98946	2.1959	4.69968	3.3776	5.19428	3.6988	5.38918	4.1296	5.3546	4.5648	5.74447	4.5205	5.32749	4.1669	5.28879	4.3051	5.33593	4.0404	6.11234	3.6468	5.72928	3.3494
0.0047	7.967	1.4924				5.70001	3.10825	1.5929	3.23356	1.5421	3.96545	2.1786	4.69549	3.3755	5.18149	3.6821	5.38846	4.1442	5.34417	4.5689	5.73847	4.5167	5.30559	4.1499	5.24946	4.2659	5.30323	4.0205	6.07749	3.6228	5.72232	3.3473
0.0047	7.9847	1.4855				5.71667	3.08228	1.5772	3.23112	1.5606	3.9634	2.1789	4.68802	3.3688	5.18888	3.6891	5.3741	4.1387	5.33472	4.5604	5.73294	4.5103	5.33698	4.1886	5.23238	4.244	5.2748	4.0067	6.06363	3.6147	5.69503	3.3414
0.0047	7.9876	1.434				5.73334	3.0692	1.5712	3.22217	1.541	3.96165	2.1806	4.67276	3.3438	5.19856	3.6821	5.40011	4.1825	5.32447	4.5524	5.71192	4.4931	5.33991	4.195	5.21526	4.2326	5.2696	4.0049	6.09389	3.6313	5.65075	3.3225
0.0048	7.996	1.4178				5.75001	3.09104	1.6192	3.2198	1.5239	3.9711	2.1956	4.63577	3.2978	5.198	3.6853	5.38963	4.1811	5.34354	4.5642	5.68201	4.4648	5.32447	4.1932	5.20682	4.2224	5.28008	4.0152	6.08651	3.6289	5.63529	3.321
0.0048	7.9739	1.4245				5.76667	3.09746	1.6439	3.21488	1.5281	3.95357	2.1865	4.64323	3.305	5.19096	3.6762	5.36372	4.145	5.31285	4.5368	5.67476	4.4575	5.30598	4.1849	5.22405	4.22	5.31688	4.0501	6.09189	3.6314	5.67208	3.3424
0.0048	7.9644	1.4246				5.78334	3.09715	1.6591	3.2153	1.5439	3.94653	2.1843	4.65908	3.3412	5.18317	3.6635	5.34688	4.1305	5.28466	4.4986	5.68931	4.4815	5.30397	4.1884	5.23561	4.224	5.35913	4.0855	6.10338	3.6475	5.65182	3.3355
0.0048	7.962	1.4276				5.80001	3.10624	1.69	3.22191	1.5645	3.94912	2.1874	4.6654	3.3813	5.19148	3.6819	5.3439	4.1281	5.27633	4.4936	5.67617	4.4718	5.29997	4.1853	5.29157	4.2454	5.36832	4.099	6.10075	3.657	5.6426	3.3397
0.0048	7.9484	1.4107				5.81667	3.11237	1.6983	3.22068	1.5792	3.94586	2.1852	4.65473	3.363	5.1954	3.6857	5.36397	4.1188	5.26396	4.4854	5.65928	4.4609	5.30632	4.1909	5.44077	4.3159	5.40297	4.126	6.15479	3.6904	5.66377	3.3529
0.0048	7.9301	1.425				5.83334	3.10177	1.6965	3.20203	1.5695	3.93599	2.1818	4.63683	3.3461	5.18683	3.6764	5.3603	4.1093	5.26261	4.4777	5.66547	4.4717	5.26345	4.1585	5.26908	4.2343	5.42435	4.1533	6.19431	3.7262	5.65023	3.3476
0.0048	7.9248	1.417				5.85001	3.08362	1.6858	3.1749	1.5532	3.93775	2.1871	4.62955	3.3462	5.18752	3.6674	5.35442	4.1033	5.27871	4.5042	5.65878	4.4741	5.22978	4.1367	5.18034	4.1938	5.40893	4.1459	6.2204	3.7585	5.63556	3.342
0.0048	7.907	1.4468				5.86667	3.07758	1.691	3.17704	1.5547	3.9393	2.1909	4.6001	3.3068	5.18584	3.6791	5.33998	4.0862	5.2612	4.4839	5.65236	4.4727	5.18767	4.0935	5.15825	4.1796	5.3962	4.1361	6.22328	3.7633	5.63684	3.3518
0.0049	7.8637	1.4763				5.88334	3.07916	1.7057	3.17686	1.5587	3.9387	2.196	4.59326	3.2946	5.17455	3.6785	5.34112	4.0957	5.25582	4.4744	5.65459	4.4712	5.16821	4.0728	5.17938	4.2098	5.36675	4.1075	6.20134	3.745	5.62927	3.3594
0.0049	7.8858	1.4718				5.90001	3.07312	1.6977	3.18473	1.5644	3.92153	2.1851	4.63339	3.3366	5.16802	3.6695	5.34669	4.1049	5.24692	4.4578	5.62716	4.4418	5.1489	4.0551	5.19705	4.243	5.34055	4.0866	6.19551	3.74	5.60507	3.3494
0.0049	7.8832	1.432				5.91667	3.05708	1.6801	3.17369	1.5485	3.91157	2.1795	4.64691	3.3604	5.15201	3.6496	5.34708	4.1099	5.21623	4.4332	5.61793	4.4354	5.15176	4.0469	5.248	4.3075	5.3271	4.0783	6.19011	3.7432	5.59552	3.3351
0.0049	7.8813	1.4336				5.93334	3.05438	1.6832	3.15784	1.5322	3.91191	2.1846	4.63633	3.3418	5.15021	3.6602	5.34156	4.1061	5.24163	4.4643	5.61621	4.434	5.14006	4.0316	5.24873	4.3207	5.34432	4.0936	6.17873	3.7409	5.60449	3.3443
0.0049	7.8662	1.4439				5.95001	3.05252	1.6904	3.14666	1.5115	3.9043	2.1803	4.64359	3.3455	5.12101	3.632	5.32993	4.088	5.22858	4.4604	5.63236	4.4504	5.12651	4.0253	5.24793	4.3323	5.34468	4.0868	6.13428	3.7163	5.62397	3.3693
0.0049	7.8633	1.4709				5.96667	3.04576	1.697	3.1368	1.4954	3.90777	2.1852	4.63245	3.3285	5.10789	3.6229	5.31897	4.0766	5.20016	4.415	5.63607	4.4549	5.12482	4.0265	5.21754	4.3139	5.35271	4.0887	6.12714	3.7182	5.60767	3.367
0.0049	7.8848	1.4104				5.98334	3.03312	1.6932	3.11407	1.4831	3.90977	2.1838	4.61612	3.3205	5.09496	3.6164	5.29595	4.0571	5.22819	4.4445	5.64663	4.4513	5.12945	4.0287	5.165	4.2698	5.35015	4.089	6.12278	3.7183	5.58658	3.3559
0.005	7.8643	1.4141				6.00001	3.03191	1.7038	3.09078	1.4687	3.91769	2.1959	4.57909	3.269	5.09236	3.6202	5.2768	4.0324	5.20159	4.4234	5.65104	4.4612	5.09033	4.0143	5.10624	4.2161	5.36327	4.0899	6.10404	3.708	5.59495	3.361
0.005	7.8534	1.4373				6.01667	3.03426	1.7131	3.0964	1.455	3.91748	2.2006	4.58185	3.2755	5.09225	3.6274	5.28679	4.0509	5.1916	4.4197	5.66273	4.4725	5.08107	4.0173	5.06627	4.1883	5.36681	4.0943	6.09998	3.7127	5.60931	3.3635
0.005	7.841	1.4481				6.03334	3.02528	1.6986	3.1009	1.4547	3.90591	2.1935	4.60331	3.318	5.09284	3.6322	5.29105	4.048	5.21102	4.4341	5.63978	4.4542	5.04577	3.9947	5.05279	4.1878	5.34837	4.0867	6.07878	3.7139	5.6163	3.3642
0.005	7.8524	1.4221				6.05001	3.02204	1.6959	3.11433	1.4847	3.90927	2.2014	4.59483	3.309	5.10046	3.6428	5.28656	4.0463	5.18508	4.4098	5.61023	4.4363	5.08402	4.0197	5.07304	4.2275	5.3435	4.0893	6.057	3.6988	5.61342	3.3656
0.005	7.8193	1.4163				6.06667	3.00906	1.6832	3.12594	1.5105	3.899	2.1968	4.57977	3.2955	5.10404	3.6358	5.28673	4.0495	5.1764	4.4034	5.61837	4.4524	5.28796	4.1368	5.06834	4.2344	5.28585	4.0507	6.00337	3.6664	5.63927	3.381
0.005	7.8279	1.4069				6.08334	3.00856	1.6715	3.12921	1.5188	3.87517	2.1803	4.55515	3.2662	5.08946	3.62	5.27204	4.0253	5.16076	4.3876	5.6305	4.4724	5.24343	4.1301	5.03924	4.2077	5.25648	4.0375	5.98931	3.6489	5.64466	3.3845
0.005	7.7869	1.4054				6.10001	3.01295	1.6766	3.12617	1.5257	3.85312	2.1658	4.55142	3.269	5.08375	3.6195	5.30532	4.0659	5.15461	4.3799	5.62907	4.4755	5.21802	4.1359	5.02853	4.1942	5.22325	4.0203	5.9705	3.63	5.62862	3.3803
0.0051	7.7676	1.4129				6.11667	3.00179	1.6621	3.12075	1.5378	3.86563	2.1821	4.53109	3.2381	5.08631	3.6191	5.30453	4.0563	5.17137	4.4119	5.58344	4.4385	5.20211	4.1275	5.04398	4.2131	5.23039	4.0281	5.94303	3.6112	5.62012	3.3749
0.0051	7.793	1.4041				6.13334	2.99366	1.6599	3.1105	1.5455	3.88024	2.2005	4.51972	3.2219	5.07192	3.6043	5.27259	4.0221	5.19434	4.4329	5.55216	4.4118	5.15067	4.0815	5.03645	4.2046	5.2827	4.0642	5.91647	3.5965	5.5832	3.3542
0.0051	7.7748	1.4182				6.15001	2.98994	1.6558	3.09619	1.5267	3.8869	2.208	4.54307	3.2472	5.07514	3.61	5.27046	4.0128	5.18585	4.4251	5.54385	4.4098	5.09192	4.0367	5.00718	4.1802	5.2762	4.0537	5.91114	3.5967	5.54854	3.3403
0.0051	7.7571	1.4291				6.16667	2.98545	1.648	3.08476	1.5099	3.86497	2.1947	4.53592	3.24	5.08798	3.6191	5.28161	4.0079	5.18398	4.4157	5.55834	4.4284	5.06731	4.0012	5.01445	4.1816	5.2571	4.0343	5.88515	3.5813	5.5085	3.325
0.0051	7.7145	1.4646				6.18334	2.97147	1.6268	3.073	1.5002	3.86316	2.194	4.52308	3.2209	5.07224	3.6039	5.29139	4.0082	5.17179	4.4228	5.55004	4.42	5.03735	3.9686	5.01883	4.1823	5.24154	4.0247	5.85077	3.5639	5.49991	3.3295
0.0051	7.7165	1.4406				6.20001	2.96838	1.6251	3.06312	1.4908	3.84611	2.178	4.52284	3.2125	5.04764	3.593	5.29852	4.0188	5.15527	4.4043	5.53132	4.4036	5.03296	3.9542	5.0011	4.1635	5.24046	4.0246	5.85514	3.58	5.51908	3.3422
0.0051	7.7254	1.4434				6.21667	2.97392	1.6286	3.05764	1.476	3.84074	2.1745	4.50944	3.2071	5.02776	3.5706	5.30236	4.0145	5.14237	4.3897	5.5397	4.415	5.09069	4.0103	4.99969	4.1608	5.26536	4.0468	5.86461	3.5969	5.51099	3.3359
0.0052	7.7005	1.4467				6.23334	2.97224	1.6415	3.04343	1.4608	3.83047	2.1669	4.48787	3.1926	5.01248	3.5535	5.28429	3.9995	5.13868	4.3847	5.5403	4.4188	5.09395	4.0303	4.99911	4.1638	5.26592	4.0493	5.87613	3.6138	5.48952	3.3272
0.0052	7.7055	1.4506				6.25001	2.96915	1.6648	3.06863	1.4925	3.81858	2.1586	4.46296	3.1624	5.00551	3.5564	5.27593	3.993	5.13586	4.393	5.51141	4.3948	5.01913	4.0199	5.00895	4.1739	5.26709	4.0562	5.87475	3.6193	5.4756	3.3003
0.0052	7.6805	1.4825				6.26667	2.97236	1.6571	3.08176	1.5168	3.81667	2.1606	4.46015	3.168	5.00838	3.5594	5.28231	4.0058	5.12644	4.3897	5.48495	4.3712	5.0444	4.0674	5.01639	4.1705	5.22418	4.0313	5.87139	3.63	5.46119	3.298
0.0052	7.699	1.4356				6.28334	2.97205	1.6515	3.08015	1.5305	3.81258	2.1611	4.46377	3.1927	5.00827	3.5637	5.31783	4.0394	5.11263	4.3815	5.50564	4.3893	5.05953	4.0743	5.03085	4.1657	5.18244	4.0015	5.88323	3.6512	5.45376	3.2979
0.0052	7.7129	1.4403				6.30001	2.96184	1.6405	3.1006	1.5713	3.81137	2.161	4.46485	3.2074	5.02016	3.5925	5.29777	4.0281	5.10418	4.3747	5.52377	4.405	5.05311	4.0719	5.03959	4.1659	5.16354	3.9895	5.87778	3.6577	5.43439	3.2999
0.0052	7.6794	1.4715				6.31667	2.94646	1.6241	3.08824	1.5683	3.80787	2.1536	4.47313	3.2199	5.02971	3.6112	5.28432	4.0182	5.08271	4.364	5.52094	4.4033	5.03001	4.0457	5.05583	4.179	5.12999	3.9674	5.86469	3.6516	5.42104	3.3004
0.0052	7.6533	1.4713				6.33334	2.94079	1.6368	3.08516	1.5768	3.79061	2.1403	4.47172	3.2142	5.03246	3.6112	5.27492	3.9902	5.09035	4.3805	5.52803	4.4067	4.98913	3.9946	5.05119	4.1704	5.1304	3.9718	5.89726	3.6567	5.43864	3.3139
0.0053	7.6916	1.469				6.35001	2.93731	1.6596	3.0653	1.5476	3.7836	2.1387	4.44194	3.1788	5.03206	3.6162	5.26194	3.9713	5.06764	4.3612	5.50739	4.3889	4.95162	3.9543	5.07879	4.1952	5.11685	3.9686	5.93741	3.6818	5.43988	3.3144
0.0053	7.686	1.454				6.36667	2.93939	1.6665	3.06323	1.542	3.78519	2.1437	4.41827	3.1452	5.0226	3.6121	5.26674	3.9785	5.06512	4.3587	5.4623	4.3502	4.94698	3.9346	5.09623	4.2042	5.06953	3.9382	5.9954	3.7236	5.41461	3.3021
0.0053	7.6618	1.4495				6.38334	2.95513	1.6888	3.06137	1.5472	3.79146	2.1539	4.40895	3.1486	5.02354	3.617	5.27095	3.9884	5.03348	4.3338	5.44859	4.345	4.93284	3.9121	5.10359	4.196	5.03537	3.9112	5.99473	3.7159	5.41538	3.3063
0.0053	7.6566	1.4552				6.40001	2.95751	1.7028	3.05411	1.5507	3.78843	2.1552	4.41873	3.1569	5.0151	3.6034	5.29256	4.0129	5.0289	4.3293	5.44006	4.3415	4.91942	3.9024	5.09956	4.1822	5.00828	3.8874	6.01534	3.7241	5.38379	3.2997
0.0053	7.6611	1.4252				6.41667	2.95126	1.7027	3.05731	1.5596	3.78256	2.1555	4.44338	3.2024	5.00999	3.586	5.27398	4.0057	5.02538	4.3294	5.45633	4.3647	4.91901	3.8997	5.09373	4.1767	4.98437	3.8727	6.01465	3.7379	5.35809	3.2931
0.0053	7.6656	1.3884				6.43334	2.95482	1.7055	3.05246	1.5547	3.78176	2.1583	4.4453	3.2084	5.00879	3.5888	5.24099	3.9576	5.04439	4.3632	5.42411	4.3385	4.90387	3.8901	5.09018	4.1708	4.99117	3.8805	5.99837	3.7319	5.34943	3.2986
0.0053	7.6044	1.4296				6.45001	2.95382	1.7117	3.04846	1.5608	3.76217	2.1466	4.44574	3.2047	4.99583	3.5859	5.21929	3.9356	5.02737	4.3427	5.43596	4.355	4.8983	3.8906	5.07048	4.1517	5.00478	3.8937	5.98459	3.7285	5.36449	3.3158
0.0053	7.6064	1.4492				6.46667	2.94241	1.7054	3.03673	1.5507	3.75172	2.1407	4.42528	3.1817	4.99763	3.5877	5.21548	3.9401	5.01109	4.3153	5.43091	4.3516	4.97737	3.975	5.05675	4.1387	5.02053	3.9115	5.9706	3.7171	5.34012	3.3042
0.0054	7.5971	1.4474				6.48334	2.93981	1.7181	3.01993	1.5264	3.75859	2.1523	4.40151	3.1415	4.9698	3.5522	5.21895	3.9392	5.0009	4.317	5.42656	4.3537	4.97601	3.9859	5.04015	4.1265	5.03975	3.9306	5.96034	3.7225	5.32997	3.3006
0.0054	7.6032	1.4291				6.50001	2.93773	1.7114	3.01801	1.513	3.77864	2.1723	4.38598	3.1285	4.95762	3.5466	5.19483	3.9286	4.97944	4.3106	5.39921	4.3315	4.99354	4.0031	5.00798	4.1086	5.05241	3.9399	5.92806	3.7127	5.32965	3.3025
0.0054	7.6095	1.428				6.51667	2.93995	1.71	2.99734	1.4944	3.76535	2.1606	4.40119	3.1561	4.9295	3.5388	5.18408	3.9204	4.96142	4.2921	5.42335	4.3575	5.00077	4.0132	4.73862	4.0097	5.07277	3.958	5.90836	3.6978	5.33473	3.2965
0.0054	7.5957	1.4182				6.53334	2.94212	1.7239	2.98431	1.4812	3.74724	2.1453	4.41768	3.1807	4.91149	3.5266	5.17154	3.9184	4.95284	4.2806	5.40681	4.3416	4.99783	4.0064	4.72825	3.9992	5.07281	3.9592	5.91975	3.7036	5.33879	3.2868
0.0054	7.5656	1.4211				6.55001	2.93127	1.7101	2.98591	1.4717	3.74287	2.1438	4.40769	3.1779	4.91785	3.5203	5.18863	3.9441	4.94449	4.2752	5.38857	4.3241	5.01329	4.0168	4.72911	3.9884	5.0621	3.9554	5.93327	3.7111	5.31564	3.2682
0.0054	7.581	1.4624				6.56667	2.92744	1.7048	2.97126	1.4644	3.73255	2.1386	4.41259	3.1846	4.93261	3.5246	5.1995	3.9519	4.94033	4.2785	5.37412	4.3114	5.0274	4.0222	4.72659	3.9809	5.04295	3.941	5.9424	3.7171	5.31956	3.2729
0.0054	7.5783	1.4784				6.58334	2.91888	1.6925	2.95994	1.4612	3.71767	2.1294	4.40376	3.1806	4.9358	3.5329	5.18393	3.9386	4.96862	4.3279	5.37589	4.3133	5.00232	3.9884	4.72223	3.9796	5.03992	3.9447	5.9232	3.7038	5.33733	3.2847
0.0055	7.5798	1.4324				6.60001	2.90624	1.6849	2.972	1.4827	3.71492	2.1292	4.37601	3.1461	4.92208	3.5209	5.16087	3.929	4.94706	4.3179	5.4115	4.3404	4.9573	3.946	4.73351	3.9834	5.04745	3.9513	5.90627	3.6936	5.32734	3.2888
0.0055	7.5771	1.4191				6.61667	2.90035	1.6881	2.98585	1.4963	3.72478	2.1343	4.35118	3.1107	4.91107	3.5016	5.16105	3.9361	4.9257	4.2997	5.42147	4.337	4.9212	3.9163	4.80666	4.0079	5.04701	3.9433	5.88585	3.6906	5.32847	3.2899
0.0055	7.5609	1.4058				6.63334	2.90303	1.6905	2.99392	1.5213	3.71701	2.1246	4.36265	3.1287	4.90947	3.4962	5.17213	3.9665	4.93657	4.2782	5.52449	4.3856	4.89491	3.899	4.88451	4.0361	5.03465	3.9381	5.87536	3.687	5.32774	3.2923
0.0055	7.5522	1.4312				6.65001	2.89902	1.6841	2.99426	1.5338	3.707	2.1145	4.35805	3.1342	4.90567	3.4964	5.14688	3.9455	4.92667	4.2571	5.60547	4.437	4.88268	3.8891	4.92075	4.0656	5.04762	3.9507	5.85358	3.6679	5.34471	3.3062
0.0055	7.5384	1.4204				6.66667	2.89584	1.6802	2.9909	1.5318	3.7048	2.1141	4.38778	3.1735	4.88783	3.4826	5.13229	3.9325	4.93146	4.2631	5.54851	4.4233	4.89757	3.8887	4.94829	4.0883	5.04168	3.947	5.79496	3.6307	5.3581	3.3246
0.0055	7.556	1.3984				6.68334	2.90364	1.6997	2.97521	1.5258	3.69096	2.102	4.38305	3.1697	4.87983	3.471	5.12169	3.9162	4.95648	4.2753	5.45658	4.374	4.88602	3.888	4.99155	4.1167	5.04803	3.9544	5.75077	3.5998	5.33974	3.3179
0.0055	7.5477	1.4062				6.70001	2.9067	1.7055	2.958	1.5125	3.67251	2.0876	4.37059	3.1662	4.86816	3.4626	5.11516	3.9112	4.96577	4.278	5.38181	4.3325	4.88748	3.8881	5.01678	4.1274	5.04798	3.9531	5.71107	3.5764	5.33615	3.316
0.0056	7.5483	1.4145				6.71667	2.89518	1.6959	2.95125	1.5072	3.68083	2.0922	4.35801	3.1421	4.8707	3.4536	5.12601	3.9348	4.9616	4.2569	5.35144	4.3106	4.90594	3.8961	5.0523	4.1387	5.04772	3.8966	5.67336	3.5542	5.32296	3.3109
0.0056	7.524	1.4467				6.73334	2.88191	1.6789	2.9624	1.5188	3.69305	2.1035	4.33779	3.1003	4.87761	3.4617	5.1182	3.9201	4.96744	4.267	5.39109	4.3315	4.91042	3.8963	5.07839	4.1534	5.01047	3.8737	5.65606	3.5422	5.32916	3.3167
0.0056	7.5308	1.4211				6.75001	2.87642	1.6655	2.97331	1.5333	3.69713	2.1101	4.31908	3.084	4.87059	3.4497	5.09445	3.9023	4.95925	4.2603	5.37242	4.3072	4.96549	3.9534	5.06464	4.146	5.00379	3.8717	5.65142	3.5468	5.32246	3.3266
0.0056	7.5294	1.3871				6.76667	2.86494	1.6462	2.98575	1.5567	3.69046	2.1063	4.33326	3.1161	4.85883	3.4365	5.07733	3.8993	4.97682	4.2609	5.35001	4.3057	4.95937	3.9507	5.0452	4.1316	5.0383	3.899	5.62265	3.5289	5.30525	3.3125
0.0056	7.5106	1.4038				6.78334	2.85411	1.6311	2.9973	1.5838	3.66707	2.089	4.35487	3.1486	4.8412	3.4259	5.07882	3.9071	4.98073	4.2616	5.31118	4.2733	4.95095	3.9434	5.02951	4.1097	5.03351	3.9013	5.60706	3.5143	5.29226	3.3133
0.0056	7.4875	1.4029				6.80001	2.84887	1.6505	2.99647	1.5902	3.66076	2.0851	4.35082	3.1502	4.84613	3.4211	5.09396	3.938	4.97138	4.2571	5.29226	4.2646	4.95828	3.9576	5.06873	4.1493	5.02007	3.9	5.57966	3.5011	5.32356	3.3294
0.0056	7.484	1.3983				6.81667	2.85606	1.6929	2.99682	1.5813	3.65378	2.078	4.34447	3.156	4.83588	3.4143	5.06471	3.9066	4.97742	4.2588	5.28977	4.2656	4.96885	3.9695	5.09551	4.1791	5.00985	3.8923	5.59475	3.5219	5.32931	3.3386
0.0057	7.4888	1.3979				6.83334	2.86227	1.6895	2.9773	1.5493	3.65962	2.0893	4.34844	3.1545	4.83466	3.4108	5.0534	3.8856	4.97072	4.2561	5.27198	4.2588	4.98618	3.9869	5.09452	4.1745	5.00027	3.8945	5.62458	3.5562	5.33734	3.3516
0.0057	7.501	1.3909				6.85001	2.87198	1.6999	2.96127	1.5218	3.66073	2.0951	4.31993	3.122	4.82621	3.3994	5.056	3.8859	4.9828	4.2775	5.26333	4.265	5.00313	4.0107	5.08854	4.1647	4.99571	3.8868	5.62504	3.5708	5.3557	3.3757
0.0057	7.467	1.4132				6.86667	2.87321	1.7188	2.94768	1.5188	3.64892	2.0881	4.29048	3.0865	4.8281	3.4045	5.05037	3.8824	4.97648	4.2696	5.21678	4.2279	5.01675	4.0298	5.07849	4.1648	4.96145	3.8791	5.6245	3.5804	5.36581	3.3865
0.0057	7.4507	1.4325				6.88334	2.86439	1.7068	2.95896	1.5495	3.65345	2.0937	4.29993	3.0983	4.81735	3.4014	5.06689	3.8997	4.97016	4.2632	5.20274	4.22	4.99844	4.011	5.0754	4.1608	4.91868	3.8701	5.61346	3.579	5.35121	3.3794
0.0057	7.4691	1.4001				6.90001	2.86771	1.7121	2.94601	1.5446	3.63649	2.0788	4.30011	3.0946	4.80458	3.3937	5.03858	3.8703	4.9745	4.2668	5.20454	4.2312	4.97832	3.9945	5.07037	4.1505	4.91891	3.8729	5.63601	3.6014	5.29642	3.3448
0.0057	7.4753	1.3782				6.91667	2.8754	1.7328	2.95722	1.5655	3.62951	2.075	4.29818	3.0897	4.80397	3.3833	5.03303	3.857	4.97091	4.2625	5.18942	4.2205	4.9335	3.9563	5.07849	4.1566	4.90098	3.8504	5.60732	3.5831	5.2414	3.3086
0.0057	7.4532	1.3905				6.93334	2.87671	1.7596	2.95584	1.5777	3.62027	2.0673	4.29695	3.0919	4.81252	3.3899	5.0228	3.8509	4.9666	4.2638	5.17527	4.2268	4.90098	3.9206	5.04525	4.1343	4.88333	3.8228	5.58407	3.5704	5.21028	3.2909
0.0057	7.4393	1.3977				6.95001	2.85742	1.7382	2.95077	1.5782	3.61853	2.0669	4.30959	3.1171	4.83135	3.4042	5.01941	3.8523	4.95769	4.2567	5.08892	4.1725	4.90745	3.9252	5.00992	4.1131	4.87785	3.8199	5.6003	3.5851	5.23057	3.3104
0.0058	7.4375	1.4058				6.96667	2.85276	1.721	2.92894	1.5697	3.63893	2.0874	4.28951	3.0877	4.82671	3.4075	5.02462	3.8536	4.93058	4.2362	5.08407	4.152	4.93698	3.9573	4.97385	4.0924	4.87809	3.8185	5.58216	3.5783	5.22325	3.3066
0.0058	7.4314	1.3801				6.98334	2.85535	1.714	2.91882	1.5715	3.63828	2.0926	4.24812	3.043	4.81331	3.3894	5.01459	3.8549	4.90883	4.2236	5.14287	4.1671	4.93944	3.9635	4.96068	4.0912	4.87001	3.8175	5.63048	3.6151	5.21316	3.3003
0.0058	7.4364	1.3577				7.00001	2.85261	1.7057	2.91608	1.5742	3.64087	2.0957	4.24317	3.048	4.81512	3.3847	5.00672	3.8496	4.89019	4.2143	5.14556	4.1851	4.91834	3.9486	4.93809	4.0797	4.8699	3.816	5.64866	3.6128	5.18375	3.2861
0.0058	7.4197	1.3691				7.01667	2.85426	1.7078	2.90059	1.5426	3.63609	2.0923	4.26226	3.0673	4.81788	3.3929	5.01804	3.8607	4.86625	4.1978	5.02699	4.1358	4.90909	3.94	4.92944	4.0658	4.88527	3.8321	5.65114	3.6013	5.18417	3.2906
0.0058	7.3843	1.3518				7.03334	2.85078	1.6942	2.89127	1.5197	3.62239	2.0799	4.26298	3.0779	4.79107	3.3768	5.01517	3.8637	4.88439	4.2023	5.05299	4.1509	4.88961	3.933	4.91607	4.0485	4.86606	3.8246	5.63228	3.5863	5.18077	3.2936
0.0058	7.3856	1.3942				7.05001	2.84958	1.6983	2.88359	1.5028	3.61201	2.0738	4.25314	3.0662	4.76784	3.3607	4.99639	3.8417	4.88703	4.2101	5.09409	4.193	4.91746	3.9629	4.89495	4.0269	4.8634	3.8281	5.61989	3.5703	5.14254	3.2709
0.0058	7.3842	1.3523				7.06667	2.84806	1.689	2.8647	1.4853	3.60266	2.0717	4.25576	3.072	4.7534	3.3589	4.99934	3.8349	4.87697	4.1965	5.09574	4.1874	4.91447	3.9604	4.91159	4.0241	4.8489	3.8207	5.5991	3.5575	5.12641	3.2676
0.0059	7.3812	1.3494				7.08334	2.84719	1.694	2.84538	1.4798	3.59741	2.0712	4.25454	3.0623	4.76932	3.3799	5.00619	3.8453	4.87094	4.1836	5.09587	4.1771	4.91634	3.9615	4.92753	4.0233	4.843	3.8242	5.56316	3.5369	5.1334	3.2766
0.0059	7.3906	1.3572				7.10001	2.8452	1.6939	2.83083	1.4683	3.60014	2.0739	4.22854	3.0218	4.77106	3.363	5.01797	3.8564	4.8626	4.1745	5.11093	4.1877	4.8961	3.927	4.90179	4.0074	4.8317	3.8195	5.54053	3.5262	5.12678	3.2717
0.0059	7.37	1.3623				7.11667	2.8337	1.6856	2.82479	1.4543	3.60433	2.0816	4.22136	3.0138	4.74854	3.3442	5.01871	3.8574	4.86503	4.1724	5.07229	4.1385	4.8606	3.8901	4.88949	4.0011	4.82763	3.8031	5.53976	3.5316	5.11772	3.2633
0.0059	7.3697	1.3693				7.13334	2.82911	1.676	2.82908	1.4531	3.60705	2.0913	4.22135	3.0319	4.74293	3.3491	4.99267	3.838	4.8713	4.1837	5.08603	4.1495	4.82482	3.8625	4.88268	3.9943	4.81545	3.7838	5.53921	3.5442	5.12701	3.2656
0.0059	7.3711	1.3831				7.15001	2.81987	1.6765	2.84639	1.4821	3.61588	2.105	4.24085	3.0667	4.7379	3.3494	4.99034	3.839	4.85782	4.1771	5.10374	4.1546	4.79218	3.8392	4.90402	4.0125	4.80602	3.7739	5.51994	3.5437	5.13364	3.2754
0.0059	7.346	1.3758				7.16667	2.82161	1.6788	2.86661	1.5195	3.6149	2.1084	4.24657	3.0738	4.73394	3.3417	5.00699	3.8713	4.85132	4.181	5.10648	4.1541	4.75589	3.8192	4.9343	4.0426	4.81008	3.767	5.51048	3.5413	5.14875	3.2816
0.0059	7.3423	1.375				7.18334	2.82223	1.6878	2.88544	1.5508	3.60206	2.0989	4.25007	3.0858	4.7172	3.3248	4.99788	3.8662	4.85271	4.1908	5.10822	4.1557	4.72033	3.7973	4.96032	4.068	4.81715	3.7689	5.49523	3.5291	5.13329	3.2777
0.006	7.328	1.3772				7.20001	2.82249	1.6848	2.89251	1.5737	3.59078	2.0875	4.25638	3.0931	4.70555	3.3191	4.99264	3.868	4.83224	4.1716	5.12136	4.1753	4.70132	3.7837	4.98181	4.0896	4.83478	3.7919	5.50361	3.5316	5.13504	3.2863
0.006	7.3353	1.4062				7.21667	2.81668	1.6756	2.88873	1.5815	3.59432	2.0934	4.22019	3.0435	4.70983	3.3204	4.9651	3.8497	4.81752	4.1654	5.13024	4.1915	4.69623	3.7776	4.97212	4.0872	4.8415	3.8053	5.50969	3.5363	5.11371	3.2753
0.006	7.3409	1.3786				7.23334	2.82213	1.6852	2.87185	1.5652	3.59796	2.1003	4.18431	3.0062	4.70455	3.3085	4.95964	3.8438	4.82334	4.1516	5.14573	4.2114	4.68877	3.7708	4.99132	4.1059	4.86565	3.8332	5.48474	3.5185	5.12264	3.2893
0.006	7.3253	1.3662				7.25001	2.81694	1.6802	2.84824	1.5412	3.60458	2.1076	4.19816	3.0312	4.69634	3.3114	4.96492	3.8399	4.82751	4.1505	5.12369	4.1895	4.67776	3.7642	4.97691	4.0948	4.85424	3.8276	5.49604	3.529	5.10998	3.2834
0.006	7.3129	1.3897				7.26667	2.8027	1.6541	2.83603	1.5279	3.5974	2.102	4.20627	3.0504	4.68925	3.3039	4.97047	3.8549	4.80029	4.1289	5.08865	4.1581	4.68356	3.7724	4.93299	4.0572	4.83102	3.8163	5.47716	3.5192	5.08723	3.2715
0.006	7.2959	1.4089				7.28334	2.78252	1.629	2.81851	1.5123	3.58783	2.0971	4.19919	3.0458	4.68938	3.3034	4.9437	3.8232	4.79637	4.1403	5.05217	4.1224	4.66852	3.7611	4.92621	4.0564	4.82491	3.8176	5.45394	3.5081	5.05174	3.2492
0.006	7.3315	1.3859				7.30001	2.77687	1.6109	2.81407	1.4945	3.57426	2.0875	4.18758	3.0251	4.69628	3.3142	4.93321	3.8021	4.79776	4.1403	5.05029	4.1236	4.71005	3.8016	4.95466	4.0752	4.79963	3.8041	5.49198	3.5336	5.06979	3.2593
0.0061	7.3184	1.3752				7.31667	2.7751	1.6069	2.80716	1.4795	3.5535	2.0671	4.18819	3.0249	4.6958	3.3229	4.93704	3.8079	4.79949	4.1441	5.03298	4.108	4.76572	3.852	4.94959	4.0838	4.76819	3.7854	5.50272	3.5477	5.09944	3.2746
0.0061	7.3091	1.4184				7.33334	2.76755	1.6217	2.81382	1.4936	3.56704	2.0776	4.1763	3.0223	4.69539	3.3192	4.95367	3.8236	4.78928	4.1432	5.05196	4.1301	4.81058	3.8833	4.93243	4.069	4.74169	3.7672	5.45297	3.5162	5.10709	3.2753
0.0061	7.2987	1.3886				7.35001	2.77507	1.6594	2.83065	1.5182	3.57983	2.0865	4.14307	2.9749	4.693	3.3252	4.93587	3.8152	4.79627	4.1551	5.05117	4.1277	4.82623	3.8947	4.92945	4.0742	4.72324	3.7611	5.41001	3.4863	5.08074	3.2565
0.0061	7.2841	1.37				7.36667	2.78354	1.6715	2.83377	1.5378	3.58872	2.0964	4.12562	2.9554	4.70524	3.34	4.91553	3.7969	4.78973	4.1484	5.0597	4.1327	4.82266	3.889	4.92487	4.0698	4.72371	3.7255	5.37712	3.4638	5.0696	3.2452
0.0061	7.2671	1.3458				7.38334	2.78579	1.6824	2.82935	1.5377	3.6021	2.1092	4.12207	2.9668	4.70133	3.3383	4.8982	3.7853	4.7698	4.1327	5.09627	4.1603	4.84915	3.9181	4.90791	4.0543	4.73797	3.7081	5.35542	3.4477	5.08686	3.258
0.0061	7.2752	1.3325				7.40001	2.78309	1.6902	2.82395	1.5336	3.59047	2.1026	4.13282	2.991	4.6991	3.3329	4.88406	3.7758	4.7888	4.1592	5.11637	4.1556	4.84935	3.9184	4.89231	4.0471	4.74513	3.7166	5.33437	3.4335	5.06753	3.2541
0.0061	7.2778	1.3363				7.41667	2.80039	1.7337	2.82959	1.5499	3.57551	2.0929	4.13168	2.9869	4.6939	3.3235	4.88016	3.7739	4.7504	4.1303	5.12015	4.1406	4.79552	3.8672	4.85704	4.0287	4.77213	3.7476	5.31867	3.4262	5.05342	3.252
0.0061	7.2637	1.3831				7.43334	2.79811	1.7313	2.83265	1.5667	3.55679	2.0818	4.12768	2.9888	4.6863	3.311	4.89348	3.789	4.7477	4.1278	5.11278	4.121	4.75031	3.8238	4.8306	4.0158	4.77832	3.7576	5.32788	3.4418	5.05697	3.2603
0.0062	7.247	1.3676				7.45001	2.80259	1.7468	2.83417	1.5705	3.56526	2.0922	4.1424	3.0024	4.69102	3.321	4.91138	3.7999	4.7432	4.1122	5.1603	4.1627	4.71627	3.7965	4.80545	4.0051	4.78991	3.7748	5.3557	3.4719	5.06959	3.2733
0.0062	7.2626	1.3336				7.46667	2.80134	1.7605	2.83829	1.5745	3.56336	2.0931	4.13994	2.9915	4.68442	3.3121	4.91593	3.8153	4.73855	4.1011	5.12721	4.1377	4.76294	3.8383	4.78844	3.9907	4.77489	3.7724	5.37196	3.494	5.04743	3.2649
0.0062	7.2738	1.3489				7.48334	2.79059	1.751	2.83714	1.5816	3.55854	2.0876	4.11224	2.952	4.68697	3.3243	4.9141	3.8186	4.74326	4.1145	5.11594	4.1306	4.76653	3.8455	4.82109	4.0088	4.76858	3.7795	5.37385	3.5031	5.03695	3.2588
0.0062	7.2522	1.3532				7.50001	2.78399	1.7545	2.82966	1.5654	3.5643	2.0965	4.12258	2.9695	4.68136	3.3106	4.91407	3.8174	4.7295	4.1024	5.0999	4.1233	4.74983	3.8373	4.80384	3.9875	4.75066	3.8324	5.37478	3.5052	5.02518	3.2547
0.0062	7.2522	1.3909				7.51667	2.77195	1.7426	2.81132	1.5456	3.56779	2.0988	4.14412	3.0002	4.67141	3.3035	4.90241	3.81	4.72266	4.1024	5.11257	4.1389	4.76295	3.854	4.77637	3.9664	4.74356	3.8166	5.36843	3.5034	5.01252	3.2527
0.0062	7.2472	1.3562				7.53334	2.77058	1.7464	2.7939	1.5257	3.55222	2.088	4.13359	2.9932	4.68172	3.3048	4.90184	3.791	4.71198	4.0717	5.1099	4.1371	4.72966	3.825	4.75499	3.9453	4.73185	3.8038	5.37352	3.5074	4.9972	3.2519
0.0062	7.2507	1.3417				7.55001	2.77712	1.7379	2.77619	1.5081	3.54189	2.0842	4.11856	2.9736	4.68046	3.3025	4.89525	3.7878	4.71913	4.088	5.10843	4.1313	4.70377	3.7955	4.73362	3.9267	4.72055	3.792	5.37566	3.5113	4.95432	3.2307
0.0063	7.2456	1.3469				7.56667	2.77421	1.7326	2.76322	1.4967	3.54855	2.088	4.11504	2.9727	4.6688	3.2951	4.88193	3.7678	4.75382	4.1175	5.10841	4.1155	4.67157	3.7646	4.72878	3.9202	4.70483	3.78	5.35967	3.5021	4.9135	3.2126
0.0063	7.239	1.357				7.58334	2.76966	1.7257	2.75421	1.4869	3.54328	2.0828	4.09507	2.9502	4.65783	3.2804	4.85851	3.7452	4.75167	4.1339	5.07768	4.0943	4.64057	3.7327	4.76398	3.9499	4.69994	3.7717	5.36374	3.5077	4.91364	3.2104
0.0063	7.2331	1.3521				7.60001	2.77706	1.7306	2.75228	1.4776	3.53953	2.0777	4.06441	2.9111	4.64997	3.2744	4.84815	3.7257	4.72172	4.1039	5.098	4.1147	4.61749	3.7123	4.77253	3.9611	4.68565	3.7561	5.36836	3.5091	4.93512	3.2356
0.0063	7.2269	1.3604				7.61667	2.77563	1.7206	2.76268	1.4929	3.54437	2.0854	4.08064	2.9281	4.66415	3.2929	4.8389	3.7084	4.70381	4.0856	5.11501	4.132	4.62332	3.7157	4.75324	3.9365	4.69525	3.767	5.36609	3.5021	4.9242	3.233
0.0063	7.2302	1.3463				7.63334	2.77152	1.7098	2.77427	1.5211	3.54119	2.0829	4.0908	2.9292	4.6646	3.2993	4.83343	3.708	4.6963	4.0797	5.09948	4.1208	4.65456	3.7457	4.72776	3.9144	4.71486	3.7877	5.3642	3.497	4.92876	3.2389
0.0063	7.2259	1.334				7.65001	2.76664	1.7017	2.76955	1.5219	3.54168	2.0881	4.0958	2.9461	4.65249	3.2893	4.80607	3.6845	4.67626	4.0682	5.12036	4.1363	4.69644	3.7812	4.72161	3.907	4.72392	3.7987	5.38046	3.5038	4.91333	3.2383
0.0063	7.2194	1.362				7.66667	2.75968	1.7077	2.7694	1.5301	3.51683	2.063	4.09691	2.9478	4.6341	3.2668	4.79088	3.6683	4.7079	4.0971	5.13653	4.1486	4.72149	3.8075	4.71698	3.8967	4.7081	3.7901	5.38269	3.5079	4.9093	3.2414
0.0064	7.2002	1.3791				7.68334	2.75174	1.708	2.76922	1.5379	3.51477	2.0618	4.09689	2.9535	4.6402	3.2692	4.81396	3.6919	4.70143	4.0898	5.14268	4.1494	4.72343	3.8065	4.69529	3.8822	4.71702	3.7985	5.36525	3.4955	4.8859	3.2271
0.0064	7.2009	1.3972				7.70001	2.74218	1.6877	2.77031	1.55	3.53037	2.0745	4.05882	2.9092	4.64275	3.2823	4.80177	3.67	4.66977	4.0596	5.12681	4.1321	4.70622	3.7851	4.69104	3.8774	4.70717	3.7917	5.32995	3.4715	4.86842	3.2181
0.0064	7.1976	1.3586				7.71667	2.7431	1.6703	2.76318	1.5376	3.54054	2.0849	4.03869	2.8761	4.63202	3.2717	4.80469	3.676	4.65892	4.0467	5.08605	4.099	4.68706	3.7645	4.67815	3.8678	4.68869	3.7741	5.30692	3.4508	4.85626	3.2132
0.0064	7.2007	1.334				7.73334	2.73525	1.6536	2.75132	1.5145	3.5298	2.0853	4.0334	2.8671	4.62017	3.2706	4.79109	3.6714	4.6374	4.026	5.09509	4.1066	4.69677	3.768	4.66596	3.8596	4.66722	3.7607	5.28707	3.4352	4.85027	3.2146
0.0064	7.1917	1.3698				7.75001	2.73192	1.6371	2.74613	1.4938	3.53664	2.0963	4.04291	2.882	4.62893	3.2898	4.79275	3.6692	4.63628	4.0169	5.08881	4.0962	4.70808	3.7807	4.67552	3.8569	4.64269	3.7438	5.27226	3.4224	4.85814	3.216
0.0064	7.1895	1.3609				7.76667	2.7287	1.6256	2.73411	1.4742	3.5278	2.0896	4.05041	2.8928	4.59972	3.2679	4.81471	3.6872	4.63225	4.009	5.10935	4.1118	4.74047	3.8063	4.6889	3.8646	4.61831	3.725	5.27319	3.4196	4.86792	3.2131
0.0064	7.1747	1.3514				7.78334	2.73705	1.6553	2.72547	1.4598	3.50575	2.0738	4.04134	2.8844	4.57008	3.2559	4.80998	3.6774	4.62987	4.0275	5.09052	4.0996	4.74365	3.8135	4.67351	3.8572	4.60727	3.71	5.26453	3.4177	4.86456	3.2111
0.0065	7.1793	1.3383				7.80001	2.74239	1.6858	2.71336	1.4482	3.48491	2.0549	4.04548	2.8927	4.5587	3.2609	4.82317	3.7009	4.60831	4.0067	5.0697	4.0859	4.74585	3.8119	4.69857	3.877	4.61234	3.7191	5.24007	3.4077	4.86453	3.2136
0.0065	7.1694	1.3484				7.81667	2.73764	1.6992	2.72458	1.4713	3.50027	2.0661	4.04181	2.8903	4.5429	3.248	4.80717	3.6882	4.61608	4.0166	5.09289	4.0995	4.73358	3.7858	4.72487	3.9016	4.60949	3.7196	5.22359	3.3965	4.84715	3.2036
0.0065	7.152	1.3402				7.83334	2.73781	1.7232	2.7407	1.5031	3.50003	2.0699	4.03035	2.8709	4.53384	3.2393	4.79528	3.6814	4.58727	3.9912	5.09416	4.1026	4.71373	3.7692	4.75207	3.9308	4.61246	3.7234	5.20915	3.39	4.83204	3.1946
0.0065	7.1601	1.3609				7.85001	2.74266	1.7517	2.75464	1.5311	3.49802	2.068	4.00854	2.8394	4.52953	3.251	4.80901	3.6913	4.58326	4.0045	5.07835	4.0879	4.73391	3.7773	4.77215	3.949	4.62767	3.7348	5.19595	3.3872	4.8242	3.1894
0.0065	7.1775	1.3405				7.86667	2.74781	1.7346	2.76774	1.5497	3.4835	2.0575	4.01454	2.8539	4.51923	3.2431	4.80813	3.689	4.59398	4.0062	5.05471	4.0734	4.74161	3.7904	4.7697	3.9459	4.62946	3.7392	5.2014	3.3992	4.79915	3.1737
0.0065	7.1603	1.3301				7.88334	2.74304	1.734	2.76744	1.5624	3.49583	2.0704	4.0228	2.8646	4.50327	3.2279	4.7891	3.6812	4.5897	3.9971	5.04373	4.0744	4.74116	3.7817	4.77185	3.9493	4.60631	3.7222	5.23592	3.4274	4.7976	3.1724
0.0065	7.1531	1.3351				7.90001	2.74415	1.7348	2.76188	1.5614	3.49113	2.0706	4.04597	2.8971	4.47817	3.206	4.77893	3.6746	4.59256	4.0048	5.05172	4.0856	4.70154	3.7391	4.77655	3.9588	4.59291	3.7094	5.22637	3.4276	4.79608	3.1736
0.0065	7.1491	1.3445				7.91667	2.74739	1.7541	2.74406	1.5288	3.48159	2.068	4.05244	2.8995	4.48338	3.2124	4.74487	3.6343	4.59242	4.0041	5.07099	4.112	4.67642	3.7152	4.73917	3.9235	4.57885	3.6988	5.2125	3.4261	4.79612	3.1755
0.0066	7.1345	1.3427				7.93334	2.74214	1.7556	2.73537	1.5123	3.47884	2.0706	4.04276	2.8818	4.46962	3.2051	4.73642	3.6292	4.57906	3.9934	5.04774	4.0951	4.65005	3.6995	4.74465	3.9309	4.58945	3.7114	5.20044	3.4232	4.78249	3.1676
0.0066	7.1466	1.3217				7.95001	2.73532	1.7614	2.72409	1.4965	3.48788	2.0805	4.04081	2.8748	4.46549	3.1865	4.76289	3.6627	4.5628	3.9837	4.99378	4.0471	4.64411	3.6961	4.78127	3.9688	4.58671	3.7048	5.21917	3.44	4.77782	3.164
0.0066	7.1275	1.3413				7.96667	2.72432	1.7573	2.71216	1.4808	3.47884	2.0732	4.00405	2.831	4.51634	3.19	4.76016	3.6603	4.56511	3.9879	4.99618	4.0499	4.63655	3.6897	4.75601	3.9497	4.58621	3.7063	5.25193	3.4641	4.7568	3.1496
0.0066	7.1183	1.3859				7.98334	2.71819	1.7599	2.70123	1.4685	3.47121	2.0707	4.00015	2.8252	4.54096	3.1929	4.75221	3.6446	4.56685	3.9905	5.02957	4.0683	4.63495	3.6877	4.74589	3.937	4.57523	3.7002	5.27101	3.4806	4.7278	3.133
0.0066	7.0807	1.3867				8.00001	2.72436	1.7658	2.68784	1.4668	3.46483	2.0651	4.00014	2.83	4.54951	3.1894	4.74262	3.6313	4.56405	3.999	5.00541	4.0448	4.63461	3.6865	4.73423	3.933	4.5629	3.6901	5.2863	3.4919	4.70942	3.1269
0.0066	7.1042	1.346				8.01667	2.72338	1.7661	2.69231	1.485	3.46075	2.0642	3.9995	2.8322	4.55054	3.1881	4.72072	3.6096	4.54594	3.9887	5.00443	4.0483	4.62755	3.6835	4.69779	3.9123	4.57141	3.6979	5.29278	3.4983	4.71606	3.1356
0.0066	7.0805	1.3811				8.03334	2.71814	1.7525	2.71775	1.532	3.43486	2.0416	4.01676	2.8378	4.53527	3.1733	4.73322	3.6258	4.53081	3.973	5.02124	4.066	4.62923	3.6863	4.66541	3.8886	4.57749	3.7045	5.2889	3.4969	4.72505	3.1411
0.0067	7.065	1.3908				8.05001	2.71216	1.7441	2.74239	1.5681	3.43828	2.0388	4.01663	2.8438	4.5399	3.1823	4.72489	3.618	4.51877	3.9613	5.03178	4.0774	4.62459	3.6874	4.6494	3.8836	4.53802	3.6747	5.28742	3.4981	4.72544	3.1481
0.0067	7.0647	1.3748				8.06667	2.70559	1.7246	2.74283	1.5778	3.44242	2.0426	4.00935	2.8379	4.55576	3.1933	4.7164	3.6051	4.5275	3.976	4.98612	4.0426	4.64769	3.7186	4.64156	3.8823	4.51517	3.6578	5.27366	3.4913	4.74174	3.1654
0.0067	7.0881	1.3471				8.08334	2.70765	1.7373	2.74858	1.5848	3.46269	2.0594	3.99078	2.8143	4.56665	3.1946	4.72663	3.6245	4.53983	3.9844	4.9739	4.0318	4.6917	3.7557	4.65982	3.8894	4.50822	3.6473	5.25393	3.4811	4.73778	3.169
0.0067	7.06	1.3334				8.10001	2.70078	1.7212	2.75012	1.5854	3.46222	2.0605	3.98325	2.7949	4.55173	3.1728	4.69735	3.59	4.5213	3.9662	4.98558	4.0341	4.70703	3.7706	4.65962	3.8855	4.48267	3.6226	5.2202	3.465	4.7251	3.1655
0.0067	7.058	1.3815				8.11667	2.68173	1.6885	2.74136	1.5794	3.45754	2.0595	3.98905	2.8141	4.53909	3.1543	4.7002	3.603	4.51145	3.9438	4.97994	4.0318	4.72011	3.778	4.65864	3.8799	4.47045	3.6127	5.1906	3.4435	4.71538	3.1616
0.0067	7.0679	1.364				8.13334	2.67387	1.6703	2.7332	1.5667	3.44292	2.0482	4.01433	2.8508	4.54605	3.1695	4.70837	3.6085	4.54092	3.9709	4.9684	4.0274	4.74183	3.8	4.67324	3.8855	4.47077	3.6153	5.17297	3.4206	4.6401	3.1088
0.0067	7.0788	1.3182				8.15001	2.66696	1.654	2.71923	1.5507	3.4315	2.0411	4.0013	2.8287	4.54995	3.1689	4.72586	3.6207	4.54562	3.9769	4.94462	4.0105	4.73439	3.792	4.66879	3.8846	4.47014	3.6184	5.16983	3.4095	4.62168	3.1002
0.0067	7.0853	1.3109				8.16667	2.65407	1.6399	2.71945	1.5612	3.42413	2.0368	4.00789	2.8475	4.53262	3.1569	4.72316	3.6249	4.52742	3.9601	4.96373	4.0274	4.72089	3.7831	4.67684	3.8806	4.46517	3.6181	5.15088	3.398	4.64256	3.1123
0.0068	7.0753	1.3511				8.18334	2.66411	1.6819	2.72262	1.5694	3.41878	2.0354	4.01684	2.8686	4.52837	3.161	4.71136	3.6182	4.49536	3.9363	4.97016	4.0342	4.7295	3.7924	4.65306	3.8701	4.46758	3.6228	5.13664	3.3902	4.66112	3.1357
0.0068	7.0523	1.3445				8.20001	2.66996	1.7051	2.70098	1.5589	3.4141	2.0347	3.98014	2.8254	4.51899	3.1556	4.6909	3.597	4.4832	3.9231	4.97738	4.0386	4.75457	3.8145	4.66129	3.8725	4.46917	3.6288	5.13498	3.3944	4.75543	3.2093
0.0068	7.0484	1.3073				8.21667	2.68041	1.7146	2.69679	1.5573	3.42423	2.0448	3.95289	2.7849	4.51328	3.1537	4.70022	3.613	4.48375	3.9195	4.92342	3.9959	4.72266	3.7835	4.64763	3.8572	4.46995	3.6304	5.15117	3.4098	4.94447	3.2909
0.0068	7.0451	1.2881				8.23334	2.69341	1.7215	2.70927	1.5677	3.42153	2.0393	3.96264	2.796	4.49118	3.1312	4.71543	3.6339	4.47907	3.9254	4.88924	3.9681	4.66707	3.7388	4.65256	3.8545	4.46342	3.6146	5.14546	3.4204	4.86644	3.2296
0.0068	7.033	1.3048				8.25001	2.69774	1.7262	2.70768	1.5757	3.42291	2.0404	3.96593	2.8064	4.49169	3.141	4.73948	3.6525	4.46629	3.9096	4.91197	3.9955	4.66202	3.7391	4.64308	3.8481	4.46171	3.6118	5.14375	3.4249	4.78489	3.1752
0.0068	7.0016	1.3113				8.26667	2.70943	1.7379	2.70337	1.5823	3.42775	2.0471	3.9555	2.7995	4.48815	3.135	4.72939	3.6441	4.45958	3.9044	4.90209	3.988	4.62679	3.7079	4.63592	3.8435	4.45255	3.6094	5.14709	3.428	4.75765	3.1607
0.0069	6.9983	1.2959				8.28334	2.72003	1.7403	2.67869	1.5592	3.41883	2.0413	3.93478	2.7946	4.4769	3.1225	4.69245	3.6002	4.49453	3.9258	4.92246	4.0028	4.5881	3.6734	4.65914	3.8525	4.45707	3.6099	5.15089	3.4275	4.76033	3.1682
0.0069	7.023	1.2879				8.30001	2.7097	1.7118	2.66533	1.5421	3.41999	2.044	3.93913	2.8104	4.46856	3.1129	4.693	3.6099	4.51441	3.952	4.91956	4.0047	4.56015	3.6496	4.67655	3.8629	4.47705	3.6141	5.13659	3.4213	4.68432	3.119
0.0069	6.9998	1.313				8.31667	2.69593	1.7071	2.64999	1.5253	3.40915	2.0343	3.92742	2.7977	4.45813	3.1031	4.68219	3.6063	4.49906	3.9375	4.92103	4.0126	4.54247	3.637	4.67393	3.8655	4.48728	3.6252	5.15199	3.4268	4.62271	3.0804
0.0069	7.0014	1.3422				8.33334	2.69093	1.7	2.64246	1.5053	3.43345	2.0554	3.90857	2.7797	4.4488	3.1061	4.68318	3.6186	4.48028	3.921	4.93542	4.0283	4.5265	3.6264	4.64434	3.836	4.48825	3.6316	5.1705	3.4293	4.58785	3.0617
0.0069	6.9465	1.3539				8.35001	2.69247	1.7004	2.64496	1.4886	3.43211	2.0565	3.9179	2.7839	4.4149	3.086	4.67272	3.608	4.4817	3.9229	4.93672	4.0269	4.51365	3.613	4.61917	3.8165	4.48158	3.6321	5.17677	3.4256	4.55956	3.0465
0.0069	6.9785	1.3231				8.36667	2.69828	1.7077	2.63903	1.4721	3.40564	2.034	3.93574	2.8138	4.41151	3.0891	4.64686	3.5739	4.47281	3.9121	4.88529	3.9748	4.48623	3.5999	4.59236	3.7968	4.47165	3.6298	5.18656	3.4152	4.53998	3.0389
0.0069	6.9717	1.3487				8.38334	2.70917	1.7279	2.63293	1.4576	3.40115	2.0347	3.94166	2.8259	4.43654	3.1067	4.65022	3.5698	4.45303	3.8897	4.87339	3.9646	4.48137	3.5967	4.58292	3.7873	4.4606	3.6249	5.18126	3.4038	4.53123	3.0393
0.0069	6.9567	1.3602				8.40001	2.71042	1.7266	2.62258	1.4551	3.39227	2.0341	3.94189	2.8245	4.42441	3.0761	4.64499	3.5619	4.45276	3.8902	4.87048	3.9676	4.48118	3.5909	4.56478	3.7763	4.44398	3.6154	5.17626	3.4134	4.51105	3.0305
0.007	6.9593	1.3591				8.41667	2.69719	1.7047	2.63343	1.4865	3.37904	2.0228	3.92906	2.8146	4.42536	3.0729	4.63745	3.5618	4.43178	3.8732	4.84555	3.947	4.47964	3.5971	4.55489	3.7672	4.45617	3.6277	5.1511	3.4076	4.48425	3.0123
0.007	6.9801	1.3112				8.43334	2.6917	1.7168	2.65105	1.519	3.37809	2.0161	3.92562	2.7986	4.42048	3.065	4.66271	3.5794	4.42043	3.8563	4.82839	3.9348	4.50555	3.631	4.5606	3.7686	4.44702	3.6232	5.12462	3.4051	4.30236	2.889
0.007	6.9637	1.3207				8.45001	2.69581	1.7361	2.6612	1.5424	3.37781	2.0145	3.91095	2.7807	4.43644	3.0761	4.65987	3.5683	4.42228	3.8509	4.82558	3.9372	4.52104	3.6474	4.56382	3.7686	4.44944	3.6274	5.12674	3.414	4.36933	2.9401
0.007	6.9436	1.3564				8.46667	2.69673	1.7335	2.65317	1.5392	3.36658	2.0059	3.89281	2.7589	4.42244	3.0653	4.64727	3.5593	4.42229	3.8529	4.80955	3.9239	4.55357	3.6707	4.56523	3.7663	4.47084	3.6464	5.1386	3.4251	4.41926	2.9783
0.007	6.9647	1.3383				8.48334	2.69156	1.7358	2.66208	1.5504	3.35931	2.0028	3.91455	2.7877	4.41316	3.0476	4.64812	3.5693	4.39525	3.8324	4.82324	3.9383	4.57282	3.6872	4.55339	3.7589	4.476	3.6503	5.1548	3.4279	4.47552	3.0216
0.007	6.9554	1.3435				8.50001	2.67535	1.72	2.65643	1.5351	3.354	2.0012	3.92573	2.8066	4.42088	3.0567	4.63883	3.5708	4.41121	3.8509	4.81637	3.9327	4.58297	3.7002	4.5469	3.7544	4.48151	3.6543	5.12061	3.4085	4.51213	3.0497
0.007	6.978	1.3241				8.51667	2.66559	1.7096	2.64212	1.5135	3.34521	1.9977	3.92261	2.81	4.40483	3.0479	4.61914	3.5531	4.41902	3.8621	4.77581	3.8988	4.57117	3.6948	4.54604	3.7522	4.4862	3.6575	5.14263	3.4222	4.50985	3.0575
0.0071	6.9433	1.3881				8.53334	2.65845	1.6957	2.62722	1.4995	3.34464	2.0012	3.89926	2.7865	4.40431	3.0458	4.62387	3.5563	4.42571	3.8724	4.78302	3.9042	4.54706	3.6698	4.56978	3.7729	4.49028	3.6626	5.17923	3.4555	4.53379	3.0722
0.0071	6.9514	1.3535				8.55001	2.65537	1.6797	2.61763	1.4852	3.34851	2.0072	3.90557	2.7969	4.41999	3.0636	4.62605	3.554	4.41152	3.8631	4.79098	3.9118	4.53439	3.6511	4.60623	3.8088	4.48449	3.6585	5.2143	3.485	4.58965	3.1064
0.0071	6.9742	1.3248				8.56667	2.6491	1.6628	2.61013	1.4694	3.34023	2.0018	3.90008	2.789	4.4177	3.0655	4.64726	3.5803	4.40876	3.8631	4.80619	3.9193	4.49487	3.6221	4.60741	3.8164	4.46379	3.6428	5.22315	3.4941	4.57466	3.0834
0.0071	6.9482	1.3168				8.58334	2.63903	1.6511	2.60876	1.4599	3.35522	2.0184	3.8757	2.7555	4.40744	3.0599	4.61806	3.5462	4.40761	3.8598	4.82715	3.9355	4.51107	3.6371	4.60034	3.819	4.44279	3.6223	5.2208	3.4955	4.5467	3.0614
0.0071	6.9388	1.3284				8.60001	2.6389	1.6523	2.61554	1.4777	3.35666	2.0211	3.8763	2.7633	4.39982	3.0549	4.60351	3.5307	4.41011	3.8669	4.80861	3.9114	4.51986	3.6522	4.58511	3.813	4.4216	3.6071	5.23416	3.5148	4.51973	3.0421
0.0071	6.9218	1.3207				8.61667	2.64925	1.6903	2.62174	1.5057	3.35534	2.0193	3.88151	2.7705	4.40809	3.0675	4.60406	3.5377	4.39752	3.849	4.80267	3.8982	4.50619	3.6403	4.56636	3.8072	4.40092	3.5956	5.25047	3.5319	4.5195	3.0468
0.0071	6.9278	1.3302				8.63334	2.65254	1.7293	2.6441	1.5369	3.34459	2.011	3.89223	2.7822	4.39564	3.0543	4.6128	3.5429	4.40303	3.8496	4.84391	3.9262	4.55774	3.6848	4.56405	3.809	4.38874	3.5893	5.28082	3.5444	4.5487	3.0733
0.0072	6.9189	1.3058				8.65001	2.64923	1.7303	2.6511	1.5465	3.35258	2.0194	3.86798	2.7516	4.39496	3.0581	4.58409	3.5142	4.41388	3.8608	4.83338	3.9164	4.53904	3.6721	4.58779	3.8179	4.39552	3.5988	5.2539	3.528	4.56869	3.0952
0.0072	6.9062	1.2755				8.66667	2.65403	1.7383	2.65916	1.5593	3.35791	2.0221	3.87565	2.757	4.37133	3.0307	4.57603	3.5057	4.37927	3.8237	4.8159	3.9069	4.49165	3.6366	4.57147	3.7919	4.39999	3.6041	5.22496	3.512	4.59241	3.119
0.0072	6.8934	1.3487				8.68334	2.66088	1.7558	2.64816	1.5476	3.36089	2.0274	3.86927	2.748	4.37058	3.0319	4.57881	3.5135	4.37749	3.828	4.82998	3.9239	4.45349	3.6071	4.55847	3.7767	4.40311	3.605	5.21552	3.5087	4.61131	3.1399
0.0072	6.9079	1.2926				8.70001	2.66279	1.777	2.63145	1.5226	3.35705	2.0246	3.8329	2.7022	4.36718	3.0368	4.55859	3.4878	4.37675	3.832	4.81545	3.9195	4.43961	3.5874	4.5787	3.8013	4.4144	3.6164	5.2114	3.5127	4.62345	3.1553
0.0072	6.9168	1.2781				8.71667	2.65903	1.7723	2.6178	1.5004	3.3545	2.023	3.82873	2.6896	4.35748	3.0255	4.54495	3.4702	4.37607	3.8374	4.80971	3.9179	4.44042	3.5801	4.57453	3.7978	4.41602	3.6127	5.1882	3.4993	4.63799	3.1743
0.0072	6.8981	1.316				8.73334	2.64986	1.7482	2.60348	1.4848	3.35916	2.0268	3.85949	2.7339	4.36497	3.0321	4.54964	3.4763	4.36429	3.8224	4.8094	3.9191	4.42295	3.5636	4.55501	3.7845	4.41443	3.6148	5.16469	3.4848	4.61711	3.1593
0.0072	6.9015	1.3117				8.75001	2.64829	1.7425	2.59367	1.4711	3.34093	2.0123	3.84733	2.73	4.36374	3.0219	4.53657	3.4759	4.36052	3.817	4.78171	3.8906	4.41659	3.5535	4.55671	3.7811	4.427	3.6285	5.1863	3.4988	4.60437	3.1568
0.0072	6.892	1.3276				8.76667	2.65036	1.7459	2.58077	1.4525	3.33563	2.0118	3.85171	2.7385	4.36398	3.0237	4.54453	3.4794	4.36741	3.8244	4.76877	3.8755	4.40494	3.5482	4.56156	3.781	4.4359	3.6381	5.1516	3.4838	4.59068	3.157
0.0073	6.9039	1.2927				8.78334	2.66013	1.7609	2.5804	1.4569	3.33671	2.0151	3.84024	2.7231	4.36672	3.0274	4.54279	3.4752	4.36492	3.8261	4.75152	3.8556	4.4606	3.5943	4.56283	3.7805	4.43023	3.6355	5.11146	3.4605	4.5807	3.1559
0.0073	6.88	1.3037				8.80001	2.65015	1.7646	2.58563	1.4707	3.33615	2.0177	3.83065	2.7205	4.36004	3.0244	4.55897	3.4823	4.34945	3.8105	4.77485	3.8812	4.49287	3.6253	4.55029	3.7719	4.41419	3.6268	5.07265	3.4383	4.57229	3.1502
0.0073	6.874	1.3358				8.81667	2.64568	1.7826	2.60242	1.4905	3.33486	2.0185	3.81392	2.7035	4.35034	3.0106	4.52536	3.451	4.34684	3.8063	4.79021	3.8912	4.49374	3.6267	4.54575	3.7654	4.39172	3.6111	5.04439	3.4199	4.50714	3.1311
0.0073	6.8826	1.3141				8.83334	2.6431	1.7928	2.60259	1.4976	3.34176	2.0202	3.80257	2.698	4.349	3.0131	4.53433	3.4711	4.36391	3.8233	4.776	3.8772	4.52262	3.6565	4.54729	3.7647	4.37748	3.6022	5.02617	3.4075	4.47803	3.1323
0.0073	6.8871	1.2956				8.85001	2.64783	1.7928	2.60714	1.5117	3.34226	2.0269	3.80387	2.6983	4.34914	3.0127	4.53726	3.4793	4.35882	3.8156	4.77434	3.8732	4.50908	3.6486	4.53531	3.7534	4.36621	3.5934	5.01442	3.4037	4.51352	3.1468
0.0073	6.8673	1.3376				8.86667	2.6458	1.781	2.62922	1.5325	3.34471	2.0329	3.80137	2.7088	4.3539	3.0158	4.52883	3.4706	4.36315	3.8081	4.79241	3.8887	4.49285	3.6354	4.51755	3.7433	4.35965	3.5904	5.02128	3.4136	4.58051	3.1701
0.0073	6.848	1.3306				8.88334	2.64014	1.7636	2.63044	1.5355	3.33952	2.0271	3.79848	2.7121	4.33645	3.008	4.52943	3.4704	4.35926	3.7989	4.79097	3.8938	4.44827	3.596	4.50475	3.7337	4.36242	3.5839	5.033	3.4275	4.59014	3.18
0.0074	6.8202	1.3349				8.90001	2.6435	1.7688	2.61173	1.5112	3.32757	2.017	3.80016	2.7121	4.33598	3.0132	4.51508	3.4517	4.3437	3.7753	4.76572	3.8718	4.46276	3.609	4.51108	3.7359	4.35434	3.577	5.03983	3.4362	4.58519	3.1773
0.0074	6.8269	1.3143				8.91667	2.64021	1.763	2.60312	1.4887	3.30852	2.0011	3.79046	2.6971	4.31865	3.0079	4.52474	3.4643	4.37666	3.8021	4.72718	3.837	4.49219	3.6317	4.52053	3.7397	4.35549	3.582	5.04105	3.4383	4.5855	3.1816
0.0074	6.8456	1.2982				8.93334	2.63833	1.7695	2.59762	1.4755	3.31201	2.0051	3.80187	2.6961	4.30655	3.0015	4.52049	3.4696	4.36637	3.7908	4.75986	3.866	4.48168	3.6305	4.52642	3.7405	4.36697	3.591	5.04194	3.4412	4.58865	3.182
0.0074	6.8264	1.2957				8.95001	2.62431	1.7575	2.58089	1.4656	3.3126	2.0052	3.78795	2.667	4.32039	3.0055	4.50855	3.4604	4.38117	3.8062	4.76957	3.8762	4.48425	3.6304	4.51866	3.7389	4.35463	3.5793	5.04681	3.4474	4.59764	3.1784
0.0074	6.7998	1.3362				8.96667	2.62613	1.7448	2.56373	1.4535	3.31427	2.0037	3.77866	2.6599	4.31726	2.9982	4.48864	3.4341	4.3563	3.7883	4.75726	3.8626	4.46647	3.6173	4.49218	3.7127	4.33749	3.5657	5.0684	3.463	4.59838	3.171
0.0074	6.8105	1.3202				8.98334	2.62937	1.7346	2.55098	1.4437	3.30307	1.9948	3.79064	2.6696	4.33156	3.0021	4.48397	3.4303	4.35913	3.7898	4.74711	3.8581	4.4489	3.5921	4.46752	3.6923	4.31461	3.5491	5.12914	3.5025	4.60764	3.1759
0.0074	6.8381	1.2946				9.00001	2.62211	1.708	2.56397	1.4654	3.28989	1.9876	3.80694	2.6837	4.32456	2.9883	4.4843	3.4353	4.36608	3.7972	4.7251	3.8406	4.40217	3.5524	4.43326	3.6708	4.29716	3.5376	5.17099	3.5258	4.60904	3.1786
0.0075	6.8269	1.3211				9.01667	2.62257	1.6904	2.58068	1.4888	3.28482	1.9837	3.79165	2.6662	4.33446	2.9952	4.48284	3.4311	4.3551	3.7832	4.74079	3.8517	4.36579	3.5216	4.40323	3.6536	4.28794	3.5312	5.1754	3.5271	4.63825	3.1919
0.0075	6.7939	1.3459				9.03334	2.61672	1.6766	2.59761	1.5027	3.28532	1.9856	3.78642	2.6658	4.33012	2.9959	4.47997	3.4212	4.35103	3.7746	4.73499	3.8543	4.33418	3.5005	4.37842	3.6394	4.29937	3.5417	5.17148	3.5307	4.64093	3.2015
0.0075	6.8161	1.3043				9.05001	2.61996	1.6767	2.60624	1.5269	3.29086	1.9934	3.78068	2.6621	4.33133	2.9921	4.50068	3.4299	4.34556	3.7643	4.87988	3.9198	4.31088	3.4838	4.36608	3.6309	4.33208	3.5708	5.17401	3.5343	4.66337	3.2188
0.0075	6.8088	1.2984				9.06667	2.62172	1.7031	2.60979	1.5432	3.30624	2.0087	3.77593	2.655	4.32559	2.9899	4.50011	3.4414	4.32051	3.7384	4.85833	3.911	4.29047	3.4699	4.40131	3.645	4.35012	3.5897	5.16709	3.5301	4.67278	3.2234
0.0075	6.7932	1.3302				9.08334	2.61115	1.7048	2.61842	1.5672	3.31375	2.0177	3.77971	2.6596	4.31943	2.9845	4.50139	3.4486	4.33241	3.7527	4.80952	3.889	4.2814	3.4639	4.42534	3.6539	4.34633	3.5859	5.1542	3.52	4.66339	3.2214
0.0075	6.7953	1.3349				9.10001	2.60813	1.7198	2.60808	1.5591	3.30774	2.0139	3.77591	2.6625	4.31377	2.9751	4.49846	3.4452	4.34003	3.764	4.78901	3.8764	4.2755	3.4608	4.40326	3.6404	4.34851	3.5796	5.14309	3.5101	4.64413	3.2122
0.0075	6.7934	1.3074				9.11667	2.6132	1.7358	2.58738	1.5309	3.28885	2.0003	3.77479	2.6662	4.31693	2.9751	4.47251	3.4138	4.38892	3.788	4.75581	3.8502	4.27189	3.4589	4.41384	3.6404	4.33198	3.5668	5.13926	3.4988	4.63581	3.2038
0.0076	6.8029	1.2934				9.13334	2.61419	1.7318	2.57487	1.5137	3.28334	1.9966	3.78457	2.6789	4.30906	2.9735	4.45213	3.3962	4.41056	3.8094	4.71265	3.8152	4.2714	3.4627	4.4084	3.6346	4.32571	3.5662	5.11616	3.4853	4.62534	3.199
0.0076	6.7863	1.2945				9.15001	2.60293	1.7125	2.56563	1.4992	3.28246	1.9941	3.77323	2.6677	4.31452	2.9703	4.44931	3.3998	4.36089	3.763	4.68903	3.8018	4.28074	3.4776	4.41038	3.6353	4.31246	3.5574	5.10121	3.4748	4.6271	3.2007
0.0076	6.7751	1.3158				9.16667	2.59756	1.7055	2.55724	1.4891	3.27718	1.9892	3.76416	2.6542	4.31201	2.9706	4.46702	3.4179	4.34204	3.7446	4.69191	3.8051	4.31349	3.5114	4.42944	3.653	4.31857	3.5633	5.08783	3.4626	4.60353	3.1855
0.0076	6.7754	1.3007				9.18334	2.60888	1.743	2.54838	1.4814	3.26744	1.9783	3.77479	2.6591	4.29836	2.9653	4.45139	3.3925	4.35575	3.7537	4.68067	3.8064	4.34992	3.5468	4.47413	3.6844	4.33776	3.5741	5.06223	3.4488	4.57357	3.1675
0.0076	6.7813	1.3065				9.20001	2.60371	1.7399	2.54276	1.4679	3.27236	1.9782	3.76393	2.6408	4.29629	2.9581	4.44934	3.3825	4.31947	3.7268	4.6595	3.7899	4.37188	3.5701	4.48583	3.6963	4.36539	3.5991	5.03792	3.4342	4.54416	3.1392
0.0076	6.7861	1.2977				9.21667	2.58926	1.7308	2.54858	1.4788	3.26642	1.9747	3.75445	2.6379	4.29899	2.9623	4.43698	3.3547	4.32207	3.7365	4.64615	3.7818	4.3329	3.536	4.49598	3.7029	4.38362	3.6161	5.03667	3.4375	4.5659	3.1637
0.0076	6.7648	1.2953				9.23334	2.58565	1.7409	2.57473	1.5232	3.25758	1.9744	3.76693	2.6512	4.2946	2.9638	4.42146	3.3492	4.34258	3.7546	4.63123	3.7769	4.2901	3.4979	4.51346	3.7117	4.3713	3.6042	5.03985	3.44	4.55932	3.1714
0.0076	6.7718	1.3167				9.25001	2.58966	1.7451	2.58744	1.5513	3.24378	1.966	3.7663	2.6588	4.30334	2.9718	4.415	3.347	4.31024	3.7279	4.55671	3.7536	4.25509	3.4719	4.52759	3.7229	4.33833	3.5801	5.0195	3.427	4.54571	3.1689
0.0077	6.7834	1.2683				9.26667	2.59374	1.7312	2.58706	1.5575	3.23608	1.9623	3.75756	2.6516	4.2916	2.9615	4.44123	3.3881	4.29441	3.7159	4.55702	3.7435	4.23086	3.4533	4.5218	3.7187	4.32286	3.571	5.01047	3.4215	4.53759	3.1701
0.0077	6.7642	1.2704				9.28334	2.58965	1.7191	2.59119	1.5718	3.2391	1.9652	3.75219	2.6408	4.28553	2.9533	4.45011	3.4009	4.31115	3.7352	4.53475	3.7186	4.22612	3.447	4.50485	3.7011	4.29705	3.5525	5.00956	3.4241	4.55415	3.186
0.0077	6.7248	1.2926				9.30001	2.58761	1.7171	2.58529	1.5661	3.25724	1.9792	3.74597	2.6314	4.28678	2.9588	4.44564	3.3971	4.2868	3.7067	4.53377	3.7155	4.22869	3.445	4.48852	3.6853	4.28465	3.5452	4.9938	3.4194	4.51272	3.1536
0.0077	6.7532	1.2993				9.31667	2.58357	1.7105	2.57857	1.5505	3.24143	1.9665	3.72848	2.6101	4.27392	2.9513	4.42859	3.3653	4.27943	3.7013	4.54455	3.7199	4.35633	3.5158	4.48159	3.6776	4.32359	3.5743	4.97117	3.4073	4.50613	3.1562
0.0077	6.7635	1.276				9.33334	2.57027	1.6926	2.56546	1.5277	3.23435	1.9616	3.72318	2.5952	4.271	2.9456	4.41828	3.3577	4.28202	3.6983	4.56548	3.7361	4.3851	3.5515	4.47923	3.6767	4.33616	3.5804	4.9306	3.3782	4.49765	3.1543
0.0077	6.7453	1.3021				9.35001	2.55667	1.68	2.54681	1.5078	3.23238	1.9635	3.72015	2.6057	4.26168	2.9362	4.41923	3.3576	4.28997	3.7175	4.54657	3.7225	4.34299	3.5416	4.47866	3.6804	4.3436	3.5851	4.90194	3.3562	4.51139	3.1697
0.0077	6.7177	1.313				9.36667	2.56041	1.6834	2.53881	1.4924	3.22219	1.9555	3.74023	2.6364	4.24721	2.9224	4.41256	3.3517	4.29794	3.7196	4.56888	3.7399	4.31374	3.5196	4.47878	3.6834	4.35351	3.5951	4.89834	3.3533	4.48934	3.1575
0.0078	6.7231	1.3108				9.38334	2.56956	1.6812	2.53679	1.4732	3.22772	1.9617	3.74261	2.6414	4.24094	2.9059	4.38792	3.3288	4.29161	3.7126	4.61838	3.7765	4.33217	3.5417	4.48088	3.6887	4.32667	3.5772	4.88611	3.3469	4.45794	3.1505
0.0078	6.7073	1.3021				9.40001	2.56697	1.6731	2.52154	1.4587	3.21967	1.9559	3.73258	2.6346	4.25341	2.9227	4.38993	3.3361	4.27853	3.6951	4.62531	3.7812	4.32831	3.5365	4.46158	3.6769	4.31178	3.5667	4.87902	3.3415	4.42008	3.1357
0.0078	6.7011	1.2912				9.41667	2.56703	1.6737	2.51843	1.4691	3.20415	1.9428	3.7157	2.6157	4.2608	2.9319	4.3974	3.3536	4.27476	3.6814	4.60762	3.7611	4.28954	3.5108	4.42458	3.6486	4.30589	3.5644	4.88333	3.3482	4.43207	3.1384
0.0078	6.7012	1.2619				9.43334	2.57524	1.6902	2.53947	1.5152	3.19939	1.9394	3.70262	2.5938	4.26593	2.9401	4.37337	3.3212	4.26793	3.6828	4.57998	3.7323	4.27616	3.5064	4.40889	3.639	4.29739	3.5601	4.88886	3.3566	4.46167	3.1514
0.0078	6.692	1.2717				9.45001	2.57421	1.6882	2.54893	1.5206	3.1985	1.9395	3.68508	2.5709	4.25688	2.9296	4.37551	3.3213	4.28259	3.6916	4.57331	3.7226	4.29163	3.5267	4.37241	3.6162	4.28012	3.5477	4.89858	3.3611	4.47724	3.1466
0.0078	6.6825	1.3198				9.46667	2.57265	1.6906	2.56161	1.5394	3.19375	1.9383	3.69116	2.5869	4.26486	2.9402	4.37166	3.3159	4.2736	3.6841	4.59606	3.7396	4.29246	3.5339	4.35148	3.6041	4.26591	3.5368	4.91053	3.3715	4.48887	3.1405
0.0078	6.683	1.315				9.48334	2.57138	1.6713	2.5635	1.5462	3.19911	1.9458	3.69654	2.6025	4.25661	2.9375	4.38287	3.3336	4.23447	3.6543	4.59036	3.7302	4.2718	3.5148	4.32885	3.59	4.2617	3.5343	4.90266	3.3678	4.52693	3.1612
0.0079	6.6716	1.3238				9.50001	2.56716	1.6629	2.56162	1.5393	3.19578	1.9411	3.69848	2.6024	4.26503	2.9341	4.36142	3.3105	4.24308	3.6659	4.59656	3.7381	4.26778	3.5071	4.34137	3.5966	4.27539	3.5429	4.91263	3.3694	4.50266	3.1519
0.0079	6.6687	1.2958				9.51667	2.56389	1.6875	2.55596	1.5234	3.22078	1.9633	3.69428	2.6025	4.25851	2.9296	4.35373	3.304	4.23953	3.6628	4.61372	3.7479	4.2394	3.4841	4.41442	3.6395	4.28334	3.5502	4.95931	3.3934	4.4596	3.1265
0.0079	6.6464	1.2997				9.53334	2.56279	1.7202	2.54221	1.5121	3.21169	1.9558	3.69477	2.6065	4.25196	2.9281	4.3557	3.3093	4.23139	3.6596	4.6228	3.7593	4.23413	3.4815	4.39294	3.6263	4.28731	3.5528	5.00884	3.4264	4.44554	3.1164
0.0079	6.6284	1.3048				9.55001	2.56674	1.7348	2.53974	1.5179	3.21147	1.9541	3.68115	2.5903	4.27048	2.9529	4.35608	3.3125	4.20703	3.6382	4.5888	3.7291	4.22968	3.4768	4.40056	3.6263	4.28397	3.5514	5.05075	3.4507	4.46087	3.1179
0.0079	6.6368	1.3353				9.56667	2.58088	1.7597	2.54615	1.5303	3.20809	1.9518	3.66401	2.5679	4.27715	2.9516	4.34253	3.2969	4.20128	3.6307	4.58127	3.7244	4.196	3.4454	4.39721	3.6227	4.29658	3.5626	5.03751	3.4401	4.45209	3.1167
0.0079	6.6318	1.3049				9.58334	2.57152	1.7506	2.55725	1.5532	3.20581	1.9537	3.65259	2.5556	4.26738	2.9406	4.3588	3.3028	4.19282	3.6256	4.56258	3.7103	4.15476	3.4078	4.37323	3.605	4.3076	3.568	5.02769	3.435	4.4314	3.1028
0.0079	6.6505	1.3092				9.60001	2.56459	1.7447	2.57024	1.5595	3.20159	1.9434	3.6592	2.5697	4.25147	2.9158	4.36581	3.3108	4.18675	3.6173	4.56479	3.712	4.08976	3.3703	4.37525	3.6024	4.30386	3.5666	5.02943	3.4359	4.42651	3.0974
0.008	6.6363	1.3033				9.61667	2.56997	1.7406	2.55994	1.5481	3.20064	1.9435	3.66773	2.5733	4.24134	2.9041	4.36483	3.318	4.18995	3.6186	4.56939	3.7168	4.08051	3.3589	4.36758	3.596	4.2949	3.5601	5.04162	3.4444	4.42169	3.0934
0.008	6.6378	1.326				9.63334	2.57449	1.7558	2.54431	1.5359	3.20844	1.952	3.66483	2.5791	4.23262	2.8986	4.36253	3.3107	4.17389	3.6106	4.58709	3.732	4.0912	3.3574	4.35931	3.5875	4.28729	3.5568	5.06388	3.4712	4.42103	3.089
0.008	6.6358	1.3591				9.65001	2.57058	1.7583	2.53061	1.5106	3.21238	1.9591	3.66151	2.5832	4.22549	2.8956	4.35098	3.3056	4.18583	3.6189	4.5872	3.7271	4.0802	3.3484	4.34142	3.5765	4.28795	3.5571	5.06581	3.4803	4.42599	3.0959
0.008	6.6385	1.3115				9.66667	2.56405	1.752	2.51741	1.491	3.20313	1.9527	3.66578	2.5887	4.22364	2.9026	4.34423	3.3028	4.18068	3.6231	4.57145	3.7208	4.08095	3.3454	4.32259	3.5648	4.27534	3.5493	5.05291	3.4772	4.44501	3.1134
0.008	6.6368	1.2804				9.68334	2.55898	1.7408	2.50774	1.4753	3.2045	1.9537	3.67129	2.5818	4.22204	2.8947	4.3444	3.3045	4.19919	3.6434	4.55148	3.7053	4.08403	3.3435	4.31608	3.5604	4.28761	3.5605	5.0403	3.4707	4.44288	3.1158
0.008	6.6216	1.2884				9.70001	2.56041	1.7496	2.49965	1.4655	3.19638	1.9523	3.65448	2.558	4.20327	2.8718	4.33266	3.2924	4.19228	3.6378	4.51882	3.6813	4.09883	3.3478	4.31719	3.5601	4.28678	3.559	5.00535	3.4415	4.4446	3.1101
0.008	6.6284	1.3044				9.71667	2.56076	1.7614	2.48697	1.4575	3.18341	1.9457	3.65342	2.5491	4.20198	2.8735	4.32209	3.2842	4.17544	3.6186	4.51042	3.6726	4.10013	3.3477	4.31824	3.56	4.27997	3.5387	4.96735	3.4156	4.43661	3.1107
0.008	6.6138	1.3027				9.73334	2.55193	1.7386	2.47767	1.4563	3.17836	1.9429	3.65991	2.5544	4.20099	2.8731	4.31897	3.2773	4.17949	3.6259	4.48979	3.6546	4.0824	3.338	4.32274	3.5624	4.29766	3.5279	4.93726	3.3938	4.43226	3.1184
0.0081	6.6067	1.2713				9.75001	2.54487	1.7205	2.47737	1.4711	3.1802	1.9465	3.66797	2.5602	4.18947	2.8743	4.33547	3.2956	4.18694	3.6318	4.49984	3.6683	4.08528	3.3372	4.29517	3.5446	4.29345	3.5318	4.89428	3.3658	4.43482	3.1265
0.0081	6.5927	1.2544				9.76667	2.5404	1.7125	2.47896	1.4827	3.18885	1.9525	3.6705	2.5636	4.16804	2.8637	4.30704	3.2659	4.18331	3.6358	4.48774	3.6626	4.11295	3.364	4.29365	3.5421	4.29908	3.5428	4.79725	3.2936	4.45092	3.1349
0.0081	6.5986	1.2804				9.78334	2.53448	1.699	2.49745	1.5048	3.19163	1.9534	3.67227	2.5563	4.15296	2.8519	4.29664	3.2579	4.16049	3.6179	4.50502	3.6802	4.15791	3.4026	4.33015	3.5717	4.30543	3.5483	4.78716	3.2921	4.45688	3.1302
0.0081	6.5887	1.3023				9.80001	2.52727	1.6805	2.50313	1.5134	3.19743	1.9572	3.66104	2.5505	4.15819	2.8517	4.2854	3.244	4.17496	3.6346	4.52037	3.6889	4.22073	3.4476	4.3599	3.5977	4.29722	3.5414	4.78539	3.295	4.44488	3.126
0.0081	6.6117	1.2892				9.81667	2.51893	1.666	2.51546	1.5276	3.18649	1.9473	3.64571	2.5319	4.15957	2.8376	4.28741	3.2514	4.1444	3.6178	4.52885	3.7026	4.2662	3.4756	4.36472	3.6064	4.27146	3.5208	4.78496	3.2964	4.48325	3.1452
0.0081	6.6079	1.2852				9.83334	2.51338	1.6617	2.51459	1.5312	3.17545	1.9374	3.6507	2.5421	4.15575	2.8276	4.29948	3.2678	4.11914	3.5884	4.53138	3.7068	4.26842	3.477	4.38601	3.627	4.25318	3.5003	4.77579	3.293	4.47733	3.1487
0.0081	6.6043	1.2792				9.85001	2.5108	1.6516	2.50252	1.5155	3.17438	1.9394	3.6643	2.5666	4.1564	2.8297	4.28842	3.2581	4.11816	3.5814	4.47866	3.658	4.27079	3.4822	4.42847	3.6593	4.26269	3.4864	4.77778	3.2974	4.46991	3.1519
0.0082	6.5816	1.3128				9.86667	2.51859	1.6881	2.48811	1.5005	3.18489	1.9461	3.66728	2.5754	4.16619	2.8407	4.29015	3.2563	4.11858	3.5767	4.44517	3.6317	4.27961	3.4942	4.42235	3.651	4.25036	3.4833	4.79334	3.3163	4.48587	3.1737
0.0082	6.5769	1.2874				9.88334	2.52551	1.7182	2.47438	1.489	3.19066	1.954	3.66047	2.5687	4.1588	2.8312	4.31177	3.277	4.11968	3.5804	4.45571	3.6439	4.23499	3.4494	4.41767	3.6425	4.23924	3.4744	4.81272	3.3352	4.48786	3.1851
0.0082	6.5821	1.3134				9.90001	2.53533	1.7412	2.46574	1.4797	3.18214	1.9529	3.65842	2.5596	4.1584	2.8281	4.29683	3.2673	4.09209	3.5581	4.46485	3.6559	4.20507	3.4143	4.38917	3.6197	4.251	3.4816	4.82964	3.3528	4.49556	3.18
0.0082	6.5904	1.3082				9.91667	2.53487	1.7435	2.46319	1.4618	3.17828	1.9522	3.65587	2.5571	4.15103	2.8264	4.2975	3.2684	4.07333	3.5372	4.46809	3.662	4.19251	3.3944	4.33181	3.5793	4.24442	3.4809	4.83459	3.363	4.49063	3.1755
0.0082	6.5953	1.2985				9.93334	2.53705	1.7409	2.47215	1.4658	3.17006	1.9477	3.63345	2.5306	4.1351	2.8259	4.29165	3.2611	4.07675	3.5349	4.49287	3.6866	4.2449	3.4399	4.29408	3.5531	4.24453	3.4647	4.83793	3.3694	4.50773	3.1854
0.0082	6.541	1.3019				9.95001	2.5291	1.7227	2.50001	1.5053	3.16723	1.9489	3.62171	2.5178	4.10756	2.8067	4.2652	3.2311	4.09494	3.5586	4.46539	3.6576	4.28058	3.4738	4.31783	3.5842	4.23668	3.4644	4.82485	3.3595	4.51204	3.1826
0.0082	6.532	1.3151				9.96667	2.53294	1.7263	2.51369	1.5247	3.16129	1.948	3.63016	2.533	4.08674	2.7908	4.26085	3.2232	4.07839	3.5393	4.45788	3.6539	4.26055	3.464	4.30396	3.5807	4.22561	3.4622	4.81057	3.3533	4.5103	3.188
0.0083	6.5406	1.2899				9.98334	2.53354	1.7479	2.51108	1.5209	3.15511	1.9421	3.62421	2.5238	4.07737	2.7894	4.25822	3.2158	4.09301	3.5542	4.47599	3.6736	4.23838	3.4491	4.29745	3.5757	4.21555	3.4619	4.80932	3.3554	4.4988	3.1871
0.0083	6.5384	1.2765				10	2.53039	1.7448	2.49198	1.5046	3.15595	1.9427	3.61973	2.5297	4.07752	2.8014	4.24536	3.1998	4.08328	3.5409	4.44362	3.6451	4.21884	3.4281	4.3296	3.5946	4.21163	3.4579	4.80917	3.3555	4.47115	3.1763
0.0083	6.5422	1.2684				10.0167	2.53623	1.7446	2.49231	1.5181	3.15228	1.9418	3.61139	2.5206	4.05576	2.7853	4.24715	3.2129	4.08466	3.5431	4.44979	3.6507	4.18514	3.3982	4.33204	3.5907	4.20265	3.4504	4.81635	3.3615	4.46744	3.1758
0.0083	6.5441	1.3011				10.0333	2.53696	1.7597	2.50113	1.5373	3.14612	1.9366	3.61951	2.5334	4.05056	2.7874	4.23543	3.2057	4.07724	3.5316	4.45715	3.6606	4.16769	3.3785	4.34278	3.5964	4.19314	3.4506	4.81931	3.3627	4.46423	3.1699
0.0083	6.5306	1.3236				10.05	2.53765	1.7637	2.50533	1.5438	3.14427	1.9354	3.60217	2.5197	4.02883	2.768	4.21581	3.1882	4.10024	3.5498	4.44497	3.6507	4.15211	3.3631	4.34777	3.5987	4.18698	3.4476	4.82522	3.3652	4.45933	3.1597
0.0083	6.5202	1.2966				10.0667	2.53406	1.7636	2.49157	1.5177	3.15079	1.9397	3.58696	2.4937	4.02747	2.7753	4.22666	3.2025	4.11189	3.5578	4.44957	3.654	4.12441	3.3458	4.34642	3.5967	4.18063	3.4452	4.83824	3.3712	4.45235	3.1542
0.0083	6.5195	1.286				10.0833	2.52875	1.7546	2.49082	1.5227	3.14364	1.934	3.58456	2.488	4.02668	2.7725	4.22688	3.2048	4.09026	3.5407	4.41566	3.6264	4.11219	3.3354	4.34153	3.5934	4.13479	3.4519	4.85961	3.3786	4.44682	3.1518
0.0084	6.5396	1.2729				10.1	2.52365	1.7362	2.48767	1.5245	3.15103	1.9423	3.58997	2.4978	4.03547	2.7686	4.21804	3.202	4.11244	3.559	4.38342	3.5978	4.1142	3.3327	4.33084	3.5883	4.12618	3.4422	4.86339	3.3813	4.43442	3.1458
0.0084	6.5023	1.298				10.1167	2.52579	1.7266	2.49205	1.5293	3.14033	1.9372	3.58796	2.4999	4.06087	2.783	4.20924	3.2011	4.10682	3.5515	4.40775	3.6192	4.15714	3.3651	4.33659	3.5961	4.11449	3.4304	4.8653	3.3836	4.42317	3.1411
0.0084	6.5116	1.2847				10.1333	2.52302	1.7114	2.49461	1.5395	3.14406	1.9418	3.58366	2.4973	4.07671	2.7817	4.18714	3.178	4.10674	3.5403	4.39669	3.608	4.19204	3.3944	4.32956	3.5857	4.10557	3.4179	4.86615	3.3854	4.41798	3.1386
0.0084	6.5196	1.3003				10.15	2.51668	1.7141	2.49634	1.5532	3.1573	1.9577	3.57853	2.4985	4.08311	2.7769	4.20356	3.2022	4.08829	3.5244	4.40127	3.6134	4.20936	3.4104	4.30385	3.567	4.09859	3.41	4.86487	3.3866	4.40905	3.1339
0.0084	6.4988	1.271				10.1667	2.50559	1.7073	2.49385	1.5487	3.15873	1.9627	3.57948	2.4957	4.07728	2.7705	4.18615	3.193	4.10763	3.5369	4.38095	3.5958	4.18917	3.3979	4.28309	3.5581	4.08605	3.4012	4.86722	3.3857	4.39159	3.1249
0.0084	6.524	1.2613				10.1833	2.50864	1.7138	2.50134	1.5599	3.15519	1.9552	3.55742	2.4707	4.08913	2.7702	4.1838	3.2043	4.11977	3.5483	4.3904	3.6022	4.1536	3.3711	4.2311	3.5177	4.08254	3.4011	4.8725	3.3887	4.38243	3.1192
0.0084	6.4979	1.2869				10.2	2.53013	1.7262	2.49414	1.555	3.13721	1.9422	3.55019	2.4615	4.10269	2.7721	4.18231	3.2001	4.08945	3.526	4.39122	3.6024	4.14449	3.3582	4.18889	3.4862	4.08763	3.4044	4.86305	3.3836	4.36765	3.1112
0.0084	6.4735	1.3067				10.2167	2.52925	1.7111	2.4728	1.5296	3.13974	1.9467	3.55346	2.4754	4.10126	2.7618	4.19567	3.1658	4.07845	3.5148	4.38695	3.5985	4.16181	3.367	4.20874	3.4898	4.08907	3.4053	4.85119	3.3803	4.36738	3.113
0.0085	6.5016	1.2751				10.2333	2.52633	1.7049	2.46494	1.5081	3.13303	1.9424	3.56653	2.4922	4.08679	2.7561	4.25443	3.1688	4.08356	3.5181	4.35753	3.573	4.16173	3.3727	4.24271	3.5088	4.08472	3.4006	4.83792	3.3741	4.36285	3.1126
0.0085	6.5112	1.2135				10.25	2.52226	1.7111	2.45853	1.4913	3.13968	1.9503	3.56492	2.4912	4.08297	2.747	4.2032	3.1695	4.06986	3.5062	4.3621	3.5777	4.17323	3.3908	4.29057	3.5431	4.10184	3.4077	4.81855	3.3613	4.3541	3.1054
0.0085	6.5019	1.2337				10.2667	2.515	1.7057	2.44347	1.4746	3.1363	1.9474	3.56677	2.4915	4.08176	2.7348	4.18276	3.1587	4.07328	3.5118	4.37996	3.5904	4.19147	3.4072	4.27862	3.5318	4.11498	3.42	4.79251	3.3439	4.35299	3.1028
0.0085	6.503	1.2683				10.2833	2.50545	1.7071	2.43314	1.4632	3.12873	1.9406	3.57008	2.4928	4.09334	2.7503	4.16293	3.1592	4.07426	3.5129	4.39412	3.6033	4.1836	3.3976	4.28673	3.5396	4.13264	3.4375	4.78424	3.3413	4.33913	3.0963
0.0085	6.5008	1.2703				10.3	2.49572	1.7022	2.42732	1.4532	3.12358	1.9399	3.55597	2.4815	4.09409	2.7489	4.12817	3.1311	4.07241	3.5063	4.37943	3.5893	4.16329	3.3765	4.29796	3.5495	4.14284	3.4513	4.77156	3.3392	4.34162	3.1034
0.0085	6.5155	1.2497				10.3167	2.49195	1.691	2.41555	1.4432	3.11357	1.9315	3.52938	2.4511	4.08387	2.7427	4.12818	3.1428	4.09092	3.5212	4.39082	3.5999	4.13085	3.3527	4.2876	3.5403	4.14351	3.4535	4.77528	3.347	4.34879	3.1108
0.0085	6.5083	1.2264				10.3333	2.48412	1.6786	2.41793	1.4552	3.08854	1.9043	3.51873	2.432	4.0979	2.7609	4.13174	3.1502	4.08629	3.5191	4.3762	3.585	4.11586	3.3405	4.24622	3.5053	4.15295	3.4614	4.79668	3.3607	4.35107	3.1133
0.0086	6.4952	1.2666				10.35	2.48158	1.6587	2.44668	1.4829	3.07917	1.896	3.50993	2.4219	4.09444	2.7522	4.12805	3.14	4.06868	3.5013	4.3678	3.5725	4.11229	3.3345	4.21684	3.4814	4.15491	3.4644	4.79958	3.3692	4.35266	3.1111
0.0086	6.4791	1.2987				10.3667	2.47591	1.634	2.45881	1.4984	3.08313	1.8986	3.53458	2.4539	4.09411	2.745	4.10232	3.1197	4.05056	3.4907	4.48748	3.6372	4.09078	3.321	4.19092	3.4624	4.14985	3.4627	4.7945	3.3713	4.34841	3.1108
0.0086	6.4819	1.2419				10.3833	2.48674	1.6545	2.46445	1.5094	3.06975	1.8866	3.54125	2.465	4.07834	2.7333	4.10267	3.1227	4.04405	3.4809	4.62112	3.7219	4.08753	3.3153	4.17839	3.4532	4.15522	3.4657	4.79685	3.3767	4.34803	3.1129
0.0086	6.5086	1.2507				10.4	2.49464	1.6851	2.47067	1.5283	3.06079	1.8752	3.56423	2.5011	4.08162	2.7391	4.12106	3.1439	4.05208	3.4821	4.63606	3.7298	4.08906	3.3126	4.1614	3.4399	4.14997	3.4615	4.79795	3.3825	4.35944	3.1237
0.0086	6.485	1.2268				10.4167	2.49299	1.7128	2.47411	1.5431	3.04536	1.8619	3.57077	2.4997	4.07311	2.7277	4.12171	3.1459	4.05853	3.4913	4.56498	3.6816	4.11749	3.3391	4.18159	3.4593	4.16207	3.4728	4.79299	3.3825	4.35954	3.1259
0.0086	6.4753	1.2536				10.4333	2.49139	1.726	2.45514	1.5136	3.03098	1.8501	3.55812	2.489	4.06334	2.7214	4.11025	3.1308	4.05681	3.4833	4.50728	3.6444	4.14487	3.3613	4.17689	3.4547	4.16934	3.4795	4.78944	3.3848	4.35626	3.1267
0.0086	6.4689	1.2632				10.45	2.50024	1.7326	2.43394	1.4948	3.02581	1.8438	3.54085	2.4653	4.06779	2.7212	4.10279	3.1229	4.05234	3.4704	4.45253	3.608	4.14808	3.3632	4.17901	3.4587	4.16277	3.4767	4.78351	3.3817	4.36195	3.1311
0.0086	6.4869	1.2065				10.4667	2.50277	1.7412	2.42221	1.4888	3.01571	1.8377	3.54271	2.466	4.06859	2.7217	4.12584	3.1516	4.03447	3.4543	4.34409	3.5546	4.14441	3.3604	4.18102	3.4658	4.17456	3.4882	4.78885	3.3883	4.36722	3.1387
0.0087	6.4691	1.2195				10.4833	2.49779	1.7397	2.41839	1.4758	3.03878	1.8626	3.54553	2.4683	4.07077	2.7226	4.10638	3.1373	4.04041	3.4655	4.29837	3.5282	4.11516	3.3321	4.19734	3.4806	4.16202	3.4798	4.7907	3.3892	4.35532	3.1321
0.0087	6.4453	1.2666				10.5	2.49091	1.7199	2.41146	1.4583	3.08162	1.906	3.53741	2.4651	4.05243	2.7157	4.03308	3.1195	4.07548	3.4877	4.29705	3.5296	4.08949	3.309	4.20961	3.4916	4.17474	3.4867	4.79196	3.3903	4.34596	3.1272
0.0087	6.4517	1.2628				10.5167	2.49592	1.7201	2.41553	1.456	3.09327	1.9138	3.53095	2.4642	4.03544	2.7116	4.03766	3.1099	4.06316	3.4823	4.31505	3.542	4.07802	3.2974	4.20731	3.4901	4.17804	3.4898	4.79518	3.3859	4.35196	3.133
0.0087	6.464	1.2311				10.5333	2.50076	1.7312	2.42816	1.4714	3.10829	1.9312	3.53271	2.4634	4.02927	2.7103	4.051	3.1176	4.08364	3.5021	4.33782	3.5558	4.06997	3.2882	4.18807	3.4744	4.17409	3.4886	4.80962	3.3846	4.36722	3.1438
0.0087	6.4723	1.2355				10.55	2.50913	1.7446	2.42783	1.4711	3.10598	1.9298	3.52652	2.4572	4.04912	2.7156	4.05222	3.1034	4.068	3.4885	4.33753	3.5549	4.09802	3.312	4.18255	3.4681	4.17435	3.4902	4.814	3.3826	4.3401	3.1207
0.0087	6.4571	1.2123				10.5667	2.51629	1.7548	2.44377	1.4981	3.10549	1.9342	3.50768	2.4313	4.03339	2.6902	4.05537	3.0931	4.10399	3.5128	4.3275	3.5441	4.11034	3.3266	4.19701	3.4836	4.13428	3.4594	4.81631	3.3816	4.35083	3.1265
0.0088	6.4375	1.2323				10.5833	2.51982	1.7785	2.45281	1.5204	3.11408	1.9411	3.51212	2.4339	4.02407	2.69	4.07054	3.0964	4.06847	3.4865	4.31386	3.5233	4.11856	3.3339	4.1772	3.4661	4.12807	3.4516	4.80352	3.3774	4.38859	3.1504
0.0088	6.435	1.2491				10.6	2.50962	1.7749	2.458	1.5399	3.10579	1.9336	3.53135	2.4573	4.01189	2.6888	4.08952	3.096	4.04066	3.4633	4.31336	3.5162	4.10938	3.3217	4.14682	3.4402	4.14517	3.4648	4.78377	3.3653	4.40893	3.1599
0.0088	6.4397	1.2149				10.6167	2.49427	1.7484	2.45112	1.5241	3.1103	1.9399	3.52674	2.4566	4.01163	2.6866	4.10308	3.0922	4.05714	3.4717	4.35023	3.5444	4.09329	3.3063	4.12093	3.4151	4.14807	3.467	4.78804	3.3692	4.43353	3.174
0.0088	6.4497	1.2079				10.6333	2.49046	1.7378	2.43837	1.5065	3.11239	1.9423	3.51812	2.4471	4.01053	2.691	4.12622	3.0916	4.03938	3.4543	4.3301	3.5291	4.09473	3.3081	4.10208	3.4012	4.15247	3.4721	4.78749	3.3706	4.48725	3.218
0.0088	6.4036	1.2244				10.65	2.4952	1.7557	2.41876	1.4923	3.10527	1.9324	3.51693	2.4395	4.01886	2.697	4.1265	3.0782	4.03263	3.4397	4.35514	3.5502	4.10313	3.3125	4.09005	3.392	4.14723	3.468	4.79026	3.371	4.6644	3.3523
0.0088	6.399	1.2432				10.6667	2.49146	1.7603	2.40282	1.478	3.10593	1.9322	3.51165	2.432	3.99872	2.6731	4.12601	3.0831	4.05758	3.464	4.34359	3.5398	4.09035	3.3043	4.07638	3.3816	4.13999	3.4632	4.80973	3.3896	4.60748	3.3124
0.0088	6.4295	1.2213				10.6833	2.49083	1.7569	2.39824	1.4606	3.10611	1.9358	3.49335	2.413	4.00268	2.6757	4.12245	3.0794	4.04565	3.4542	4.35017	3.5409	4.10186	3.3134	4.06557	3.3751	4.13291	3.4595	4.80552	3.3877	4.59033	3.3009
0.0088	6.4417	1.2112				10.7	2.48457	1.743	2.3989	1.4497	3.11029	1.9386	3.4861	2.4065	4.01058	2.6792	4.1273	3.0778	4.03575	3.4515	4.3701	3.5509	4.0979	3.3102	4.01793	3.349	4.13081	3.4615	4.79544	3.3857	4.55986	3.2801
0.0089	6.4188	1.2442				10.7167	2.49185	1.7551	2.40354	1.4666	3.11232	1.9431	3.49347	2.4145	4.00268	2.6762	4.13898	3.09	4.02713	3.4481	4.37052	3.5492	4.09102	3.31	4.00412	3.3407	4.14208	3.4723	4.77772	3.3712	4.51957	3.2525
0.0089	6.3961	1.2385				10.7333	2.48015	1.7317	2.41534	1.4824	3.12294	1.9527	3.507	2.4354	4.00312	2.6714	4.12153	3.0675	4.01141	3.4353	4.34209	3.5255	4.06468	3.2871	4.00031	3.3365	4.15807	3.488	4.7992	3.3781	4.49286	3.237
0.0089	6.4228	1.1807				10.75	2.47117	1.7117	2.4183	1.4932	3.11176	1.9441	3.50167	2.4268	4.00471	2.6779	4.11741	3.0633	4.00388	3.4373	4.31982	3.5054	4.05154	3.2755	4.00345	3.3345	4.19172	3.5156	4.81388	3.3909	4.46446	3.2175
0.0089	6.3922	1.2088				10.7667	2.46523	1.6883	2.42336	1.5113	3.11543	1.9491	3.498	2.4165	3.99134	2.6715	4.10756	3.0565	3.9994	3.4327	4.33752	3.5213	4.06454	3.2867	4.03196	3.3517	4.20834	3.5225	4.80818	3.3912	4.4414	3.2024
0.0089	6.3709	1.204				10.7833	2.46308	1.6779	2.42823	1.5273	3.12009	1.954	3.49879	2.4244	3.98114	2.6654	4.11273	3.0636	3.99582	3.4252	4.35431	3.5333	4.06003	3.2851	4.08213	3.396	4.19144	3.4935	4.81359	3.3892	4.39147	3.1658
0.0089	6.3858	1.2133				10.8	2.46248	1.6966	2.43665	1.5349	3.12059	1.9575	3.48079	2.4088	3.97431	2.6699	4.10479	3.0606	3.98416	3.4172	4.36224	3.5351	4.03555	3.2715	4.0819	3.3997	4.15575	3.4614	4.80815	3.3898	4.36796	3.1524
0.0089	6.4125	1.1983				10.8167	2.46353	1.7128	2.42156	1.5178	3.11508	1.9601	3.45883	2.3888	3.96054	2.6666	4.09826	3.0594	3.99415	3.4245	4.35591	3.5324	4.03951	3.2743	4.08736	3.4103	4.14251	3.4536	4.82602	3.3995	4.33029	3.1239
0.009	6.3822	1.2305				10.8333	2.47285	1.7499	2.41092	1.5	3.1167	1.9636	3.46757	2.4042	3.95191	2.6696	4.10198	3.0642	3.99124	3.4139	4.34305	3.5192	4.02579	3.2654	4.12257	3.4306	4.18373	3.4917	4.82817	3.4085	4.30518	3.1077
0.009	6.3757	1.2468				10.85	2.4775	1.7782	2.41299	1.5025	3.11691	1.9604	3.48623	2.4244	3.93978	2.6671	4.07994	3.04	4.00482	3.4304	4.36255	3.5342	3.98402	3.2336	4.30807	3.5209	3.943	3.3015	4.82257	3.4147	4.28473	3.0937
0.009	6.3874	1.2077				10.8667	2.47689	1.7983	2.40966	1.5062	3.11426	1.9524	3.47081	2.3965	3.93781	2.6746	4.08399	3.0383	4.01284	3.4397	4.35557	3.5277	3.95819	3.2141	4.24899	3.4898	3.91048	3.283	4.82206	3.4212	4.26914	3.0837
0.009	6.3943	1.1902				10.8833	2.47121	1.8099	2.41274	1.5244	3.10758	1.9463	3.44965	2.367	3.92516	2.6662	4.07911	3.0384	3.98212	3.4059	4.33276	3.5124	3.96679	3.2192	4.13596	3.4334	3.92813	3.2971	4.82651	3.4266	4.27707	3.0875
0.009	6.3594	1.2392				10.9	2.48084	1.8451	2.41889	1.529	3.10049	1.9406	3.44728	2.3676	3.91175	2.6589	4.07684	3.0307	3.95231	3.3911	4.36002	3.5312	3.96307	3.214	4.06556	3.3878	3.95395	3.3142	4.83	3.4328	4.26754	3.0807
0.009	6.3578	1.2117				10.9167	2.47886	1.835	2.42644	1.5347	3.09045	1.9328	3.45053	2.3781	3.91275	2.6653	4.04448	3.0008	3.92515	3.3728	4.38151	3.5449	3.95793	3.2105	4.05845	3.372	3.99036	3.3434	4.84177	3.4425	4.25511	3.0721
0.009	6.3636	1.2071				10.9333	2.48338	1.8338	2.41788	1.524	3.08858	1.9332	3.46494	2.4003	3.89697	2.6458	4.06056	3.0061	3.91002	3.3591	4.39097	3.5494	3.95012	3.206	4.06887	3.3757	4.00924	3.3628	4.85727	3.4602	4.22957	3.0555
0.009	6.3726	1.2086				10.95	2.47866	1.8151	2.40873	1.5054	3.08535	1.9302	3.46445	2.4058	3.92612	2.6563	4.0693	3.0201	3.88378	3.3368	4.39662	3.5548	3.94555	3.2035	4.12057	3.4132	4.02345	3.3749	4.85903	3.4609	4.21984	3.0371
0.0091	6.3848	1.2072				10.9667	2.46759	1.7764	2.39593	1.4827	3.09323	1.9401	3.45799	2.3984	3.93821	2.6553	4.05899	3.018	3.88068	3.3371	4.37489	3.5339	3.94041	3.2012	4.15259	3.4421	4.03341	3.3849	4.82756	3.4366	4.19567	3.0027
0.0091	6.3391	1.199				10.9833	2.45769	1.7387	2.38236	1.4698	3.09307	1.9421	3.45268	2.3884	3.93015	2.6433	4.04705	2.9974	3.89515	3.3504	4.3732	3.5311	3.94554	3.2028	4.12729	3.4263	4.04542	3.3959	4.81098	3.4248	4.17469	2.9919
0.0091	6.3451	1.1823				11	2.45121	1.7302	2.37423	1.4593	3.10369	1.9482	3.44119	2.3766	3.93798	2.6411	4.04311	2.9972	3.89057	3.3464	4.37854	3.5356	3.94388	3.2015	4.12314	3.4246	4.06038	3.4088	4.79979	3.4178	4.15713	2.9815
0.0091	6.3663	1.1874				11.0167	2.45569	1.7448	2.37034	1.4534	3.09773	1.9428	3.44076	2.3742	3.9437	2.6328	4.06931	3.0215	3.88237	3.341	4.39015	3.5414	3.94397	3.2035	4.15482	3.4446	4.08969	3.4352	4.78775	3.4095	4.13386	2.9671
0.0091	6.3484	1.2059				11.0333	2.45964	1.7463	2.36682	1.4457	3.08124	1.9301	3.44243	2.3801	3.95175	2.6315	4.06317	3.0105	3.88716	3.3461	4.38642	3.5388	3.97475	3.2313	4.14739	3.436	4.10976	3.4451	4.80449	3.4177	4.10997	2.9517
0.0091	6.3325	1.208				11.05	2.46688	1.7505	2.36083	1.4305	3.07005	1.9241	3.43699	2.3803	3.95545	2.6318	4.06579	3.0185	3.89192	3.353	4.40564	3.5548	4.01002	3.2589	4.12072	3.4083	4.12125	3.4527	4.81632	3.4075	4.07419	2.9321
0.0092	6.3329	1.21				11.0667	2.46608	1.7472	2.36483	1.4303	3.07894	1.935	3.43763	2.3802	3.94881	2.618	4.0495	3.0126	3.88453	3.3423	4.41311	3.5613	4.034	3.277	4.09893	3.3885	4.10881	3.4446	4.84115	3.4204	4.00014	2.8837
0.0092	6.3469	1.2014				11.0833	2.45663	1.7398	2.38776	1.4665	3.08693	1.9424	3.44664	2.3859	3.94019	2.6131	4.04109	3.0008	3.89565	3.3526	4.3965	3.5496	4.03753	3.2785	4.07224	3.3691	4.04964	3.3932	4.87764	3.4409	4.04214	2.9132
0.0092	6.3204	1.2008				11.1	2.43781	1.7139	2.4137	1.5097	3.08743	1.946	3.43185	2.3719	3.94155	2.6075	4.048	2.996	3.86142	3.3165	4.38253	3.5397	4.03184	3.2712	4.06135	3.3589	4.03151	3.3826	4.88046	3.4415	4.09503	2.9506
0.0092	6.3026	1.2075				11.1167	2.4433	1.7271	2.42249	1.526	3.08398	1.9444	3.42365	2.3632	3.93447	2.6031	4.03539	2.9735	3.82956	3.2885	4.3565	3.5209	4.01863	3.258	4.04113	3.3426	4.04197	3.3921	4.87071	3.4368	4.11788	2.9704
0.0092	6.3042	1.2376				11.1333	2.45519	1.7476	2.42416	1.5335	3.08082	1.9409	3.44075	2.385	3.94355	2.6088	4.0407	2.9852	3.81711	3.275	4.33897	3.5052	3.98639	3.2336	4.03391	3.3328	4.04585	3.3946	4.88228	3.4545	4.11721	2.9724
0.0092	6.327	1.2092				11.15	2.45791	1.7538	2.41314	1.5222	3.07484	1.9375	3.45116	2.3919	3.93507	2.5964	4.03409	2.9792	3.82016	3.2721	4.34107	3.5082	4.00346	3.2356	4.02757	3.3281	4.04864	3.4007	4.90338	3.475	4.1071	2.9656
0.0092	6.3254	1.2143				11.1667	2.46023	1.773	2.4023	1.509	3.06651	1.9297	3.45454	2.3984	3.93441	2.5954	4.03266	2.9809	3.87055	3.3217	4.32578	3.4969	3.99083	3.2249	4.03669	3.3338	4.04241	3.3984	4.91113	3.4794	4.09255	2.9584
0.0092	6.3222	1.2225				11.1833	2.46545	1.7811	2.38826	1.4866	3.05517	1.9226	3.43898	2.3836	3.94114	2.5965	4.01667	2.9659	3.89456	3.3548	4.34681	3.5107	3.98213	3.2136	4.03879	3.3333	3.99771	3.3604	4.93868	3.5029	4.07371	2.9489
0.0093	6.2979	1.2111				11.2	2.46021	1.7756	2.3804	1.4725	3.04842	1.9145	3.42656	2.3693	3.9496	2.6039	4.00849	2.9639	3.88276	3.3442	4.34019	3.506	3.9716	3.2013	4.03479	3.3295	3.86889	3.2617	4.95019	3.5214	4.05642	2.9405
0.0093	6.3125	1.2333				11.2167	2.44954	1.7676	2.37217	1.464	3.05804	1.9211	3.41368	2.3569	3.94134	2.5898	3.9993	2.9474	3.87829	3.3365	4.3491	3.5108	3.96891	3.1966	4.04022	3.3329	3.91464	3.2972	4.91832	3.4895	4.05388	2.9434
0.0093	6.3105	1.1816				11.2333	2.43773	1.7374	2.36298	1.4537	3.05702	1.9238	3.39545	2.3345	3.93056	2.575	4.0042	2.9514	3.89396	3.3447	4.33808	3.5038	3.98996	3.2103	4.07951	3.3608	3.92491	3.3051	4.87775	3.4637	3.98981	2.9015
0.0093	6.3113	1.1828				11.25	2.43973	1.7218	2.36128	1.4436	3.05221	1.9218	3.40165	2.3392	3.91833	2.5674	4.00041	2.9556	3.89487	3.3376	4.32806	3.4973	4.03494	3.2459	4.09213	3.3729	3.93485	3.3108	4.90684	3.4977	4.0401	2.9359
0.0093	6.2779	1.195				11.2667	2.44016	1.7213	2.36495	1.4594	3.05319	1.9235	3.39682	2.3371	3.90505	2.5598	4.01325	2.9688	3.88217	3.3202	4.30732	3.4805	4.04364	3.2523	4.12546	3.4007	3.94147	3.313	4.91029	3.5142	4.07042	2.9567
0.0093	6.2953	1.2343				11.2833	2.43869	1.718	2.36654	1.4673	3.05562	1.9274	3.41366	2.3639	3.91202	2.5706	3.99164	2.9469	3.87054	3.3103	4.26723	3.4519	4.03958	3.2524	4.13494	3.4063	3.95592	3.325	4.83195	3.4532	4.13284	2.9987
0.0093	6.2934	1.207				11.3	2.43565	1.7167	2.38572	1.4855	3.05026	1.9246	3.40983	2.3498	3.92237	2.5807	3.98086	2.9314	3.86464	3.3072	4.27878	3.4572	4.03983	3.2562	4.11937	3.3962	3.95543	3.3213	4.73651	3.3771	4.13506	3.0021
0.0094	6.3124	1.1929				11.3167	2.42326	1.6989	2.3909	1.4886	3.04806	1.9238	3.3994	2.3458	3.92715	2.5861	3.99149	2.9431	3.87405	3.3136	4.29506	3.4682	4.04529	3.2595	4.13373	3.4079	3.94734	3.3154	4.73174	3.376	4.14833	3.011
0.0094	6.2748	1.2065				11.3333	2.42742	1.729	2.39019	1.4911	3.05486	1.9291	3.38544	2.3267	3.93583	2.5883	3.98957	2.9403	3.86066	3.3013	4.28177	3.4574	4.04525	3.2593	4.131	3.4038	3.93834	3.3102	4.69611	3.3475	4.17198	3.0282
0.0094	6.2686	1.2089				11.35	2.43597	1.7654	2.3957	1.4985	3.05779	1.9325	3.3728	2.3054	3.93337	2.5889	3.96724	2.9191	3.84515	3.2884	4.28792	3.4613	4.00704	3.2314	4.09504	3.3743	3.95623	3.3258	4.64014	3.3048	4.24424	3.083
0.0094	6.2805	1.2026				11.3667	2.44473	1.7769	2.38556	1.4803	3.058	1.9352	3.36727	2.3021	3.91962	2.5775	3.96244	2.9155	3.85621	3.2956	4.29728	3.4649	3.97415	3.2082	4.04236	3.3365	4.01238	3.3703	4.65084	3.3161	4.24432	3.0752
0.0094	6.2946	1.201				11.3833	2.45169	1.7869	2.36912	1.4658	3.05777	1.9313	3.37621	2.3157	3.9035	2.5644	3.95426	2.911	3.85918	3.2927	4.31194	3.4808	3.95121	3.1924	4.03255	3.3345	4.02577	3.3787	4.64439	3.3126	4.25677	3.0793
0.0094	6.2506	1.2155				11.4	2.44128	1.7662	2.35488	1.4563	3.05575	1.9323	3.38585	2.3294	3.89774	2.5592	3.95283	2.916	3.86228	3.2932	4.32062	3.4846	3.94907	3.1924	4.03139	3.3394	4.0422	3.3961	4.65536	3.3239	4.27714	3.0932
0.0094	6.2582	1.1913				11.4167	2.43529	1.7498	2.34907	1.4474	3.04041	1.9177	3.3869	2.3384	3.89381	2.5534	3.94887	2.9175	3.85686	3.285	4.32701	3.4885	4.0052	3.2356	4.01566	3.3306	4.06095	3.4124	4.70918	3.3683	4.28124	3.0974
0.0095	6.2677	1.1802				11.4333	2.43842	1.7482	2.34849	1.4381	3.03654	1.911	3.38125	2.3355	3.8724	2.5435	3.96566	2.9384	3.83689	3.2744	4.30448	3.4697	4.03989	3.2614	4.03718	3.347	4.06335	3.4156	4.75863	3.407	4.32344	3.1302
0.0095	6.2695	1.1967				11.45	2.44549	1.7633	2.34541	1.4348	3.03772	1.91	3.37216	2.3255	3.86316	2.5487	3.95924	2.9285	3.82766	3.2681	4.30168	3.4673	4.06066	3.2776	4.04724	3.3481	4.07821	3.4313	4.82289	3.449	4.34734	3.1428
0.0095	6.2601	1.2255				11.4667	2.45101	1.7729	2.35872	1.47	3.02853	1.9046	3.35729	2.3061	3.86824	2.5506	3.94759	2.9277	3.81505	3.2607	4.30238	3.4673	4.06195	3.2774	4.04557	3.3449	4.0951	3.4466	4.84973	3.4662	4.34766	3.142
0.0095	6.2528	1.1734				11.4833	2.4514	1.7743	2.36852	1.486	3.02835	1.9072	3.34739	2.2885	3.88112	2.5516	3.94756	2.9274	3.80945	3.2548	4.31582	3.4769	4.01676	3.2387	4.03354	3.3333	4.11506	3.4627	4.81673	3.4217	4.36207	3.1508
0.0095	6.2767	1.1453				11.5	2.44909	1.788	2.37266	1.4945	3.0302	1.9092	3.35742	2.3038	3.87503	2.548	3.93972	2.923	3.82056	3.2609	4.30381	3.4693	3.97592	3.2067	4.04053	3.3349	4.14298	3.4883	4.92122	3.4945	4.36802	3.1551
0.0095	6.2459	1.1661				11.5167	2.44023	1.7876	2.37487	1.5055	3.0283	1.9121	3.36847	2.3164	3.87022	2.5475	3.9457	2.9187	3.81988	3.2625	4.30524	3.4668	3.96153	3.1931	4.05261	3.345	4.14402	3.4924	4.91592	3.5066	4.38047	3.1642
0.0095	6.2279	1.2				11.5333	2.44247	1.7992	2.38644	1.5298	3.02026	1.9059	3.37391	2.3246	3.86487	2.5389	3.94707	2.9243	3.80388	3.2527	4.30748	3.4684	3.96884	3.2004	4.0825	3.3642	4.14119	3.4935	4.87634	3.4679	4.36546	3.1529
0.0095	6.2496	1.1996				11.55	2.44227	1.7933	2.38655	1.5197	3.02133	1.9055	3.37519	2.3177	3.86198	2.5396	3.93486	2.9164	3.80968	3.2589	4.33843	3.4898	3.97945	3.2106	4.05498	3.3424	4.13516	3.4906	4.85284	3.4394	4.37333	3.1505
0.0096	6.2591	1.1796				11.5667	2.44237	1.8013	2.36634	1.4952	3.03059	1.9157	3.38504	2.3286	3.86273	2.5388	3.93591	2.9125	3.80842	3.2519	4.32742	3.4826	3.98824	3.2144	4.05324	3.3379	4.12988	3.4823	4.82294	3.415	4.38994	3.1667
0.0096	6.2467	1.1586				11.5833	2.43908	1.7927	2.35923	1.475	3.04015	1.9222	3.37512	2.3153	3.86263	2.5308	3.937	2.91	3.79999	3.2524	4.31241	3.4699	4.0164	3.2356	4.04468	3.331	4.12999	3.4831	4.78141	3.3977	4.39172	3.1698
0.0096	6.2113	1.2082				11.6	2.43838	1.7907	2.35173	1.4674	3.04511	1.9254	3.35801	2.2924	3.85586	2.528	3.95168	2.9161	3.80682	3.2608	4.31265	3.4729	4.02533	3.2419	4.02931	3.3139	4.12877	3.483	4.74653	3.382	4.40826	3.1861
0.0096	6.2166	1.1777				11.6167	2.43704	1.7843	2.33487	1.4567	3.03211	1.9124	3.36094	2.2903	3.86713	2.5364	3.96306	2.9135	3.79956	3.2503	4.30553	3.4697	3.9954	3.2204	3.99658	3.291	4.12547	3.4824	4.73345	3.3782	4.41825	3.1923
0.0096	6.2439	1.1482				11.6333	2.42905	1.7646	2.32301	1.4434	3.03075	1.9154	3.36655	2.295	3.86422	2.5332	3.95773	2.9092	3.80415	3.2556	4.29273	3.4604	3.96538	3.198	3.98882	3.2842	4.11758	3.4798	4.78745	3.409	4.39787	3.1821
0.0096	6.2381	1.1541				11.65	2.42193	1.7419	2.32959	1.4479	3.00611	1.8957	3.37435	2.3015	3.85959	2.521	3.9477	2.8974	3.7711	3.2266	4.27315	3.4449	3.98235	3.2106	3.98967	3.2826	4.12185	3.4852	4.83506	3.4386	4.37061	3.1685
0.0096	6.1934	1.1715				11.6667	2.41026	1.7211	2.35465	1.4951	3.0057	1.8974	3.38559	2.3205	3.84632	2.5109	3.95295	2.9017	3.77132	3.2242	4.26214	3.4379	4.03662	3.2496	3.97712	3.2728	4.1193	3.4845	4.86728	3.4675	4.34469	3.1545
0.0097	6.2021	1.1801				11.6833	2.3959	1.6994	2.36277	1.5016	3.00929	1.9059	3.37485	2.308	3.84387	2.5063	3.95234	2.8952	3.781	3.2331	4.27087	3.4437	4.0467	3.2537	3.9681	3.2666	4.11048	3.4777	4.87033	3.4736	4.33497	3.1494
0.0097	6.243	1.2151				11.7	2.39485	1.6912	2.36347	1.5015	3.01311	1.9059	3.37183	2.3106	3.83649	2.501	3.94606	2.8831	3.78412	3.2418	4.27783	3.4479	4.04199	3.246	3.94785	3.2538	4.09808	3.464	4.86398	3.472	4.33497	3.1527
0.0097	6.2363	1.1923				11.7167	2.40483	1.7267	2.36763	1.519	3.01357	1.9079	3.36801	2.3102	3.8343	2.5007	3.94968	2.8802	3.7743	3.226	4.28693	3.4532	4.02053	3.2317	3.96029	3.2682	4.0764	3.4424	4.85308	3.4604	4.34246	3.1591
0.0097	6.2134	1.1796				11.7333	2.42227	1.7682	2.36007	1.5117	3.02571	1.9136	3.34424	2.2778	3.83117	2.4984	3.9508	2.886	3.75615	3.2074	4.28274	3.4494	3.9871	3.2049	3.953	3.2672	4.06337	3.4217	4.83493	3.451	4.34842	3.1682
0.0097	6.2135	1.1809				11.75	2.42776	1.7769	2.34349	1.495	3.03358	1.9185	3.3449	2.2791	3.82959	2.4995	3.93417	2.873	3.75971	3.2061	4.27709	3.4453	3.96119	3.1846	3.9395	3.2591	4.03872	3.3928	4.82842	3.4487	4.35862	3.1714
0.0097	6.1857	1.2036				11.7667	2.42714	1.7881	2.32476	1.4768	3.02128	1.9077	3.3573	2.2936	3.82984	2.5048	3.9365	2.8738	3.78203	3.2288	4.29326	3.4531	3.93101	3.1625	3.95467	3.2715	4.02325	3.3788	4.82115	3.4435	4.37626	3.1894
0.0097	6.2063	1.178				11.7833	2.42689	1.7831	2.3136	1.4633	3.00582	1.8933	3.36381	2.2976	3.81916	2.4916	3.9314	2.878	3.77943	3.2256	4.27348	3.4396	3.92216	3.1538	3.97604	3.2838	4.0404	3.3923	4.81385	3.4388	4.37462	3.1918
0.0098	6.1959	1.1359				11.8	2.43014	1.8111	2.31184	1.4564	3.00514	1.8909	3.35696	2.2896	3.81861	2.4837	3.93999	2.8861	3.75994	3.2082	4.28266	3.446	3.90787	3.1437	4.00327	3.3024	4.05989	3.4081	4.82317	3.446	4.37525	3.1952
0.0098	6.2052	1.1512				11.8167	2.43164	1.8367	2.30327	1.4396	3.00546	1.8859	3.35461	2.2859	3.81458	2.4798	3.9331	2.8807	3.76933	3.2197	4.26246	3.4329	3.88651	3.1329	4.00993	3.3064	4.08752	3.4304	4.8159	3.4419	4.38237	3.2031
0.0098	6.1988	1.1959				11.8333	2.43506	1.8439	2.29779	1.4279	3.00866	1.8885	3.34721	2.2808	3.81674	2.4908	3.94662	2.8855	3.75619	3.2004	4.27094	3.4379	3.90928	3.1518	3.99015	3.2902	4.09778	3.438	4.80277	3.4379	4.39092	3.2072
0.0098	6.2005	1.167				11.85	2.43318	1.8437	2.30904	1.4507	3.00848	1.8891	3.33161	2.2555	3.83117	2.5102	3.9296	2.8726	3.71634	3.165	4.27489	3.4389	3.9541	3.1875	3.97704	3.2795	4.08417	3.4297	4.7997	3.4364	4.39263	3.2061
0.0098	6.1929	1.1705				11.8667	2.43156	1.8427	2.32494	1.4697	3.0086	1.8928	3.32267	2.2517	3.82733	2.5071	3.92749	2.8696	3.69088	3.1414	4.27226	3.4388	3.9718	3.2065	4.02554	3.3148	4.07406	3.4242	4.79402	3.4357	4.42275	3.2215
0.0098	6.193	1.1767				11.8833	2.42354	1.8186	2.34472	1.5047	3.00876	1.8959	3.32392	2.261	3.83096	2.5108	3.91122	2.8571	3.68243	3.1331	4.26285	3.432	3.96811	3.2049	4.02793	3.3182	4.07747	3.4312	4.78727	3.4327	4.43215	3.2311
0.0098	6.1713	1.173				11.9	2.42076	1.8078	2.34827	1.5236	2.99686	1.8872	3.34063	2.2787	3.83762	2.522	3.91418	2.8563	3.73649	3.1851	4.22941	3.4057	3.95518	3.1985	3.99877	3.2936	4.08792	3.4407	4.78387	3.4265	4.43232	3.2405
0.0099	6.1802	1.1589				11.9167	2.41281	1.8017	2.34974	1.5302	2.99574	1.8906	3.35126	2.2935	3.82692	2.5071	3.9062	2.8446	3.76169	3.2155	4.25564	3.4245	3.93118	3.182	3.97427	3.2738	4.10578	3.4548	4.77639	3.4134	4.40377	3.2298
0.0099	6.165	1.1898				11.9333	2.40847	1.7805	2.33635	1.5109	2.99589	1.8878	3.34797	2.2889	3.84145	2.5181	3.91109	2.8505	3.76772	3.2208	4.24506	3.4169	3.90847	3.1625	3.96123	3.2633	4.08458	3.4358	4.75801	3.4029	4.42588	3.2344
0.0099	6.1811	1.1867				11.95	2.40224	1.7604	2.32146	1.4838	2.99727	1.8893	3.34743	2.2928	3.82545	2.5021	3.91709	2.854	3.76006	3.2169	4.24946	3.418	3.88581	3.1449	3.95589	3.2562	4.08071	3.4342	4.73541	3.3928	4.42468	3.2271
0.0099	6.1887	1.1723				11.9667	2.39419	1.7315	2.31205	1.4702	2.99236	1.8835	3.32403	2.2674	3.81628	2.4962	3.91553	2.8574	3.75541	3.206	4.24802	3.4173	3.90584	3.1623	3.95584	3.2518	4.09331	3.4458	4.7189	3.3879	4.37837	3.1992
0.0099	6.1725	1.1748				11.9833	2.38935	1.715	2.30183	1.452	2.97999	1.8723	3.30836	2.2532	3.81726	2.4964	3.92062	2.8687	3.74282	3.1987	4.25767	3.424	3.88991	3.1534	3.94334	3.2435	4.09417	3.4479	4.70941	3.3887	4.33796	3.1783
0.0099	6.1514	1.2089				12	2.38661	1.7133	2.29142	1.441	2.97992	1.8762	3.31696	2.2641	3.81423	2.4979	3.92032	2.8664	3.72461	3.1839	4.2697	3.4332	3.8525	3.1232	3.93448	3.2373	4.07816	3.436	4.70668	3.3964	4.35189	3.1989
0.0099	6.1585	1.1938				12.0167	2.38694	1.7127	2.28457	1.4276	2.97813	1.8783	3.32484	2.2814	3.80734	2.4924	3.91235	2.8543	3.7321	3.1848	4.28245	3.4439	3.83551	3.1078	3.93033	3.2348	4.07065	3.4312	4.71969	3.4104	4.37959	3.2061
0.0099	6.1728	1.1575				12.0333	2.39205	1.7279	2.28512	1.4226	2.97693	1.8774	3.30796	2.2615	3.78986	2.4835	3.90556	2.843	3.72838	3.184	4.2691	3.4354	3.82049	3.0957	3.92705	3.2331	4.06709	3.4306	4.72462	3.4206	4.38707	3.2062
0.01	6.1623	1.164				12.05	2.40207	1.7579	2.30325	1.4536	2.98382	1.8811	3.32225	2.2689	3.77206	2.4745	3.90768	2.8376	3.71306	3.1763	4.24162	3.4159	3.81309	3.0915	3.92287	3.2301	4.07215	3.4369	4.73834	3.4371	4.41362	3.2163
0.01	6.1373	1.1877				12.0667	2.41153	1.7692	2.31961	1.4964	2.99609	1.889	3.32167	2.2663	3.76115	2.4718	3.90871	2.8331	3.68462	3.1551	4.21197	3.3953	3.78126	3.0724	3.9264	3.2307	4.0764	3.439	4.75141	3.4461	4.40246	3.2094
0.01	6.1575	1.1781				12.0833	2.41623	1.7843	2.32281	1.5081	2.98491	1.8785	3.32133	2.2691	3.7755	2.4841	3.91086	2.8393	3.67126	3.1482	4.20914	3.3935	3.75913	3.0594	3.96845	3.2598	4.06477	3.4311	4.7499	3.4435	4.38262	3.2039
0.01	6.1415	1.1751				12.1	2.41399	1.7792	2.33331	1.5219	2.98003	1.874	3.32469	2.2695	3.79981	2.4909	3.91256	2.8453	3.67192	3.15	4.20743	3.3918	3.75502	3.053	4.002	3.2851	4.06068	3.4275	4.74261	3.4417	4.37668	3.207
0.01	6.1523	1.1621				12.1167	2.40785	1.7555	2.34342	1.5205	2.97965	1.875	3.32941	2.2691	3.80838	2.4954	3.92393	2.8599	3.66622	3.1427	4.19946	3.3861	3.74817	3.0461	3.99147	3.279	4.04941	3.4165	4.73594	3.4366	4.39419	3.2249
0.01	6.1345	1.1566				12.1333	2.39655	1.7431	2.32943	1.4995	2.97614	1.8735	3.32064	2.2541	3.81223	2.4977	3.93793	2.8817	3.64132	3.1202	4.21916	3.3983	3.75106	3.0457	3.99725	3.2845	4.04994	3.4162	4.73664	3.4391	4.36964	3.2115
0.01	6.0932	1.1976				12.15	2.39797	1.7353	2.31026	1.4741	2.9784	1.8795	3.29663	2.2293	3.80381	2.4841	3.9237	2.8698	3.63583	3.1086	4.21816	3.3968	3.78208	3.0649	4.02245	3.303	4.04147	3.4133	4.75549	3.4461	4.39695	3.2109
0.0101	6.1232	1.1966				12.1667	2.40044	1.7386	2.29709	1.457	2.98171	1.8873	3.29486	2.2295	3.79119	2.4682	3.91721	2.8583	3.63434	3.1055	4.21002	3.3925	3.83137	3.1018	4.01714	3.2962	4.02277	3.4043	4.77954	3.4528	4.4351	3.2226
0.0101	6.1349	1.1814				12.1833	2.39993	1.742	2.28804	1.4398	2.98216	1.8929	3.31398	2.2541	3.79687	2.4746	3.92092	2.8668	3.63119	3.1017	4.18496	3.3753	3.86372	3.1296	4.01511	3.2926	4.00853	3.3962	4.79525	3.4571	4.45305	3.2363
0.0101	6.1409	1.1791				12.2	2.39652	1.7514	2.27939	1.4262	2.98126	1.8943	3.32007	2.2583	3.8029	2.4772	3.90322	2.8493	3.65716	3.1241	4.16013	3.3577	3.87565	3.1402	4.00349	3.2818	4.00202	3.3922	4.79949	3.455	4.44447	3.2328
0.0101	6.1145	1.1659				12.2167	2.39397	1.7536	2.27166	1.4219	2.97469	1.888	3.31176	2.2487	3.80068	2.4812	3.89821	2.8509	3.64591	3.1137	4.13135	3.336	3.84963	3.1196	3.99497	3.2755	3.97652	3.3703	4.79657	3.4505	4.4214	3.2181
0.0101	6.1093	1.1838				12.2333	2.4024	1.7669	2.26921	1.4282	2.98173	1.8939	3.30224	2.2437	3.7857	2.464	3.90107	2.8567	3.66834	3.135	4.12886	3.3338	3.82844	3.1099	4.00636	3.2822	3.95891	3.3447	4.7954	3.4507	4.40096	3.2102
0.0101	6.1142	1.1548				12.25	2.40337	1.7747	2.28011	1.4487	2.98785	1.8983	3.2982	2.2388	3.78731	2.467	3.88971	2.8467	3.66527	3.1348	4.14904	3.3489	3.80142	3.0947	4.05074	3.3104	3.94621	3.3283	4.78456	3.4467	4.39583	3.2161
0.0101	6.1225	1.156				12.2667	2.40529	1.7621	2.30282	1.4724	2.97466	1.8881	3.28144	2.2227	3.7968	2.4787	3.86092	2.8127	3.66314	3.1326	4.13154	3.3368	3.84556	3.1062	4.03354	3.2979	3.93599	3.3084	4.76771	3.4341	4.37722	3.2067
0.0102	6.1145	1.1616				12.2833	2.40747	1.7713	2.32028	1.4977	2.95969	1.8767	3.27919	2.2145	3.79751	2.4792	3.85744	2.8132	3.66439	3.1312	4.11892	3.3294	3.91859	3.1459	4.03916	3.3023	3.95632	3.3236	4.77475	3.4422	4.38067	3.2102
0.0102	6.111	1.1879				12.3	2.39649	1.7559	2.31744	1.5101	2.96153	1.8796	3.28291	2.2179	3.78519	2.4596	3.84755	2.8071	3.64427	3.1121	4.10227	3.3177	3.82398	3.0855	4.02426	3.2921	3.98344	3.3454	4.83888	3.5004	4.36122	3.201
0.0102	6.1157	1.1651				12.3167	2.37699	1.7264	2.30899	1.5038	2.96695	1.8828	3.29685	2.2322	3.77027	2.4546	3.8413	2.8009	3.65866	3.1271	4.10554	3.3193	3.78086	3.0553	3.97756	3.2621	3.98772	3.3526	4.85406	3.5181	4.33932	3.1881
0.0102	6.1025	1.16				12.3333	2.37839	1.7255	2.29903	1.4799	2.96768	1.8837	3.30534	2.2429	3.76918	2.4599	3.85022	2.8102	3.65527	3.1201	4.106	3.3192	3.80047	3.0692	3.95165	3.2451	3.99256	3.3616	4.85984	3.5208	4.31261	3.1733
0.0102	6.1006	1.16				12.35	2.38988	1.7429	2.29845	1.466	2.97321	1.888	3.32027	2.2651	3.76789	2.4615	3.83175	2.7915	3.63798	3.1081	4.08317	3.3009	3.78631	3.0642	3.93608	3.2372	3.99275	3.3618	4.86557	3.5326	4.31145	3.1754
0.0102	6.1009	1.1431				12.3667	2.38798	1.748	2.29843	1.458	2.982	1.8926	3.31778	2.2582	3.76644	2.4641	3.8175	2.7769	3.63205	3.1046	4.09314	3.3072	3.82103	3.0865	3.91646	3.2231	3.99655	3.3661	4.85243	3.5236	4.31128	3.1795
0.0102	6.0827	1.1639				12.3833	2.39131	1.7756	2.28465	1.4388	2.96878	1.8803	3.30751	2.2445	3.76904	2.4671	3.82246	2.7781	3.6147	3.0855	4.11667	3.3226	3.82179	3.0876	3.89453	3.2072	3.99019	3.3651	4.83681	3.5095	4.30519	3.1802
0.0102	6.071	1.1858				12.4	2.39587	1.7899	2.27718	1.426	2.95581	1.8697	3.28787	2.2209	3.7588	2.455	3.81788	2.7737	3.57968	3.0527	4.12131	3.324	3.80131	3.073	3.90199	3.2081	3.98833	3.3673	4.8179	3.4972	4.29879	3.1752
0.0103	6.0756	1.1371				12.4167	2.38952	1.8003	2.27619	1.4279	2.96525	1.8793	3.29021	2.2284	3.75096	2.4525	3.81666	2.772	3.55084	3.0287	4.11116	3.3184	3.74498	3.0355	3.89559	3.1999	3.99387	3.3662	4.79953	3.484	4.2899	3.1687
0.0103	6.0749	1.126				12.4333	2.38499	1.7949	2.28161	1.4488	2.97065	1.8866	3.30214	2.2462	3.74678	2.4407	3.82253	2.7826	3.56486	3.038	4.10366	3.3131	3.70463	3.0091	3.8894	3.1925	4.00371	3.3783	4.77261	3.4695	4.29441	3.1536
0.0103	6.0598	1.1397				12.45	2.38623	1.7541	2.29373	1.4756	2.98183	1.8943	3.29929	2.2439	3.73914	2.4256	3.79501	2.7532	3.64025	3.1111	4.11265	3.3204	3.67983	2.9899	3.89027	3.19	4.01795	3.3921	4.76028	3.465	4.3121	3.1508
0.0103	6.0653	1.1458				12.4667	2.39058	1.732	2.29696	1.487	2.97764	1.893	3.29146	2.2379	3.74122	2.427	3.78702	2.7467	3.65473	3.119	4.11474	3.3191	3.6728	2.9841	3.87974	3.1843	4.00582	3.3785	4.74548	3.4566	4.31299	3.1504
0.0103	6.0673	1.1552				12.4833	2.39195	1.737	2.32266	1.5154	2.96417	1.8821	3.30129	2.2504	3.73699	2.4282	3.78798	2.7499	3.66719	3.1337	4.10293	3.3064	3.66928	2.9796	3.87135	3.1789	4.00104	3.3771	4.73075	3.4491	4.32157	3.1531
0.0103	6.0761	1.1336				12.5	2.38901	1.7437	2.31977	1.5141	2.97156	1.8894	3.30491	2.2563	3.75084	2.4423	3.7887	2.7523	3.66181	3.1272	4.07636	3.2883	3.6527	2.9674	3.88333	3.1869	3.99391	3.3743	4.7127	3.4378	4.3018	3.1436
0.0103	6.0788	1.1236				12.5167	2.38803	1.7372	2.30567	1.4964	2.96159	1.8827	3.27871	2.2198	3.74827	2.433	3.79162	2.759	3.66127	3.1316	4.08555	3.2948	3.64175	2.9643	3.87825	3.1846	3.97627	3.3632	4.70617	3.4346	4.29474	3.1505
0.0104	6.0744	1.1674				12.5333	2.37613	1.7143	2.29927	1.4726	2.96777	1.8912	3.27421	2.2132	3.74668	2.4251	3.78747	2.7485	3.65992	3.1348	4.09619	3.3023	3.68033	2.9957	3.87065	3.178	3.9703	3.3563	4.70325	3.435	4.30216	3.1527
0.0104	6.0719	1.1744				12.55	2.36183	1.6936	2.29109	1.4582	2.96469	1.8913	3.27831	2.2241	3.74846	2.4248	3.77765	2.7354	3.65274	3.1262	4.0993	3.3027	3.70143	3.0133	3.86899	3.1768	3.97195	3.3611	4.70439	3.4378	4.29461	3.1393
0.0104	6.0806	1.1579				12.5667	2.36483	1.7141	2.28554	1.45	2.96918	1.8941	3.28642	2.2393	3.74659	2.4241	3.78571	2.7444	3.64253	3.1184	4.09766	3.3039	3.69603	3.006	3.86824	3.1758	3.94028	3.3375	4.71124	3.4431	4.26132	3.1162
0.0104	6.0731	1.144				12.5833	2.37332	1.7222	2.29834	1.478	2.96519	1.8892	3.27703	2.235	3.74248	2.4211	3.77955	2.7421	3.59788	3.0805	4.06593	3.2801	3.6811	2.994	3.86708	3.1735	3.9169	3.3169	4.70934	3.4435	4.23582	3.1046
0.0104	6.0597	1.1239				12.6	2.38944	1.7356	2.30657	1.488	2.95732	1.8804	3.27531	2.2321	3.74952	2.427	3.77472	2.7405	3.57844	3.0679	4.06622	3.2778	3.68285	2.9956	3.8629	3.1681	3.89776	3.3012	4.69199	3.4311	4.23084	3.1068
0.0104	6.0408	1.1664				12.6167	2.38767	1.7502	2.30232	1.4976	2.94956	1.8743	3.27321	2.2334	3.74422	2.4286	3.78154	2.7542	3.55376	3.0474	4.07028	3.2777	3.68187	2.9999	3.89215	3.1893	3.88867	3.2946	4.68235	3.4259	4.24451	3.1116
0.0104	6.0448	1.1582				12.6333	2.39638	1.7682	2.29454	1.4956	2.94841	1.8736	3.2521	2.2104	3.72008	2.4173	3.77624	2.7528	3.57861	3.0672	4.0515	3.2654	3.70725	3.0181	3.91129	3.2031	3.90949	3.3138	4.69179	3.4233	4.24395	3.1141
0.0105	6.0542	1.1473				12.65	2.39125	1.7705	2.29208	1.4813	2.94938	1.8742	3.23877	2.1938	3.70668	2.4158	3.7506	2.7278	3.57259	3.0668	4.03801	3.2573	3.714	3.0262	3.9075	3.2037	3.94827	3.3455	4.70994	3.4248	4.23175	3.1049
0.0105	6.0382	1.1587				12.6667	2.37898	1.7647	2.28957	1.4706	2.94558	1.8681	3.25967	2.2232	3.69027	2.4028	3.73813	2.7162	3.56231	3.0586	4.04386	3.2642	3.70703	3.0219	3.86299	3.1746	3.96608	3.3611	4.73106	3.4386	4.23034	3.098
0.0105	6.0317	1.1534				12.6833	2.37136	1.751	2.28931	1.4688	2.94402	1.8676	3.26192	2.2242	3.68468	2.4058	3.72431	2.7028	3.5438	3.0397	4.06376	3.2759	3.68661	3.0082	3.82747	3.1505	3.97156	3.3641	4.73897	3.448	4.22122	3.0897
0.0105	6.0355	1.1394				12.7	2.37453	1.7521	2.28729	1.4721	2.95884	1.8794	3.26153	2.2236	3.69046	2.4048	3.72551	2.7004	3.5337	3.0357	4.04868	3.2667	3.65058	2.98	3.83099	3.1525	3.98384	3.3745	4.7045	3.4214	4.23685	3.0959
0.0105	6.0069	1.1449				12.7167	2.38262	1.7658	2.29051	1.4845	2.96488	1.8857	3.27424	2.2444	3.69605	2.4012	3.73459	2.707	3.51996	3.0259	4.02595	3.251	3.56411	2.9252	3.87133	3.1785	3.98677	3.376	4.69873	3.4148	4.25519	3.1083
0.0105	5.9963	1.1356				12.7333	2.38073	1.7598	2.28718	1.4937	2.95946	1.8843	3.27361	2.2424	3.69907	2.3991	3.72548	2.6984	3.51168	3.0204	4.00858	3.2359	3.62666	2.9643	3.9065	3.2056	4.01961	3.4004	4.69942	3.4187	4.28044	3.1301
0.0105	6.0225	1.129				12.75	2.38096	1.7565	2.28713	1.4931	2.96635	1.8906	3.25503	2.2228	3.69601	2.3909	3.71469	2.69	3.49257	3.0052	4.00294	3.2335	3.64369	2.9738	3.91129	3.2069	4.03299	3.4114	4.71928	3.4267	4.29085	3.1405
0.0106	6.0392	1.1119				12.7667	2.38177	1.7454	2.29035	1.4974	2.95149	1.8786	3.23592	2.1951	3.68732	2.3876	3.7385	2.7162	3.50194	3.0133	3.98603	3.2235	3.65568	2.9757	3.90638	3.2032	4.01568	3.3977	4.7378	3.4322	4.28811	3.1411
0.0106	6.0103	1.1233				12.7833	2.37669	1.7395	2.2914	1.4951	2.95509	1.8853	3.23805	2.1983	3.68043	2.3814	3.71793	2.6948	3.50857	3.0209	3.97515	3.2176	3.67961	2.9883	3.90117	3.2002	3.99874	3.3828	4.74991	3.4352	4.26895	3.1266
0.0106	5.9978	1.1373				12.8	2.36742	1.7287	2.29096	1.4957	2.9571	1.8891	3.23951	2.2055	3.68385	2.3831	3.72471	2.7028	3.49116	3.0061	3.93578	3.1902	3.655	2.9683	3.90984	3.2037	4.00661	3.3856	4.73271	3.4294	4.25899	3.1195
0.0106	6.0063	1.1058				12.8167	2.35637	1.7057	2.2868	1.49	2.96447	1.8954	3.24423	2.217	3.69279	2.3939	3.70922	2.6906	3.48954	3.0034	3.94666	3.1979	3.62291	2.9456	3.90051	3.1966	4.00521	3.3866	4.7266	3.4238	4.24848	3.1151
0.0106	5.9968	1.1145				12.8333	2.3579	1.6909	2.28792	1.4892	2.97067	1.9027	3.243	2.2165	3.69727	2.3854	3.70302	2.6815	3.46926	2.9839	3.94704	3.1963	3.61664	2.9377	3.90335	3.1953	3.99299	3.3768	4.70207	3.4134	4.22779	3.1074
0.0106	6.0069	1.1205				12.85	2.35526	1.6722	2.28577	1.4971	2.96655	1.8987	3.23134	2.2026	3.7049	2.3899	3.70614	2.6822	3.47159	2.9863	3.94457	3.1957	3.60618	2.9311	3.91129	3.2004	3.98822	3.3719	4.69036	3.4108	4.22328	3.1069
0.0106	5.9869	1.1288				12.8667	2.35558	1.6739	2.27345	1.4799	2.96754	1.8977	3.22492	2.1941	3.7086	2.3942	3.69813	2.671	3.4593	2.9736	3.92356	3.1843	3.60012	2.9242	3.88856	3.1849	3.96931	3.3609	4.68467	3.4133	4.21457	3.1083
0.0106	5.9842	1.1278				12.8833	2.36852	1.7122	2.2569	1.4625	2.96089	1.8952	3.2055	2.1682	3.70233	2.3868	3.71673	2.6791	3.44562	2.9661	3.97635	3.2143	3.59819	2.9207	3.86136	3.1643	3.95339	3.3383	4.68253	3.4114	4.24934	3.137
0.0107	6.0011	1.1218				12.9	2.3733	1.7418	2.24844	1.4474	2.95012	1.8889	3.20335	2.1668	3.7	2.378	3.78846	2.7002	3.41183	2.9322	4.04643	3.2605	3.61051	2.925	3.84936	3.1552	3.93506	3.3198	4.68659	3.4093	4.25424	3.1452
0.0107	6.0117	1.086				12.9167	2.36602	1.7574	2.24997	1.4365	2.94993	1.891	3.21773	2.1876	3.71447	2.3884	3.72536	2.68	3.38554	2.9116	3.97888	3.2149	3.61653	2.9271	3.85389	3.1567	3.91795	3.3054	4.68827	3.4091	4.25452	3.1494
0.0107	5.9928	1.1252				12.9333	2.36588	1.775	2.24032	1.4273	2.94803	1.8898	3.2306	2.2009	3.7024	2.3739	3.71826	2.6761	3.40784	2.929	3.90557	3.1672	3.63301	2.9385	3.86597	3.1641	3.91447	3.3078	4.70433	3.4238	4.24907	3.1485
0.0107	5.9921	1.1524				12.95	2.36762	1.7711	2.23831	1.4185	2.9434	1.8806	3.2386	2.2041	3.70239	2.3782	3.70276	2.6716	3.46062	2.9667	3.87155	3.1464	3.66076	2.9582	3.85726	3.158	3.94101	3.3318	4.71102	3.4356	4.25296	3.1533
0.0107	5.9824	1.1372				12.9667	2.35842	1.7401	2.23548	1.4044	2.92259	1.8619	3.23657	2.2061	3.69899	2.378	3.69575	2.6725	3.55506	3.0146	3.83755	3.1265	3.70054	2.9884	3.86362	3.1638	3.9503	3.342	4.71071	3.4386	4.23051	3.1426
0.0107	5.988	1.0917				12.9833	2.35371	1.7357	2.22884	1.4019	2.91368	1.8526	3.22927	2.196	3.71925	2.3956	3.70674	2.6714	3.61193	3.0375	3.85654	3.1386	3.73747	3.0114	3.85531	3.1586	3.94772	3.3358	4.72471	3.4486	4.23127	3.151
0.0107	5.981	1.1306				13	2.34934	1.7361	2.23461	1.4148	2.89645	1.8374	3.21191	2.1674	3.71677	2.3936	3.70754	2.6724	3.5494	3.0088	3.84735	3.1309	3.73789	3.0095	3.85863	3.1578	3.93786	3.3305	4.68922	3.4259	4.22339	3.1435
0.0108	5.9597	1.1265				13.0167	2.35318	1.744	2.24786	1.4327	2.88326	1.8265	3.20929	2.1542	3.70815	2.3789	3.67554	2.6536	3.45467	2.9698	3.85413	3.1365	3.7197	2.9973	3.85249	3.1554	3.92638	3.3236	4.66396	3.4109	4.22124	3.1379
0.0108	5.9731	1.1546				13.0333	2.35495	1.7323	2.26485	1.4552	2.88371	1.8256	3.24655	2.1959	3.6956	2.3655	3.68475	2.6675	3.40327	2.9592	3.83782	3.1259	3.70905	2.993	3.84358	3.1501	3.93681	3.3342	4.643	3.4028	4.25302	3.1429
0.0108	5.9788	1.1249				13.05	2.35962	1.749	2.27028	1.4669	2.87889	1.8218	3.2428	2.1882	3.70045	2.3707	3.69043	2.6804	3.45278	2.9795	3.83613	3.1229	3.72839	3.0069	3.84571	3.1514	3.93378	3.333	4.62315	3.392	4.29638	3.1628
0.0108	5.9806	1.1353				13.0667	2.36128	1.7534	2.29592	1.5015	2.87923	1.819	3.24878	2.1905	3.69094	2.3651	3.65488	2.6598	3.44168	2.962	3.88769	3.1542	3.75901	3.0281	3.8334	3.1428	3.92983	3.3284	4.61297	3.3838	4.30278	3.1695
0.0108	5.9864	1.1352				13.0833	2.36225	1.7642	2.29388	1.4932	2.87517	1.8102	3.25505	2.1872	3.6891	2.3614	3.6212	2.6534	3.44326	2.9586	3.90906	3.1657	3.7625	3.031	3.83907	3.1442	3.92283	3.3195	4.60871	3.3812	4.31521	3.1805
0.0108	5.9581	1.1422				13.1	2.35522	1.7589	2.27271	1.4773	2.87243	1.809	3.25467	2.1836	3.67506	2.3488	3.63306	2.6548	3.42356	2.9419	3.91876	3.1718	3.77006	3.036	3.82734	3.1376	3.9356	3.3347	4.60484	3.3777	4.30368	3.176
0.0108	5.9333	1.1144				13.1167	2.35329	1.7695	2.25515	1.4605	2.89949	1.8368	3.24193	2.1691	3.66668	2.3454	3.62678	2.6382	3.40617	2.9268	3.91143	3.1659	3.73372	3.0099	3.81323	3.1281	3.94018	3.3395	4.60525	3.3822	4.29387	3.1668
0.0109	5.9544	1.1094				13.1333	2.36124	1.7674	2.24436	1.4485	2.92431	1.8671	3.23321	2.1592	3.66605	2.346	3.59747	2.6182	3.39988	2.9195	3.91106	3.1661	3.73295	3.0089	3.80276	3.1216	3.93442	3.3378	4.61253	3.3893	4.27129	3.1526
0.0109	5.9501	1.1527				13.15	2.35446	1.7532	2.23921	1.4323	2.93835	1.8827	3.26171	2.1916	3.65146	2.3372	3.60989	2.6198	3.42687	2.9389	3.9086	3.1625	3.74264	3.0151	3.79421	3.1169	3.92464	3.3244	4.63681	3.4005	4.30326	3.176
0.0109	5.9439	1.1191				13.1667	2.34317	1.7266	2.23548	1.4231	2.95461	1.8991	3.27086	2.1935	3.65076	2.3436	3.6274	2.6316	3.42878	2.933	3.90241	3.1556	3.73656	3.01	3.76707	3.0988	3.90015	3.3066	4.67742	3.4157	4.30944	3.1787
0.0109	5.9338	1.1282				13.1833	2.34333	1.7228	2.23928	1.4336	2.97214	1.9148	3.27793	2.2039	3.65082	2.3486	3.61537	2.6189	3.42274	2.9304	3.89138	3.1505	3.74678	3.0141	3.73709	3.0763	3.88277	3.2901	4.69914	3.4282	4.304	3.1748
0.0109	5.9298	1.1349				13.2	2.35081	1.7473	2.26446	1.4674	2.98429	1.9264	3.26995	2.1965	3.6411	2.3498	3.61241	2.6096	3.40444	2.9205	3.87193	3.1362	3.75563	3.0187	3.71614	3.0609	3.87259	3.2779	4.68613	3.4138	4.30366	3.176
0.0109	5.9252	1.1457				13.2167	2.35043	1.7647	2.26765	1.4778	2.9724	1.9147	3.26896	2.1941	3.62427	2.3366	3.61504	2.6106	3.41546	2.9256	3.88498	3.1443	3.74158	3.0057	3.69591	3.0474	3.86599	3.2709	4.67853	3.4131	4.2997	3.18
0.0109	5.9277	1.1186				13.2333	2.35712	1.776	2.27935	1.4961	2.97449	1.9189	3.2559	2.1763	3.63069	2.3366	3.60584	2.5972	3.4176	2.9189	3.87917	3.1398	3.71573	2.9875	3.6922	3.043	3.86422	3.2726	4.68153	3.41	4.2815	3.1753
0.0109	5.9377	1.0815				13.25	2.36215	1.7872	2.2761	1.4955	2.97895	1.9221	3.24107	2.1593	3.62573	2.3269	3.60091	2.5903	3.43777	2.9305	3.89189	3.1479	3.69957	2.9721	3.70963	3.0524	3.87999	3.2916	4.69123	3.4262	4.27202	3.1692
0.011	5.9248	1.0988				13.2667	2.36082	1.7836	2.27665	1.4924	2.9682	1.9183	3.23638	2.1517	3.62555	2.3191	3.59854	2.594	3.45742	2.9401	3.89358	3.1502	3.69705	2.9694	3.71021	3.0532	3.89934	3.3098	4.7195	3.4533	4.28401	3.1761
0.011	5.888	1.114				13.2833	2.35705	1.7897	2.27106	1.4888	2.97567	1.9267	3.22164	2.1419	3.62264	2.3144	3.60266	2.5989	3.44611	2.9352	3.89276	3.1499	3.68665	2.9629	3.71316	3.0556	3.91685	3.3263	4.70481	3.4432	4.28182	3.1715
0.011	5.9038	1.1346				13.3	2.35728	1.8059	2.26089	1.4729	2.9882	1.9346	3.23779	2.1611	3.62374	2.3167	3.61865	2.6171	3.42283	2.9152	3.89387	3.1488	3.67452	2.9555	3.70401	3.0498	3.93605	3.3428	4.74971	3.4876	4.29888	3.181
0.011	5.9411	1.1224				13.3167	2.34725	1.8061	2.2475	1.4514	2.98383	1.9291	3.25941	2.1902	3.62217	2.3097	3.60828	2.6145	3.43384	2.9195	3.86881	3.1314	3.66821	2.9539	3.70442	3.0494	3.94838	3.3524	4.80785	3.5375	4.29125	3.1785
0.011	5.9287	1.1203				13.3333	2.33576	1.797	2.23655	1.4445	2.97757	1.9251	3.27672	2.2151	3.60914	2.2983	3.61417	2.6097	3.43245	2.9133	3.87479	3.1349	3.66151	2.9476	3.73849	3.0687	3.95767	3.3589	4.82336	3.5517	4.28637	3.1724
0.011	5.9279	1.1501				13.35	2.33328	1.7896	2.23586	1.4387	2.99209	1.9382	3.27158	2.2088	3.61042	2.2958	3.61699	2.6063	3.43027	2.9143	3.85316	3.1214	3.65741	2.9475	3.73792	3.0677	3.96145	3.3622	4.83091	3.562	4.27741	3.1709
0.011	5.9251	1.1292				13.3667	2.33664	1.7916	2.22597	1.4204	2.99269	1.9425	3.24632	2.1798	3.60531	2.2889	3.60577	2.5958	3.43689	2.9149	3.86044	3.1264	3.68892	2.9694	3.73536	3.0654	3.96035	3.3573	4.83291	3.5641	4.25659	3.1628
0.0111	5.9283	1.1077				13.3833	2.33542	1.7963	2.22312	1.4206	2.98698	1.9395	3.22824	2.1616	3.61713	2.2953	3.55309	2.5869	3.42063	2.9077	3.87443	3.1359	3.69788	2.9771	3.72783	3.0607	3.96014	3.3546	4.82753	3.5667	4.23917	3.1569
0.0111	5.9307	1.0762				13.4	2.33338	1.7852	2.24511	1.4594	2.97303	1.9293	3.23657	2.1787	3.61837	2.2935	3.55602	2.5882	3.43314	2.9124	3.86882	3.132	3.69587	2.9767	3.71079	3.0505	3.95906	3.3552	4.8095	3.5572	4.22228	3.1459
0.0111	5.8896	1.0993				13.4167	2.32466	1.7598	2.2549	1.4847	2.97886	1.9341	3.24562	2.1828	3.61457	2.2922	3.54486	2.5716	3.40702	2.8859	3.89097	3.1469	3.67414	2.9624	3.70926	3.0463	3.97095	3.363	4.79455	3.5444	4.22494	3.1548
0.0111	5.8757	1.1228				13.4333	2.31844	1.735	2.26126	1.4982	2.96956	1.9233	3.23843	2.1758	3.61347	2.291	3.54623	2.5715	3.39776	2.8783	3.86214	3.1273	3.67495	2.9641	3.65291	3.0137	3.96904	3.3625	4.78085	3.5288	4.23436	3.1655
0.0111	5.8819	1.1213				13.45	2.30838	1.714	2.26249	1.5061	2.95473	1.9079	3.23969	2.1766	3.60582	2.2866	3.55229	2.5695	3.41875	2.8942	3.85661	3.1238	3.66621	2.9601	3.661	3.0178	3.95754	3.3579	4.75419	3.5052	4.23126	3.164
0.0111	5.9077	1.0717				13.4667	2.29951	1.7007	2.26754	1.5193	2.95599	1.9101	3.2438	2.1822	3.60028	2.2857	3.58101	2.5948	3.43015	2.9061	3.86205	3.1275	3.6996	2.9846	3.67049	3.0222	3.94856	3.3542	4.71215	3.4788	4.24097	3.1618
0.0111	5.879	1.0911				13.4833	2.29806	1.6921	2.25858	1.5008	2.96318	1.9111	3.22508	2.1561	3.61473	2.3061	3.58967	2.5901	3.42858	2.9065	3.88268	3.1364	3.70739	2.9912	3.67023	3.0212	3.95517	3.364	4.6725	3.4543	4.26151	3.1691
0.0112	5.8967	1.1099				13.5	2.29563	1.6852	2.24551	1.4842	2.95864	1.9044	3.20427	2.1296	3.63223	2.3171	3.57533	2.5725	3.42298	2.9011	3.89394	3.144	3.67026	2.9659	3.66337	3.0155	3.94685	3.3548	4.65066	3.4432	4.26701	3.1607
0.0112	5.8822	1.1171				13.5167	2.3006	1.6877	2.23258	1.4658	2.94218	1.8934	3.20496	2.1315	3.64338	2.3258	3.58044	2.5774	3.43053	2.9101	3.88514	3.1391	3.64118	2.9455	3.64784	3.0052	3.94079	3.3536	4.62929	3.4279	4.26102	3.1574
0.0112	5.8751	1.117				13.5333	2.31583	1.7311	2.2187	1.4499	2.93961	1.8889	3.21562	2.1474	3.6385	2.3219	3.59146	2.581	3.43474	2.9111	3.86269	3.1234	3.62454	2.9349	3.65683	3.012	3.91959	3.3394	4.6249	3.427	4.26127	3.157
0.0112	5.8917	1.0799				13.55	2.3246	1.7663	2.219	1.4376	2.94827	1.8967	3.21815	2.156	3.63596	2.3207	3.59493	2.5809	3.40504	2.8838	3.83191	3.1028	3.60643	2.921	3.65133	3.0066	3.9059	3.3262	4.67548	3.4729	4.25383	3.158
0.0112	5.8686	1.0601				13.5667	2.33511	1.7977	2.22183	1.4408	2.949	1.8963	3.22155	2.1572	3.639	2.3185	3.60949	2.5843	3.4081	2.886	3.85069	3.1165	3.59616	2.9111	3.64687	3.0022	3.90004	3.3173	4.72481	3.5193	4.25688	3.158
0.0112	5.8647	1.0626				13.5833	2.3296	1.7872	2.24184	1.4723	2.94661	1.895	3.22237	2.1619	3.64982	2.3328	3.60659	2.5816	3.40764	2.8843	3.84343	3.1115	3.5786	2.8993	3.65808	3.0095	3.89145	3.3074	4.75336	3.5451	4.25238	3.1575
0.0112	5.8406	1.0963				13.6	2.32835	1.7886	2.26026	1.4934	2.939	1.8912	3.20454	2.1383	3.6527	2.3339	3.60325	2.587	3.40378	2.882	3.83312	3.1031	3.61836	2.9252	3.65973	3.0108	3.8997	3.3136	4.77119	3.5601	4.23809	3.149
0.0113	5.8433	1.0829				13.6167	2.33153	1.7976	2.26683	1.5001	2.94172	1.897	3.18675	2.1169	3.66261	2.3466	3.56119	2.5488	3.39827	2.8764	3.83884	3.1084	3.64659	2.9419	3.65993	3.0121	3.93864	3.3389	4.79676	3.5829	4.23112	3.1519
0.0113	5.8619	1.0706				13.6333	2.33044	1.8066	2.27662	1.5154	2.91912	1.8755	3.18765	2.12	3.65914	2.3458	3.5487	2.5422	3.40281	2.8819	3.85934	3.1209	3.65729	2.9487	3.65277	3.0052	3.96464	3.3601	4.77076	3.562	4.23312	3.1466
0.0113	5.8692	1.0962				13.65	2.32866	1.809	2.27848	1.5251	2.91362	1.8707	3.20292	2.1462	3.65159	2.3296	3.56391	2.5606	3.4194	2.8965	3.86075	3.1214	3.63507	2.9351	3.64759	3.0005	3.9601	3.3579	4.75546	3.5508	4.21905	3.1448
0.0113	5.8399	1.0863				13.6667	2.32946	1.8141	2.26202	1.5068	2.91764	1.8735	3.2197	2.1656	3.64742	2.3263	3.56722	2.5558	3.40523	2.8842	3.87409	3.13	3.61345	2.9186	3.67734	3.0207	3.96125	3.3598	4.74384	3.5384	4.21617	3.1463
0.0113	5.855	1.0868				13.6833	2.32566	1.7986	2.24659	1.4812	2.92255	1.8792	3.22022	2.1679	3.63461	2.3139	3.56053	2.5454	3.39372	2.8776	3.83763	3.105	3.61695	2.9172	3.68445	3.0253	3.95291	3.3484	4.76595	3.5431	4.21299	3.1416
0.0113	5.8604	1.0512				13.7	2.32333	1.7887	2.23163	1.4611	2.94338	1.8958	3.22099	2.1633	3.63031	2.3128	3.55224	2.5369	3.38516	2.8716	3.82169	3.093	3.63819	2.9324	3.71071	3.0413	3.96799	3.3549	4.79651	3.5594	4.20233	3.1357
0.0113	5.8643	1.0464				13.7167	2.31723	1.7812	2.22346	1.4514	2.95039	1.903	3.21368	2.1577	3.6227	2.3117	3.54945	2.5351	3.3629	2.8541	3.80752	3.0832	3.66289	2.9493	3.71226	3.041	3.97943	3.3576	4.81501	3.5659	4.21067	3.1432
0.0113	5.8367	1.066				13.7333	2.31393	1.7741	2.21112	1.4403	2.94278	1.9004	3.20328	2.1397	3.633	2.3128	3.55315	2.5379	3.35566	2.8492	3.79277	3.0731	3.67691	2.959	3.70674	3.0382	3.97225	3.3528	4.79798	3.5502	4.22788	3.1561
0.0114	5.832	1.0594				13.75	2.31258	1.7663	2.19631	1.4301	2.93287	1.8938	3.19541	2.1248	3.62219	2.3023	3.54361	2.5315	3.35655	2.849	3.79033	3.0715	3.69353	2.9716	3.7081	3.0394	3.95766	3.3432	4.77952	3.5346	4.2327	3.1634
0.0114	5.8484	1.016				13.7667	2.30643	1.758	2.20699	1.4443	2.92307	1.885	3.22465	2.1595	3.61479	2.301	3.54337	2.531	3.3426	2.8383	3.83157	3.0994	3.66456	2.9527	3.71824	3.047	3.94272	3.3307	4.79542	3.5537	4.24622	3.1763
0.0114	5.8426	1.0409				13.7833	2.29898	1.7531	2.23808	1.4941	2.93163	1.8903	3.23944	2.1793	3.60974	2.2962	3.55109	2.5393	3.32464	2.8241	3.85593	3.114	3.63445	2.9333	3.72265	3.0491	3.92035	3.3145	4.78041	3.5458	4.26787	3.1918
0.0114	5.8425	1.055				13.8	2.29034	1.7339	2.2423	1.501	2.9393	1.8986	3.2337	2.1719	3.61105	2.303	3.55028	2.5364	3.30769	2.8091	3.86827	3.1225	3.63392	2.9327	3.72048	3.047	3.90716	3.3059	4.78556	3.554	4.26689	3.1953
0.0114	5.8386	1.0662				13.8167	2.28891	1.7241	2.25408	1.5047	2.94678	1.9021	3.22377	2.1629	3.60744	2.2983	3.55912	2.5471	3.31163	2.8112	3.85806	3.1151	3.60732	2.9151	3.71133	3.0413	3.89555	3.2999	4.77773	3.55	4.25881	3.193
0.0114	5.8575	1.0579				13.8333	2.29523	1.7371	2.25934	1.5029	2.93602	1.8905	3.21053	2.1476	3.61497	2.303	3.57399	2.5637	3.36471	2.8584	3.84719	3.1067	3.63524	2.9346	3.70629	3.0385	3.90897	3.3122	4.76376	3.5402	4.27648	3.2027
0.0114	5.8721	1.0549				13.85	2.29198	1.7262	2.25395	1.4908	2.92089	1.8757	3.19471	2.1304	3.62284	2.3062	3.56542	2.5525	3.35472	2.8503	3.83706	3.1008	3.65176	2.9448	3.70891	3.0397	3.91373	3.3203	4.73904	3.5222	4.27891	3.202
0.0115	5.8526	1.094				13.8667	2.29275	1.7188	2.24154	1.4718	2.91182	1.8711	3.1701	2.1011	3.61266	2.2975	3.5747	2.5611	3.35463	2.846	3.83972	3.1039	3.64289	2.9367	3.71918	3.046	3.91841	3.3264	4.74344	3.5275	4.28782	3.2114
0.0115	5.8478	1.1091				13.8833	2.30457	1.7402	2.2304	1.4543	2.90414	1.8672	3.16524	2.1027	3.60231	2.2883	3.55554	2.5413	3.34742	2.8414	3.85824	3.1151	3.61767	2.9185	3.71328	3.0416	3.90771	3.321	4.74116	3.5251	4.2886	3.2166
0.0115	5.849	1.094				13.9	2.31381	1.7624	2.21758	1.4385	2.91619	1.8807	3.16615	2.1051	3.60047	2.2855	3.55604	2.5367	3.34264	2.8368	3.85419	3.1125	3.59475	2.9006	3.69264	3.0283	3.8995	3.318	4.74986	3.5349	4.28134	3.214
0.0115	5.8458	1.0835				13.9167	2.31177	1.7751	2.21271	1.4309	2.93214	1.8932	3.1676	2.1092	3.61656	2.2878	3.5508	2.5294	3.3539	2.8398	3.82563	3.0947	3.57548	2.8891	3.68609	3.0234	3.88504	3.3094	4.73747	3.5229	4.29074	3.2163
0.0115	5.8525	1.0714				13.9333	2.31317	1.7952	2.20146	1.423	2.93235	1.8935	3.16576	2.1084	3.61868	2.2931	3.54218	2.5225	3.35441	2.8388	3.82509	3.0931	3.56335	2.8766	3.67741	3.0168	3.88692	3.3136	4.73818	3.5269	4.30705	3.2344
0.0115	5.8133	1.0735				13.95	2.32034	1.8125	2.19965	1.4304	2.94514	1.9062	3.15993	2.1016	3.62212	2.2941	3.53944	2.5146	3.35026	2.8357	3.81818	3.0874	3.56328	2.8751	3.67371	3.0161	3.91294	3.3325	4.73351	3.5136	4.32134	3.2449
0.0115	5.8102	1.0464				13.9667	2.31296	1.7917	2.22005	1.4517	2.94824	1.9144	3.1538	2.0981	3.62529	2.2997	3.54231	2.5195	3.35829	2.8416	3.82133	3.0891	3.58646	2.8908	3.68023	3.0202	3.92383	3.3418	4.72586	3.4887	4.3336	3.2544
0.0116	5.8104	1.0382				13.9833	2.30214	1.7582	2.22896	1.4637	2.93847	1.9066	3.13518	2.0739	3.62976	2.3078	3.5244	2.5083	3.34286	2.8282	3.81779	3.0862	3.60276	2.9041	3.68023	3.0206	3.92513	3.3454	4.69318	3.4647	4.3652	3.2759
0.0116	5.799	1.0433				14	2.30389	1.762	2.23355	1.4649	2.93501	1.9081	3.13857	2.0701	3.62464	2.3046	3.51963	2.5032	3.31526	2.8074	3.82681	3.0922	3.6158	2.9129	3.66685	3.0108	3.90583	3.333	4.6638	3.4484	4.38249	3.2907
0.0116	5.8009	1.0243				14.0167	2.29919	1.7565	2.23182	1.4617	2.93409	1.905	3.14861	2.0872	3.63006	2.3021	3.54308	2.5172	3.32394	2.8141	3.82832	3.0931	3.61546	2.9129	3.64452	2.9947	3.89814	3.3277	4.65033	3.4398	4.37449	3.2742
0.0116	5.7876	1.0827				14.0333	2.29916	1.7609	2.22188	1.4477	2.93841	1.9072	3.16343	2.1056	3.62266	2.2969	3.53979	2.5116	3.3105	2.8029	3.84335	3.1032	3.58396	2.8911	3.61647	2.9749	3.90815	3.335	4.62434	3.4255	4.38294	3.2823
0.0116	5.7879	1.078				14.05	2.29881	1.7483	2.22226	1.4566	2.94425	1.9141	3.18267	2.1252	3.6048	2.2841	3.54233	2.5074	3.3372	2.8246	3.83914	3.1019	3.59189	2.8941	3.59207	2.958	3.92603	3.3502	4.64147	3.4442	4.38205	3.2829
0.0116	5.8011	1.0676				14.0667	2.30205	1.7465	2.22105	1.4608	2.94199	1.9123	3.18655	2.131	3.60838	2.2879	3.54028	2.5001	3.32594	2.8146	3.83053	3.0973	3.59466	2.8953	3.60515	2.9658	3.92825	3.3534	4.68707	3.4803	4.37946	3.282
0.0116	5.8172	1.0544				14.0833	2.30267	1.7367	2.22299	1.4731	2.93063	1.9035	3.17541	2.1222	3.61404	2.2912	3.54584	2.502	3.31415	2.8052	3.80365	3.0765	3.60525	2.9032	3.63557	2.9863	3.92469	3.3527	4.70405	3.4946	4.40076	3.2919
0.0117	5.7999	1.0672				14.1	2.30848	1.7437	2.2051	1.4521	2.92806	1.8979	3.15665	2.0952	3.60999	2.2856	3.55531	2.5119	3.2933	2.7865	3.80797	3.0769	3.61442	2.9057	3.67718	3.0132	3.91027	3.3406	4.72647	3.5232	4.39867	3.2988
0.0117	5.7908	1.0971				14.1167	2.31165	1.762	2.20294	1.4419	2.91452	1.8869	3.14684	2.0852	3.5958	2.2792	3.54061	2.4981	3.28734	2.7801	3.80169	3.0726	3.61537	2.9032	3.71846	3.041	3.91869	3.345	4.71363	3.5183	4.39327	3.2993
0.0117	5.7854	1.0669				14.1333	2.31008	1.7603	2.20955	1.4439	2.90935	1.8815	3.14732	2.0894	3.57435	2.2707	3.53011	2.488	3.26742	2.7618	3.79843	3.0713	3.59701	2.8916	3.74	3.0552	3.92336	3.3512	4.722	3.53	4.40578	3.3097
0.0117	5.7958	1.0527				14.15	2.30676	1.7688	2.22233	1.4728	2.9116	1.8827	3.15775	2.1058	3.55597	2.2624	3.53163	2.488	3.25185	2.7494	3.79056	3.0685	3.55939	2.8684	3.76622	3.0701	3.91063	3.3434	4.72912	3.5373	4.39921	3.3074
0.0117	5.7924	1.0636				14.1667	2.30545	1.7615	2.2307	1.4792	2.92333	1.8903	3.15743	2.1035	3.5402	2.253	3.537	2.4943	3.2475	2.7423	3.77205	3.055	3.54223	2.8571	3.78381	3.0814	3.89285	3.3311	4.7138	3.5263	4.38736	3.3017
0.0117	5.7731	1.0717				14.1833	2.31151	1.767	2.23046	1.4758	2.93653	1.8998	3.15774	2.1011	3.53127	2.248	3.52773	2.489	3.26614	2.7547	3.781	3.0599	3.52838	2.8489	3.83116	3.1138	3.8958	3.3358	4.71717	3.5332	4.43435	3.3357
0.0117	5.7698	1.0404				14.2	2.30995	1.7643	2.21545	1.4604	2.94467	1.9062	3.15501	2.0924	3.52195	2.2436	3.52	2.4824	3.32171	2.8006	3.79482	3.0689	3.53175	2.851	3.81838	3.1047	3.92112	3.3567	4.71479	3.5333	4.47007	3.3626
0.0117	5.7732	1.0588				14.2167	2.31115	1.7634	2.20231	1.4522	2.9458	1.9061	3.14528	2.0773	3.51494	2.2427	3.53056	2.4927	3.33373	2.8122	3.785	3.0612	3.516	2.8392	3.78947	3.085	3.91946	3.3514	4.71065	3.5312	4.46567	3.3591
0.0118	5.7749	1.0299				14.2333	2.31052	1.7719	2.20125	1.4512	2.92374	1.8901	3.1427	2.0692	3.51325	2.2449	3.51583	2.4833	3.33678	2.8133	3.75955	3.0443	3.50333	2.8319	3.79362	3.0849	3.92164	3.3533	4.71355	3.5348	4.46786	3.3608
0.0118	5.7869	1.0059				14.25	2.31071	1.7721	2.21095	1.4617	2.92138	1.8909	3.15519	2.085	3.51293	2.2487	3.53217	2.5068	3.3518	2.8235	3.73406	3.0284	3.49544	2.8268	3.80626	3.0916	3.91032	3.3437	4.68735	3.5099	4.48839	3.3783
0.0118	5.7741	1.0555				14.2667	2.31095	1.7676	2.22274	1.4715	2.94146	1.9077	3.15623	2.093	3.50307	2.2359	3.53154	2.5068	3.35303	2.8224	3.73973	3.033	3.48385	2.8193	3.83265	3.1095	3.90808	3.3415	4.66691	3.4851	4.48963	3.3822
0.0118	5.7781	1.0759				14.2833	2.30703	1.7411	2.21496	1.4561	2.94038	1.9058	3.16601	2.1019	3.48823	2.2266	3.5328	2.5094	3.37478	2.8394	3.75058	3.0386	3.48233	2.8197	3.83273	3.1089	3.90522	3.3364	4.66232	3.4647	4.48057	3.3747
0.0118	5.751	1.0476				14.3	2.29897	1.7269	2.20301	1.4367	2.92913	1.8945	3.17167	2.096	3.50244	2.2349	3.53351	2.5099	3.36344	2.8287	3.73506	3.0282	3.46057	2.8054	3.82399	3.1051	3.906	3.336	4.67278	3.4623	4.46627	3.3678
0.0118	5.7476	1.0333				14.3167	2.29136	1.707	2.19367	1.4263	2.91883	1.8812	3.16418	2.0873	3.53326	2.2488	3.51084	2.4882	3.3733	2.8342	3.74051	3.0315	3.46126	2.8061	3.80837	3.0947	3.89242	3.3224	4.68452	3.4511	4.47899	3.3807
0.0119	5.7629	1.0243				14.3333	2.28311	1.6976	2.18779	1.4129	2.91618	1.8814	3.15514	2.0803	3.53705	2.2432	3.49528	2.469	3.35111	2.8143	3.72202	3.0194	3.50128	2.8331	3.78025	3.0765	3.8682	3.3025	4.65275	3.4282	4.45024	3.3677
0.0119	5.7448	1.0413				14.35	2.2751	1.6918	2.17585	1.4067	2.91554	1.8847	3.13554	2.0595	3.55681	2.2606	3.49254	2.4641	3.32517	2.794	3.72549	3.0199	3.52221	2.8482	3.75428	3.0582	3.84816	3.2865	4.62801	3.415	4.42693	3.3494
0.0119	5.7329	1.08				14.3667	2.27746	1.7089	2.17972	1.4226	2.90803	1.884	3.13371	2.0624	3.56236	2.2528	3.49303	2.465	3.32333	2.7979	3.73187	3.0245	3.52903	2.8538	3.76306	3.063	3.8309	3.2718	4.62346	3.4123	4.40179	3.3354
0.0119	5.7565	1.0245				14.3833	2.29062	1.7328	2.19561	1.4481	2.91667	1.8961	3.14721	2.0733	3.56043	2.2475	3.49822	2.4668	3.31913	2.7987	3.70141	3.0048	3.52781	2.8534	3.7538	3.0569	3.83813	3.2732	4.66993	3.4519	4.40603	3.3383
0.0119	5.7475	1.0262				14.4	2.29444	1.7509	2.21093	1.4628	2.92405	1.9016	3.14977	2.0753	3.56372	2.2508	3.51805	2.4798	3.29756	2.7818	3.70327	3.0045	3.50896	2.8419	3.74106	3.0486	3.86911	3.2981	4.7025	3.4879	4.40765	3.3313
0.0119	5.7341	1.0447				14.4167	2.29332	1.7644	2.21782	1.4721	2.94049	1.916	3.14734	2.0729	3.57284	2.2486	3.51143	2.4718	3.30687	2.7879	3.69596	3.0002	3.53272	2.8579	3.73262	3.042	3.86557	3.2938	4.73028	3.5038	4.38312	3.3093
0.0119	5.7354	1.0339				14.4333	2.28973	1.7539	2.22913	1.4796	2.94376	1.9151	3.15306	2.0765	3.56939	2.2425	3.51639	2.4705	3.2959	2.7778	3.72345	3.0179	3.54849	2.8668	3.72365	3.0369	3.87887	3.304	4.77005	3.5338	4.36242	3.2938
0.0119	5.7006	1.0431				14.45	2.28844	1.7366	2.23062	1.4881	2.94305	1.91	3.14466	2.0699	3.57744	2.2461	3.53823	2.4892	3.3247	2.7964	3.74342	3.0298	3.53634	2.8575	3.70354	3.023	3.89008	3.3145	4.79651	3.5633	4.32629	3.2727
0.0119	5.7256	1.0231				14.4667	2.29127	1.7299	2.22085	1.4709	2.94763	1.9192	3.13687	2.0553	3.57246	2.2414	3.53207	2.4817	3.33577	2.802	3.72397	3.0139	3.53216	2.8541	3.6858	3.01	3.88926	3.3186	4.78186	3.5544	4.33088	3.2805
0.012	5.7398	1.033				14.4833	2.29422	1.7554	2.20891	1.448	2.93418	1.912	3.13679	2.0531	3.57594	2.241	3.53252	2.4768	3.39689	2.8263	3.71698	3.0079	3.51284	2.8416	3.6541	2.9885	3.88673	3.3208	4.77356	3.5495	4.32014	3.275
0.012	5.7281	1.0449				14.5	2.29684	1.7729	2.19214	1.4313	2.93594	1.9159	3.14568	2.0693	3.58167	2.2404	3.53298	2.4768	3.42965	2.838	3.72646	3.0161	3.49054	2.8278	3.63769	2.9763	3.87622	3.3146	4.73812	3.5336	4.31854	3.2764
0.012	5.6886	1.063				14.5167	2.29339	1.7687	2.18411	1.4199	2.93678	1.9134	3.15463	2.0817	3.58199	2.244	3.53766	2.482	3.29364	2.7601	3.72169	3.0152	3.4912	2.8271	3.62225	2.9644	3.86641	3.3088	4.72859	3.535	4.35404	3.2985
0.012	5.7	1.0416				14.5333	2.2921	1.7826	2.17754	1.42	2.93189	1.9045	3.14921	2.0741	3.59048	2.2581	3.55076	2.4954	3.15313	2.6843	3.75112	3.0343	3.48085	2.8207	3.63265	2.9703	3.85857	3.3039	4.72215	3.5383	4.39037	3.3093
0.012	5.7339	1.0276				14.55	2.30246	1.8254	2.18085	1.435	2.91776	1.8928	3.15851	2.0847	3.59108	2.2525	3.56264	2.4999	3.20476	2.7123	3.75724	3.0387	3.46334	2.8099	3.6454	2.9772	3.85238	3.2989	4.74126	3.5491	4.41933	3.3159
0.012	5.717	1.0465				14.5667	2.29489	1.8019	2.19363	1.4574	2.91034	1.8867	3.14594	2.0745	3.58651	2.2511	3.57859	2.5189	3.24668	2.7417	3.80323	3.0692	3.45479	2.8026	3.65093	2.9814	3.84429	3.295	4.74547	3.5479	4.41153	3.3122
0.012	5.706	1.0496				14.5833	2.29742	1.8053	2.20195	1.4664	2.9213	1.8957	3.12537	2.0563	3.5728	2.2398	3.57774	2.5152	3.26205	2.7534	3.7962	3.0674	3.45285	2.798	3.63509	2.9714	3.8389	3.2918	4.75201	3.5548	4.42213	3.3244
0.012	5.7031	1.0404				14.6	2.28748	1.7889	2.20755	1.4661	2.91154	1.8886	3.11598	2.0441	3.56178	2.2342	3.56747	2.504	3.26724	2.7509	3.79783	3.0652	3.44983	2.797	3.63135	2.9675	3.83515	3.2901	4.73801	3.5435	4.41423	3.3186
0.0121	5.7044	1.0165				14.6167	2.28955	1.7802	2.19935	1.4533	2.89877	1.8815	3.12757	2.0542	3.55471	2.2272	3.55615	2.4958	3.265	2.7488	3.78208	3.0545	3.44866	2.7968	3.6205	2.9598	3.83529	3.29	4.72535	3.5221	4.4217	3.3261
0.0121	5.7173	1.0112				14.6333	2.2822	1.7754	2.19404	1.4388	2.89672	1.876	3.1412	2.0687	3.54826	2.2207	3.54828	2.4887	3.28138	2.7553	3.74584	3.0335	3.44084	2.7918	3.61515	2.9561	3.83053	3.2897	4.7136	3.5227	4.40706	3.3204
0.0121	5.6921	1.0476				14.65	2.27553	1.7654	2.19825	1.441	2.90954	1.8851	3.15874	2.0891	3.5397	2.214	3.54063	2.4771	3.2742	2.7523	3.72114	3.0177	3.444	2.7942	3.60106	2.9463	3.82411	3.2844	4.71702	3.5279	4.39713	3.3139
0.0121	5.7017	1.0607				14.6667	2.26528	1.7355	2.19767	1.4447	2.91942	1.8932	3.1485	2.0856	3.54618	2.2181	3.54603	2.4844	3.273	2.7477	3.73458	3.0242	3.45077	2.7983	3.58167	2.9325	3.80553	3.2671	4.71837	3.5344	4.37794	3.3061
0.0121	5.7066	1.0482				14.6833	2.26782	1.7261	2.19429	1.4523	2.91293	1.8871	3.1301	2.0688	3.55406	2.2226	3.54759	2.4867	3.27793	2.7498	3.71906	3.0124	3.44998	2.7977	3.56037	2.9179	3.80923	3.2639	4.71771	3.5409	4.36504	3.3049
0.0121	5.7136	1.0032				14.7	2.28135	1.746	2.18857	1.4579	2.90986	1.8797	3.11293	2.0503	3.54891	2.2236	3.53635	2.4785	3.29003	2.7609	3.71769	3.0102	3.4512	2.7995	3.53807	2.9038	3.82181	3.2705	4.725	3.5457	4.36781	3.3097
0.0121	5.6961	1.0197				14.7167	2.2807	1.7404	2.17341	1.44	2.91157	1.8827	3.09253	2.0322	3.53315	2.2131	3.5382	2.4774	3.28288	2.7573	3.7299	3.0184	3.45489	2.8017	3.51674	2.8895	3.81951	3.2675	4.67089	3.5027	4.38584	3.3164
0.0121	5.6841	1.0346				14.7333	2.28795	1.7675	2.16773	1.427	2.90126	1.8797	3.10062	2.0446	3.51267	2.2045	3.54194	2.4746	3.26874	2.7468	3.74466	3.0276	3.49054	2.8241	3.53011	2.8976	3.82031	3.2708	4.6337	3.4717	4.36642	3.299
0.0121	5.6921	1.0086				14.75	2.28365	1.7707	2.16767	1.4167	2.89457	1.8757	3.10687	2.0509	3.50253	2.1953	3.55304	2.4774	3.27627	2.7483	3.76344	3.0425	3.49289	2.825	3.54314	2.9063	3.82575	3.275	4.6037	3.4506	4.37124	3.2992
0.0123	5.6991	0.9973				14.7667	2.27841	1.7645	2.16212	1.4055	2.89806	1.8793	3.11986	2.0608	3.50569	2.1942	3.54717	2.473	3.26957	2.7406	3.78182	3.0554	3.49282	2.8241	3.54789	2.9096	3.83961	3.2831	4.5915	3.4423	4.36451	3.2957
0.0123	5.6936	0.9824				14.7833	2.27601	1.7668	2.16207	1.4118	2.91748	1.8935	3.12305	2.0671	3.51763	2.201	3.54808	2.4734	3.27168	2.7399	3.7571	3.0426	3.50112	2.8306	3.56304	2.9199	3.85425	3.2929	4.58584	3.4401	4.36646	3.2979
0.0123	5.6727	0.9935				14.8	2.27164	1.7486	2.1806	1.4436	2.92192	1.8974	3.11827	2.0636	3.52176	2.2037	3.53219	2.4598	3.27157	2.7375	3.74193	3.0359	3.50586	2.8344	3.58513	2.935	3.85287	3.2895	4.56481	3.4241	4.36937	3.2987
0.0123	5.6756	0.9977				14.8167	2.26942	1.7354	2.19417	1.46	2.92515	1.9033	3.11345	2.0597	3.51368	2.1963	3.52471	2.4535	3.25122	2.722	3.76484	3.0506	3.53064	2.8503	3.59513	2.9423	3.85346	3.2853	4.54579	3.4092	4.37524	3.2944
0.0123	5.6769	1.0301				14.8333	2.27405	1.7508	2.21192	1.4922	2.9155	1.8953	3.1037	2.0481	3.52259	2.2025	3.51788	2.4461	3.227	2.7022	3.75789	3.0477	3.54556	2.8578	3.62625	2.9617	3.84328	3.2733	4.53024	3.3945	4.36082	3.2796
0.0123	5.6876	1.0019				14.85	2.27462	1.7502	2.2133	1.4931	2.8987	1.8811	3.10726	2.0531	3.52335	2.2019	3.51536	2.4422	3.20869	2.6887	3.80881	3.0807	3.53816	2.8495	3.62326	2.9592	3.85549	3.2753	4.5215	3.3841	4.35479	3.2844
0.0123	5.6856	1.017				14.8667	2.27213	1.7437	2.21165	1.4866	2.88881	1.8706	3.1212	2.0678	3.52288	2.1988	3.50292	2.4317	3.21772	2.6933	3.80127	3.0761	3.52885	2.8441	3.63588	2.9665	3.87789	3.2905	4.57246	3.4117	4.33997	3.2833
0.0123	5.662	1.0464				14.8833	2.27425	1.7551	2.20178	1.484	2.89842	1.8796	3.11508	2.0693	3.5279	2.2043	3.50997	2.4395	3.25415	2.7219	3.80403	3.076	3.52657	2.8422	3.66057	2.9814	3.87228	3.2844	4.61932	3.4461	4.32782	3.2752
0.0123	5.6805	1.0155				14.9	2.27679	1.7701	2.18026	1.4633	2.90378	1.8861	3.1216	2.0796	3.52435	2.2025	3.52335	2.4495	3.25552	2.7249	3.81006	3.0795	3.50566	2.8279	3.67287	2.989	3.85725	3.2712	4.65517	3.4744	4.31996	3.2703
0.0124	5.6906	1.0028				14.9167	2.28426	1.797	2.17301	1.4514	2.90007	1.8783	3.11722	2.0735	3.522	2.1984	3.5139	2.4431	3.27919	2.7404	3.80829	3.0809	3.48508	2.8113	3.68738	2.9984	3.827	3.2531	4.65779	3.4787	4.32005	3.2738
0.0124	5.669	1.0361				14.9333	2.28067	1.7853	2.17231	1.4495	2.91038	1.8887	3.11205	2.0664	3.52505	2.2013	3.5074	2.4376	3.2812	2.7426	3.78279	3.0675	3.47777	2.8044	3.67596	2.9912	3.80383	3.233	4.67323	3.4924	4.3016	3.2649
0.0124	5.6555	1.0107				14.95	2.28383	1.7798	2.17637	1.4566	2.91435	1.8897	3.10191	2.0426	3.51573	2.196	3.51039	2.4398	3.28939	2.7484	3.7736	3.058	3.49692	2.8158	3.64859	2.972	3.79663	3.2251	4.69478	3.513	4.2822	3.2553
0.0124	5.6628	1.0547				14.9667	2.27632	1.7527	2.18509	1.4666	2.91429	1.8915	3.08937	2.0293	3.528	2.2122	3.51562	2.4411	3.27652	2.7364	3.76209	3.0503	3.50454	2.8188	3.61609	2.9514	3.81793	3.243	4.70788	3.5239	4.26109	3.2442
0.0124	5.6598	1.0136				14.9833	2.27696	1.7458	2.18223	1.4654	2.89052	1.8742	3.11701	2.063	3.51682	2.2074	3.51909	2.4451	3.25248	2.7188	3.78822	3.062	3.51009	2.8227	3.62499	2.957	3.79865	3.2294	4.67929	3.5001	4.24827	3.2349
0.0124	5.6564	0.9985				15	2.28038	1.7575	2.16987	1.4544	2.88736	1.8736	3.11227	2.0633	3.50123	2.1961	3.51086	2.4404	3.24065	2.7089	3.77499	3.0527	3.4976	2.8158	3.63476	2.9617	3.7821	3.2188	4.64603	3.4722	4.22986	3.2285
0.0124	5.6606	0.982				15.0167	2.28341	1.7767	2.16446	1.449	2.8904	1.8756	3.10612	2.0535	3.50461	2.198	3.48896	2.4232	3.22489	2.6943	3.78859	3.0621	3.48353	2.8078	3.62944	2.959	3.77142	3.2071	4.61757	3.4482	4.21974	3.2191
0.0124	5.6355	0.975				15.0333	2.28852	1.7925	2.17122	1.4573	2.8911	1.8763	3.12062	2.0715	3.50202	2.1946	3.48604	2.4242	3.21638	2.6888	3.78686	3.0588	3.45364	2.7885	3.62254	2.954	3.76305	3.2034	4.61528	3.4485	4.22897	3.218
0.0125	5.6253	1.0007				15.05	2.29403	1.7955	2.17776	1.4649	2.89624	1.8843	3.11331	2.0593	3.49589	2.1858	3.46554	2.4049	3.2247	2.693	3.80324	3.0682	3.42992	2.7719	3.59982	2.9398	3.79056	3.2275	4.63891	3.4676	4.23683	3.2124
0.0125	5.6391	1.0014				15.0667	2.29535	1.7883	2.18992	1.4781	2.89871	1.8835	3.0874	2.0357	3.50383	2.1966	3.45677	2.4016	3.22345	2.6886	3.77364	3.051	3.40873	2.7562	3.57381	2.9233	3.84137	3.2706	4.66408	3.4843	4.24612	3.2189
0.0125	5.6815	0.9564				15.0833	2.28926	1.7774	2.1878	1.4755	2.88382	1.8698	3.07344	2.0207	3.49799	2.1871	3.46294	2.4095	3.24698	2.7054	3.75844	3.0429	3.39505	2.7471	3.5558	2.9119	3.90539	3.3212	4.66527	3.4964	4.25056	3.2122
0.0125	5.6664	0.9714				15.1	2.29181	1.7733	2.18244	1.4611	2.87189	1.8628	3.07586	2.0284	3.49989	2.1876	3.45488	2.4028	3.22881	2.6934	3.74339	3.0333	3.39284	2.7471	3.53863	2.9013	3.91608	3.3309	4.65079	3.4898	4.23943	3.2028
0.0125	5.6453	0.9882				15.1167	2.28912	1.7845	2.1861	1.4685	2.8732	1.8656	3.07929	2.0343	3.50074	2.1901	3.45055	2.4025	3.21237	2.6797	3.75143	3.0365	3.38816	2.7444	3.53718	2.9009	3.91786	3.3324	4.66596	3.5048	4.22779	3.1949
0.0125	5.6573	1.0004				15.1333	2.27804	1.7723	2.18688	1.4769	2.88218	1.8722	3.09642	2.0487	3.50518	2.1978	3.43709	2.3915	3.20344	2.6741	3.77048	3.048	3.38268	2.7395	3.55757	2.9145	3.91784	3.3376	4.68501	3.5149	4.25001	3.2129
0.0125	5.6562	1.0008				15.15	2.2787	1.767	2.17631	1.4728	2.88487	1.8729	3.08624	2.043	3.50345	2.1958	3.44669	2.4	3.20439	2.6759	3.75244	3.0384	3.38085	2.7391	3.56196	2.916	3.90291	3.3255	4.6884	3.5027	4.23012	3.2088
0.0125	5.6521	0.9712				15.1667	2.27431	1.7484	2.1709	1.4686	2.87928	1.8666	3.09097	2.0439	3.50528	2.198	3.43649	2.3893	3.18472	2.66	3.73086	3.0276	3.37349	2.7338	3.57193	2.9206	3.90576	3.3242	4.66304	3.4789	4.20758	3.1925
0.0125	5.6516	0.9753				15.1833	2.27171	1.7465	2.17288	1.4615	2.89308	1.879	3.08548	2.04	3.50521	2.2017	3.4322	2.3847	3.16779	2.645	3.71573	3.0189	3.36395	2.7275	3.58368	2.9233	3.90392	3.3199	4.63778	3.4607	4.26454	3.2377
0.0126	5.6431	0.9935				15.2	2.2666	1.7503	2.16602	1.4411	2.893	1.8778	3.0795	2.0295	3.49467	2.1882	3.4396	2.3859	3.18144	2.6555	3.7318	3.0294	3.38376	2.7409	3.57417	2.9094	3.91572	3.3309	4.60888	3.4417	4.25768	3.2363
0.0126	5.6197	0.9957				15.2167	2.27671	1.7571	2.16325	1.4387	2.88424	1.8703	3.0762	2.0269	3.49657	2.1866	3.44684	2.386	3.22751	2.6846	3.73288	3.0249	3.39917	2.7499	3.56846	2.9036	3.9368	3.3541	4.63704	3.4583	4.24471	3.2294
0.0126	5.6539	0.9626				15.2333	2.27856	1.7695	2.16854	1.4479	2.88054	1.8695	3.08409	2.0322	3.50202	2.1883	3.50708	2.4164	3.20996	2.669	3.71317	3.0142	3.40519	2.7531	3.5651	2.8996	3.9408	3.3597	4.63933	3.4638	4.23321	3.2227
0.0126	5.6618	0.9651				15.25	2.28608	1.777	2.17612	1.4563	2.87645	1.8675	3.09223	2.0416	3.49855	2.1883	3.49225	2.4035	3.2174	2.6759	3.70593	3.0058	3.37975	2.7378	3.53533	2.8808	3.92833	3.3544	4.66437	3.4817	4.23677	3.224
0.0126	5.6236	0.9641				15.2667	2.28027	1.7664	2.17694	1.4595	2.88551	1.8757	3.10205	2.0552	3.49682	2.1831	3.4677	2.3911	3.21955	2.6793	3.71263	3.0101	3.3976	2.7499	3.51939	2.8702	3.93128	3.3582	4.67923	3.4908	4.22753	3.2175
0.0126	5.6059	0.9912				15.2833	2.27059	1.7457	2.17161	1.4567	2.89138	1.8821	3.10307	2.0538	3.49394	2.1785	3.4599	2.3944	3.24596	2.6954	3.68099	2.9878	3.42811	2.7694	3.50461	2.8603	3.91853	3.3491	4.69505	3.4949	4.21851	3.2117
0.0126	5.6093	0.9709				15.3	2.25959	1.7232	2.16723	1.4446	2.89802	1.888	3.09181	2.0482	3.49009	2.1757	3.38492	2.3623	3.24523	2.6934	3.67226	2.9799	3.42922	2.7704	3.48527	2.846	3.91522	3.3497	4.65781	3.4745	4.22652	3.2194
0.0126	5.6172	0.9503				15.3167	2.24833	1.7102	2.16359	1.4424	2.89564	1.8866	3.08519	2.0357	3.48993	2.1809	3.43303	2.3861	3.23595	2.6851	3.65388	2.968	3.43731	2.7761	3.45636	2.8278	3.92147	3.3589	4.65408	3.4717	4.23463	3.2285
0.0126	5.5986	0.9815				15.3333	2.24291	1.7031	2.16789	1.4573	2.89509	1.8886	3.07338	2.0227	3.48761	2.1775	3.45138	2.3927	3.22308	2.6796	3.66046	2.9722	3.43044	2.7723	3.43503	2.8158	3.90389	3.3452	4.66124	3.483	4.24346	3.2341
0.0127	5.5989	0.9916				15.35	2.25222	1.7164	2.16884	1.4651	2.87718	1.8723	3.08144	2.0391	3.48337	2.1699	3.43249	2.3749	3.23829	2.6927	3.69562	2.9955	3.42138	2.7669	3.42281	2.8099	3.89937	3.3349	4.66341	3.4924	4.24072	3.2327
0.0127	5.6281	0.961				15.3667	2.26756	1.7537	2.17461	1.4669	2.8645	1.8641	3.08194	2.0419	3.4721	2.1619	3.42195	2.3715	3.25538	2.7021	3.68665	2.9906	3.42955	2.7716	3.42649	2.8126	3.90203	3.3366	4.65062	3.4872	4.24025	3.2337
0.0127	5.6189	0.9889				15.3833	2.27156	1.7578	2.18541	1.4744	2.86962	1.8672	3.08763	2.046	3.46923	2.1606	3.40577	2.3648	3.22921	2.6861	3.67247	2.9783	3.44638	2.7816	3.47307	2.8441	3.88498	3.3262	4.62846	3.4745	4.24013	3.2327
0.0127	5.5787	1.0011				15.4	2.2712	1.769	2.17873	1.4607	2.86754	1.8667	3.08815	2.0455	3.47097	2.1588	3.41018	2.3628	3.22196	2.6816	3.67663	2.9758	3.46453	2.7949	3.49929	2.864	3.87674	3.3222	4.58941	3.4457	4.24614	3.2396
0.0127	5.6099	1.0064				15.4167	2.26686	1.7814	2.16885	1.4425	2.8745	1.8686	3.07995	2.0356	3.47819	2.1614	3.42298	2.3756	3.21381	2.6761	3.67698	2.9762	3.46642	2.7959	3.51263	2.8751	3.86825	3.3174	4.55882	3.424	4.24586	3.2439
0.0127	5.607	0.9972				15.4333	2.25725	1.774	2.16866	1.4516	2.87159	1.867	3.07208	2.025	3.47729	2.1669	3.41585	2.3689	3.21101	2.6719	3.6548	2.9651	3.45306	2.7849	3.51648	2.8778	3.85757	3.3101	4.53514	3.4057	4.23727	3.2407
0.0127	5.6185	0.9784				15.45	2.25665	1.769	2.16046	1.4474	2.87218	1.8719	3.06	2.0034	3.46554	2.1589	3.40927	2.3636	3.23379	2.6838	3.66518	2.9709	3.44785	2.7773	3.54878	2.8964	3.8664	3.3163	4.51496	3.3912	4.23647	3.2445
0.0127	5.583	0.9762				15.4667	2.2591	1.7697	2.15953	1.4472	2.87063	1.8685	3.07013	2.0126	3.46394	2.1541	3.40132	2.357	3.23395	2.6826	3.63922	2.9562	3.45895	2.7837	3.58257	2.9171	3.85926	3.3092	4.50889	3.3869	4.23831	3.2493
0.0129	5.5833	0.9945				15.4833	2.26061	1.7696	2.15778	1.4369	2.86751	1.869	3.08041	2.0245	3.46784	2.1571	3.38855	2.3471	3.22624	2.6762	3.63707	2.9533	3.46584	2.7898	3.62478	2.9441	3.85401	3.304	4.52336	3.4012	4.24556	3.2568
0.0129	5.5925	0.9706				15.5	2.25608	1.7481	2.16372	1.4439	2.87238	1.8748	3.08765	2.0285	3.47284	2.1622	3.38981	2.3517	3.23875	2.68	3.61528	2.9391	3.47154	2.7941	3.65439	2.9627	3.86196	3.3089	4.50609	3.3897	4.24496	3.2591
0.0129	5.6064	0.9534				15.5167	2.24587	1.7268	2.16352	1.4419	2.88133	1.8791	3.09315	2.0349	3.48328	2.1706	3.39784	2.3602	3.22258	2.669	3.63488	2.9487	3.49471	2.8118	3.64049	2.9535	3.86264	3.3105	4.49909	3.3855	4.24087	3.2549
0.0129	5.6063	0.9573				15.5333	2.24252	1.7351	2.16459	1.4417	2.87815	1.8743	3.09448	2.0397	3.4862	2.1684	3.40324	2.3696	3.22003	2.6664	3.65161	2.9602	3.47798	2.8007	3.66167	2.9684	3.85312	3.3025	4.52482	3.4081	4.21752	3.2385
0.0129	5.5887	0.9617				15.55	2.24396	1.7647	2.15966	1.4399	2.87334	1.8684	3.0825	2.0238	3.48866	2.1703	3.35375	2.3457	3.19821	2.6501	3.63674	2.9513	3.44284	2.779	3.65425	2.9621	3.84981	3.3022	4.56313	3.4349	4.20336	3.2264
0.0129	5.5618	0.9639				15.5667	2.24357	1.7668	2.14862	1.4261	2.87941	1.8738	3.06817	2.0036	3.49409	2.1768	3.34946	2.3372	3.21048	2.6594	3.64362	2.9571	3.42022	2.7678	3.62604	2.9464	3.84971	3.303	4.60661	3.4542	4.19001	3.2171
0.0129	5.5727	0.9687				15.5833	2.25192	1.7704	2.13646	1.416	2.88232	1.8757	3.07432	2.0099	3.48469	2.1691	3.3468	2.3278	3.26018	2.6954	3.62263	2.9442	3.40599	2.7572	3.59331	2.9258	3.86177	3.3143	4.65367	3.4861	4.18539	3.2189
0.0129	5.5621	0.9586				15.6	2.25724	1.7831	2.12783	1.4091	2.86715	1.8646	3.08253	2.0208	3.48236	2.1704	3.3277	2.311	3.26621	2.6986	3.61701	2.9396	3.39612	2.7513	3.59384	2.9243	3.85332	3.3064	4.68028	3.5015	4.20115	3.2328
0.0129	5.5929	0.9192				15.6167	2.24859	1.7743	2.12163	1.3962	2.88078	1.8744	3.09502	2.0351	3.46784	2.1533	3.35286	2.3205	3.25524	2.6925	3.62044	2.9352	3.39597	2.7534	3.62517	2.9435	3.84384	3.2962	4.68483	3.4966	4.22061	3.2442
0.013	5.5815	0.9309				15.6333	2.24952	1.7639	2.12639	1.3917	2.86918	1.8658	3.10724	2.043	3.4668	2.1543	3.38266	2.3271	3.25038	2.6871	3.59777	2.9164	3.38647	2.7477	3.63512	2.9504	3.8464	3.2949	4.67707	3.4941	4.21737	3.2404
0.013	5.5454	0.9619				15.65	2.24117	1.7362	2.12312	1.3758	2.8742	1.8727	3.08735	2.0256	3.47458	2.1574	3.37308	2.3222	3.2748	2.7037	3.58116	2.9033	3.38375	2.744	3.64536	2.9574	3.82678	3.2798	4.67976	3.4968	4.21094	3.2364
0.013	5.5597	0.9574				15.6667	2.2403	1.7385	2.13259	1.3798	2.87767	1.8774	3.09002	2.0278	3.47563	2.1561	3.33726	2.3041	3.25551	2.6913	3.58616	2.9065	3.3896	2.7487	3.63382	2.9495	3.79461	3.2555	4.69105	3.5085	4.20222	3.2287
0.013	5.5718	0.9693				15.6833	2.2384	1.7385	2.15013	1.4119	2.86766	1.8657	3.06864	2.0051	3.46212	2.15	3.35273	2.3209	3.26655	2.6987	3.56817	2.8952	3.37723	2.7406	3.61205	2.9344	3.77732	3.2357	4.70032	3.5171	4.19666	3.2272
0.013	5.5644	0.9592				15.7	2.23759	1.7398	2.16138	1.434	2.86943	1.8713	3.04716	1.9843	3.45572	2.1467	3.3534	2.3127	3.27078	2.7006	3.59164	2.9095	3.37109	2.7367	3.60514	2.9286	3.78781	3.243	4.69354	3.5154	4.19522	3.2295
0.013	5.581	0.9485				15.7167	2.22753	1.7351	2.17598	1.4543	2.8714	1.8798	3.04524	1.9754	3.45938	2.1482	3.33113	2.31	3.28322	2.7074	3.57722	2.9015	3.35776	2.7244	3.60187	2.9245	3.8111	3.2613	4.6671	3.494	4.18561	3.2259
0.013	5.5744	0.9782				15.7333	2.21939	1.727	2.18082	1.4593	2.87488	1.8811	3.0705	2.0059	3.45963	2.1448	3.31846	2.2963	3.26565	2.6937	3.56729	2.8961	3.33953	2.7093	3.63494	2.9461	3.82207	3.2685	4.63377	3.4659	4.18345	3.2269
0.013	5.5541	0.9835				15.75	2.22139	1.7208	2.18123	1.4615	2.87545	1.8815	3.08757	2.027	3.46006	2.1486	3.32383	2.2988	3.2759	2.6983	3.55258	2.8839	3.36907	2.7238	3.60945	2.9285	3.83482	3.2817	4.60451	3.4438	4.1818	3.2279
0.013	5.557	0.989				15.7667	2.23386	1.7498	2.16585	1.4436	2.88403	1.893	3.09848	2.0352	3.45479	2.1471	3.32674	2.2923	3.27552	2.6965	3.54691	2.8803	3.39689	2.7407	3.5982	2.9207	3.84505	3.2884	4.56428	3.4182	4.17151	3.2217
0.0131	5.5953	0.9574				15.7833	2.23891	1.7634	2.14682	1.4263	2.88243	1.8933	3.09486	2.0388	3.44532	2.1407	3.33913	2.3013	3.25368	2.6836	3.54296	2.8753	3.38645	2.7316	3.57452	2.9062	3.85479	3.2917	4.54047	3.4076	4.18213	3.2299
0.0131	5.5633	0.9475				15.8	2.24853	1.7926	2.13227	1.4112	2.87989	1.8901	3.09552	2.0388	3.44968	2.1478	3.35272	2.3078	3.261	2.6894	3.54228	2.8763	3.3632	2.7151	3.58166	2.9123	3.8563	3.2957	4.53856	3.414	4.17067	3.2225
0.0131	5.5383	0.9762				15.8167	2.25337	1.8108	2.12563	1.3982	2.87187	1.8849	3.0744	2.0147	3.44883	2.1432	3.33641	2.3043	3.25734	2.6875	3.5131	2.8579	3.3722	2.7236	3.58681	2.9168	3.84816	3.2879	4.51301	3.3963	4.16234	3.2172
0.0131	5.5602	0.9548				15.8333	2.25528	1.8186	2.11963	1.3857	2.864	1.8788	3.0741	2.015	3.45153	2.1396	3.32101	2.2912	3.2548	2.6862	3.51552	2.8593	3.39598	2.7399	3.5709	2.9048	3.84129	3.2814	4.52414	3.4026	4.16042	3.2154
0.0131	5.5624	0.9342				15.85	2.2421	1.7898	2.11994	1.3781	2.87695	1.8878	3.08364	2.0314	3.44665	2.1371	3.31845	2.2922	3.25654	2.6857	3.51878	2.8608	3.38257	2.7312	3.53567	2.8807	3.85307	3.2875	4.56327	3.438	4.15616	3.2104
0.0131	5.551	0.9523				15.8667	2.23336	1.7679	2.12467	1.3829	2.87349	1.8815	3.07894	2.0285	3.44757	2.1378	3.32235	2.2912	3.24501	2.676	3.50708	2.8523	3.39422	2.7386	3.5001	2.8581	3.8635	3.2931	4.56862	3.4465	4.14505	3.203
0.0131	5.5385	0.9492				15.8833	2.23418	1.7589	2.13663	1.4015	2.87633	1.8815	3.07351	2.0268	3.4432	2.1316	3.35081	2.3144	3.20089	2.6459	3.51186	2.8549	3.39684	2.7386	3.46646	2.8357	3.86799	3.2979	4.56473	3.4485	4.13144	3.189
0.0131	5.5207	0.9493				15.9	2.23411	1.7604	2.15213	1.435	2.87868	1.887	3.07244	2.0255	3.44445	2.1309	3.30373	2.2896	3.16942	2.6243	3.49994	2.847	3.39777	2.7385	3.44768	2.8225	3.86438	3.2891	4.56888	3.4568	4.13111	3.1873
0.0132	5.5416	0.9303				15.9167	2.22898	1.7519	2.15008	1.441	2.87989	1.8889	3.0586	2.0113	3.44433	2.1289	3.24237	2.2631	3.16031	2.616	3.49949	2.8461	3.38461	2.7312	3.5042	2.8559	3.85638	3.2874	4.56933	3.4592	4.13947	3.1972
0.0132	5.537	0.94				15.9333	2.22438	1.7385	2.1541	1.4552	2.86842	1.882	3.04203	1.9865	3.45468	2.1374	3.24581	2.2662	3.19454	2.6408	3.52054	2.8613	3.36136	2.7148	3.53566	2.8756	3.85389	3.2866	4.57385	3.4638	4.14882	3.2064
0.0132	5.5292	0.9714				15.95	2.22554	1.7558	2.15083	1.4523	2.86498	1.8801	3.04001	1.9809	3.46054	2.1448	3.25944	2.2758	3.19753	2.6438	3.50969	2.8553	3.35875	2.7154	3.55123	2.8849	3.83949	3.2715	4.57159	3.4644	4.14937	3.2084
0.0132	5.5349	1.0155				15.9667	2.22906	1.7691	2.14604	1.4462	2.86609	1.8831	3.05318	1.99	3.44548	2.1344	3.25975	2.2717	3.20469	2.6482	3.48309	2.8354	3.3479	2.7091	3.53639	2.8757	3.79879	3.2458	4.56146	3.4576	4.13091	3.1909
0.0132	5.5239	0.9924				15.9833	2.22805	1.7599	2.13143	1.4301	2.86608	1.8812	3.04488	1.9852	3.4403	2.1364	3.29387	2.2804	3.19528	2.6435	3.48897	2.8367	3.33599	2.7034	3.52515	2.8688	3.77164	3.2263	4.55672	3.4537	4.07386	3.1514
0.0132	5.529	0.9561				16	2.23319	1.7564	2.12325	1.419	2.87109	1.8855	3.04342	1.984	3.42515	2.1307	3.31755	2.2898	3.17202	2.628	3.48917	2.8362	3.35044	2.7125	3.49398	2.8494	3.75868	3.2183	4.55697	3.4507	4.09333	3.17
0.0132	5.5182	0.9499				16.0167	2.23411	1.7609	2.12704	1.4017	2.8742	1.8871	3.05691	1.995	3.42966	2.1361	3.28627	2.2772	3.16861	2.6271	3.47948	2.8281	3.37707	2.7281	3.47685	2.8376	3.7684	3.2284	4.53678	3.4274	4.11939	3.1916
0.0132	5.5213	0.9595				16.0333	2.23289	1.7504	2.11618	1.4001	2.86289	1.881	3.06202	2.0012	3.44141	2.1441	3.27699	2.2749	3.15718	2.6176	3.46997	2.8225	3.38986	2.7356	3.46668	2.831	3.77058	3.2303	4.53229	3.4196	4.12562	3.2012
0.0132	5.5128	0.9788				16.05	2.23013	1.7353	2.10945	1.3979	2.86876	1.8859	3.03859	1.9746	3.45778	2.1498	3.26537	2.2671	3.16793	2.6241	3.4514	2.8114	3.3827	2.7306	3.45723	2.8271	3.76105	3.2184	4.54725	3.4322	4.12553	3.2047
0.0133	5.5287	0.9705				16.0667	2.22989	1.7381	2.12628	1.4264	2.8664	1.8861	3.03462	1.9712	3.46507	2.1513	3.27683	2.266	3.1487	2.6116	3.44565	2.8075	3.37496	2.7267	3.45062	2.8224	3.75989	3.2188	4.54007	3.4247	4.15016	3.2279
0.0133	5.5346	0.9754				16.0833	2.22151	1.727	2.14403	1.4458	2.85163	1.8762	3.04198	1.988	3.46476	2.1461	3.28253	2.2619	3.15375	2.6172	3.44227	2.8063	3.35137	2.7146	3.4467	2.8184	3.7651	3.2263	4.52905	3.4138	4.17751	3.2501
0.0133	5.5312	0.9895				16.1	2.22265	1.7304	2.15166	1.4571	2.84621	1.867	3.03991	1.9855	3.46589	2.141	3.32136	2.2874	3.14465	2.609	3.461	2.8166	3.34549	2.7116	3.4364	2.8116	3.78736	3.2453	4.5187	3.4092	4.20071	3.2686
0.0133	5.5125	1.0307				16.1167	2.22719	1.7226	2.17011	1.4838	2.84633	1.8696	3.03689	1.9812	3.46614	2.1392	3.34531	2.2951	3.13612	2.6024	3.45183	2.8113	3.33174	2.7014	3.43183	2.8096	3.78546	3.2454	4.5181	3.4115	4.21739	3.2817
0.0133	5.5059	0.9887				16.1333	2.23203	1.7309	2.17059	1.4836	2.85598	1.8786	3.0371	1.9803	3.47381	2.1454	3.37783	2.3093	3.13637	2.6025	3.47309	2.8217	3.32271	2.6971	3.43554	2.8128	3.80463	3.2601	4.52452	3.4204	4.2267	3.2884
0.0133	5.5024	0.9619				16.15	2.22956	1.7318	2.15004	1.4687	2.85611	1.8774	3.04365	1.9828	3.47768	2.1477	3.39283	2.3199	3.12792	2.5929	3.47923	2.8268	3.31791	2.6954	3.43794	2.8134	3.82704	3.2735	4.54084	3.4325	4.21287	3.2787
0.0133	5.5201	0.9533				16.1667	2.22451	1.7248	2.13371	1.4504	2.85854	1.8807	3.02835	1.9729	3.46711	2.138	3.36066	2.2994	3.11039	2.5812	3.48655	2.8315	3.32002	2.6951	3.43454	2.811	3.85346	3.286	4.50334	3.4022	4.18137	3.2565
0.0133	5.5154	0.9825				16.1833	2.22687	1.7157	2.12998	1.4363	2.86594	1.8906	3.01605	1.9587	3.45634	2.1335	3.34655	2.2912	3.10028	2.5733	3.47808	2.8265	3.35306	2.7141	3.46103	2.8257	3.86337	3.291	4.47832	3.3834	4.19636	3.2706
0.0134	5.5145	0.9935				16.2	2.22129	1.7082	2.12059	1.4191	2.86359	1.893	3.03222	1.9776	3.45343	2.1355	3.33354	2.2835	3.07615	2.5579	3.45395	2.8112	3.37273	2.7226	3.4942	2.844	3.86519	3.2942	4.45235	3.3673	4.21713	3.2788
0.0134	5.4865	1.0172				16.2167	2.2155	1.7158	2.11185	1.4042	2.86969	1.9	3.04317	1.9851	3.45359	2.1357	3.33061	2.2827	3.07949	2.5613	3.44378	2.8057	3.36444	2.715	3.53971	2.8723	3.86787	3.297	4.43325	3.3551	4.23563	3.278
0.0134	5.4926	0.9564				16.2333	2.21673	1.7344	2.10864	1.3957	2.8677	1.8984	3.03264	1.9758	3.44503	2.1236	3.33828	2.2944	3.12117	2.5925	3.46951	2.8248	3.3439	2.7024	3.53688	2.8691	3.87002	3.3003	4.42582	3.3504	4.25758	3.2989
0.0134	5.4858	0.9345				16.25	2.22084	1.7318	2.11323	1.3998	2.87323	1.9032	3.02877	1.9735	3.43568	2.1179	3.33009	2.2869	3.11266	2.5864	3.45881	2.8195	3.30331	2.6785	3.5087	2.8501	3.85847	3.2915	4.41532	3.3441	4.2685	3.3093
0.0134	5.4828	0.9887				16.2667	2.21774	1.7161	2.12651	1.4255	2.86931	1.8979	3.02273	1.9701	3.43286	2.1233	3.31243	2.2715	3.11179	2.5849	3.46489	2.8197	3.2776	2.664	3.48929	2.8368	3.84744	3.2846	4.41422	3.3463	4.28593	3.3291
0.0134	5.4897	1.0001				16.2833	2.21789	1.6944	2.13643	1.4479	2.86119	1.8904	3.03753	1.9873	3.41892	2.1163	3.28124	2.2569	3.10782	2.5814	3.46158	2.8167	3.26639	2.6578	3.47575	2.8269	3.85787	3.288	4.44826	3.3763	4.27578	3.332
0.0134	5.4993	0.9647				16.3	2.21793	1.6839	2.13563	1.4578	2.86245	1.8901	3.05448	2.0075	3.40736	2.1115	3.233	2.2454	3.09133	2.5656	3.4521	2.8117	3.2824	2.6666	3.46621	2.819	3.85048	3.2817	4.47832	3.4014	4.26222	3.3169
0.0134	5.4975	0.9389				16.3167	2.21527	1.6736	2.1402	1.4584	2.8615	1.8908	3.06399	2.0263	3.39217	2.1041	3.25198	2.2542	3.0763	2.5564	3.46147	2.8158	3.32084	2.6904	3.46324	2.8167	3.86373	3.2916	4.49758	3.4171	4.26297	3.3135
0.0134	5.5063	0.947				16.3333	2.21261	1.6813	2.15045	1.4763	2.84727	1.8798	3.05937	2.0217	3.3786	2.0968	3.26248	2.2602	3.08116	2.5595	3.46352	2.8171	3.32846	2.6935	3.45212	2.8096	3.86928	3.2981	4.51411	3.4317	4.26856	3.315
0.0136	5.4932	0.9175				16.35	2.21388	1.7092	2.14729	1.4693	2.83463	1.8682	3.04453	2.0072	3.36657	2.0897	3.26132	2.253	3.0786	2.5581	3.45691	2.8142	3.33485	2.6973	3.48433	2.8293	3.84064	3.2758	4.53196	3.4373	4.2828	3.321
0.0136	5.4703	0.9295				16.3667	2.21519	1.7373	2.1348	1.448	2.83441	1.868	3.03163	1.9925	3.3679	2.093	3.27157	2.2559	3.08617	2.5639	3.46604	2.8183	3.33459	2.6983	3.49317	2.8352	3.83746	3.2753	4.55192	3.4358	4.28846	3.3242
0.0136	5.4967	0.9076				16.3833	2.22189	1.7501	2.13567	1.4554	2.83506	1.8684	3.05089	2.0121	3.37358	2.1011	3.27654	2.2552	3.09224	2.5677	3.46728	2.8175	3.31709	2.69	3.49197	2.8357	3.84046	3.2736	4.56581	3.4321	4.27808	3.3317
0.0136	5.4911	0.8873				16.4	2.22806	1.7704	2.1393	1.4656	2.84272	1.8723	3.06437	2.0225	3.36864	2.1014	3.29402	2.264	3.08109	2.559	3.46122	2.8113	3.32792	2.6942	3.48947	2.8348	3.83726	3.268	4.56424	3.4248	4.27634	3.3268
0.0136	5.4825	0.9234				16.4167	2.23359	1.7951	2.13599	1.4671	2.85013	1.8796	3.06784	2.033	3.35878	2.0935	3.29233	2.2609	3.09106	2.5652	3.44155	2.7972	3.34152	2.702	3.48519	2.8303	3.84029	3.2683	4.57313	3.4302	4.27818	3.3228
0.0136	5.4801	0.9502				16.4333	2.23375	1.797	2.1401	1.4768	2.84499	1.8756	3.06488	2.0278	3.36218	2.0879	3.28549	2.25	3.08648	2.5594	3.42492	2.7892	3.3329	2.697	3.49305	2.8329	3.83261	3.2652	4.57036	3.4275	4.28129	3.3248
0.0136	5.459	0.953				16.45	2.22783	1.7801	2.14583	1.4745	2.83903	1.8754	3.06795	2.03	3.38251	2.0888	3.28419	2.2488	3.09571	2.5628	3.40602	2.7782	3.3113	2.6829	3.49213	2.8318	3.8367	3.2634	4.56508	3.4235	4.28267	3.3221
0.0136	5.4888	0.966				16.4667	2.23131	1.775	2.15002	1.4846	2.83491	1.8752	3.04543	2.0058	3.3788	2.0844	3.29927	2.2615	3.0915	2.5597	3.41646	2.7808	3.30927	2.6801	3.46231	2.8145	3.84418	3.2712	4.54585	3.4147	4.2828	3.3247
0.0136	5.496	0.9424				16.4833	2.22613	1.7565	2.14174	1.4676	2.84516	1.8804	3.03051	1.9844	3.40089	2.0937	3.30685	2.2656	3.0925	2.559	3.40408	2.7721	3.30548	2.6749	3.43492	2.7961	3.83733	3.2661	4.51836	3.3992	4.28311	3.326
0.0137	5.4833	0.9376				16.5	2.21617	1.7316	2.12559	1.4445	2.8549	1.8848	3.01653	1.9754	3.43793	2.1141	3.29864	2.257	3.07723	2.549	3.39807	2.7667	3.311	2.678	3.42321	2.7877	3.81454	3.2512	4.51121	3.3948	4.2548	3.3075
0.0137	5.4715	0.9402				16.5167	2.21847	1.7172	2.1187	1.4295	2.8626	1.8903	3.00917	1.9695	3.45546	2.1238	3.30046	2.2561	3.06539	2.5419	3.39486	2.7634	3.3042	2.6734	3.41234	2.7794	3.79629	3.2395	4.50186	3.3942	4.25882	3.3117
0.0137	5.4578	0.9708				16.5333	2.22375	1.7271	2.10508	1.4155	2.86654	1.8918	3.00914	1.9713	3.44172	2.1105	3.29515	2.2496	3.06873	2.544	3.39896	2.7676	3.30542	2.6682	3.41962	2.7828	3.77501	3.2262	4.4884	3.3886	4.25749	3.3114
0.0137	5.468	0.9497				16.55	2.22611	1.7212	2.09	1.4047	2.85824	1.8873	3.00421	1.9658	3.42658	2.1093	3.30672	2.2613	3.07481	2.5485	3.39325	2.7658	3.30514	2.6686	3.41972	2.786	3.76359	3.2188	4.48814	3.3836	4.25847	3.3142
0.0137	5.467	0.8988				16.5667	2.22552	1.7336	2.08331	1.3958	2.84932	1.883	3.02232	1.973	3.42897	2.1073	3.29232	2.2476	3.06793	2.5435	3.39198	2.7627	3.2824	2.6537	3.40159	2.7748	3.77093	3.2249	4.49647	3.3826	4.26819	3.3228
0.0137	5.4551	0.9285				16.5833	2.22827	1.7622	2.08323	1.3872	2.82527	1.8619	3.01467	1.9632	3.4516	2.1138	3.30175	2.2537	3.06087	2.5376	3.36548	2.7452	3.25935	2.6381	3.39455	2.7719	3.77969	3.2341	4.48867	3.3793	4.27728	3.329
0.0137	5.4616	0.9604				16.6	2.22337	1.7608	2.10024	1.4043	2.8058	1.8396	3.00274	1.9485	3.45365	2.1115	3.30765	2.2599	3.05324	2.5326	3.36549	2.7418	3.24294	2.6293	3.38774	2.7675	3.79577	3.2531	4.50474	3.3839	4.24627	3.3075
0.0137	5.4584	0.9435				16.6167	2.21891	1.7704	2.10085	1.4135	2.79663	1.8303	3.00921	1.9598	3.46118	2.1159	3.30778	2.2552	3.04914	2.5303	3.36502	2.7402	3.22695	2.6201	3.38554	2.7669	3.78813	3.2486	4.50225	3.3896	4.2279	3.2992
0.0138	5.4766	0.9458				16.6333	2.22354	1.7843	2.1047	1.4213	2.78846	1.8222	3.01821	1.9708	3.46951	2.1234	3.31414	2.2584	3.02552	2.5156	3.35935	2.7387	3.21167	2.6096	3.37804	2.7612	3.78396	3.2463	4.48912	3.3902	4.24486	3.3167
0.0138	5.467	0.9385				16.65	2.23121	1.7914	2.11808	1.4353	2.77485	1.8105	3.01776	1.9727	3.48253	2.1353	3.33105	2.2759	3.00942	2.5062	3.36488	2.7414	3.20581	2.6058	3.36845	2.7546	3.7898	3.2498	4.48194	3.3923	4.23464	3.3084
0.0138	5.4736	0.9228				16.6667	2.23211	1.791	2.12971	1.4382	2.76471	1.8012	3.0129	1.9683	3.47515	2.1269	3.31913	2.2643	3.01236	2.5099	3.36785	2.7417	3.23343	2.6203	3.35914	2.7485	3.78617	3.248	4.4757	3.391	4.22268	3.2999
0.0138	5.4415	0.9429				16.6833	2.23689	1.8052	2.13356	1.4372	2.74926	1.7886	3.01356	1.9691	3.46792	2.1213	3.31189	2.256	3.02675	2.5225	3.35772	2.7362	3.25761	2.6334	3.36021	2.7469	3.78973	3.2528	4.46338	3.3864	4.21886	3.2925
0.0138	5.448	0.9516				16.7	2.22663	1.7886	2.12277	1.4231	2.73577	1.7809	3.00646	1.9624	3.44697	2.1114	3.32487	2.2677	3.02004	2.5201	3.34213	2.7261	3.26539	2.6379	3.35649	2.7447	3.77713	3.241	4.46158	3.3908	4.21507	3.2866
0.0138	5.448	0.9365				16.7167	2.21942	1.7754	2.10765	1.4083	2.73859	1.7816	2.9917	1.9469	3.4235	2.0973	3.32142	2.2645	3.02792	2.524	3.33701	2.7232	3.27241	2.6412	3.35406	2.7434	3.78318	3.2456	4.46249	3.3955	4.22116	3.291
0.0138	5.4281	0.8707				16.7333	2.20745	1.7558	2.09477	1.396	2.73612	1.7793	2.98559	1.9359	3.42426	2.0942	3.32833	2.2705	3.04488	2.5287	3.35251	2.7304	3.26431	2.6353	3.34961	2.7393	3.80509	3.2548	4.4608	3.3993	4.2655	3.3198
0.0138	5.4523	0.9045				16.75	2.20353	1.7461	2.08413	1.3896	2.7454	1.7877	2.99886	1.9564	3.42761	2.0937	3.32932	2.273	3.05016	2.5289	3.36014	2.7322	3.23785	2.6182	3.34378	2.7345	3.81383	3.2558	4.47584	3.4131	4.27945	3.3285
0.0138	5.4148	0.9595				16.7667	2.20849	1.7491	2.07799	1.3749	2.77162	1.815	2.999	1.9585	3.44671	2.1037	3.32709	2.2711	3.04908	2.526	3.35948	2.7312	3.21957	2.6075	3.38766	2.7586	3.80926	3.2501	4.48246	3.4205	4.27487	3.3244
0.0139	5.4324	0.9327				16.7833	2.20898	1.7526	2.07559	1.3669	2.80609	1.8493	3.00891	1.9683	3.46345	2.1148	3.32393	2.2666	3.04444	2.5232	3.33517	2.7161	3.20841	2.6003	3.42508	2.7812	3.78088	3.2318	4.48062	3.4185	4.25344	3.3077
0.0139	5.4389	0.9175				16.8	2.21146	1.7539	2.0887	1.387	2.82102	1.8696	3.00077	1.9611	3.45297	2.1078	3.32604	2.2678	3.04255	2.5194	3.30028	2.6959	3.24343	2.6214	3.43005	2.7826	3.75332	3.2113	4.48213	3.4249	4.26077	3.308
0.0139	5.4343	0.9041				16.8167	2.21254	1.7607	2.11789	1.4331	2.8235	1.8783	3.00225	1.9648	3.44366	2.1013	3.33152	2.2742	3.03264	2.5145	3.30752	2.6994	3.2579	2.6293	3.41759	2.7746	3.72678	3.1922	4.48442	3.4227	4.25029	3.3018
0.0139	5.4345	0.9074				16.8333	2.21339	1.7716	2.13898	1.4537	2.8402	1.9014	2.98979	1.9502	3.44486	2.1016	3.32493	2.2725	3.01766	2.5088	3.29557	2.6917	3.23279	2.6142	3.41465	2.7721	3.71701	3.1835	4.50006	3.4169	4.21162	3.2846
0.0139	5.431	0.9576				16.85	2.20962	1.7664	2.1467	1.4675	2.83778	1.8967	2.97577	1.9347	3.44849	2.1046	3.31979	2.2686	3.01878	2.51	3.29118	2.6892	3.23931	2.6183	3.41577	2.7727	3.72082	3.1819	4.53308	3.4209	4.17704	3.2732
0.0139	5.4322	0.9818				16.8667	2.2098	1.7703	2.14632	1.4802	2.85097	1.9047	2.98854	1.9503	3.45026	2.1072	3.31501	2.2669	3.00644	2.4994	3.31164	2.6978	3.22995	2.6122	3.42418	2.7761	3.7599	3.208	4.53419	3.4127	4.16407	3.2623
0.0139	5.4367	0.9289				16.8833	2.21044	1.7625	2.13587	1.469	2.85874	1.9117	3.00035	1.9637	3.44329	2.1039	3.30002	2.2539	3.00665	2.5007	3.32332	2.7044	3.17525	2.5756	3.40019	2.7617	3.79214	3.2377	4.50297	3.3879	4.16158	3.2556
0.0139	5.4507	0.9323				16.9	2.21081	1.7613	2.12681	1.4433	2.85893	1.9122	2.9996	1.9599	3.43789	2.0988	3.29903	2.2526	2.99958	2.4957	3.32572	2.7063	3.16547	2.5715	3.395	2.7586	3.81955	3.2576	4.48219	3.3715	4.15673	3.2507
0.0139	5.4219	0.9572				16.9167	2.20825	1.7504	2.1201	1.4233	2.86466	1.9223	2.99317	1.9563	3.4324	2.096	3.29877	2.2533	2.99126	2.4906	3.32847	2.7072	3.16851	2.575	3.40454	2.7646	3.84923	3.2818	4.53438	3.4168	4.16295	3.2544
0.014	5.4129	0.9554				16.9333	2.20606	1.7519	2.10677	1.4089	2.8669	1.9276	2.99768	1.9578	3.43042	2.0953	3.29348	2.2493	2.98164	2.4834	3.33333	2.7076	3.19286	2.591	3.40429	2.7636	3.85265	3.2779	4.48606	3.3827	4.16765	3.2574
0.014	5.394	0.9479				16.95	2.21287	1.751	2.096	1.3987	2.86233	1.9251	2.9895	1.9488	3.43116	2.0958	3.2793	2.2347	2.99393	2.4939	3.31227	2.6965	3.20709	2.6005	3.40454	2.7641	3.84195	3.2694	4.46473	3.3754	4.1685	3.2563
0.014	5.4024	0.9181				16.9667	2.21711	1.7589	2.09859	1.4031	2.86926	1.9285	2.98261	1.9386	3.42194	2.0888	3.27339	2.2313	2.98346	2.4864	3.28509	2.6805	3.18477	2.5885	3.41021	2.769	3.83686	3.2686	4.44904	3.37	4.16492	3.2495
0.014	5.4247	0.9296				16.9833	2.21554	1.7548	2.11936	1.4418	2.87464	1.9285	2.98632	1.9432	3.41594	2.0859	3.27177	2.2316	2.98269	2.4867	3.29813	2.6861	3.21035	2.6005	3.37969	2.7485	3.82558	3.2635	4.43482	3.3648	4.15678	3.2458
0.014	5.3974	0.9601				17	2.21472	1.7572	2.12391	1.4611	2.88162	1.9353	2.99365	1.9578	3.42705	2.0975	3.2791	2.2356	2.98706	2.4917	3.28921	2.6797	3.20357	2.5996	3.49717	2.8304	3.81122	3.2586	4.4491	3.3792	4.14602	3.2398
0.014	5.4047	0.9154				17.0167	2.20604	1.736	2.14183	1.4998	2.88752	1.9379	3.00443	1.9727	3.42412	2.0913	3.29294	2.2433	2.98943	2.4926	3.2723	2.67	3.21645	2.6082	3.53491	2.8611	3.79446	3.2502	4.44756	3.3824	4.13266	3.2272
0.014	5.4146	0.931				17.0333	2.20065	1.7186	2.13454	1.4897	2.87114	1.9202	3.00047	1.9717	3.42552	2.09	3.30889	2.2549	2.98861	2.4914	3.29141	2.6802	3.21278	2.6048	3.49424	2.8293	3.80684	3.2578	4.48968	3.4022	4.11187	3.2123
0.014	5.4037	0.9426				17.05	2.19141	1.7104	2.13546	1.4785	2.86393	1.913	2.99926	1.9762	3.43426	2.098	3.30519	2.2512	2.97741	2.483	3.29524	2.6804	3.18444	2.5897	3.46004	2.8056	3.81231	3.2601	4.52975	3.4379	4.1085	3.2096
0.0142	5.3926	0.9611				17.0667	2.1861	1.6927	2.12872	1.4622	2.84751	1.9013	2.98515	1.9597	3.43247	2.095	3.30321	2.2497	2.95864	2.4698	3.29034	2.6751	3.13362	2.5555	3.42135	2.7759	3.80055	3.2504	4.65518	3.5523	4.10605	3.2075
0.0142	5.4084	0.9866				17.0833	2.18609	1.6852	2.10905	1.4376	2.84037	1.8878	2.97037	1.9432	3.42768	2.0969	3.3291	2.2661	2.93169	2.4525	3.27516	2.6686	3.13925	2.5577	3.39258	2.7547	3.79446	3.2435	4.59628	3.4948	4.12792	3.2246
0.0142	5.4206	0.9424				17.1	2.19943	1.719	2.09703	1.421	2.85523	1.8957	2.96894	1.9386	3.4249	2.0927	3.33271	2.2668	2.92283	2.4468	3.27422	2.6688	3.16191	2.5684	3.36216	2.7336	3.813	3.256	4.55515	3.4597	4.15508	3.2429
0.0142	5.4088	0.9574				17.1167	2.19772	1.7242	2.09155	1.4095	2.84935	1.8884	2.97892	1.947	3.41162	2.0806	3.33742	2.2677	2.96756	2.4798	3.25738	2.6602	3.14451	2.5581	3.28435	2.6825	3.81555	3.2561	4.54823	3.4499	4.14268	3.2331
0.0142	5.3838	0.9767				17.1333	2.20052	1.7287	2.08173	1.3964	2.83606	1.8777	2.98927	1.9599	3.41234	2.0812	3.32183	2.2512	2.97205	2.4822	3.26056	2.6622	3.24855	2.636	3.1846	2.6185	3.80367	3.2487	4.5144	3.4222	4.14399	3.2345
0.0142	5.3756	0.9133				17.15	2.21336	1.7594	2.08359	1.4032	2.83681	1.8794	2.98283	1.9549	3.40202	2.0778	3.33078	2.2553	2.99009	2.4956	3.2851	2.6752	3.2773	2.6494	3.24628	2.6555	3.77983	3.2258	4.508	3.4071	4.11482	3.2122
0.0142	5.4106	0.9011				17.1667	2.21026	1.7667	2.09556	1.4299	2.82849	1.8774	2.98875	1.962	3.38855	2.0789	3.32029	2.2487	2.99965	2.5022	3.28498	2.6758	3.21425	2.6012	3.30415	2.6932	3.76113	3.2099	4.45199	3.366	4.13299	3.2275
0.0142	5.3853	0.9276				17.1833	2.20149	1.7578	2.10012	1.4461	2.81562	1.8698	2.97827	1.952	3.38448	2.0793	3.32058	2.2474	3.00306	2.502	3.3035	2.6875	3.19547	2.5857	3.33702	2.7139	3.75977	3.2084	4.44892	3.3658	4.29324	3.3505
0.0142	5.3905	0.9556				17.2	2.20736	1.7806	2.1043	1.4636	2.79786	1.8551	2.96888	1.936	3.39922	2.0866	3.30957	2.2387	2.99912	2.5001	3.30547	2.6915	3.18728	2.5806	3.35648	2.7268	3.75778	3.2031	4.43334	3.3555	4.30669	3.3611
0.0143	5.3899	0.9216				17.2167	2.20532	1.7592	2.11191	1.4733	2.79179	1.8527	2.96434	1.9252	3.41557	2.0953	3.33496	2.2581	2.97864	2.4842	3.34861	2.723	3.08175	2.5075	3.32957	2.707	3.77395	3.2158	4.42488	3.3473	4.21923	3.2972
0.0143	5.3915	0.9169				17.2333	2.1998	1.746	2.12969	1.4918	2.79927	1.8637	2.97016	1.9288	3.41215	2.0906	3.33548	2.2532	2.96011	2.4729	3.2993	2.6886	3.10791	2.5264	3.31288	2.6957	3.78545	3.2246	4.42747	3.3423	4.15181	3.2473
0.0143	5.371	0.9438				17.25	2.20301	1.7555	2.13339	1.4979	2.80491	1.8689	2.99297	1.954	3.41538	2.0918	3.32679	2.2465	2.96124	2.4717	3.29383	2.6906	3.1332	2.5445	3.30021	2.6869	3.8021	3.2361	4.42122	3.3363	4.10479	3.2118
0.0143	5.3504	0.9511				17.2667	2.1971	1.7595	2.13204	1.5006	2.80909	1.8714	3.00638	1.9699	3.41005	2.0865	3.33596	2.2519	2.96791	2.4741	3.31412	2.7037	3.16396	2.5669	3.30467	2.6887	3.79045	3.2264	4.42134	3.3433	4.03628	3.1615
0.0143	5.3813	0.9246				17.2833	2.19266	1.7617	2.12997	1.4913	2.80472	1.8681	2.99263	1.9573	3.40305	2.0806	3.3385	2.2549	2.97055	2.4729	3.35392	2.7304	3.16627	2.5733	3.2975	2.6841	3.76979	3.2139	4.42154	3.353	4.05846	3.1784
0.0143	5.3807	0.8979				17.3	2.18924	1.7562	2.13425	1.4971	2.79582	1.8614	2.98682	1.9486	3.40381	2.0801	3.33963	2.2574	2.95987	2.4644	3.36371	2.7431	3.15318	2.5682	3.29039	2.6802	3.75757	3.2055	4.39723	3.3429	4.07403	3.1906
0.0143	5.3607	0.9292				17.3167	2.19156	1.7516	2.12368	1.4894	2.78076	1.85	2.96678	1.9296	3.39269	2.0726	3.33698	2.2554	2.97017	2.4711	3.3854	2.7564	3.13915	2.5615	3.28569	2.6765	3.77235	3.2171	4.36645	3.3253	4.10633	3.2175
0.0143	5.3529	0.9236				17.3333	2.19937	1.7627	2.11274	1.485	2.78873	1.8554	2.95725	1.9209	3.38327	2.0641	3.32574	2.2455	2.97729	2.4744	3.39309	2.7621	3.15866	2.5795	3.26327	2.6638	3.81557	3.247	4.34905	3.3141	4.10269	3.2143
0.0143	5.3604	0.9139				17.35	2.19368	1.7478	2.10172	1.4671	2.79654	1.8639	2.97654	1.9445	3.39705	2.0743	3.31439	2.2365	2.96894	2.4664	3.43551	2.7959	3.18472	2.5954	3.23549	2.6461	3.83161	3.2589	4.31072	3.2835	4.10817	3.2112
0.0144	5.3764	0.9235				17.3667	2.19579	1.7427	2.09612	1.4456	2.81156	1.8767	2.98763	1.9601	3.39678	2.0715	3.30042	2.227	2.97437	2.4683	3.46263	2.8187	3.20349	2.6042	3.22053	2.6349	3.83452	3.2626	4.31087	3.2855	4.12574	3.2194
0.0144	5.3571	0.9021				17.3833	2.19288	1.7449	2.08927	1.4264	2.80737	1.871	2.98439	1.9587	3.39545	2.0696	3.31512	2.2396	2.9927	2.4778	3.44824	2.8119	3.1988	2.601	3.20879	2.6267	3.82825	3.2621	4.30981	3.2857	4.17549	3.2553
0.0144	5.3368	0.9513				17.4	2.19799	1.7484	2.08316	1.4152	2.80551	1.8662	2.98076	1.9512	3.39127	2.0648	3.31933	2.2438	3.00884	2.4893	3.42381	2.8003	3.19868	2.6002	3.19952	2.621	3.82011	3.2585	4.32579	3.3005	4.21311	3.278
0.0144	5.3328	0.953				17.4167	2.19056	1.7226	2.07792	1.4022	2.7994	1.8634	2.98023	1.9563	3.38121	2.0587	3.30791	2.2315	3.01355	2.4922	3.41787	2.7983	3.22052	2.6138	3.19623	2.6191	3.83336	3.2677	4.33055	3.3046	4.21636	3.2787
0.0144	5.3714	0.9605				17.4333	2.1849	1.7081	2.07082	1.3931	2.80414	1.867	2.96321	1.9402	3.37854	2.0561	3.3207	2.2422	3.01433	2.4904	3.40453	2.79	3.21756	2.6161	3.21565	2.6327	3.82374	3.2587	4.32643	3.302	4.25488	3.3042
0.0144	5.3569	0.9238				17.45	2.19067	1.7236	2.06228	1.3846	2.80459	1.8713	2.958	1.935	3.37775	2.0577	3.30547	2.2325	2.99773	2.477	3.40873	2.7957	3.20121	2.6079	3.20731	2.6269	3.81755	3.2557	4.34232	3.3176	4.35503	3.3148
0.0144	5.3404	0.9665				17.4667	2.18975	1.7262	2.05731	1.3831	2.80161	1.8698	2.95999	1.9366	3.38244	2.0608	3.30689	2.235	2.99334	2.4718	3.40603	2.7953	3.17866	2.5941	3.20052	2.6229	3.80127	3.2461	4.36839	3.3402	4.33076	3.2999
0.0144	5.3321	0.922				17.4833	2.19204	1.7313	2.06672	1.4044	2.81123	1.8749	2.95765	1.932	3.3888	2.0681	3.30567	2.2334	2.98088	2.4641	3.43314	2.8104	3.1762	2.5913	3.19122	2.6151	3.80441	3.2477	4.35428	3.3255	4.29262	3.2811
0.0145	5.3557	0.9255				17.5	2.19262	1.7356	2.07596	1.4278	2.8167	1.8787	2.95968	1.9319	3.3891	2.0695	3.29705	2.2275	2.99853	2.4774	3.48472	2.8362	3.19839	2.6009	3.19256	2.614	3.78941	3.2332	4.36915	3.3289	4.25406	3.2581
0.0145	5.3677	0.9166				17.5167	2.19578	1.7431	2.08773	1.4454	2.82106	1.8831	2.94875	1.9239	3.38753	2.0711	3.3008	2.2291	2.99838	2.4765	3.46496	2.8202	3.18967	2.596	3.18798	2.6109	3.76866	3.2233	4.38224	3.328	4.25174	3.2843
0.0145	5.3479	0.9367				17.5333	2.19214	1.7472	2.09328	1.45	2.80605	1.8724	2.95878	1.9293	3.39221	2.0754	3.31074	2.2351	3.00498	2.4799	3.45838	2.815	3.15169	2.5722	3.19297	2.6137	3.75365	3.2151	4.39135	3.3275	4.24916	3.295
0.0145	5.3386	0.9248				17.55	2.18822	1.7505	2.0996	1.4549	2.80657	1.8754	2.95146	1.9224	3.38289	2.0679	3.29401	2.2229	3.03182	2.4961	3.46359	2.8158	3.17928	2.5846	3.22178	2.6298	3.7268	3.1952	4.39929	3.3286	4.24802	3.2825
0.0145	5.3559	0.919				17.5667	2.17939	1.7399	2.10521	1.4543	2.804	1.8734	2.94167	1.9107	3.385	2.0696	3.28989	2.2203	3.03465	2.4959	3.45422	2.808	3.1818	2.5846	3.22331	2.6271	3.7074	3.1798	4.38109	3.3176	4.25581	3.2831
0.0145	5.326	0.9187				17.5833	2.17425	1.7344	2.09881	1.4371	2.79354	1.864	2.93965	1.9109	3.38261	2.0648	3.29303	2.2237	3.02754	2.4926	3.44506	2.8049	3.17495	2.5785	3.23424	2.6343	3.68956	3.168	4.37985	3.3202	4.24455	3.2843
0.0145	5.3098	0.9351				17.6	2.1798	1.7356	2.09905	1.4481	2.79238	1.8626	2.95304	1.9248	3.38089	2.0597	3.28751	2.2194	3.02509	2.4924	3.43494	2.7945	3.16927	2.5757	3.24164	2.6396	3.67502	3.1582	4.37243	3.3166	4.24435	3.2827
0.0145	5.3197	0.9069				17.6167	2.18022	1.7199	2.09828	1.4604	2.79098	1.8614	2.95477	1.9259	3.38786	2.0646	3.30271	2.2319	3.00745	2.4806	3.45024	2.8089	3.17422	2.5801	3.2567	2.6504	3.664	3.1511	4.34921	3.3018	4.25935	3.2901
0.0145	5.3217	0.8925				17.6333	2.17799	1.7102	2.10268	1.4681	2.79463	1.8626	2.95639	1.9287	3.40494	2.0797	3.2933	2.2239	2.99752	2.4738	3.4525	2.8073	3.20012	2.594	3.25313	2.6481	3.67248	3.15	4.33519	3.2896	4.34472	3.3159
0.0146	5.3304	0.8901				17.65	2.18506	1.7313	2.09839	1.457	2.78666	1.852	2.96377	1.9363	3.39767	2.0735	3.28557	2.2174	3.00274	2.4759	3.44625	2.7995	3.20478	2.5953	3.24576	2.6427	3.70305	3.1674	4.31994	3.2784	4.36745	3.3169
0.0146	5.3105	0.9057				17.6667	2.19388	1.7498	2.09154	1.4393	2.77621	1.8392	2.9664	1.9404	3.39821	2.0724	3.2805	2.2102	3.00217	2.4746	3.46305	2.8128	3.21562	2.6018	3.22294	2.6264	3.74511	3.1958	4.31169	3.2724	4.32748	3.3039
0.0146	5.298	0.9221				17.6833	2.19796	1.77	2.08748	1.4236	2.76267	1.8267	2.94457	1.9169	3.39651	2.0729	3.25921	2.1899	2.99528	2.4692	3.47708	2.8266	3.21382	2.5976	3.21223	2.6184	3.75992	3.208	4.29671	3.2674	4.31414	3.2933
0.0146	5.299	0.9358				17.7	2.19154	1.7719	2.07817	1.4117	2.76542	1.832	2.94784	1.9165	3.39556	2.0691	3.24689	2.1785	3.00287	2.474	3.46454	2.822	3.23036	2.6066	3.23616	2.634	3.76574	3.2157	4.28409	3.264	4.30642	3.286
0.0146	5.3123	0.8916				17.7167	2.19289	1.7804	2.06795	1.4074	2.76927	1.8357	2.94336	1.9104	3.39418	2.067	3.24144	2.1751	3.01892	2.485	3.48025	2.8375	3.23026	2.6062	3.26389	2.6513	3.76503	3.2149	4.28029	3.265	4.30578	3.2898
0.0146	5.3046	0.8876				17.7333	2.19485	1.7708	2.0721	1.4235	2.79587	1.8553	2.9529	1.9226	3.38389	2.0636	3.24375	2.1792	3.02764	2.4912	3.47684	2.8324	3.20016	2.5836	3.28613	2.6649	3.75461	3.2036	4.28167	3.2631	4.32938	3.3165
0.0146	5.3228	0.8994				17.75	2.18594	1.7556	2.08841	1.4417	2.80253	1.8623	2.96246	1.9337	3.37501	2.0556	3.29019	2.2154	3.00892	2.4768	3.46975	2.8235	3.17999	2.5701	3.31137	2.6803	3.76312	3.2033	4.28663	3.261	4.33349	3.3299
0.0146	5.2927	0.896				17.7667	2.18336	1.7569	2.09619	1.4468	2.79844	1.8589	2.96177	1.9304	3.36858	2.0589	3.30868	2.2301	2.98706	2.4608	3.4624	2.8148	3.19605	2.5799	3.31867	2.6856	3.76143	3.2013	4.29581	3.2611	4.32109	3.3254
0.0146	5.3229	0.9121				17.7833	2.17804	1.7371	2.10409	1.4548	2.80734	1.8673	2.96504	1.9352	3.3612	2.0564	3.29098	2.2199	2.97741	2.4558	3.47426	2.8174	3.18072	2.5702	3.32634	2.6922	3.76749	3.206	4.29628	3.2576	4.33684	3.3422
0.0148	5.334	0.8857				17.8	2.16707	1.7126	2.10893	1.4602	2.81218	1.8757	2.9643	1.9326	3.36055	2.0537	3.29475	2.224	2.97595	2.4559	3.45024	2.8025	3.18503	2.5788	3.32039	2.6894	3.77174	3.2063	4.28513	3.2506	4.34149	3.3369
0.0148	5.3228	0.8999				17.8167	2.16588	1.7018	2.10958	1.4631	2.81033	1.8801	2.94692	1.9126	3.3625	2.0524	3.30311	2.2324	2.97906	2.4564	3.44152	2.7962	3.15688	2.5645	3.35045	2.7112	3.75339	3.1974	4.27451	3.2458	4.35545	3.3338
0.0148	5.3124	0.8731				17.8333	2.1751	1.7116	2.10842	1.4762	2.8121	1.8809	2.93959	1.9104	3.36315	2.0538	3.3087	2.2323	2.9897	2.4622	3.44321	2.7974	3.12984	2.5483	3.36678	2.7229	3.74195	3.1882	4.27823	3.2423	4.33519	3.321
0.0148	5.3037	0.9334				17.85	2.19111	1.7516	2.09778	1.4732	2.81754	1.8835	2.94403	1.9172	3.37506	2.0594	3.30626	2.2322	2.98286	2.4577	3.43534	2.7977	3.1138	2.5365	3.356	2.7151	3.7578	3.2057	4.29896	3.2515	4.3332	3.3325
0.0148	5.2943	0.894				17.8667	2.1937	1.7825	2.09519	1.4696	2.80673	1.8749	2.9461	1.9149	3.37033	2.0538	3.29039	2.2213	2.97837	2.4549	3.44089	2.799	3.1578	2.5554	3.35946	2.7168	3.75865	3.2113	4.31042	3.2608	4.32191	3.3325
0.0148	5.2978	0.889				17.8833	2.18626	1.7811	2.08889	1.4564	2.80211	1.8707	2.956	1.9305	3.37276	2.055	3.28479	2.2177	2.96875	2.4486	3.42166	2.785	3.18289	2.5671	3.34469	2.7069	3.7879	3.2312	4.29202	3.2567	4.28306	3.3098
0.0148	5.3104	0.9103				17.9	2.19094	1.787	2.0953	1.4581	2.81525	1.8844	2.95882	1.9351	3.37652	2.0577	3.28071	2.2183	2.94966	2.4367	3.42324	2.7835	3.16772	2.5554	3.32676	2.6954	3.80588	3.2445	4.28859	3.2539	4.25972	3.2979
0.0148	5.3025	0.8806				17.9167	2.18429	1.7693	2.0968	1.4552	2.80487	1.8754	2.95236	1.9268	3.38491	2.063	3.2756	2.2131	2.95896	2.4427	3.40116	2.7704	3.17054	2.5585	3.31347	2.6858	3.79025	3.2338	4.27906	3.2505	4.22888	3.2769
0.0149	5.2901	0.8927				17.9333	2.16976	1.7383	2.09243	1.4462	2.78921	1.8661	2.93439	1.908	3.39121	2.0683	3.27571	2.2139	3.00368	2.4701	3.40166	2.7728	3.1622	2.5526	3.30301	2.6787	3.78009	3.2301	4.30762	3.2693	4.22454	3.2758
0.0149	5.2992	0.904				17.95	2.16531	1.7419	2.09595	1.4592	2.79096	1.8675	2.93218	1.9059	3.38983	2.0629	3.27872	2.2182	3.02699	2.4848	3.40573	2.7761	3.14884	2.5463	3.30409	2.6765	3.76747	3.2217	4.33971	3.2977	4.24662	3.2987
0.0149	5.2832	0.8642				17.9667	2.16604	1.7397	2.09556	1.4624	2.79082	1.866	2.93468	1.909	3.39284	2.0611	3.28119	2.2199	3.01977	2.4795	3.39371	2.7687	3.13711	2.5441	3.3064	2.6781	3.74459	3.2043	4.35221	3.312	4.26071	3.3144
0.0149	5.2838	0.8853				17.9833	2.17256	1.7483	2.08504	1.4582	2.79022	1.862	2.94326	1.9195	3.39973	2.0712	3.27749	2.2163	3.01166	2.4716	3.38405	2.7648	3.10963	2.5273	3.30788	2.6791	3.73453	3.1964	4.35648	3.3156	4.27968	3.3239
0.0149	5.3018	0.8664				18	2.17091	1.7497	2.07089	1.4438	2.79541	1.8679	2.95287	1.9239	3.38866	2.0638	3.2842	2.2175	3.00795	2.4684	3.37637	2.7606	3.10393	2.5232	3.29546	2.673	3.72466	3.1894	4.36453	3.3277	4.29045	3.3197
0.0149	5.2985	0.912				18.0167	2.17463	1.769	2.06896	1.4342	2.79373	1.8662	2.95137	1.9226	3.38189	2.0586	3.27867	2.2102	3.00749	2.4678	3.38483	2.764	3.11926	2.528	3.27416	2.6605	3.71525	3.1811	4.36658	3.3369	4.30425	3.3208
0.0149	5.2841	0.9077				18.0333	2.17595	1.78	2.06962	1.418	2.80119	1.8729	2.95637	1.9248	3.3902	2.0663	3.27606	2.2046	3.01499	2.4737	3.37971	2.7605	3.13006	2.5322	3.25838	2.6502	3.71135	3.1728	4.69607	3.6364	4.32603	3.3348
0.0149	5.2914	0.8723				18.05	2.16898	1.7665	2.07703	1.4261	2.78817	1.8652	2.94744	1.9125	3.39582	2.0688	3.26672	2.1973	3.00483	2.4684	3.38256	2.7605	3.15294	2.5432	3.26059	2.6509	3.70451	3.1669	4.65529	3.6033	4.34651	3.3442
0.0149	5.3094	0.8688				18.0667	2.16446	1.7632	2.08246	1.4381	2.77512	1.855	2.93228	1.8975	3.39208	2.0662	3.2538	2.1901	3.00676	2.47	3.3637	2.7479	3.16558	2.5471	3.26654	2.6507	3.7068	3.1654	4.64206	3.5821	4.34429	3.3322
0.015	5.2952	0.9002				18.0833	2.16771	1.7618	2.08771	1.451	2.78107	1.859	2.94435	1.9131	3.3902	2.0628	3.25528	2.1924	3.02841	2.4829	3.34894	2.7402	3.15924	2.5407	3.24053	2.6319	3.68971	3.1549	4.63419	3.5652	4.34664	3.3287
0.015	5.2799	0.9057				18.1	2.17891	1.7784	2.09883	1.4613	2.78449	1.8608	2.96356	1.9375	3.3789	2.0578	3.25135	2.1902	3.03107	2.4844	3.34889	2.7422	3.15271	2.539	3.24756	2.636	3.6772	3.1458	4.61118	3.5426	4.33885	3.324
0.015	5.2631	0.877				18.1167	2.18013	1.7793	2.10025	1.4639	2.78177	1.8567	2.97175	1.9461	3.3776	2.0594	3.24071	2.1862	3.02998	2.4834	3.37565	2.7612	3.14843	2.5364	3.24536	2.633	3.67286	3.1411	4.58141	3.5149	4.33401	3.3364
0.015	5.2785	0.8895				18.1333	2.17248	1.7672	2.08887	1.4513	2.7764	1.855	2.96661	1.9418	3.37015	2.0556	3.24401	2.1884	2.99841	2.4633	3.37179	2.7514	3.14303	2.5373	3.23314	2.6246	3.71165	3.169	4.53016	3.4641	4.31534	3.3241
0.015	5.2887	0.892				18.15	2.16805	1.7558	2.08851	1.4469	2.77557	1.8547	2.96456	1.9379	3.37085	2.0548	3.23905	2.1824	2.9915	2.4586	3.38503	2.7595	3.14037	2.5352	3.22108	2.6185	3.75483	3.2003	4.23711	3.2163	4.28428	3.2973
0.015	5.2664	0.8708				18.1667	2.16677	1.7541	2.09966	1.4596	2.78186	1.8611	2.95502	1.9269	3.36869	2.0491	3.23451	2.1766	2.98642	2.4532	3.36615	2.7466	3.11845	2.5204	3.23963	2.632	3.7962	3.239	4.18744	3.1854	4.26321	3.2886
0.015	5.2521	0.9018				18.1833	2.16053	1.7469	2.09616	1.4558	2.77436	1.8574	2.93886	1.9085	3.36739	2.0485	3.23946	2.1796	2.98019	2.4488	3.34628	2.7349	3.09233	2.5078	3.32003	2.6851	3.81447	3.2567	4.22993	3.2281	4.24654	3.2847
0.015	5.2586	0.8854				18.2	2.1593	1.7421	2.09169	1.4561	2.76923	1.8587	2.93798	1.9122	3.36971	2.051	3.23895	2.1794	2.96825	2.4429	3.33148	2.723	3.07641	2.5006	3.29632	2.6694	3.83446	3.2752	4.29927	3.2879	4.23352	3.2683
0.0151	5.2532	0.863				18.2167	2.1619	1.736	2.09144	1.4549	2.77745	1.8635	2.95335	1.9272	3.37858	2.0563	3.22358	2.1687	2.96634	2.441	3.34169	2.731	3.06977	2.4995	3.31865	2.6813	3.83405	3.2757	4.34866	3.328	4.23897	3.2707
0.0151	5.2338	0.877				18.2333	2.1608	1.7145	2.08737	1.4573	2.80563	1.886	2.95497	1.9312	3.3712	2.0496	3.22993	2.1702	2.9798	2.4491	3.31557	2.7134	3.08796	2.5108	3.3181	2.6795	3.82583	3.2685	4.40826	3.3739	4.26221	3.288
0.0151	5.2146	0.9061				18.25	2.15256	1.6996	2.08759	1.4611	2.81304	1.8925	2.95744	1.9296	3.37667	2.0553	3.23782	2.1747	2.98448	2.451	3.30169	2.7064	3.08114	2.5066	3.30956	2.6738	3.82446	3.2683	4.47124	3.4273	4.274	3.2985
0.0151	5.2257	0.8442				18.2667	2.14644	1.6867	2.07513	1.4513	2.79308	1.8729	2.9623	1.9325	3.37482	2.054	3.23718	2.1724	2.97316	2.4439	3.30078	2.7041	3.06768	2.498	3.15476	2.5677	3.82257	3.2694	4.48728	3.44	4.28644	3.31
0.0151	5.25	0.8549				18.2833	2.14387	1.6741	2.07565	1.4612	2.79331	1.8721	2.95635	1.9293	3.36854	2.049	3.2384	2.1721	2.99694	2.4596	3.29045	2.693	3.10904	2.5178	3.13502	2.5553	3.8236	3.272	4.51578	3.4663	4.29621	3.3166
0.0151	5.242	0.8584				18.3	2.14609	1.7001	2.07152	1.4631	2.79095	1.8728	2.94563	1.9169	3.36936	2.049	3.22173	2.1608	2.97223	2.4448	3.31328	2.7112	3.12006	2.5223	3.19235	2.5913	3.83431	3.2811	4.52003	3.4723	4.32067	3.3279
0.0151	5.2312	0.882				18.3167	2.15181	1.7342	2.07099	1.4615	2.78634	1.8664	2.93714	1.9094	3.37034	2.053	3.23863	2.1783	2.9437	2.425	3.31235	2.7078	3.09127	2.502	3.23308	2.6195	3.8451	3.2868	4.51439	3.4621	4.30928	3.3229
0.0151	5.2268	0.8801				18.3333	2.15242	1.7361	2.07002	1.4602	2.79271	1.8681	2.95855	1.9321	3.3723	2.0596	3.23629	2.1768	2.92627	2.4143	3.30512	2.7028	3.07186	2.4928	3.25824	2.6388	3.84362	3.2849	4.51957	3.4601	4.2824	3.3093
0.0151	5.2362	0.8719				18.35	2.1544	1.735	2.06192	1.4439	2.79976	1.875	2.96663	1.9369	3.39095	2.0718	3.2323	2.1733	2.9336	2.4174	3.32039	2.7106	3.06472	2.4896	3.29957	2.6681	3.82213	3.2698	4.52105	3.4542	4.28135	3.3103
0.0152	5.2391	0.8583				18.3667	2.15756	1.7434	2.05644	1.427	2.7943	1.8696	2.96744	1.9382	3.3806	2.0616	3.23129	2.1728	2.95509	2.4304	3.31055	2.7074	3.05575	2.4837	3.30205	2.6713	3.80994	3.2606	4.50324	3.4371	4.26473	3.2943
0.0152	5.2353	0.9129				18.3833	2.16417	1.7606	2.04886	1.4118	2.77537	1.8513	2.96281	1.9314	3.38087	2.0613	3.24774	2.1857	2.96596	2.4367	3.30156	2.7007	3.05654	2.4859	3.27607	2.6573	3.81452	3.2642	4.48156	3.4121	4.25081	3.2752
0.0152	5.2115	0.9199				18.4	2.16518	1.7658	2.0393	1.4011	2.7816	1.8599	2.96035	1.9297	3.37923	2.0576	3.22619	2.1695	2.97357	2.4418	3.3024	2.7036	3.07943	2.4994	3.27659	2.6615	3.8124	3.264	4.44918	3.389	4.25729	3.2807
0.0152	5.2425	0.8968				18.4167	2.16479	1.7636	2.03873	1.3867	2.78467	1.8615	2.94233	1.9123	3.37857	2.0584	3.22223	2.164	2.96319	2.4334	3.29986	2.7023	3.08099	2.5047	3.28832	2.6707	3.80642	3.2589	4.42673	3.3704	4.28404	3.3047
0.0152	5.2496	0.8934				18.4333	2.16466	1.7734	2.02819	1.377	2.76009	1.8504	2.92595	1.8951	3.37515	2.0563	3.22153	2.1642	2.95376	2.4252	3.3215	2.72	3.06194	2.4928	3.29032	2.6725	3.80443	3.2539	4.42534	3.3657	4.29416	3.3109
0.0152	5.2215	0.8629				18.45	2.16248	1.7669	2.01637	1.3719	2.76201	1.851	2.9453	1.9129	3.38447	2.0598	3.23287	2.1751	2.93718	2.4132	3.30813	2.7126	3.08539	2.5076	3.31834	2.6875	3.79219	3.2413	4.41509	3.3591	4.30251	3.3136
0.0152	5.2284	0.923				18.4667	2.16911	1.7663	2.01709	1.3804	2.77744	1.8631	2.97523	1.9429	3.37039	2.0456	3.23287	2.1795	2.94629	2.4187	3.29436	2.7026	3.07943	2.5047	3.32534	2.6909	3.76114	3.2169	4.40231	3.3502	4.32234	3.3252
0.0152	5.2257	0.8726				18.4833	2.16912	1.7686	2.03939	1.4185	2.78093	1.8649	2.97325	1.9432	3.36764	2.04	3.20492	2.1554	2.95065	2.4201	3.28821	2.6994	3.09483	2.5044	3.33546	2.6936	3.73647	3.1929	4.37598	3.3343	4.34178	3.3392
0.0152	5.2394	0.8701				18.5	2.17166	1.7696	2.06266	1.4407	2.77582	1.8649	2.97599	1.946	3.37258	2.0428	3.21923	2.1653	2.95045	2.4187	3.28881	2.6995	3.10675	2.5065	3.3659	2.7116	3.71176	3.1725	4.37947	3.3369	4.33772	3.3383
0.0154	5.2447	0.8741				18.5167	2.1656	1.7555	2.07987	1.4551	2.76469	1.8569	2.96358	1.9316	3.37603	2.0448	3.21113	2.1616	2.93999	2.4125	3.29258	2.7003	3.08376	2.4921	3.37014	2.7154	3.71763	3.176	4.42653	3.3705	4.34476	3.3445
0.0154	5.2039	0.9117				18.5333	2.1648	1.7504	2.07702	1.4641	2.76664	1.8615	2.9627	1.929	3.37462	2.0464	3.2121	2.1624	2.93473	2.4093	3.29413	2.7047	3.06788	2.4857	3.34471	2.7012	3.75449	3.2028	4.45452	3.3982	4.3515	3.3453
0.0154	5.2321	0.883				18.55	2.15571	1.7356	2.06752	1.4586	2.76502	1.8667	2.95399	1.9112	3.37303	2.0415	3.20996	2.1581	2.94456	2.4147	3.29519	2.7002	3.10071	2.5006	3.32949	2.6919	3.76939	3.2157	4.46823	3.4181	4.34134	3.3427
0.0154	5.2305	0.8308				18.5667	2.15027	1.733	2.05956	1.4338	2.7665	1.8662	2.9648	1.9235	3.37142	2.0372	3.2179	2.1622	2.94839	2.4176	3.30189	2.703	3.10883	2.5044	3.33315	2.6932	3.78166	3.2279	4.54021	3.4925	4.35508	3.3537
0.0154	5.2406	0.841				18.5833	2.15501	1.7362	2.05181	1.4165	2.76121	1.8587	2.97053	1.9311	3.35888	2.0293	3.19257	2.1451	2.94264	2.4146	3.29374	2.701	3.08596	2.4942	3.32731	2.6889	3.78662	3.2346	4.53174	3.4964	4.35539	3.3541
0.0154	5.2154	0.8552				18.6	2.15354	1.7317	2.04309	1.4046	2.77398	1.8679	2.97358	1.9364	3.35952	2.0303	3.19507	2.1455	2.93479	2.4107	3.2925	2.6967	3.06849	2.4824	3.32859	2.6891	3.80274	3.2499	4.55893	3.5254	4.36669	3.3657
0.0154	5.2142	0.8967				18.6167	2.15933	1.7397	2.0393	1.3929	2.77925	1.8729	2.97204	1.9392	3.36625	2.0308	3.1883	2.1384	2.92242	2.4033	3.29271	2.6957	3.08656	2.4887	3.3086	2.6768	3.79921	3.2476	4.54123	3.5157	4.36266	3.3636
0.0154	5.2191	0.8806				18.6333	2.15821	1.7369	2.03823	1.3849	2.77462	1.8702	2.95776	1.9258	3.36174	2.0286	3.18974	2.1396	2.93933	2.4142	3.27447	2.6847	3.0617	2.4772	3.29345	2.6685	3.80062	3.243	4.56365	3.538	4.35883	3.3595
0.0155	5.2036	0.8343				18.65	2.16272	1.7425	2.03629	1.3864	2.77508	1.8702	2.96188	1.9295	3.36197	2.028	3.18143	2.1319	2.92799	2.4065	3.27113	2.6777	3.03611	2.4664	3.27577	2.6571	3.79634	3.2397	4.57309	3.5509	4.37498	3.3678
0.0155	5.2194	0.8478				18.6667	2.15117	1.7313	2.04708	1.4161	2.77359	1.8672	2.95016	1.9157	3.36979	2.0375	3.17433	2.1267	2.90283	2.3905	3.2645	2.6736	3.01949	2.4597	3.24791	2.635	3.79962	3.2456	4.56336	3.5476	4.3677	3.3533
0.0155	5.1829	0.8637				18.6833	2.13883	1.7082	2.06	1.4436	2.77057	1.8638	2.94284	1.9016	3.36032	2.036	3.18698	2.1346	2.90305	2.3893	3.27209	2.6799	3.02673	2.4623	3.22068	2.6151	3.80803	3.2525	4.54602	3.5344	4.35042	3.3483
0.0155	5.1947	0.8423				18.7	2.12932	1.6937	2.07157	1.4527	2.75589	1.8524	2.94811	1.9116	3.3584	2.0368	3.19224	2.1406	2.93598	2.4097	3.26925	2.6753	3.05158	2.4677	3.19946	2.6013	3.82251	3.2632	4.54172	3.5316	4.35083	3.3562
0.0155	5.2048	0.807				18.7167	2.12542	1.6929	2.0916	1.4683	2.75426	1.8533	2.96689	1.9224	3.37562	2.0535	3.19227	2.1389	2.94756	2.4169	3.25529	2.6705	3.05049	2.4663	3.197	2.5994	3.83495	3.2727	4.52794	3.5179	4.35106	3.3603
0.0155	5.189	0.8187				18.7333	2.13913	1.7173	2.09409	1.4712	2.76603	1.8603	2.95101	1.9134	3.37359	2.0516	3.19446	2.1408	2.93151	2.4055	3.25326	2.6691	3.04443	2.4653	3.20122	2.6047	3.8284	3.2661	4.5417	3.5251	4.36	3.3639
0.0155	5.1688	0.8417				18.75	2.14613	1.7293	2.10024	1.4799	2.77251	1.8691	2.93453	1.8983	3.36317	2.0415	3.20399	2.1468	2.95304	2.4185	3.25412	2.6638	3.0339	2.4625	3.21977	2.6149	3.8057	3.2439	4.5872	3.5526	4.36377	3.3656
0.0155	5.1621	0.8219				18.7667	2.15032	1.743	2.09214	1.4582	2.77792	1.8772	2.93022	1.8956	3.34925	2.0299	3.20942	2.1531	2.95209	2.4183	3.24326	2.6589	3.04043	2.463	3.2494	2.6291	3.77066	3.2141	4.62093	3.5633	4.36291	3.372
0.0155	5.1927	0.8512				18.7833	2.15467	1.7614	2.07586	1.4295	2.7831	1.882	2.92854	1.8937	3.35215	2.0335	3.21662	2.1601	2.93714	2.4088	3.25108	2.6637	3.06038	2.4751	3.25755	2.6341	3.74687	3.1942	4.63258	3.5581	4.33537	3.356
0.0156	5.2044	0.8284				18.8	2.15467	1.7769	2.06508	1.4121	2.77891	1.8796	2.91561	1.8792	3.35733	2.037	3.21645	2.1599	2.96167	2.4252	3.25208	2.6625	3.08477	2.4904	3.25985	2.6322	3.74103	3.188	4.589	3.5178	4.32225	3.3439
0.0156	5.2059	0.8442				18.8167	2.15372	1.7873	2.05823	1.4007	2.77096	1.875	2.93989	1.9042	3.35531	2.0348	3.19037	2.1367	2.98138	2.4379	3.24885	2.6628	3.06855	2.4787	3.25346	2.6276	3.76233	3.206	4.53959	3.4766	4.31386	3.3312
0.0156	5.1894	0.8442				18.8333	2.15518	1.7834	2.05303	1.3955	2.77439	1.8791	2.95142	1.9202	3.34382	2.0242	3.18523	2.1337	2.97375	2.4335	3.26476	2.6708	3.06852	2.4752	3.24971	2.6307	3.7696	3.2122	4.50137	3.4457	4.28339	3.3126
0.0156	5.1742	0.8552				18.85	2.14989	1.7574	2.04105	1.3891	2.78363	1.8793	2.94644	1.9175	3.34473	2.0257	3.18868	2.134	2.98311	2.435	3.25423	2.6661	3.05234	2.4586	3.24409	2.631	3.78453	3.2267	4.48157	3.4278	4.29075	3.3159
0.0156	5.188	0.8342				18.8667	2.14296	1.7372	2.04006	1.389	2.77457	1.8706	2.95089	1.9147	3.34825	2.0289	3.18641	2.1324	2.96312	2.4177	3.24153	2.6518	3.02983	2.4439	3.25729	2.6404	3.77968	3.2262	4.4894	3.434	4.29651	3.3171
0.0156	5.1947	0.8007				18.8833	2.13883	1.728	2.05647	1.4098	2.77941	1.8768	2.95179	1.9123	3.35687	2.0391	3.19351	2.1365	2.97103	2.4223	3.24331	2.6495	3.01533	2.4391	3.26925	2.6469	3.76958	3.2206	4.46989	3.4122	4.29131	3.3194
0.0156	5.1802	0.8127				18.9	2.13766	1.7237	2.06405	1.4153	2.76942	1.863	2.95026	1.9099	3.3611	2.0448	3.18744	2.1327	2.95434	2.4106	3.23084	2.6386	3.00435	2.4362	3.30899	2.6663	3.78263	3.2309	4.44148	3.39	4.27293	3.3086
0.0156	5.1862	0.8562				18.9167	2.13927	1.7259	2.06797	1.4227	2.77177	1.8681	2.93591	1.8996	3.36981	2.0431	3.18599	2.1312	2.95331	2.4109	3.22533	2.6384	2.99776	2.4341	3.28415	2.6469	3.78059	3.2279	4.41684	3.365	4.25751	3.3006
0.0156	5.2153	0.8164				18.9333	2.14694	1.7404	2.0808	1.4408	2.7683	1.8649	2.93306	1.8976	3.37865	2.0508	3.17577	2.1209	2.96565	2.418	3.21769	2.6331	2.9947	2.4344	3.26311	2.6308	3.77199	3.2246	4.40202	3.3559	4.24804	3.2959
0.0157	5.2124	0.7848				18.95	2.15415	1.7372	2.09057	1.4618	2.7598	1.8594	2.93505	1.9077	3.36709	2.0392	3.18048	2.1285	2.97598	2.4243	3.21038	2.63	2.98803	2.434	3.25339	2.6216	3.76178	3.2208	4.4357	3.3866	4.2468	3.296
0.0157	5.2116	0.809				18.9667	2.14955	1.7312	2.078	1.4443	2.76028	1.8565	2.93386	1.9156	3.34615	2.0211	3.20009	2.145	2.95136	2.4088	3.22569	2.6375	2.98484	2.4337	3.24537	2.6108	3.76772	3.2254	4.45399	3.406	4.23975	3.295
0.0157	5.1961	0.8693				18.9833	2.15079	1.7536	2.05898	1.4276	2.76408	1.8571	2.94327	1.9199	3.34829	2.0273	3.19399	2.1367	2.93929	2.4032	3.21712	2.6312	2.98131	2.4344	3.24918	2.616	3.77629	3.2297	4.44052	3.4031	4.24004	3.2967
0.0157	5.1833	0.8274				19	2.14991	1.7617	2.04951	1.4205	2.76416	1.8529	2.96137	1.933	3.34726	2.0192	3.19607	2.1396	2.92354	2.3942	3.20767	2.6228	2.98152	2.4346	3.25012	2.6192	3.78058	3.2351	4.42195	3.3987	4.23588	3.2938
0.0157	5.186	0.7775				19.0167	2.1525	1.7483	2.04029	1.4042	2.76329	1.8543	2.96875	1.9352	3.33841	2.0178	3.17677	2.1261	2.93845	2.4027	3.19731	2.6162	2.98204	2.4364	3.26236	2.6272	3.77848	3.2327	4.42988	3.4123	4.22145	3.2871
0.0157	5.1604	0.8025				19.0333	2.14959	1.7341	2.03929	1.3905	2.76006	1.8508	2.9532	1.9213	3.33908	2.0203	3.16504	2.1166	2.98349	2.4291	3.20211	2.6186	2.98263	2.4381	3.26882	2.6315	3.77257	3.2247	4.4245	3.4155	4.23293	3.2949
0.0157	5.1503	0.8181				19.05	2.14717	1.7318	2.03044	1.3779	2.7425	1.8423	2.94929	1.9079	3.33242	2.0132	3.1887	2.1309	2.9805	2.4272	3.20505	2.6196	3.00966	2.4529	3.27454	2.6351	3.7575	3.2131	4.4309	3.4142	4.24878	3.292
0.0157	5.1674	0.7929				19.0667	2.14217	1.73	2.04288	1.3949	2.73606	1.8374	2.94598	1.9093	3.32124	2.0088	3.19272	2.133	2.9809	2.4289	3.2086	2.6181	3.05576	2.4751	3.27423	2.636	3.7376	3.1985	4.40185	3.3853	4.22057	3.2525
0.0158	5.2012	0.7838				19.0833	2.14016	1.7209	2.0614	1.42	2.74043	1.8426	2.94481	1.9069	3.30644	1.9994	3.18511	2.1268	2.98801	2.4314	3.19258	2.6066	3.0639	2.4784	3.26798	2.634	3.71713	3.1828	4.36191	3.357	4.32233	3.3071
0.0158	5.1946	0.791				19.1	2.1311	1.6948	2.07243	1.4392	2.74078	1.8409	2.94586	1.9134	3.31411	2.0029	3.16958	2.1154	2.97033	2.4203	3.17917	2.5974	3.06387	2.4801	3.26847	2.6327	3.69673	3.1681	4.32918	3.3327	4.43748	3.3962
0.0158	5.1828	0.8079				19.1167	2.12214	1.6786	2.08773	1.4642	2.73595	1.8326	2.94297	1.9099	3.30856	2.0024	3.18335	2.1256	2.97328	2.4216	3.17807	2.5992	3.07204	2.4822	3.26315	2.6303	3.67962	3.1552	4.3162	3.3268	4.42654	3.3972
0.0158	5.1749	0.8478				19.1333	2.12356	1.6767	2.08725	1.4656	2.73969	1.8328	2.94025	1.9053	3.32126	2.0115	3.18815	2.1299	2.97758	2.4243	3.18986	2.6052	3.07931	2.4853	3.26307	2.6303	3.66946	3.1499	4.32327	3.3392	4.38682	3.3595
0.0158	5.1728	0.8544				19.15	2.12037	1.6678	2.08098	1.4574	2.74036	1.8307	2.9514	1.9117	3.32525	2.0093	3.18334	2.1274	2.97385	2.4216	3.19086	2.6075	3.06673	2.4777	3.25791	2.6295	3.69395	3.1738	4.31217	3.3337	4.34568	3.3344
0.0158	5.1514	0.855				19.1667	2.12257	1.6874	2.07196	1.4471	2.73644	1.8296	2.9312	1.8899	3.32928	2.0085	3.1887	2.1309	2.97303	2.4188	3.18637	2.6046	3.02762	2.4546	3.26621	2.6363	3.70838	3.1871	4.30802	3.3339	4.28926	3.2949
0.0158	5.1354	0.8503				19.1833	2.12826	1.7234	2.05309	1.4349	2.72268	1.822	2.91817	1.8826	3.34022	2.0175	3.1776	2.1244	2.97421	2.4196	3.17666	2.599	2.99202	2.4323	3.2375	2.6158	3.70579	3.1814	4.31514	3.3408	4.23359	3.251
0.0158	5.1393	0.8535				19.2	2.13631	1.7425	2.05	1.4229	2.72029	1.8181	2.92279	1.8863	3.33529	2.0128	3.17316	2.1205	2.9479	2.4041	3.18412	2.6045	2.99659	2.4327	3.23003	2.6124	3.69369	3.1663	4.31731	3.3437	4.19314	3.2216
0.0158	5.1649	0.8861				19.2167	2.14021	1.7498	2.04564	1.4134	2.72784	1.8189	2.92662	1.8979	3.33653	2.0144	3.18029	2.1264	2.93048	2.3916	3.17451	2.5999	3.02739	2.4443	3.22056	2.6043	3.70518	3.1704	4.33321	3.3579	4.15874	3.1978
0.0159	5.1526	0.8391				19.2333	2.13747	1.7389	2.04363	1.4061	2.73656	1.8238	2.93105	1.8971	3.33208	2.0094	3.19106	2.1337	2.91174	2.378	3.18312	2.6038	3.03852	2.4503	3.22886	2.6089	3.73014	3.1933	4.37372	3.3926	4.13881	3.1917
0.0159	5.1632	0.8141				19.25	2.13764	1.7322	2.05301	1.4238	2.73734	1.8231	2.93906	1.9082	3.33639	2.012	3.18484	2.1299	2.92229	2.3833	3.18372	2.6028	3.03624	2.4502	3.22043	2.6026	3.74613	3.2082	4.42836	3.4307	4.11935	3.1828
0.0159	5.1496	0.8325				19.2667	2.14003	1.733	2.06481	1.4372	2.74038	1.8264	2.94852	1.9144	3.33735	2.0134	3.19122	2.1346	2.92535	2.3863	3.17447	2.5992	3.01912	2.4442	3.20442	2.5918	3.74629	3.2067	4.46411	3.4531	4.10653	3.1772
0.0159	5.13	0.8391				19.2833	2.14209	1.7347	2.07161	1.4552	2.74431	1.8322	2.92882	1.9023	3.33128	2.0102	3.19476	2.1366	2.91128	2.3777	3.17548	2.6011	2.99766	2.4338	3.19775	2.5853	3.75973	3.2149	4.47485	3.4558	4.05558	3.1479
0.0159	5.1271	0.8495				19.3	2.13886	1.7367	2.07248	1.4633	2.74356	1.8372	2.92021	1.8913	3.32645	2.0044	3.19148	2.1316	2.9049	2.3746	3.16036	2.5918	2.98429	2.4279	3.19425	2.5814	3.77563	3.2273	4.49722	3.4711	4.07465	3.1653
0.0159	5.1514	0.8355				19.3167	2.13621	1.7392	2.06824	1.4647	2.72952	1.8297	2.9339	1.9019	3.32549	2.0016	3.19947	2.1377	2.90946	2.3772	3.16178	2.5955	2.97991	2.4261	3.19248	2.5808	3.7744	3.2277	4.49206	3.4683	4.08647	3.1651
0.0159	5.1669	0.8351				19.3333	2.14412	1.7527	2.06152	1.4597	2.73176	1.8334	2.9363	1.9068	3.32639	2.0035	3.19427	2.134	2.89332	2.3663	3.15599	2.5886	2.97254	2.422	3.18419	2.5755	3.76978	3.2274	4.49512	3.4669	4.07672	3.1443
0.0159	5.1475	0.848				19.35	2.1471	1.7546	2.0519	1.4402	2.74002	1.8402	2.94239	1.9156	3.3234	2.0009	3.19551	2.135	2.88388	2.3621	3.13187	2.574	2.96477	2.4158	3.15536	2.5572	3.76509	3.2186	4.47665	3.4543	4.04461	3.1292
0.0159	5.1434	0.8373				19.3667	2.15175	1.7598	2.04975	1.425	2.73615	1.8357	2.9446	1.9161	3.32706	2.0024	3.20687	2.1446	2.88215	2.361	3.13142	2.5717	2.95005	2.4071	3.13667	2.5435	3.76775	3.2228	4.49153	3.464	4.08997	3.1709
0.0161	5.1371	0.8472				19.3833	2.15001	1.7514	2.03942	1.4115	2.73541	1.8373	2.94894	1.9236	3.33434	2.008	3.19945	2.136	2.92829	2.3884	3.12561	2.566	2.9335	2.3962	3.12319	2.5331	3.75944	3.2154	4.50269	3.4708	4.03867	3.1365
0.0161	5.1569	0.812				19.4	2.14695	1.7386	2.03	1.4001	2.73682	1.8377	2.94405	1.9151	3.33117	2.0058	3.18654	2.1283	2.93609	2.393	3.11301	2.5583	2.91772	2.3853	3.13837	2.5401	3.74981	3.2093	4.4744	3.4492	3.97894	3.0957
0.0161	5.1411	0.7929				19.4167	2.1445	1.7379	2.02377	1.3915	2.73422	1.8385	2.9204	1.8903	3.32147	1.9996	3.19722	2.1369	2.92713	2.3853	3.11809	2.5598	2.90782	2.3781	3.17026	2.5631	3.74562	3.2068	4.45921	3.4394	4.08614	3.1695
0.0161	5.1369	0.8206				19.4333	2.13797	1.7387	2.03095	1.4005	2.72639	1.8338	2.92485	1.8931	3.31654	1.993	3.20164	2.1409	2.93921	2.39	3.14983	2.5747	2.90137	2.3744	3.17234	2.5632	3.73986	3.2021	4.44615	3.4329	4.20547	3.2483
0.0161	5.1217	0.8206				19.45	2.13064	1.7281	2.05207	1.4299	2.73138	1.838	2.93302	1.8975	3.3179	1.9966	3.20883	2.1435	2.92412	2.3807	3.14616	2.5784	2.9299	2.3877	3.18584	2.5701	3.72435	3.1881	4.41648	3.4112	4.24514	3.2727
0.0161	5.1179	0.8246				19.4667	2.13601	1.7372	2.06769	1.4593	2.73381	1.8394	2.93934	1.9077	3.31855	2.001	3.19108	2.1299	2.91327	2.3747	3.13996	2.5748	2.96794	2.4083	3.21469	2.5878	3.70459	3.1727	4.39343	3.3914	4.22219	3.2522
0.0161	5.1387	0.7939				19.4833	2.14081	1.7428	2.07681	1.483	2.73532	1.8337	2.94459	1.9173	3.30044	1.9878	3.17209	2.1155	2.9011	2.3658	3.16964	2.5945	2.99129	2.4242	3.20445	2.5821	3.69104	3.1621	4.38585	3.3723	4.20524	3.2397
0.0161	5.1495	0.8082				19.5	2.13788	1.7447	2.07133	1.4743	2.73419	1.8336	2.95696	1.9328	3.2892	1.9796	3.16891	2.1148	2.88888	2.3591	3.16806	2.5934	3.03154	2.4553	3.19285	2.5769	3.69034	3.1611	4.37041	3.3565	4.1967	3.2363
0.0162	5.131	0.8154				19.5167	2.14515	1.765	2.06317	1.4556	2.74063	1.8375	2.94105	1.9182	3.28594	1.9756	3.16099	2.1108	2.89391	2.3623	3.16081	2.5903	3.15965	2.5573	3.18392	2.5724	3.69617	3.1657	4.3444	3.3376	4.19166	3.2327
0.0162	5.1081	0.8343				19.5333	2.13777	1.7481	2.05599	1.4357	2.75224	1.8481	2.91902	1.898	3.27989	1.9749	3.15328	2.1056	2.89799	2.3637	3.16187	2.5914	3.16731	2.5596	3.18499	2.5735	3.71809	3.1886	4.3275	3.325	4.22638	3.2724
0.0162	5.1196	0.829				19.55	2.13123	1.7369	2.04639	1.4246	2.75169	1.8513	2.90884	1.8842	3.28225	1.9743	3.15012	2.1025	2.89548	2.3601	3.15079	2.5846	3.06275	2.4751	3.18612	2.5734	3.73407	3.2032	4.31096	3.3122	4.2277	3.2837
0.0162	5.1107	0.8009				19.5667	2.1333	1.7269	2.04135	1.409	2.73555	1.8393	2.91587	1.89	3.28111	1.9711	3.14621	2.0969	2.8864	2.3537	3.14877	2.5853	2.99341	2.423	3.18919	2.5757	3.76081	3.2229	4.30051	3.3021	4.2401	3.2998
0.0162	5.1324	0.7981				19.5833	2.13068	1.7143	2.03304	1.3958	2.73732	1.8399	2.92701	1.9017	3.27862	1.9711	3.14595	2.0944	2.87626	2.3474	3.15433	2.5901	2.93635	2.3829	3.19864	2.5833	3.77438	3.2306	4.29602	3.2987	4.26345	3.32
0.0162	5.1085	0.8269				19.6	2.13362	1.7126	2.0277	1.3957	2.74327	1.8448	2.93979	1.9055	3.28736	1.9804	3.14902	2.0982	2.86966	2.3438	3.16544	2.5943	2.89509	2.3571	3.19841	2.5832	3.78165	3.2343	4.30396	3.3083	4.28275	3.3381
0.0162	5.1083	0.7905				19.6167	2.13486	1.715	2.0519	1.441	2.75019	1.8508	2.94684	1.9098	3.28967	1.9858	3.14236	2.0945	2.86568	2.3416	3.16273	2.5942	2.83785	2.3199	3.18973	2.5748	3.76632	3.2226	4.31518	3.3171	4.30496	3.3545
0.0162	5.132	0.8093				19.6333	2.13646	1.7251	2.06319	1.4556	2.7544	1.8541	2.94216	1.9096	3.29764	1.9921	3.14356	2.0952	2.8521	2.3334	3.15355	2.5939	2.74651	2.2573	3.17603	2.5649	3.75198	3.2158	4.32959	3.3293	4.33416	3.3717
0.0162	5.1531	0.7929				19.65	2.13265	1.704	2.06988	1.4632	2.74487	1.847	2.94031	1.9066	3.2903	1.9848	3.14245	2.0942	2.85832	2.3374	3.14638	2.5884	2.7385	2.2503	3.15795	2.5521	3.76255	3.2224	4.32412	3.3311	4.34977	3.3671
0.0163	5.1466	0.8317				19.6667	2.12067	1.6809	2.07928	1.4761	2.7396	1.8442	2.92271	1.89	3.2882	1.985	3.13422	2.0883	2.85981	2.3392	3.15003	2.5869	2.76013	2.2616	3.13742	2.5365	3.79405	3.2419	4.33033	3.3403	4.36725	3.373
0.0163	5.1181	0.8353				19.6833	2.11152	1.666	2.07997	1.475	2.73668	1.8469	2.9338	1.9044	3.29066	1.9852	3.13158	2.0865	2.83912	2.3244	3.1332	2.5739	2.77095	2.267	3.14229	2.534	3.81217	3.2533	4.35447	3.3614	4.3743	3.3748
0.0163	5.1276	0.8219				19.7	2.11063	1.6521	2.07536	1.4631	2.74409	1.8515	2.93512	1.9115	3.29148	1.9809	3.14059	2.0928	2.81709	2.3091	3.13412	2.5708	2.77622	2.2709	3.1543	2.5356	3.78616	3.2343	4.36412	3.3687	4.36419	3.3674
0.0163	5.1267	0.7985				19.7167	2.10935	1.648	2.06575	1.453	2.74581	1.851	2.94855	1.923	3.29539	1.9818	3.16526	2.1065	2.83504	2.3204	3.16291	2.5876	2.77849	2.2702	3.15685	2.5338	3.76129	3.2159	4.34796	3.356	4.36315	3.3585
0.0163	5.1273	0.8009				19.7333	2.121	1.6858	2.06091	1.4493	2.74703	1.8488	2.94371	1.9183	3.30135	1.9893	3.16466	2.1068	2.84038	2.3231	3.17085	2.595	2.78757	2.2756	3.17168	2.5431	3.7365	3.1982	4.33153	3.3432	4.341	3.3426
0.0163	5.1235	0.8212				19.75	2.13285	1.726	2.0673	1.45	2.75339	1.8569	2.93965	1.9153	3.29489	1.9834	3.15091	2.0993	2.83825	2.3202	3.17498	2.6009	2.84737	2.3214	3.17081	2.5441	3.71728	3.1854	4.30804	3.3253	4.35027	3.3507
0.0163	5.0948	0.8446				19.7667	2.12906	1.7268	2.07501	1.4632	2.75108	1.8567	2.93313	1.9086	3.29304	1.9803	3.1443	2.0938	2.83586	2.3192	3.17342	2.6011	2.86069	2.333	3.20526	2.5659	3.7105	3.1818	4.29168	3.3111	4.34734	3.3562
0.0163	5.0879	0.8375				19.7833	2.12691	1.7281	2.07375	1.4596	2.75649	1.8603	2.91904	1.8893	3.29861	1.9826	3.14082	2.0921	2.82946	2.3149	3.16503	2.5903	2.882	2.3505	3.20904	2.5677	3.76427	3.2278	4.28036	3.3034	4.35554	3.3583
0.0164	5.1157	0.7961				19.8	2.12002	1.731	2.0632	1.4381	2.75657	1.8585	2.911	1.8847	3.30144	1.987	3.14347	2.0939	2.83064	2.3157	3.1535	2.5806	2.89825	2.3641	3.20197	2.566	3.78433	3.2424	4.28544	3.3101	4.31489	3.33
0.0164	5.1241	0.7823				19.8167	2.11694	1.7298	2.05666	1.4235	2.74929	1.8598	2.91766	1.8932	3.30485	1.9893	3.15305	2.1023	2.82977	2.3148	3.15425	2.5842	2.89937	2.3644	3.16969	2.5467	3.79735	3.25	4.29689	3.3271	4.3058	3.3244
0.0164	5.1089	0.7999				19.8333	2.11418	1.7085	2.04831	1.4113	2.7382	1.8521	2.9339	1.9111	3.31465	1.9989	3.14866	2.1018	2.82219	2.3108	3.16302	2.5914	2.9007	2.3637	3.1912	2.5595	3.78621	3.2415	4.29451	3.3288	4.31527	3.3273
0.0164	5.0982	0.8141				19.85	2.11673	1.7133	2.03572	1.4025	2.74156	1.8585	2.94128	1.9183	3.30479	1.9841	3.14495	2.0988	2.81944	2.3073	3.15851	2.5828	2.91352	2.3718	3.2147	2.5755	3.79644	3.2472	4.29326	3.3276	4.31796	3.3404
0.0164	5.1015	0.7927				19.8667	2.11982	1.7292	2.02559	1.3934	2.74483	1.859	2.9286	1.9067	3.29943	1.9844	3.14316	2.0955	2.823	2.309	3.14719	2.5722	2.91334	2.3719	3.19926	2.5669	3.79939	3.2473	4.28997	3.3248	4.30887	3.3468
0.0164	5.1118	0.7903				19.8833	2.12449	1.753	2.02363	1.3915	2.7429	1.8546	2.93493	1.9104	3.30267	1.9916	3.14462	2.095	2.82162	2.3065	3.13955	2.5667	2.91696	2.3772	3.20165	2.5674	3.79867	3.2484	4.28344	3.3197	4.27621	3.3301
0.0164	5.1129	0.7879				19.9	2.12259	1.7407	2.04909	1.4228	2.73763	1.8472	2.92214	1.8908	3.28418	1.9824	3.13916	2.0897	2.83048	2.3125	3.13245	2.5635	2.93302	2.3844	3.20381	2.5673	3.80509	3.2534	4.27372	3.3133	4.26375	3.3268
0.0164	5.112	0.8173				19.9167	2.1188	1.7252	2.06681	1.4422	2.73599	1.8441	2.91511	1.8806	3.27686	1.9823	3.13506	2.0864	2.85016	2.3256	3.12479	2.5552	2.95997	2.3972	3.21294	2.5765	3.79305	3.2436	4.26666	3.307	4.2538	3.325
0.0164	5.106	0.8082				19.9333	2.11331	1.7196	2.07473	1.4564	2.73467	1.8421	2.92721	1.8951	3.27292	1.9819	3.13156	2.0862	2.8486	2.3249	3.13101	2.5582	2.97947	2.4077	3.20229	2.571	3.7913	3.2403	4.2688	3.3099	4.25015	3.3253
0.0165	5.1153	0.8102				19.95	2.11935	1.7339	2.07542	1.4534	2.72835	1.8419	2.93413	1.9054	3.25919	1.9726	3.14271	2.0942	2.85371	2.3281	3.11219	2.5483	2.97143	2.4011	3.20009	2.5674	3.80261	3.247	4.27595	3.3179	4.24065	3.3228
0.0165	5.1114	0.7829				19.9667	2.12375	1.744	2.07827	1.4601	2.7184	1.8335	2.93256	1.8973	3.25155	1.9699	3.13701	2.0903	2.85459	2.3284	3.11982	2.5499	2.96384	2.3961	3.18661	2.5598	3.81021	3.253	4.28125	3.323	4.22353	3.3147
0.0165	5.0961	0.753				19.9833	2.12072	1.729	2.08111	1.4659	2.72213	1.8343	2.92631	1.8936	3.2453	1.9672	3.12385	2.0779	2.85946	2.3316	3.11467	2.5481	2.95881	2.3904	3.18486	2.5572	3.79737	3.2412	4.28348	3.3248	4.21554	3.3115
0.0165	5.08	0.8217				20	2.12044	1.7172	2.07275	1.4503	2.72346	1.8347	2.9272	1.8983	3.25269	1.9748	3.14066	2.0903	2.89039	2.3494	3.11221	2.5497	2.96311	2.393	3.17919	2.5522	3.80783	3.244	4.3043	3.3431	4.19953	3.3054
0.0165	5.1022	0.8077				20.0167	2.12273	1.7143	2.05444	1.4309	2.72184	1.8344	2.92661	1.8964	3.23931	1.9669	3.13526	2.0842	2.87796	2.3402	3.1029	2.5425	2.96789	2.398	3.17436	2.5477	3.795	3.2337	4.44359	3.4536	4.17366	3.2881
0.0165	5.1002	0.7828				20.0333	2.12342	1.7263	2.04838	1.4252	2.7345	1.8473	2.93032	1.8999	3.24145	1.9664	3.13243	2.0821	2.85548	2.3264	3.09964	2.5399	2.96	2.3934	3.1903	2.5601	3.76703	3.2146	4.512	3.5071	4.16634	3.2833
0.0165	5.0903	0.8305				20.05	2.12134	1.7342	2.04296	1.4129	2.73647	1.8538	2.93769	1.9042	3.24185	1.9703	3.12322	2.0774	2.83665	2.3143	3.09031	2.5397	2.95494	2.3889	3.19057	2.5597	3.747	3.2003	4.54843	3.528	4.17831	3.2856
0.0165	5.0794	0.8223				20.0667	2.11706	1.7221	2.03809	1.4003	2.72248	1.844	2.93664	1.8983	3.25159	1.9665	3.12465	2.0764	2.82332	2.3062	3.08576	2.5387	2.98755	2.4028	3.19112	2.5591	3.73865	3.1883	4.55242	3.5259	4.20714	3.2907
0.0165	5.0918	0.7978				20.0833	2.11401	1.7047	2.04375	1.4068	2.73135	1.848	2.91769	1.8774	3.2596	1.9659	3.11777	2.0702	2.8435	2.3181	3.09986	2.5434	2.98836	2.3977	3.18771	2.5584	3.73515	3.1846	4.53719	3.5145	4.2328	3.3016
0.0167	5.087	0.8012				20.1	2.1133	1.6907	2.04986	1.4204	2.73202	1.8484	2.92786	1.8849	3.29964	1.9911	3.11247	2.0655	2.87048	2.3354	3.10034	2.5454	3.00274	2.4039	3.19831	2.5646	3.76877	3.213	4.5165	3.4937	4.23871	3.304
0.0167	5.093	0.8045				20.1167	2.11028	1.7002	2.04587	1.4257	2.7402	1.8535	2.9374	1.8949	3.31951	2.0041	3.10831	2.0631	2.87583	2.3372	3.10194	2.5456	2.99196	2.396	3.18298	2.5531	3.80896	3.247	4.50039	3.4731	4.22026	3.2845
0.0167	5.064	0.8284				20.1333	2.11194	1.7079	2.04475	1.423	2.73616	1.8511	2.94323	1.9014	3.32142	2.0082	3.11266	2.0671	2.86424	2.3303	3.0803	2.5325	2.98484	2.3956	3.17582	2.5487	3.84034	3.2752	4.50343	3.4655	4.19597	3.2644
0.0167	5.0655	0.8273				20.15	2.11414	1.7133	2.03814	1.4127	2.7422	1.856	2.94562	1.9005	3.32151	2.0004	3.12649	2.075	2.85389	2.3232	3.08949	2.5348	2.96747	2.3903	3.16206	2.5408	3.85272	3.2885	4.52718	3.4951	4.19726	3.2634
0.0167	5.0782	0.8024				20.1667	2.10742	1.7018	2.0246	1.4044	2.72777	1.8441	2.94119	1.8961	3.32401	2.0016	3.11153	2.0632	2.86441	2.3294	3.10046	2.5387	2.95973	2.3873	3.16211	2.5397	3.84917	3.2867	4.57886	3.5435	4.19847	3.26
0.0167	5.0754	0.8075				20.1833	2.1006	1.6873	2.02471	1.4159	2.72572	1.844	2.94165	1.8962	3.32338	1.9972	3.09921	2.0541	2.85491	2.3241	3.08826	2.5288	2.94985	2.3852	3.16638	2.5412	3.83591	3.2772	4.53759	3.5101	4.23091	3.2826
0.0167	5.0722	0.8154				20.2	2.10565	1.6999	2.03804	1.4346	2.72407	1.8404	2.92768	1.8785	3.33343	1.9992	3.09723	2.0538	2.87066	2.3356	3.08852	2.5307	2.93622	2.3771	3.17434	2.5449	3.8442	3.2834	4.48991	3.4717	4.23627	3.2971
0.0167	5.0726	0.8089				20.2167	2.10639	1.6949	2.05345	1.4454	2.74283	1.8574	2.92923	1.8815	3.33992	2.0027	3.10298	2.0574	2.8694	2.3329	3.10572	2.5469	2.92681	2.3732	3.19431	2.5554	3.85288	3.2859	4.45579	3.4444	4.28144	3.3343
0.0168	5.0834	0.7678				20.2333	2.10961	1.7104	2.06264	1.4511	2.7477	1.8639	2.95213	1.906	3.34297	2.0093	3.10699	2.0592	2.87715	2.3376	3.09427	2.5388	2.92713	2.3772	3.18335	2.5483	3.85134	3.2832	4.45055	3.4428	4.28822	3.3362
0.0168	5.0818	0.7987				20.25	2.11107	1.7137	2.06267	1.4547	2.74453	1.8634	2.96214	1.9184	3.33016	2.0006	3.09647	2.0531	2.88842	2.3446	3.09203	2.5376	2.92319	2.3755	3.16056	2.5342	3.83556	3.2747	4.44788	3.439	4.28545	3.3372
0.0168	5.0763	0.7944				20.2667	2.11818	1.7462	2.06838	1.467	2.75409	1.8745	2.95646	1.9154	3.32111	1.9996	3.08104	2.0436	2.87234	2.3333	3.09605	2.5398	2.92289	2.3767	3.13833	2.5209	3.81758	3.2629	4.42336	3.4306	4.2604	3.3286
0.0168	5.0499	0.791				20.2833	2.12857	1.755	2.05838	1.4461	2.7534	1.8738	2.95251	1.9145	3.29538	1.9844	3.08111	2.0437	2.86163	2.3238	3.09694	2.5392	2.92117	2.3747	3.1104	2.5045	3.80451	3.2547	4.39064	3.4135	4.23844	3.3138
0.0168	5.0843	0.8041				20.3	2.1242	1.7423	2.04264	1.4253	2.75319	1.8737	2.95903	1.9185	3.27843	1.97	3.07254	2.0377	2.86093	2.3241	3.10284	2.5442	2.93273	2.3804	3.08665	2.4898	3.79094	3.2446	4.25214	3.3018	4.22507	3.3002
0.0168	5.0818	0.7851				20.3167	2.11859	1.7303	2.03417	1.4082	2.75577	1.8802	2.95278	1.9077	3.28049	1.9648	3.09182	2.0523	2.85011	2.3167	3.10318	2.547	2.96453	2.3952	3.07176	2.4799	3.79393	3.2483	4.30452	3.3518	4.23992	3.3084
0.0168	5.055	0.7839				20.3333	2.11793	1.7171	2.0301	1.3989	2.76795	1.8866	2.93797	1.8844	3.28946	1.9688	3.09543	2.0559	2.84435	2.3132	3.09123	2.5382	2.97989	2.4004	3.06809	2.4781	3.79826	3.2491	4.34204	3.3866	4.2513	3.319
0.0168	5.0518	0.8495				20.35	2.11931	1.7163	2.02423	1.3886	2.77214	1.886	2.94367	1.8944	3.29077	1.969	3.08258	2.0456	2.8466	2.3157	3.07823	2.5266	2.98171	2.4014	3.0796	2.4876	3.79667	3.2486	4.32767	3.3769	4.26989	3.3262
0.0168	5.0614	0.8197				20.3667	2.11386	1.7072	2.02321	1.3874	2.76996	1.8856	2.95047	1.9086	3.29088	1.9727	3.08083	2.0442	2.85944	2.3233	3.07747	2.5212	2.99709	2.4077	3.08218	2.4905	3.79675	3.2481	4.34203	3.3919	4.26132	3.3194
0.0169	5.0702	0.7802				20.3833	2.10834	1.7087	2.0085	1.3816	2.77236	1.8857	2.94501	1.9043	3.28614	1.9626	3.08206	2.0453	2.8566	2.3206	3.06077	2.5113	3.0053	2.4117	3.07922	2.4886	3.79528	3.2474	4.38875	3.4349	4.24538	3.312
0.0169	5.0542	0.7984				20.4	2.10867	1.7095	2.01888	1.4075	2.75753	1.8743	2.94292	1.9036	3.2855	1.9601	3.07454	2.0401	2.84435	2.3129	3.05747	2.508	3.01188	2.4139	3.08213	2.4892	3.80097	3.2549	4.4077	3.4533	4.26297	3.319
0.0169	5.0512	0.8067				20.4167	2.11131	1.7127	2.03367	1.4381	2.75157	1.8722	2.93814	1.8972	3.29289	1.9637	3.07312	2.0403	2.84568	2.3134	3.05136	2.5026	2.99704	2.4045	3.08405	2.4894	3.79139	3.248	4.42258	3.4702	4.25243	3.307
0.0169	5.0484	0.8296				20.4333	2.11324	1.7106	2.04927	1.4557	2.73655	1.8611	2.9419	1.898	3.30308	1.9692	3.06968	2.0386	2.82567	2.2999	3.0452	2.4991	2.9682	2.3892	3.08347	2.488	3.78199	3.2402	4.42524	3.4739	4.22502	3.2843
0.0169	5.041	0.7922				20.45	2.11787	1.7126	2.06401	1.4665	2.74055	1.8648	2.93097	1.8809	3.31767	1.9784	3.04993	2.0246	2.82149	2.2973	3.0409	2.4971	2.94607	2.3782	3.07911	2.4859	3.77653	3.2316	4.41154	3.4632	4.22689	3.2823
0.0169	5.0786	0.8002				20.4667	2.11478	1.7112	2.06478	1.4689	2.74489	1.8684	2.93126	1.8807	3.31094	1.9708	3.05131	2.0232	2.83475	2.3062	3.03452	2.4943	2.92558	2.365	3.08314	2.4891	3.77135	3.2267	4.39475	3.442	4.22002	3.2865
0.0169	5.0569	0.8021				20.4833	2.11517	1.7119	2.05805	1.4585	2.74287	1.8641	2.9317	1.888	3.30153	1.9636	3.06529	2.0348	2.86539	2.3247	3.03378	2.4928	2.90325	2.352	3.11356	2.5034	3.76871	3.2232	4.39688	3.435	4.23023	3.2964
0.0169	5.0436	0.8358				20.5	2.11645	1.7273	2.04556	1.4461	2.74897	1.8671	2.95539	1.9099	3.30983	1.971	3.0843	2.0499	2.87827	2.3323	3.01779	2.485	2.88839	2.3451	3.13789	2.5138	3.76159	3.2135	4.4032	3.4293	4.23146	3.3057
0.0169	5.0393	0.8251				20.5167	2.1204	1.7375	2.03582	1.4337	2.75237	1.8707	2.95657	1.9123	3.30721	1.9719	3.06701	2.0357	2.86989	2.3272	3.03236	2.4913	2.87515	2.3379	3.14554	2.5164	3.764	3.2187	4.44848	3.4589	4.2258	3.3009
0.017	5.0507	0.7818				20.5333	2.12015	1.7256	2.0217	1.4231	2.74774	1.8681	2.9319	1.8913	3.30269	1.968	3.05723	2.028	2.87251	2.3275	3.03825	2.4943	2.8652	2.3315	3.15451	2.5202	3.76075	3.213	4.47928	3.4839	4.23564	3.2972
0.017	5.0449	0.7816				20.55	2.1158	1.7166	2.01001	1.4139	2.74621	1.8718	2.93272	1.8921	3.30001	1.9615	3.05783	2.0281	2.88121	2.3324	3.02683	2.4854	2.88548	2.3397	3.14649	2.514	3.73908	3.1954	4.49419	3.4979	4.21054	3.2876
0.017	4.9965	0.7817				20.5667	2.1123	1.6935	2.00969	1.4016	2.73929	1.8716	2.92648	1.884	3.29121	1.9588	3.0623	2.0322	2.86466	2.3205	3.01457	2.4774	2.91733	2.3531	3.14708	2.5127	3.74133	3.1907	4.49622	3.4956	4.19298	3.2756
0.017	5.0023	0.7937				20.5833	2.10734	1.6706	2.02705	1.4165	2.7357	1.8675	2.91875	1.8752	3.28711	1.957	3.054	2.0258	2.86991	2.3202	3.01201	2.477	2.93268	2.3591	3.13888	2.5104	3.7169	3.1713	4.51225	3.5092	4.19275	3.2828
0.017	5.0247	0.7922				20.6	2.09932	1.6658	2.05342	1.4542	2.72787	1.8601	2.92655	1.8831	3.28791	1.9578	3.04832	2.0217	2.8604	2.3161	3.00699	2.4715	2.91346	2.3467	3.13924	2.5144	3.69887	3.1571	4.50846	3.5057	4.19317	3.2888
0.017	5.0565	0.7966				20.6167	2.09357	1.6511	2.05507	1.4645	2.71878	1.8534	2.93653	1.8918	3.28652	1.9589	3.04894	2.0227	2.8547	2.3137	3.00032	2.4663	2.91784	2.3493	3.16653	2.5371	3.68852	3.1502	4.52575	3.5195	4.20308	3.3016
0.017	5.0363	0.8233				20.6333	2.09749	1.6495	2.0628	1.4711	2.71451	1.8507	2.93324	1.8865	3.27048	1.9476	3.03894	2.0139	2.85881	2.3165	3.00698	2.4671	2.92089	2.352	3.26839	2.6156	3.70626	3.1681	4.53406	3.5275	4.21552	3.3138
0.017	5.0254	0.82				20.65	2.11141	1.6908	2.05887	1.4728	2.74537	1.8702	2.93175	1.8858	3.25451	1.9399	3.04399	2.0164	2.8468	2.3102	3.00851	2.465	2.93823	2.3587	3.19289	2.5557	3.72372	3.1839	4.54126	3.5334	4.20933	3.3131
0.0171	5.0599	0.8281				20.6667	2.11786	1.7115	2.05501	1.4797	2.76361	1.8802	2.93252	1.8847	3.24732	1.9384	3.05384	2.0238	2.83395	2.3012	3.00927	2.4676	2.93252	2.3535	3.28462	2.6232	3.77194	3.2226	4.51977	3.5191	4.20905	3.315
0.0171	5.0613	0.7999				20.6833	2.12547	1.7348	2.04401	1.4629	2.77187	1.8816	2.91616	1.8694	3.25001	1.9426	3.051	2.0225	2.827	2.298	3.00783	2.4681	2.91664	2.3491	3.45725	2.7606	3.79993	3.2458	4.50225	3.5045	4.21234	3.3161
0.0171	5.0284	0.7944				20.7	2.12527	1.7417	2.03344	1.4507	2.76004	1.8725	2.90695	1.8607	3.24963	1.9394	3.05899	2.0279	2.82084	2.2933	3.0251	2.4797	2.88694	2.3324	3.35491	2.676	3.80498	3.2512	4.51406	3.5184	4.22831	3.3305
0.0171	5.0302	0.8292				20.7167	2.11804	1.7405	2.02641	1.4389	2.7439	1.8623	2.91823	1.8773	3.26211	1.9431	3.06077	2.0274	2.81835	2.2906	3.01735	2.4773	2.90014	2.3365	3.30485	2.6293	3.79713	3.2459	4.48963	3.4968	4.21596	3.3192
0.0171	5.0403	0.8001				20.7333	2.11092	1.7237	2.01555	1.4237	2.74953	1.8655	2.92444	1.8833	3.2697	1.9476	3.06435	2.029	2.81136	2.2867	3.01708	2.478	2.91684	2.3431	3.31028	2.6274	3.79083	3.2401	4.48453	3.4988	4.23202	3.3332
0.0171	5.057	0.7881				20.75	2.11023	1.7195	2.00944	1.4066	2.76017	1.8755	2.92912	1.8868	3.26702	1.9444	3.0623	2.0281	2.81163	2.2874	3.02253	2.4785	2.903	2.3353	3.28172	2.604	3.77307	3.2244	4.47384	3.4967	4.23599	3.338
0.0171	5.0606	0.7703				20.7667	2.10213	1.6978	2.0042	1.4038	2.76766	1.8858	2.91995	1.8751	3.2564	1.9391	3.05464	2.0208	2.80502	2.2831	3.0116	2.4735	2.90809	2.3383	3.12856	2.4928	3.76834	3.2197	4.47833	3.5066	4.23307	3.335
0.0171	5.042	0.8052				20.7833	2.09758	1.68	2.01367	1.4255	2.7664	1.8867	2.92527	1.8833	3.25096	1.9368	3.04609	2.0152	2.81736	2.2883	3.00403	2.4715	2.92655	2.3472	3.13956	2.5003	3.77662	3.2271	4.45545	3.4881	4.24702	3.333
0.0171	5.0136	0.7859				20.8	2.10988	1.7043	2.0285	1.4549	2.76577	1.888	2.92128	1.883	3.25001	1.9367	3.04691	2.0149	2.80272	2.2787	3.00641	2.4723	2.93141	2.3503	3.13927	2.4984	3.75959	3.2141	4.43769	3.4754	4.28338	3.3428
0.0173	5.0105	0.7683				20.8167	2.11212	1.7137	2.03695	1.4674	2.75152	1.8771	2.90452	1.864	3.2453	1.9329	3.05245	2.0199	2.77055	2.2596	3.00609	2.4699	2.94175	2.357	3.12349	2.489	3.74427	3.2	4.43887	3.4789	4.29431	3.3461
0.0173	5.0354	0.7572				20.8333	2.11637	1.7283	2.04252	1.4717	2.74156	1.8662	2.90233	1.8582	3.24642	1.9342	3.05179	2.0195	2.7527	2.2495	3.00499	2.4691	2.94441	2.3578	3.12194	2.4891	3.74819	3.1967	4.44191	3.4834	4.3049	3.3474
0.0173	5.0179	0.764				20.85	2.1189	1.7361	2.05274	1.4787	2.74502	1.8677	2.90972	1.8698	3.25586	1.9441	3.04566	2.0141	2.77089	2.2606	2.99801	2.4636	2.93954	2.3576	3.11853	2.4832	3.73551	3.1856	4.43955	3.4847	4.30847	3.3517
0.0173	4.9944	0.8028				20.8667	2.12092	1.7433	2.05229	1.4792	2.74306	1.8618	2.91509	1.8782	3.26929	1.9531	3.06085	2.0247	2.80859	2.2833	2.98909	2.4581	2.97032	2.3874	3.19667	2.5416	3.73466	3.1837	4.42456	3.4778	4.30196	3.3455
0.0173	5.0038	0.7818				20.8833	2.12193	1.7496	2.04926	1.4673	2.73477	1.8544	2.91117	1.8756	3.26506	1.9442	3.05853	2.0232	2.8228	2.2923	2.99368	2.4583	2.95656	2.3871	3.21451	2.5559	3.73418	3.1812	4.4099	3.4664	4.31841	3.3534
0.0173	5.0286	0.7677				20.9	2.12158	1.7412	2.04884	1.4684	2.73768	1.8586	2.91253	1.877	3.26028	1.9401	3.04809	2.0165	2.81672	2.289	2.98758	2.4541	2.93402	2.3751	3.21896	2.5569	3.7233	3.1751	4.3966	3.4528	4.32755	3.3617
0.0173	5.0176	0.8003				20.9167	2.11931	1.7368	2.05075	1.4796	2.73426	1.859	2.91359	1.8765	3.26311	1.944	3.0578	2.0261	2.83749	2.3018	2.97504	2.4446	2.96635	2.4044	3.24359	2.5764	3.72237	3.1744	4.39729	3.4549	4.33342	3.3641
0.0173	5.0097	0.788				20.9333	2.11743	1.7265	2.04167	1.4732	2.72513	1.8566	2.90212	1.8646	3.27909	1.9558	3.04962	2.0191	2.81635	2.2874	3.01079	2.4702	3.01219	2.4459	3.23201	2.567	3.72353	3.1703	4.38682	3.4456	4.32709	3.3664
0.0173	5.004	0.8021				20.95	2.11213	1.7164	2.03558	1.4621	2.72214	1.8522	2.8953	1.8583	3.26718	1.9449	3.034	2.0078	2.80352	2.2783	3.0405	2.4926	2.99376	2.4327	3.22096	2.5606	3.72889	3.1757	4.3935	3.4527	4.32972	3.373
0.0174	5.0365	0.7593				20.9667	2.11488	1.72	2.03036	1.4492	2.718	1.8488	2.89962	1.8663	3.28369	1.9579	3.023	1.9983	2.80672	2.2789	3.04804	2.4982	2.99013	2.4321	3.2377	2.5747	3.71818	3.1694	4.39351	3.4527	4.35269	3.39
0.0174	5.0348	0.7707				20.9833	2.11055	1.7104	2.0384	1.4674	2.70976	1.8388	2.90922	1.8741	3.2959	1.9657	3.02311	1.9981	2.8013	2.2762	3.05012	2.5033	2.94839	2.3985	3.23244	2.5772	3.72178	3.1705	4.36334	3.4289	4.35867	3.3959
0.0174	5.0185	0.8043				21	2.10478	1.7156	2.04531	1.4857	2.70806	1.8369	2.91269	1.8798	3.29653	1.9656	3.02515	1.9988	2.79838	2.2737	3.05192	2.5078	2.92726	2.3824	3.22742	2.5755	3.69939	3.1546	4.32565	3.3976	4.35868	3.4004
0.0174	5.0077	0.7905				21.0167	2.09925	1.7138	2.05228	1.4907	2.71303	1.838	2.91294	1.8798	3.29839	1.9649	3.01912	1.9948	2.7995	2.2745	3.06422	2.5127	2.92922	2.3852	3.2195	2.5701	3.67771	3.1392	4.29849	3.3727	4.36065	3.4092
0.0174	5.0121	0.7808				21.0333	2.10138	1.717	2.04671	1.4768	2.71733	1.843	2.91316	1.8738	3.28513	1.9549	3.01271	1.9901	2.7857	2.2657	3.05439	2.5074	2.89435	2.3561	3.22422	2.5702	3.65557	3.1238	4.27729	3.3529	4.331	3.3948
0.0174	5.0177	0.7816				21.05	2.10852	1.7195	2.0375	1.4637	2.71898	1.8477	2.90517	1.8698	3.27794	1.9486	3.01667	1.9931	2.77692	2.2609	3.04175	2.4991	2.95365	2.3969	3.26789	2.5919	3.64023	3.1124	4.26249	3.3364	4.30538	3.3775
0.0174	5.0394	0.7811				21.0667	2.10216	1.7055	2.02935	1.4443	2.71493	1.847	2.89773	1.8555	3.27716	1.9494	3.00972	1.9887	2.78549	2.265	3.04951	2.5008	2.99761	2.4155	3.29193	2.6053	3.64523	3.1171	4.27374	3.3361	4.29131	3.3704
0.0174	5.0359	0.8056				21.0833	2.10972	1.7195	2.01786	1.4268	2.70651	1.8382	2.91002	1.8699	3.28087	1.9491	2.99444	1.9777	2.76719	2.2519	3.04227	2.495	3.07971	2.4705	3.27857	2.5972	3.65302	3.1189	4.28094	3.3304	4.27596	3.3623
0.0175	5.0153	0.8168				21.1	2.10325	1.7102	2.0105	1.4174	2.71642	1.8471	2.90947	1.8765	3.28696	1.9525	2.99771	1.9831	2.76166	2.2479	3.02463	2.4828	3.0619	2.4623	3.28246	2.5989	3.66373	3.1293	4.26941	3.3166	4.29412	3.3787
0.0175	5.0163	0.8164				21.1167	2.10366	1.7045	2.00309	1.4082	2.71885	1.8507	2.89835	1.8692	3.28472	1.9514	2.99266	1.9785	2.7497	2.2398	3.01691	2.4788	3.0202	2.4345	3.27545	2.597	3.67833	3.1433	4.26283	3.3048	4.27985	3.3687
0.0175	5.014	0.7589				21.1333	2.09762	1.6928	2.00022	1.4044	2.72263	1.8499	2.8904	1.8619	3.28301	1.9486	2.99302	1.9788	2.72703	2.2258	3.01312	2.4743	3.00406	2.4143	3.27342	2.5957	3.67458	3.1417	4.25808	3.3022	4.2683	3.3607
0.0175	4.9967	0.7824				21.15	2.08885	1.6915	2.00187	1.4062	2.72783	1.8534	2.8991	1.8686	3.27997	1.9448	2.99197	1.9783	2.69958	2.2081	3.02268	2.4792	3.01184	2.4147	3.26928	2.5893	3.68806	3.1525	4.28261	3.3219	4.27026	3.3615
0.0175	5.0004	0.8103				21.1667	2.08797	1.6913	2.00669	1.4189	2.7224	1.8493	2.90518	1.8731	3.28078	1.9445	3.00661	1.9852	2.69741	2.2059	3.02451	2.4801	3.04042	2.4299	3.27533	2.5941	3.69224	3.1605	4.30939	3.3429	4.27129	3.3635
0.0175	4.9774	0.7995				21.1833	2.08832	1.6925	2.01318	1.4378	2.71001	1.8412	2.89646	1.8576	3.29069	1.95	3.01152	1.9881	2.7293	2.2265	3.02365	2.4817	3.02945	2.4289	3.27626	2.5963	3.68055	3.1473	4.31941	3.3529	4.27176	3.3677
0.0175	4.98	0.7726				21.2	2.08722	1.6824	2.02698	1.4601	2.71146	1.8436	2.89452	1.8527	3.28228	1.9438	3.02279	1.993	2.75607	2.2424	3.02846	2.4823	2.9769	2.3973	3.2798	2.5968	3.69076	3.1511	4.32474	3.355	4.27316	3.3663
0.0175	4.9856	0.7695				21.2167	2.08755	1.6827	2.0401	1.4704	2.71664	1.8468	2.89144	1.8545	3.28401	1.9446	3.02638	1.9936	2.76129	2.2455	3.01246	2.4739	2.95006	2.3813	3.26639	2.5875	3.71923	3.1733	4.32326	3.3508	4.27396	3.3575
0.0175	4.9953	0.8045				21.2333	2.09137	1.689	2.04595	1.4655	2.71599	1.8439	2.89586	1.8604	3.29193	1.9472	3.03056	1.9956	2.75777	2.2444	3.01442	2.4752	2.86203	2.3146	3.25126	2.5779	3.73291	3.1831	4.31301	3.3486	4.25628	3.3437
0.0176	4.9581	0.7826				21.25	2.09099	1.6917	2.03227	1.4456	2.71928	1.848	2.90958	1.8778	3.29159	1.9526	3.035	1.9988	2.75423	2.2424	3.01419	2.4752	2.82251	2.2875	3.24491	2.5737	3.73889	3.1864	4.29531	3.3371	4.24763	3.3358
0.0176	4.9933	0.8017				21.2667	2.08837	1.6838	2.02063	1.4293	2.71602	1.8448	2.90564	1.8775	3.29026	1.952	3.03016	1.9974	2.73846	2.2319	3.00398	2.469	2.80304	2.2733	3.23444	2.5645	3.74966	3.1923	4.28197	3.3326	4.2404	3.3266
0.0176	5.0011	0.7644				21.2833	2.08141	1.662	2.01167	1.4213	2.70887	1.8421	2.90081	1.8737	3.27795	1.9447	3.0296	1.9999	2.72747	2.2264	2.99977	2.4645	2.79496	2.2666	3.21309	2.5548	3.74049	3.1839	4.33443	3.3772	4.2282	3.315
0.0176	4.9836	0.8022				21.3	2.07733	1.6545	2.00603	1.4079	2.69949	1.8343	2.88693	1.8579	3.2625	1.9371	3.02773	1.9993	2.73172	2.2275	3.01296	2.4663	2.77359	2.2508	3.17971	2.535	3.71752	3.1656	4.37866	3.4066	4.21366	3.3089
0.0176	4.965	0.7953				21.3167	2.07086	1.6495	2.00113	1.3953	2.69395	1.8315	2.87698	1.8473	3.24786	1.9299	3.02672	1.9967	2.77178	2.2501	2.99917	2.46	2.76724	2.2458	3.16202	2.5251	3.69805	3.1481	4.35764	3.3909	4.19915	3.301
0.0176	4.9771	0.802				21.3333	2.07162	1.666	1.99499	1.3913	2.69654	1.837	2.8805	1.8523	3.26405	1.9355	3.01805	1.9904	2.79796	2.2655	2.99847	2.4617	2.80353	2.2581	3.15328	2.5189	3.67428	3.1309	4.35207	3.3924	4.19463	3.2973
0.0176	4.9871	0.7635				21.35	2.07532	1.6947	2.00676	1.4111	2.70917	1.8521	2.89346	1.8664	3.2754	1.9386	3.00887	1.9841	2.80066	2.2667	2.99879	2.4648	2.81539	2.2626	3.15254	2.5186	3.65834	3.1184	4.36729	3.41	4.19815	3.2991
0.0176	4.9956	0.8194				21.3667	2.08081	1.7037	2.01421	1.4251	2.71085	1.8552	2.90894	1.8817	3.27555	1.9366	3.00992	1.9855	2.82846	2.283	2.99675	2.4646	2.81313	2.2632	3.15081	2.518	3.66224	3.1233	4.36423	3.41	4.19166	3.2987
0.0176	4.9569	0.8026				21.3833	2.09401	1.7314	2.0307	1.4496	2.71012	1.8525	2.9101	1.8856	3.28308	1.9426	3.01236	1.9883	2.81984	2.2773	2.99598	2.4615	2.81535	2.2671	3.15269	2.5201	3.67552	3.1361	4.3561	3.404	4.18815	3.2976
0.0177	4.9678	0.7839				21.4	2.08947	1.7202	2.04212	1.4747	2.70705	1.8465	2.91908	1.8921	3.27711	1.9408	3.0171	1.9948	2.8231	2.2794	2.99651	2.4595	2.82656	2.2722	3.15472	2.5222	3.69914	3.1533	4.36689	3.4139	4.19679	3.304
0.0177	4.9722	0.7691				21.4167	2.09519	1.7268	2.03659	1.4738	2.69823	1.8403	2.91942	1.8948	3.28138	1.943	3.0131	1.9921	2.84123	2.2911	2.99307	2.457	2.85186	2.2815	3.15011	2.5188	3.7167	3.1686	4.3701	3.4196	4.2002	3.3078
0.0177	4.9867	0.7561				21.4333	2.09717	1.7163	2.02181	1.4546	2.68621	1.8294	2.90761	1.8788	3.28772	1.947	2.997	1.9797	2.84358	2.2917	2.98529	2.4512	2.84381	2.2765	3.14951	2.5188	3.71622	3.1659	4.33014	3.3944	4.18749	3.3011
0.0177	4.9616	0.7804				21.45	2.08434	1.6873	2.01342	1.4332	2.68831	1.8317	2.90482	1.8774	3.2871	1.9443	2.98747	1.9707	2.85555	2.2996	2.98874	2.4524	2.82687	2.2633	3.14199	2.5118	3.72364	3.1716	4.29156	3.3652	4.17026	3.2951
0.0177	4.9628	0.7843				21.4667	2.06999	1.6637	2.01159	1.4192	2.69741	1.8392	2.90994	1.8812	3.28224	1.9425	2.9852	1.9697	2.85702	2.3016	2.97944	2.4464	2.84199	2.2752	3.12769	2.5016	3.71829	3.1674	4.26446	3.3438	4.17459	3.2941
0.0177	4.975	0.7729				21.4833	2.06567	1.656	2.00595	1.4073	2.70315	1.8467	2.91921	1.8954	3.27131	1.9364	2.98579	1.9703	2.85946	2.3038	2.96406	2.4351	2.81367	2.2627	3.15211	2.511	3.70916	3.1627	4.24174	3.3257	4.18222	3.2906
0.0177	4.9655	0.7693				21.5	2.0687	1.6432	2.00107	1.3999	2.70029	1.8416	2.91729	1.8996	3.2761	1.9371	2.97663	1.9641	2.84953	2.2989	2.955	2.4276	2.79876	2.2586	3.16962	2.5175	3.70616	3.1637	4.21482	3.3129	4.18882	3.301
0.0177	4.978	0.7448				21.5167	2.07774	1.6584	1.99136	1.3874	2.70768	1.8442	2.92807	1.9086	3.26605	1.9298	2.97742	1.9637	2.83091	2.2876	2.96455	2.4301	2.78955	2.2556	3.19719	2.5347	3.70579	3.1659	4.20941	3.3101	4.20533	3.3132
0.0179	4.9593	0.7517				21.5333	2.08501	1.6685	1.99382	1.3974	2.70177	1.8395	2.9311	1.91	3.26701	1.9321	2.97505	1.9625	2.82668	2.2834	2.96182	2.4275	2.80489	2.2643	3.21525	2.5434	3.70796	3.1714	4.20631	3.3101	4.23476	3.3274
0.0179	4.9444	0.7941				21.55	2.0953	1.6934	2.00957	1.4269	2.69303	1.8346	2.92612	1.9013	3.26999	1.9365	2.98458	1.9715	2.85201	2.2966	2.95047	2.4187	2.83398	2.2792	3.20597	2.5364	3.69327	3.1621	4.21334	3.3124	4.20669	3.3186
0.0179	4.941	0.7704				21.5667	2.10063	1.71	2.03355	1.4608	2.68333	1.8287	2.90519	1.8815	3.28204	1.9452	2.97216	1.9613	2.8867	2.3166	2.93964	2.4107	2.82879	2.2777	3.20073	2.5317	3.68826	3.1608	4.2352	3.3238	4.22936	3.3409
0.0179	4.9558	0.7667				21.5833	2.09642	1.7178	2.04114	1.4715	2.68374	1.8296	2.90906	1.8894	3.28037	1.9426	2.96839	1.958	2.86302	2.3011	2.9289	2.4028	2.91021	2.3343	3.20238	2.5313	3.68183	3.1567	4.25482	3.3391	4.22826	3.3414
0.0179	4.9826	0.788				21.6	2.0944	1.7245	2.05042	1.4825	2.69302	1.8376	2.90172	1.8848	3.28117	1.945	2.96365	1.9547	2.86497	2.3013	2.93692	2.4027	2.93604	2.3584	3.19196	2.5237	3.68404	3.1569	4.29173	3.3588	4.21795	3.3305
0.0179	4.9554	0.8002				21.6167	2.0995	1.7283	2.0436	1.4671	2.69321	1.839	2.9071	1.8849	3.27811	1.9407	2.96722	1.9577	2.87902	2.3084	2.9215	2.3957	2.94278	2.3736	3.16461	2.508	3.68724	3.1609	4.31687	3.3689	4.22148	3.3367
0.0179	4.9482	0.8013				21.6333	2.10321	1.7294	2.0348	1.4518	2.70298	1.8477	2.89883	1.8728	3.28376	1.9425	2.95656	1.9496	2.89752	2.3196	2.91186	2.3909	2.94702	2.3815	3.15816	2.5081	3.68805	3.1621	4.32179	3.3667	4.2316	3.341
0.0179	4.9362	0.7901				21.65	2.10347	1.7326	2.03009	1.4492	2.7109	1.8567	2.89474	1.869	3.27813	1.9377	2.9568	1.9527	2.88113	2.3106	2.90358	2.3881	2.94547	2.3811	3.1563	2.5039	3.68667	3.1596	4.31446	3.3633	4.24947	3.3574
0.0179	4.9578	0.7739				21.6667	2.09955	1.726	2.03139	1.4619	2.70189	1.8517	2.89015	1.8648	3.29939	1.9511	2.95398	1.9513	2.87335	2.3041	2.90176	2.3866	2.92716	2.3666	3.15755	2.5016	3.68707	3.1608	4.32914	3.3661	4.27803	3.3827
0.018	4.9462	0.7181				21.6833	2.09802	1.7233	2.02319	1.4587	2.68966	1.8415	2.87018	1.8457	3.28897	1.9437	2.93903	1.9409	2.86482	2.2979	2.8973	2.3831	2.90301	2.3475	3.17233	2.5104	3.66719	3.1453	4.33763	3.3724	4.30857	3.4101
0.018	4.9399	0.7478				21.7	2.08913	1.7129	2.02599	1.4706	2.68789	1.8417	2.87675	1.8551	3.27324	1.9292	2.93586	1.9386	2.86163	2.2955	2.89621	2.383	2.901	2.3466	3.1819	2.5192	3.65389	3.1339	4.33192	3.3673	4.3357	3.433
0.018	4.9454	0.7768				21.7167	2.08793	1.7206	2.02873	1.4652	2.69766	1.8487	2.88569	1.8618	3.27742	1.9304	2.94315	1.9446	2.86292	2.2972	2.89505	2.3821	2.91396	2.3584	3.17291	2.5132	3.6612	3.1417	4.32901	3.3652	4.3451	3.4397
0.018	4.9084	0.7659				21.7333	2.08985	1.7144	2.02012	1.4423	2.70368	1.8552	2.8945	1.8753	3.27745	1.9312	2.95239	1.9499	2.86095	2.2965	2.88804	2.3773	2.93298	2.3754	3.15505	2.5008	3.65951	3.1419	4.32196	3.3608	4.35768	3.4534
0.018	4.9352	0.7664				21.75	2.09675	1.732	2.00786	1.4252	2.70173	1.8543	2.88539	1.8663	3.27076	1.9243	2.96266	1.9547	2.87327	2.3036	2.90225	2.3881	2.95365	2.3887	3.14832	2.4963	3.65062	3.1361	4.31398	3.3555	4.36588	3.4624
0.018	4.9496	0.749				21.7667	2.09151	1.7136	2.00044	1.4152	2.71116	1.8614	2.88334	1.8611	3.27247	1.9281	2.97517	1.9583	2.86256	2.2975	2.90026	2.3883	2.99637	2.4019	3.12797	2.4859	3.65593	3.1389	4.30418	3.3472	4.37126	3.4683
0.018	4.9301	0.7856				21.7833	2.08616	1.702	1.98782	1.4045	2.71095	1.8604	2.88876	1.8644	3.26621	1.9244	2.98277	1.9616	2.86558	2.2983	2.89545	2.3831	3.016	2.409	3.12826	2.4898	3.65023	3.1347	4.29262	3.3401	4.37525	3.4725
0.018	4.9449	0.8048				21.8	2.08899	1.7043	1.98707	1.4038	2.70682	1.8631	2.8893	1.8618	3.26703	1.9243	2.99646	1.9706	2.848	2.2881	2.89682	2.3837	3.03871	2.4164	3.12672	2.4885	3.65687	3.1399	4.25808	3.3239	4.35691	3.4586
0.0181	4.9448	0.7983				21.8167	2.07979	1.6964	1.98926	1.4032	2.70003	1.8585	2.87952	1.8529	3.27253	1.9278	3.00989	1.9791	2.85699	2.2952	2.89431	2.3824	3.02263	2.4039	3.13366	2.4906	3.6617	3.1449	4.23006	3.309	4.33858	3.4584
0.0181	4.9572	0.7901				21.8333	2.0731	1.6845	2.00992	1.4296	2.70298	1.8565	2.88932	1.8651	3.27889	1.9309	3.04524	2.0032	2.86854	2.3027	2.89211	2.3821	3.00808	2.4056	3.14771	2.4977	3.66013	3.1432	4.24024	3.3199	4.30075	3.4425
0.0181	4.9523	0.7664				21.85	2.07025	1.6706	2.01573	1.4313	2.70916	1.8594	2.90024	1.872	3.27837	1.9302	3.04355	1.9989	2.86116	2.2978	2.89262	2.3819	2.99007	2.4009	3.1424	2.4941	3.66491	3.1453	4.25715	3.3234	4.31461	3.4382
0.0181	4.9531	0.7795				21.8667	2.06839	1.6622	2.03315	1.4574	2.70672	1.855	2.88386	1.8624	3.27245	1.9241	3.04572	1.9986	2.83	2.2791	2.89205	2.3783	2.97052	2.3913	3.14083	2.4902	3.66527	3.1441	4.26885	3.3239	4.32924	3.4286
0.0181	4.9272	0.7876				21.8833	2.06783	1.6524	2.04218	1.4732	2.69922	1.8481	2.88236	1.8625	3.27273	1.9261	3.05216	2.002	2.80855	2.2668	2.8867	2.3734	2.95642	2.3844	3.1399	2.489	3.66702	3.1457	4.26721	3.3269	4.32866	3.4125
0.0181	4.9318	0.7687				21.9	2.072	1.6663	2.03458	1.4776	2.69569	1.8462	2.88816	1.8661	3.268	1.9203	3.05058	1.9987	2.79372	2.2582	2.88475	2.371	2.94587	2.3801	3.13922	2.4882	3.65379	3.1358	4.26087	3.3273	4.33416	3.4092
0.0181	4.9528	0.7527				21.9167	2.07966	1.6869	2.04233	1.4896	2.69063	1.8412	2.89301	1.8642	3.26559	1.9163	3.05421	2.0021	2.84907	2.2887	2.8845	2.3694	2.9404	2.3769	3.12198	2.4785	3.63909	3.1233	4.25991	3.3269	4.34381	3.405
0.0181	4.9332	0.7173				21.9333	2.0861	1.6868	2.04461	1.4921	2.68908	1.8416	2.88269	1.8443	3.26129	1.9157	3.06008	2.007	2.85317	2.2898	2.88334	2.3701	2.93212	2.3686	3.11745	2.4753	3.61893	3.1056	4.2655	3.3323	4.33801	3.4042
0.0181	4.9016	0.7427				21.95	2.08318	1.6745	2.04891	1.4953	2.69231	1.8435	2.89577	1.8525	3.26256	1.9169	3.06982	2.0134	2.8621	2.2941	2.87919	2.3693	2.95358	2.3767	3.1157	2.4735	3.60088	3.0861	4.28708	3.3454	4.33972	3.3996
0.0182	4.9115	0.7855				21.9667	2.09083	1.6886	2.04851	1.4975	2.70342	1.8529	2.89838	1.8614	3.26056	1.9163	3.06244	2.0065	2.86795	2.2974	2.88158	2.3692	2.97576	2.3796	3.11718	2.4735	3.59075	3.0731	4.30344	3.36	4.33987	3.3923
0.0182	4.9302	0.7347				21.9833	2.09135	1.6874	2.04398	1.488	2.70535	1.8501	2.91021	1.8767	3.26044	1.9157	3.06926	2.0114	2.87081	2.2977	2.88967	2.3726	2.98751	2.3809	3.11731	2.4718	3.61489	3.0817	4.30978	3.3618	4.32978	3.3923
0.0182	4.9234	0.7324				22	2.07835	1.6724	2.03954	1.4824	2.70095	1.8438	2.90771	1.8753	3.26628	1.9203	3.08199	2.0203	2.85198	2.2852	2.88992	2.3714	2.9805	2.3809	3.13612	2.482	3.6312	3.0923	4.30147	3.3564	4.33364	3.3883
0.0182	4.899	0.7711				22.0167	2.06936	1.6488	2.03125	1.4757	2.70466	1.8446	2.90013	1.8733	3.27255	1.9292	3.06634	2.0098	2.83311	2.274	2.89165	2.3691	2.97772	2.3744	3.14753	2.4891	3.65814	3.1108	4.28965	3.3491	4.31827	3.3786
0.0182	4.8977	0.7638				22.0333	2.06837	1.6415	2.01485	1.4627	2.70172	1.8412	2.89602	1.8657	3.27189	1.9311	3.04674	1.9973	2.84801	2.2837	2.88854	2.3682	3.00227	2.3905	3.14536	2.4874	3.67295	3.1206	4.3028	3.3674	4.31945	3.3723
0.0182	4.9066	0.755				22.05	2.06961	1.6405	2.00633	1.4492	2.69142	1.8374	2.89753	1.856	3.27808	1.9384	3.05916	2.0071	2.84502	2.2836	2.89054	2.3685	3.00016	2.3923	3.12927	2.4784	3.67247	3.1224	4.32359	3.3817	4.3054	3.3712
0.0182	4.9222	0.7432				22.0667	2.07004	1.6568	2.00042	1.433	2.67593	1.8253	2.89179	1.8531	3.27498	1.9337	3.05365	2.002	2.82962	2.2739	2.8938	2.3699	3.00309	2.3945	3.11234	2.4704	3.71475	3.1525	4.45002	3.4943	4.29114	3.3645
0.0182	4.9305	0.761				22.0833	2.0679	1.6674	1.99854	1.4223	2.68292	1.8314	2.89465	1.8557	3.27132	1.9307	3.05088	2.0006	2.81691	2.2662	2.89803	2.374	3.02051	2.402	3.10293	2.465	3.75131	3.1792	4.62292	3.6522	4.2768	3.3546
0.0182	4.9143	0.78				22.1	2.0702	1.6766	1.99318	1.4142	2.69166	1.8373	2.88742	1.8502	3.29169	1.9477	3.04604	1.9977	2.82461	2.2718	2.89962	2.3746	2.98746	2.386	3.10536	2.4674	3.75513	3.1834	4.50644	3.5479	4.2859	3.3542
0.0183	4.8917	0.728				22.1167	2.07141	1.6885	1.9858	1.4055	2.69008	1.8346	2.87984	1.849	3.29569	1.9472	3.04862	2.0002	2.81888	2.2671	2.91136	2.3844	2.96236	2.373	3.10134	2.4654	3.76665	3.1922	4.45375	3.4997	4.27631	3.3522
0.0183	4.9292	0.7823				22.1333	2.07121	1.6996	1.98357	1.4003	2.69912	1.8422	2.8804	1.8559	3.27638	1.9377	3.04376	1.9955	2.8128	2.2628	2.88661	2.3666	2.96457	2.3716	3.09752	2.4636	3.76835	3.195	4.37522	3.4364	4.2743	3.3506
0.0183	4.9243	0.7455				22.15	2.07519	1.7107	1.97615	1.4004	2.69293	1.8399	2.88521	1.8551	3.27975	1.9397	3.03451	1.991	2.82259	2.2686	2.86451	2.3457	2.97612	2.3753	3.09413	2.4609	3.75933	3.1881	4.36506	3.4349	4.26248	3.3481
0.0183	4.9126	0.7505				22.1667	2.07937	1.709	1.98713	1.4258	2.67837	1.8288	2.88401	1.8479	3.28419	1.9427	3.03749	1.993	2.81662	2.2653	2.85219	2.333	2.98437	2.3788	3.10003	2.4662	3.75309	3.1839	4.28837	3.3729	4.27497	3.3512
0.0183	4.913	0.787				22.1833	2.08305	1.7166	2.00781	1.4555	2.66663	1.8212	2.8743	1.8342	3.27694	1.9364	3.02849	1.9869	2.80446	2.2604	2.85656	2.3377	2.97906	2.3803	3.09971	2.4671	3.752	3.1843	4.30911	3.3934	4.26785	3.3486
0.0183	4.899	0.7858				22.2	2.08083	1.7128	2.02134	1.4715	2.6797	1.8329	2.87983	1.8362	3.26895	1.9293	3.04349	1.9974	2.79656	2.2554	2.86924	2.3516	2.96044	2.3731	3.101	2.4686	3.76206	3.1914	4.36401	3.4294	4.25877	3.3435
0.0183	4.9105	0.7649				22.2167	2.08591	1.7126	2.02462	1.4823	2.67725	1.8293	2.88473	1.8434	3.26513	1.9294	3.03321	1.991	2.79601	2.2551	2.94548	2.4157	2.94483	2.3685	3.09036	2.4615	3.77421	3.2016	4.37847	3.4384	4.23907	3.3315
0.0183	4.9225	0.7298				22.2333	2.08933	1.7191	2.03804	1.4982	2.69008	1.8396	2.90297	1.8647	3.25109	1.9186	3.02989	1.9894	2.7761	2.2431	2.97393	2.4371	2.92009	2.3545	3.07635	2.4512	3.77576	3.2001	4.37374	3.4321	4.23467	3.3266
0.0184	4.9048	0.7534				22.25	2.08717	1.7179	2.02946	1.4739	2.68392	1.8357	2.91322	1.8763	3.25014	1.9179	3.02253	1.9845	2.75235	2.2258	2.98948	2.4471	2.91518	2.3554	3.07159	2.448	3.76221	3.1899	4.38862	3.4458	4.23916	3.3282
0.0184	4.9004	0.7627				22.2667	2.08995	1.7146	2.02074	1.4579	2.68722	1.8415	2.89778	1.8629	3.25532	1.9223	3.02227	1.9831	2.74703	2.2201	2.98754	2.4495	2.90769	2.3524	3.08508	2.4531	3.75322	3.181	4.40251	3.4582	4.24282	3.3346
0.0184	4.8945	0.7538				22.2833	2.08736	1.7201	2.02114	1.4594	2.68795	1.8453	2.89216	1.8568	3.26578	1.9284	3.03151	1.99	2.78034	2.2377	2.98609	2.4497	2.89136	2.34	3.12167	2.468	3.75374	3.1809	4.38927	3.4465	4.23939	3.3372
0.0184	4.9155	0.7465				22.3	2.08625	1.7166	2.03361	1.4812	2.69001	1.8526	2.87694	1.8415	3.26541	1.9313	3.01906	1.9822	2.80126	2.2483	2.98823	2.4462	2.88254	2.3321	3.13466	2.4725	3.73615	3.1696	4.36396	3.4228	4.23298	3.3372
0.0184	4.9021	0.7415				22.3167	2.08075	1.7119	2.0354	1.485	2.68995	1.8545	2.87512	1.8418	3.27064	1.9368	3.00986	1.9754	2.80869	2.2507	2.99117	2.4473	2.87384	2.3266	3.14297	2.4745	3.72819	3.1653	4.33017	3.3939	4.22859	3.3341
0.0184	4.8879	0.7848				22.3333	2.07613	1.7073	2.03088	1.4839	2.69203	1.8531	2.8878	1.8543	3.27969	1.9419	2.99818	1.967	2.81215	2.2528	2.99505	2.4505	2.86809	2.3219	3.14731	2.4744	3.72756	3.1638	4.30491	3.3733	4.2351	3.3345
0.0184	4.8839	0.7424				22.35	2.08155	1.7036	2.02701	1.4908	2.70837	1.8655	2.9015	1.8706	3.27949	1.9422	3.00463	1.9714	2.82468	2.2606	3.02333	2.4715	2.87225	2.3265	3.131	2.4583	3.72466	3.1637	4.28096	3.3547	4.23521	3.3378
0.0184	4.8856	0.7472				22.3667	2.08245	1.701	2.02635	1.4945	2.70128	1.8634	2.90038	1.8683	3.26778	1.9347	3.00346	1.9699	2.8123	2.2534	3.02171	2.4711	2.87124	2.323	3.25925	2.5517	3.71447	3.1563	4.26746	3.3409	4.21803	3.3349
0.0184	4.891	0.7383				22.3833	2.07833	1.6937	2.02482	1.4924	2.69266	1.8571	2.897	1.8637	3.27046	1.9344	2.99796	1.9646	2.80342	2.2484	3.02056	2.4746	2.89338	2.3286	3.21239	2.5176	3.70183	3.1483	4.24861	3.3284	4.19116	3.3219
0.0186	4.9044	0.7319				22.4	2.07538	1.6949	2.03055	1.489	2.69657	1.8562	2.89893	1.8635	3.25772	1.9241	3.00073	1.9627	2.80507	2.2481	3.03813	2.4918	2.89628	2.3234	3.14153	2.4732	3.70218	3.1474	4.2423	3.3274	4.17362	3.3139
0.0186	4.8759	0.757				22.4167	2.08007	1.7097	2.0353	1.4828	2.67378	1.832	2.89543	1.8578	3.24212	1.9086	2.99804	1.9599	2.79667	2.2441	3.05284	2.5022	2.89837	2.3194	3.09497	2.4415	3.69199	3.137	4.2917	3.372	4.1852	3.3229
0.0186	4.8998	0.7603				22.4333	2.08537	1.7223	2.01903	1.4593	2.6506	1.8115	2.89028	1.8488	3.22774	1.8943	2.9952	1.9589	2.79495	2.2429	3.04314	2.4959	2.88298	2.312	3.13042	2.4607	3.6809	3.1269	4.33434	3.411	4.18547	3.3251
0.0186	4.8978	0.7398				22.45	2.08684	1.7307	2.00408	1.4475	2.644	1.8014	2.89888	1.8576	3.23605	1.9025	2.99345	1.9571	2.80019	2.2462	3.0377	2.4935	2.88419	2.3113	3.10167	2.4372	3.67556	3.1238	4.39482	3.4618	4.18303	3.3264
0.0186	4.9034	0.7191				22.4667	2.08059	1.7134	1.9969	1.4271	2.64639	1.7973	2.90564	1.8635	3.25851	1.9241	2.99272	1.9562	2.80559	2.2484	3.03586	2.4947	2.89089	2.3119	3.07646	2.4186	3.65836	3.1106	4.40477	3.4673	4.1805	3.3243
0.0186	4.8763	0.7254				22.4833	2.07922	1.7017	1.99646	1.4247	2.64013	1.7902	2.90611	1.8701	3.26782	1.9329	3.00029	1.9609	2.79615	2.2419	3.02465	2.4878	2.90695	2.324	3.06864	2.412	3.65583	3.1021	4.40395	3.4665	4.18379	3.3284
0.0186	4.8783	0.8037				22.5	2.07568	1.6925	1.99185	1.4282	2.62572	1.7778	2.90117	1.8718	3.27557	1.9396	2.99683	1.9582	2.78233	2.2337	3.00866	2.4743	2.92265	2.3294	3.04831	2.3997	3.63236	3.0856	4.39982	3.464	4.18322	3.3289
0.0186	4.8566	0.7646				22.5167	2.06859	1.6878	2.00746	1.4508	2.61279	1.7654	2.90128	1.8744	3.27398	1.9383	3.00093	1.9634	2.78888	2.2358	3.00577	2.4704	2.89692	2.3185	3.00501	2.3694	3.60785	3.0706	4.38476	3.4532	4.17961	3.3275
0.0186	4.8862	0.7339				22.5333	2.0589	1.6704	2.0119	1.4564	2.5977	1.754	2.89445	1.8699	3.26523	1.9295	2.99603	1.9612	2.78789	2.2354	3.01477	2.4698	2.87751	2.3096	2.94474	2.3273	3.60099	3.0695	4.39154	3.4583	4.18417	3.3294
0.0187	4.878	0.7461				22.55	2.05381	1.6513	2.008	1.4551	2.58412	1.743	2.87895	1.8523	3.25441	1.9161	2.99134	1.9585	2.78384	2.2342	3.00547	2.4575	2.89926	2.3191	2.94824	2.3302	3.60905	3.0782	4.41764	3.4775	4.18279	3.3245
0.0187	4.8646	0.776				22.5667	2.05514	1.6353	2.01124	1.4654	2.60738	1.7654	2.87895	1.8514	3.26168	1.9196	3.00378	1.9693	2.75827	2.2204	3.00637	2.4631	2.904	2.3167	2.9456	2.3308	3.62186	3.0901	4.42418	3.4824	4.20859	3.3287
0.0187	4.8472	0.7805				22.5833	2.05256	1.6214	2.02593	1.4738	2.64178	1.8038	2.89347	1.8634	3.25264	1.9091	2.99158	1.9596	2.74066	2.2098	3.01373	2.468	2.91708	2.3221	2.96152	2.3396	3.62456	3.0914	4.45302	3.5053	4.21875	3.3293
0.0187	4.8662	0.7392				22.6	2.05402	1.6224	2.02527	1.467	2.66606	1.8269	2.8998	1.8713	3.25176	1.9109	2.98954	1.9571	2.73011	2.2038	3.03005	2.4786	2.90217	2.3113	2.97184	2.3458	3.62641	3.0919	4.44863	3.5058	4.22038	3.3328
0.0187	4.8707	0.7497				22.6167	2.06738	1.6596	2.01716	1.4493	2.67983	1.8422	2.89569	1.871	3.24885	1.9108	2.98053	1.9509	2.74247	2.2116	3.02579	2.474	2.87781	2.2993	2.99192	2.3607	3.61417	3.0816	4.46664	3.524	4.21404	3.3254
0.0187	4.8635	0.7616				22.6333	2.07289	1.6839	2.00831	1.4417	2.69276	1.8537	2.90138	1.877	3.25284	1.9137	2.98327	1.9536	2.78121	2.2321	3.0278	2.4725	2.83746	2.2777	3.01377	2.3749	3.62115	3.0891	4.48962	3.5496	4.20808	3.3192
0.0187	4.8318	0.7824				22.65	2.07421	1.7057	2.00529	1.4353	2.70085	1.8622	2.90711	1.8822	3.2609	1.9197	2.99307	1.9612	2.79939	2.2428	3.0248	2.4698	2.8282	2.2745	3.01913	2.3782	3.63348	3.101	4.47961	3.5413	4.21326	3.3163
0.0187	4.8751	0.7705				22.6667	2.07836	1.7079	2.00108	1.4261	2.69039	1.8556	2.90442	1.8794	3.25848	1.9189	2.99547	1.9629	2.78829	2.2364	3.01051	2.4541	2.82495	2.2747	3.01751	2.3765	3.63507	3.1031	4.48552	3.5489	4.20682	3.3111
0.0188	4.8839	0.7619				22.6833	2.081	1.7168	1.99058	1.4197	2.68071	1.8475	2.89719	1.8764	3.25999	1.9241	2.99502	1.9617	2.79117	2.2376	3.02284	2.4616	2.82403	2.276	3.03189	2.3876	3.63035	3.098	4.48099	3.547	4.19724	3.3088
0.0188	4.8644	0.75				22.7	2.07217	1.695	1.98436	1.4172	2.68169	1.8461	2.88933	1.8727	3.25494	1.921	2.98728	1.9551	2.80049	2.2428	3.01765	2.4589	2.82451	2.2781	3.02602	2.3845	3.64808	3.1058	4.45136	3.5226	4.19367	3.3071
0.0188	4.8541	0.7698				22.7167	2.06543	1.6754	1.99847	1.4238	2.69229	1.8546	2.89918	1.8767	3.25115	1.9161	2.97479	1.9473	2.79891	2.2417	3.01188	2.4586	2.8195	2.2762	3.01381	2.3821	3.6574	3.1097	4.41499	3.4903	4.1736	3.2946
0.0188	4.8458	0.7891				22.7333	2.05979	1.6627	2.01733	1.4482	2.69642	1.8609	2.88102	1.8573	3.24648	1.9132	2.97452	1.9495	2.78575	2.2338	3.02591	2.4824	2.81274	2.2715	3.00069	2.3768	3.67572	3.1159	4.37354	3.4548	4.1853	3.3069
0.0188	4.843	0.7468				22.75	2.07016	1.6927	2.02285	1.4548	2.68304	1.8526	2.87584	1.8498	3.24379	1.9121	2.96583	1.947	2.78708	2.2341	2.99628	2.4626	2.80873	2.2655	3.00495	2.3826	3.70024	3.1321	4.34074	3.4266	4.19819	3.3191
0.0188	4.8382	0.7437				22.7667	2.07319	1.7102	2.02455	1.4628	2.67836	1.8503	2.89273	1.8613	3.24355	1.9133	2.98025	1.9603	2.77579	2.2282	2.98782	2.4551	2.80036	2.2551	3.01527	2.3912	3.72316	3.1512	4.31834	3.4106	4.20245	3.3254
0.0188	4.8174	0.7333				22.7833	2.07218	1.708	2.04719	1.4993	2.67439	1.8486	2.89906	1.8663	3.24048	1.9103	2.97812	1.9581	2.77779	2.2292	3.00945	2.4604	2.79226	2.2467	3.00918	2.3891	3.75329	3.1742	4.31063	3.4057	4.20392	3.328
0.0188	4.8465	0.7584				22.8	2.07353	1.7034	2.04941	1.4953	2.66653	1.8419	2.90964	1.8738	3.23927	1.9098	2.97549	1.9539	2.78331	2.2321	3.01878	2.4651	2.80047	2.2439	3.00499	2.3869	3.84649	3.2511	4.31159	3.4066	4.21759	3.3352
0.0188	4.825	0.7677				22.8167	2.07269	1.6931	2.03751	1.476	2.66549	1.839	2.90731	1.8709	3.22751	1.9019	2.97445	1.9532	2.76216	2.2181	3.02147	2.4692	2.81253	2.243	3.00599	2.3886	3.82349	3.2347	4.32921	3.4234	4.22442	3.3425
0.0189	4.832	0.7787				22.8333	2.07901	1.7065	2.02235	1.4579	2.67398	1.8431	2.9047	1.8729	3.23975	1.9083	2.96081	1.9438	2.75693	2.215	3.02547	2.4717	2.83467	2.2523	3.00646	2.3902	3.78027	3.1975	4.36972	3.4586	4.21422	3.3355
0.0189	4.8539	0.7758				22.85	2.07765	1.712	2.01117	1.4434	2.68147	1.8446	2.88943	1.8589	3.24371	1.9031	2.95739	1.9405	2.7639	2.2192	3.03643	2.4821	2.8314	2.2542	3.01302	2.3937	3.73952	3.166	4.36362	3.4496	4.20968	3.3318
0.0189	4.8379	0.7553				22.8667	2.07414	1.7166	1.99603	1.4328	2.67565	1.8383	2.8727	1.8458	3.24491	1.9008	2.95878	1.9409	2.7722	2.2235	3.04629	2.4879	2.83603	2.2565	3.01846	2.3958	3.73208	3.1536	4.36859	3.4479	4.20477	3.3287
0.0189	4.8263	0.794				22.8833	2.07399	1.7189	1.98639	1.4235	2.67367	1.8354	2.88081	1.8543	3.23888	1.8959	2.95518	1.9368	2.75042	2.211	3.04183	2.4819	2.87687	2.2773	3.02944	2.4039	3.72642	3.142	4.4015	3.4638	4.19848	3.3244
0.0189	4.8265	0.7952				22.9	2.07832	1.7154	1.98123	1.414	2.67869	1.8418	2.88682	1.8603	3.23947	1.8944	2.95085	1.9345	2.73948	2.2053	3.0197	2.4695	2.87942	2.281	3.02999	2.4045	3.69727	3.1229	4.39699	3.4571	4.20612	3.33
0.0189	4.843	0.7634				22.9167	2.08356	1.719	1.99035	1.4285	2.67075	1.8398	2.89392	1.8701	3.24566	1.8999	2.95549	1.9392	2.73599	2.2012	2.98995	2.4496	2.86885	2.2746	3.0398	2.4102	3.6635	3.1004	4.39947	3.4544	4.21111	3.3259
0.0189	4.8381	0.7485				22.9333	2.08186	1.707	2.01194	1.4664	2.66551	1.837	2.88495	1.8665	3.24838	1.9024	2.97596	1.952	2.78758	2.2305	2.99525	2.4588	2.88536	2.2895	3.06722	2.4214	3.65771	3.0953	4.38336	3.441	4.21065	3.3251
0.0189	4.8098	0.771				22.95	2.07123	1.6825	2.01389	1.4634	2.66267	1.8325	2.90126	1.8818	3.24606	1.9012	2.98445	1.9562	2.78705	2.2298	3.00979	2.4579	2.88143	2.2916	3.07233	2.4195	3.64384	3.0854	4.37785	3.4358	4.2083	3.3245
0.0189	4.8094	0.7478				22.9667	2.06768	1.6595	2.02344	1.4746	2.66756	1.8343	2.90711	1.8821	3.23662	1.8959	2.98763	1.9558	2.78417	2.2279	3.00532	2.4544	2.84687	2.2766	3.09866	2.4324	3.6486	3.089	4.4001	3.4567	4.20583	3.3262
0.019	4.825	0.7424				22.9833	2.06609	1.6466	2.03061	1.4784	2.64425	1.8106	2.87873	1.8512	3.23851	1.8996	2.97745	1.9492	2.7689	2.2192	2.99944	2.4474	2.84103	2.2791	3.12261	2.4455	3.64958	3.0909	4.41857	3.474	4.19954	3.3244
0.019	4.8282	0.7177				23	2.0584	1.6376	2.03224	1.4904	2.64222	1.8079	2.88221	1.8594	3.23399	1.8983	2.97319	1.9469	2.75924	2.2138	3.01537	2.457	2.83447	2.2796	3.13497	2.4509	3.64188	3.0871	4.43964	3.4893	4.20375	3.3281
0.019	4.8068	0.742				23.0167	2.06011	1.6546	2.01962	1.4778	2.65801	1.8219	2.88253	1.863	3.23928	1.9019	2.98612	1.9562	2.75471	2.2119	3.01006	2.4558	2.82649	2.2764	3.1328	2.4498	3.63691	3.0842	4.43303	3.485	4.23653	3.3554
0.019	4.7951	0.7527				23.0333	2.06682	1.6681	2.01125	1.4698	2.65506	1.8214	2.88053	1.8633	3.22609	1.8897	2.97682	1.9506	2.75608	2.2118	2.98316	2.4422	2.81301	2.267	3.11192	2.4402	3.63934	3.0847	4.4237	3.4761	4.21485	3.3423
0.019	4.8422	0.7484				23.05	2.07828	1.703	2.02198	1.4702	2.64233	1.8105	2.88827	1.8646	3.23072	1.8967	2.9781	1.951	2.74773	2.2072	2.96517	2.4324	2.80412	2.2626	3.10467	2.4418	3.62987	3.0794	4.43268	3.4905	4.24091	3.3615
0.019	4.8462	0.7291				23.0667	2.07603	1.7056	2.03579	1.491	2.6276	1.7958	2.88338	1.8632	3.22602	1.8922	2.95814	1.9343	2.74078	2.2016	2.97925	2.4341	2.7841	2.2475	3.09379	2.4368	3.61851	3.0725	4.43953	3.5008	4.21663	3.3368
0.019	4.8323	0.7148				23.0833	2.07119	1.6898	2.03377	1.4954	2.64568	1.8108	2.89015	1.8699	3.22181	1.8864	2.96455	1.935	2.7209	2.1889	2.97103	2.4257	2.78308	2.2479	3.12368	2.4486	3.61037	3.066	4.42681	3.4935	4.2053	3.3289
0.019	4.8153	0.7453				23.1	2.06709	1.6721	2.03946	1.4868	2.65953	1.8237	2.87235	1.8501	3.22107	1.8863	2.9802	1.9435	2.69438	2.1709	2.98139	2.431	2.79187	2.2553	3.12165	2.448	3.61039	3.0644	4.43955	3.5036	4.21169	3.3354
0.0192	4.8162	0.7358				23.1167	2.06853	1.6796	2.03885	1.4885	2.67222	1.8333	2.86155	1.8402	3.23111	1.8958	2.97216	1.9365	2.68277	2.1631	2.98195	2.4351	2.80642	2.2573	3.10887	2.4387	3.60619	3.0609	4.459	3.5259	4.21463	3.3376
0.0192	4.818	0.6993				23.1333	2.07007	1.6913	2.01861	1.4703	2.66277	1.8265	2.87937	1.8602	3.22521	1.8943	2.95862	1.9278	2.70735	2.179	2.9534	2.4172	2.85099	2.2761	3.11049	2.439	3.60064	3.0548	4.45915	3.5281	4.21556	3.3396
0.0192	4.8355	0.7218				23.15	2.0685	1.6868	2.00968	1.453	2.65027	1.818	2.87729	1.8615	3.20591	1.8835	2.97165	1.9378	2.72349	2.1889	2.94879	2.4135	2.85734	2.2777	3.10845	2.4363	3.59474	3.0529	4.44559	3.5162	4.22257	3.3433
0.0192	4.8214	0.7623				23.1667	2.06879	1.6871	2.02082	1.4671	2.64313	1.81	2.88003	1.8627	3.19667	1.8794	2.95514	1.927	2.76961	2.2146	2.95761	2.4157	2.85944	2.2731	3.11099	2.436	3.5943	3.0495	4.43158	3.5031	4.23514	3.3545
0.0192	4.8269	0.7489				23.1833	2.068	1.6808	2.01477	1.4666	2.64494	1.8116	2.88001	1.8601	3.19374	1.877	2.95907	1.9303	2.79457	2.2294	2.96385	2.4156	2.86663	2.2746	3.1138	2.4362	3.58606	3.0442	4.41254	3.4853	4.2332	3.3547
0.0192	4.822	0.6986				23.2	2.06879	1.6894	2.00996	1.4651	2.6536	1.8196	2.86995	1.8533	3.19142	1.8798	2.95866	1.932	2.77552	2.2175	2.95711	2.4146	2.87336	2.2754	3.10199	2.4296	3.57668	3.0373	4.41158	3.4848	4.22912	3.351
0.0192	4.8425	0.7285				23.2167	2.06515	1.6906	2.01201	1.4663	2.65363	1.8208	2.87058	1.852	3.18382	1.8774	2.94658	1.9262	2.77548	2.2178	2.94369	2.4118	2.85072	2.2624	3.09783	2.4254	3.58466	3.0418	4.41585	3.4871	4.21716	3.3407
0.0192	4.822	0.7526				23.2333	2.0659	1.6899	2.02121	1.4751	2.6522	1.8172	2.86148	1.8398	3.17828	1.8742	2.94568	1.924	2.78377	2.2223	2.92601	2.3993	2.81985	2.2474	3.0752	2.4133	3.58556	3.0437	4.40279	3.4759	4.2236	3.3478
0.0192	4.8219	0.7581				23.25	2.06363	1.682	2.0331	1.4801	2.67387	1.8334	2.88218	1.8594	3.16457	1.8661	2.94773	1.9246	2.79446	2.2298	2.93102	2.3986	2.79294	2.2355	3.07322	2.4116	3.57925	3.04	4.39401	3.4705	4.21369	3.3414
0.0193	4.8235	0.7516				23.2667	2.06665	1.6922	2.02997	1.4794	2.67429	1.8343	2.89479	1.8713	3.17379	1.8711	2.94329	1.9211	2.77947	2.2223	2.94298	2.4007	2.78181	2.2325	3.08047	2.4139	3.55205	3.023	4.38045	3.4594	4.19881	3.3323
0.0193	4.8229	0.7389				23.2833	2.06256	1.6836	2.0273	1.4767	2.66604	1.8283	2.89112	1.8703	3.16436	1.8659	2.94309	1.9232	2.77868	2.2217	2.93392	2.394	2.77791	2.2271	3.07769	2.4112	3.52835	3.0078	4.37067	3.4519	4.19268	3.3292
0.0193	4.8274	0.6964				23.3	2.06224	1.6806	2.01691	1.4648	2.65776	1.8218	2.89176	1.8688	3.17201	1.8719	2.93969	1.9212	2.78474	2.2246	2.92724	2.3902	2.7968	2.2323	3.07192	2.4087	3.51472	2.9998	4.36497	3.4486	4.19411	3.3314
0.0193	4.8099	0.7289				23.3167	2.06091	1.6796	1.99721	1.4465	2.64874	1.8148	2.89401	1.8718	3.20307	1.8865	2.94084	1.9226	2.76842	2.2158	2.93122	2.3959	2.80295	2.2339	3.07202	2.4085	3.50726	2.9941	4.33998	3.4274	4.20035	3.3363
0.0193	4.8093	0.7451				23.3333	2.05681	1.6668	1.98697	1.4397	2.65754	1.8215	2.88961	1.8649	3.20947	1.8845	2.93005	1.9139	2.76235	2.2117	2.93112	2.3941	2.80598	2.2339	3.05094	2.3954	3.49993	2.9893	4.31317	3.4044	4.20475	3.3394
0.0193	4.8075	0.6928				23.35	2.05328	1.6622	1.97825	1.4309	2.66379	1.8283	2.87647	1.8476	3.21887	1.8847	2.92776	1.9135	2.75996	2.2094	2.9202	2.3875	2.80163	2.23	3.02574	2.3816	3.50031	2.9902	4.28669	3.382	4.20309	3.338
0.0193	4.8148	0.7283				23.3667	2.05797	1.6538	1.97953	1.4249	2.66277	1.829	2.87114	1.8437	3.24039	1.8941	2.92775	1.9146	2.75949	2.2094	2.90395	2.3809	2.80113	2.2287	3.00472	2.3711	3.50365	2.9937	4.2747	3.3741	4.21998	3.3489
0.0193	4.8333	0.7179				23.3833	2.06349	1.6542	1.98449	1.4259	2.6587	1.8272	2.87178	1.8486	3.24574	1.895	2.91775	1.9066	2.77025	2.2136	2.89448	2.3743	2.81695	2.2323	2.99938	2.3689	3.49786	2.9865	4.26261	3.364	4.21069	3.3405
0.0194	4.8147	0.7502				23.4	2.0643	1.6498	1.98989	1.4375	2.66268	1.8328	2.88452	1.8571	3.25265	1.8977	2.91043	1.9026	2.79535	2.2278	2.91365	2.3832	2.79928	2.2244	3.02258	2.3809	3.49705	2.9823	4.24707	3.3522	4.2018	3.3355
0.0194	4.8102	0.7353				23.4167	2.07114	1.6783	1.99913	1.4506	2.66509	1.8358	2.88256	1.8588	3.25122	1.8988	2.91807	1.909	2.79186	2.2251	2.93128	2.3943	2.80401	2.226	3.04185	2.3901	3.51309	2.992	4.23728	3.3441	4.19913	3.3346
0.0194	4.8054	0.7394				23.4333	2.07085	1.6778	2.0079	1.4662	2.67213	1.845	2.87805	1.8565	3.25123	1.8967	2.92279	1.9109	2.80016	2.2282	2.92743	2.3941	2.78818	2.2192	3.0366	2.3864	3.53247	3.0062	4.22906	3.3343	4.20225	3.3376
0.0194	4.8187	0.7253				23.45	2.06218	1.6697	2.019	1.4809	2.66948	1.8426	2.88337	1.8624	3.26339	1.9021	2.93169	1.9168	2.78287	2.2181	2.92575	2.3916	2.76675	2.2121	3.01898	2.3743	3.55241	3.0202	4.24584	3.3495	4.20781	3.3435
0.0194	4.8118	0.7232				23.4667	2.0549	1.6499	2.02897	1.491	2.67338	1.848	2.86778	1.8459	3.26431	1.9007	2.93464	1.9186	2.7883	2.22	2.93133	2.3921	2.75564	2.2088	3.00518	2.3671	3.59196	3.0509	4.29074	3.3882	4.18057	3.3221
0.0194	4.7958	0.7243				23.4833	2.05213	1.6284	2.02301	1.4762	2.67229	1.8497	2.85985	1.8318	3.27526	1.9027	2.91623	1.9058	2.76407	2.2058	2.93128	2.3929	2.74907	2.2078	3.01919	2.3716	3.61962	3.0699	4.31285	3.4069	4.16354	3.3084
0.0194	4.8044	0.7361				23.5	2.04971	1.6139	2.01424	1.4562	2.66794	1.8485	2.87009	1.8435	3.26054	1.8929	2.91191	1.9031	2.75411	2.1999	2.90305	2.3797	2.7439	2.2064	3.0555	2.3864	3.62824	3.0782	4.31267	3.4061	4.14785	3.2957
0.0194	4.8145	0.7018				23.5167	2.05443	1.6396	2.01397	1.4578	2.6549	1.8343	2.87963	1.8562	3.257	1.8887	2.91865	1.9059	2.74331	2.1932	2.9003	2.3775	2.73765	2.2037	3.06116	2.3928	3.66777	3.1081	4.33015	3.4225	4.13277	3.2833
0.0194	4.8126	0.7239				23.5333	2.06473	1.6787	2.0241	1.4754	2.6581	1.8398	2.88226	1.86	3.26673	1.896	2.90961	1.9004	2.73379	2.1876	2.90992	2.3743	2.73463	2.2032	3.08324	2.4053	3.74477	3.1691	4.34177	3.4328	4.10541	3.271
0.0195	4.8019	0.7265				23.55	2.06633	1.6873	2.02085	1.4859	2.6579	1.8406	2.87744	1.854	3.264	1.895	2.91891	1.9062	2.73402	2.1876	2.91495	2.3762	2.73467	2.2027	3.07598	2.4007	3.74713	3.1711	4.33822	3.4308	4.08785	3.2669
0.0195	4.7784	0.7371				23.5667	2.06681	1.6883	2.02592	1.4971	2.65381	1.8357	2.87075	1.8505	3.27117	1.8971	2.93653	1.9147	2.76509	2.2052	2.90866	2.3754	2.73234	2.2021	3.06768	2.3956	3.75054	3.1716	4.3161	3.4103	4.1171	3.2898
0.0195	4.7768	0.7104				23.5833	2.0675	1.6965	2.02878	1.4984	2.65902	1.8388	2.86741	1.8463	3.26172	1.8905	2.94492	1.918	2.78369	2.2158	2.90557	2.3761	2.73068	2.2018	3.06658	2.3946	3.7341	3.1614	4.28839	3.3863	4.19392	3.3497
0.0195	4.8098	0.7106				23.6	2.06333	1.6826	2.03024	1.4975	2.66058	1.8419	2.85438	1.833	3.24146	1.8767	2.95857	1.9258	2.80025	2.2251	2.89519	2.3704	2.72747	2.1997	3.06571	2.3944	3.71216	3.1493	4.26611	3.3713	4.3855	3.4978
0.0195	4.8007	0.7408				23.6167	2.06904	1.6909	2.03023	1.501	2.6669	1.8481	2.85074	1.8278	3.23916	1.8779	2.95473	1.9231	2.80365	2.2274	2.87913	2.3616	2.73124	2.2021	3.08858	2.4092	3.53208	3.0062	4.26698	3.3761	4.38548	3.4974
0.0195	4.7855	0.7746				23.6333	2.06438	1.685	2.02794	1.4993	2.65629	1.8369	2.8589	1.8388	3.23391	1.8766	2.95255	1.9186	2.77622	2.2103	2.88818	2.3629	2.76076	2.2207	3.06073	2.3956	3.58442	3.0466	4.27171	3.3813	4.32442	3.4507
0.0195	4.799	0.7474				23.65	2.06465	1.6756	2.02884	1.4941	2.65599	1.8366	2.87698	1.8578	3.21478	1.8682	2.96104	1.9215	2.78492	2.2136	2.93294	2.3946	2.84761	2.2758	3.0347	2.3824	3.64034	3.0879	4.25811	3.3683	4.29299	3.4286
0.0195	4.8242	0.7553				23.6667	2.07669	1.7085	2.00891	1.472	2.65456	1.8369	2.87249	1.8559	3.19868	1.8571	2.96452	1.9226	2.80533	2.223	2.95168	2.4115	2.90359	2.3112	3.02008	2.3756	3.67893	3.1194	4.26631	3.3738	4.20904	3.3649
0.0195	4.8003	0.7345				23.6833	2.07518	1.7041	1.99836	1.4556	2.65631	1.8358	2.86453	1.8503	3.19758	1.8551	2.97726	1.932	2.83038	2.2382	2.94812	2.4092	3.01869	2.4033	3.03109	2.3782	3.7113	3.1464	4.29816	3.4022	4.1363	3.3111
0.0196	4.7696	0.7418				23.7	2.07375	1.7101	1.99045	1.4443	2.65727	1.8367	2.85699	1.8438	3.20143	1.8581	3.00985	1.9553	2.83349	2.2419	2.94146	2.4079	3.03216	2.4099	3.03281	2.3771	3.7321	3.161	4.30863	3.4121	4.10931	3.2894
0.0196	4.7806	0.7741				23.7167	2.07067	1.7136	1.97641	1.4288	2.6531	1.8352	2.85141	1.837	3.22242	1.8743	3.01667	1.9595	2.81146	2.2314	2.95681	2.415	3.02865	2.3969	3.05108	2.3839	3.75193	3.1744	4.34829	3.4479	4.07831	3.2661
0.0196	4.7694	0.7462				23.7333	2.06859	1.7094	1.97217	1.4148	2.65802	1.8403	2.83973	1.8239	3.22065	1.8743	3.02857	1.9676	2.79602	2.223	2.9787	2.4294	2.98962	2.36	3.05011	2.3815	3.75562	3.1808	4.34303	3.4451	4.06344	3.2557
0.0196	4.7867	0.715				23.75	2.06883	1.7117	1.96465	1.407	2.66625	1.8513	2.85043	1.8349	3.22718	1.8771	3.02158	1.9631	2.79944	2.225	2.9832	2.4295	2.97967	2.3527	3.042	2.3763	3.74616	3.178	4.34063	3.4459	4.06268	3.2521
0.0196	4.7846	0.7183				23.7667	2.07215	1.7227	1.96327	1.4026	2.65964	1.8474	2.85243	1.843	3.22872	1.8816	3.00828	1.9546	2.80318	2.2277	2.95921	2.4179	2.98563	2.3543	3.04737	2.3777	3.7306	3.1597	4.32318	3.4345	4.06287	3.2417
0.0196	4.7702	0.7253				23.7833	2.0721	1.7195	1.95997	1.399	2.65913	1.8505	2.84944	1.8437	3.22998	1.8837	3.00088	1.9483	2.8123	2.232	2.93713	2.4045	2.9648	2.3394	3.0402	2.374	3.70208	3.1358	4.30681	3.4211	4.05952	3.225
0.0196	4.7472	0.762				23.8	2.0702	1.7242	1.97265	1.4218	2.65286	1.8418	2.84864	1.841	3.22769	1.8799	2.99712	1.945	2.82014	2.2371	2.93059	2.3952	2.92979	2.3228	3.02918	2.3685	3.67503	3.115	4.30335	3.4176	4.07301	3.2223
0.0196	4.7498	0.7613				23.8167	2.06703	1.7193	1.98423	1.439	2.66261	1.8482	2.85427	1.8464	3.23538	1.8863	2.99373	1.9445	2.81487	2.2357	2.91418	2.3769	2.88104	2.2856	3.02898	2.367	3.68382	3.1128	4.30639	3.4234	4.06913	3.2131
0.0198	4.7748	0.7272				23.8333	2.06982	1.7218	1.99346	1.4523	2.67244	1.8558	2.86535	1.8569	3.23604	1.8847	2.98482	1.9398	2.81163	2.2317	2.92768	2.3835	2.85701	2.2694	3.0254	2.3642	3.6874	3.1187	4.31173	3.4307	4.0267	3.1865
0.0198	4.754	0.7355				23.85	2.06767	1.7035	1.99802	1.4671	2.67154	1.852	2.8538	1.8433	3.22488	1.8765	2.98601	1.9395	2.80087	2.2242	2.94097	2.3901	2.81963	2.2492	3.01721	2.3597	3.6888	3.1236	4.32973	3.4459	3.97262	3.148
0.0198	4.739	0.7579				23.8667	2.06861	1.6805	1.9987	1.4746	2.66814	1.8484	2.8555	1.8405	3.22175	1.8747	2.99464	1.9446	2.80655	2.2263	2.92542	2.381	2.79155	2.2296	3.01939	2.3607	3.72736	3.1557	4.3345	3.4505	4.02483	3.1899
0.0198	4.7558	0.74				23.8833	2.06129	1.6519	2.0106	1.4916	2.6619	1.8437	2.8733	1.8546	3.22335	1.8747	2.99131	1.9425	2.79084	2.2159	2.9109	2.3707	2.76203	2.2104	3.01488	2.3568	3.72474	3.1555	4.33894	3.4566	4.00568	3.1807
0.0198	4.7702	0.7165				23.9	2.05343	1.6287	2.01319	1.4939	2.66183	1.8486	2.88716	1.8709	3.22549	1.8764	2.98758	1.9407	2.79319	2.2178	2.90822	2.3625	2.74653	2.2023	3.00674	2.3519	3.73599	3.1663	4.33063	3.4482	3.98608	3.1638
0.0198	4.7781	0.7247				23.9167	2.04518	1.6162	2.01207	1.4891	2.65336	1.8424	2.89287	1.8738	3.2169	1.8728	2.99191	1.9438	2.79277	2.216	2.9173	2.3712	2.7278	2.1904	2.99687	2.3449	3.74803	3.177	4.32355	3.4436	3.96013	3.1475
0.0198	4.767	0.7306				23.9333	2.0366	1.6114	2.01028	1.4852	2.6456	1.8353	2.88454	1.8668	3.20887	1.8678	2.99485	1.9464	2.7952	2.2168	2.9165	2.3776	2.7133	2.1799	2.99447	2.3432	3.76434	3.1875	4.3232	3.4411	3.93807	3.1332
0.0198	4.7686	0.7436				23.95	2.03352	1.6132	2.00484	1.4796	2.64108	1.831	2.89702	1.8804	3.20448	1.8624	3.00062	1.951	2.78492	2.2109	2.90853	2.3739	2.65147	2.1342	2.99039	2.3426	3.77199	3.1866	4.31285	3.4272	3.92095	3.1228
0.0198	4.7466	0.7384				23.9667	2.03615	1.6221	2.00036	1.4698	2.64432	1.8295	2.89455	1.8739	3.20904	1.8643	2.99786	1.9485	2.78076	2.2077	2.89937	2.3631	2.59754	2.0946	2.98382	2.3405	3.77988	3.1927	4.29291	3.4064	3.92808	3.1315
0.0199	4.7644	0.7575				23.9833	2.04668	1.6513	2.00608	1.4826	2.64277	1.8292	2.87528	1.857	3.21635	1.8712	2.98843	1.9408	2.78817	2.2105	2.90843	2.3644	2.62461	2.1145	2.97306	2.3374	3.79044	3.2047	4.26757	3.3841	3.92557	3.1317
0.0199	4.7541	0.7367				24	2.05054	1.681	2.00475	1.4843	2.6439	1.8319	2.88101	1.8617	3.21375	1.8716	2.96456	1.9267	2.79069	2.211	2.9167	2.3671	2.67196	2.1467	2.95984	2.332	3.77825	3.2014	4.24517	3.3653	3.93139	3.1366
0.0199	4.7566	0.6983				24.0167	2.05383	1.6844	2.01536	1.4894	2.65065	1.8378	2.88792	1.8695	3.21139	1.8689	2.96499	1.9267	2.79872	2.2149	2.92978	2.3756	2.75024	2.1963	2.95435	2.329	3.77779	3.206	4.24503	3.3526	3.91453	3.1323
0.0199	4.7621	0.7052				24.0333	2.06939	1.6916	2.01096	1.4862	2.64387	1.834	2.8967	1.8787	3.20996	1.8662	2.98063	1.9358	2.79115	2.2099	2.92014	2.3673	2.77011	2.205	2.95461	2.329	3.76005	3.1905	4.25301	3.3531	3.90574	3.1325
0.0199	4.758	0.7358				24.05	2.07237	1.6962	2.00374	1.4713	2.63716	1.8297	2.89431	1.879	3.21229	1.868	2.97733	1.9329	2.77217	2.1983	2.9163	2.3713	2.76368	2.1969	2.96222	2.3349	3.75647	3.1877	4.25854	3.362	3.90295	3.1349
0.0199	4.7679	0.7245				24.0667	2.0703	1.7003	1.99342	1.4579	2.63955	1.8305	2.89193	1.8754	3.21698	1.8713	2.99057	1.9417	2.78723	2.2059	2.9031	2.3671	2.7604	2.1909	2.95966	2.3337	3.74828	3.1823	4.26797	3.3785	3.90572	3.1347
0.0199	4.7566	0.7394				24.0833	2.07076	1.6881	1.98398	1.4399	2.63889	1.833	2.89063	1.8732	3.20166	1.8593	2.99582	1.9454	2.7863	2.2054	2.88637	2.3559	2.74527	2.1792	2.96372	2.337	3.73954	3.1749	4.27403	3.3925	3.92162	3.1414
0.0199	4.7713	0.7461				24.1	2.07075	1.6779	1.97975	1.4306	2.63098	1.8209	2.87501	1.8552	3.20757	1.8614	2.9974	1.9456	2.76984	2.1955	2.90337	2.3603	2.74371	2.1732	2.9976	2.3635	3.73136	3.1688	4.26539	3.3805	3.93655	3.1498
0.0199	4.7596	0.6864				24.1167	2.0674	1.6565	1.97926	1.4246	2.62278	1.8107	2.87429	1.853	3.20666	1.8596	3.00382	1.9489	2.75758	2.1883	2.91356	2.3656	2.74973	2.1717	3.00179	2.3642	3.73726	3.1759	4.26144	3.3726	3.94627	3.1624
0.02	4.755	0.7141				24.1333	2.05738	1.639	1.98567	1.4335	2.619	1.8107	2.86826	1.8454	3.20297	1.855	2.9842	1.9355	2.7498	2.1841	2.9179	2.3672	2.75066	2.1706	3.01003	2.3712	3.73458	3.1757	4.26813	3.3719	3.95573	3.1759
0.02	4.7431	0.7193				24.15	2.06371	1.6629	2.00246	1.4646	2.62204	1.8164	2.87191	1.8469	3.2027	1.8547	2.96788	1.9263	2.74949	2.1833	2.93012	2.371	2.7449	2.168	3.01165	2.3735	3.74172	3.1835	4.26678	3.3691	3.96789	3.1903
0.02	4.7457	0.7448				24.1667	2.05867	1.6661	2.00902	1.4711	2.62659	1.825	2.87449	1.8469	3.19222	1.8491	2.96713	1.9272	2.74707	2.1819	2.91766	2.3721	2.75095	2.1706	2.95087	2.3278	3.74459	3.1842	4.27144	3.3747	3.9755	3.1997
0.02	4.7834	0.7312				24.1833	2.06311	1.6835	1.99759	1.4502	2.63266	1.8276	2.87733	1.8472	3.17914	1.8406	2.97743	1.9298	2.7583	2.1873	2.9107	2.3734	2.75033	2.1689	2.96028	2.3322	3.76091	3.1905	4.2671	3.3688	3.97319	3.2038
0.02	4.763	0.7409				24.2	2.06267	1.6817	1.98057	1.4329	2.63703	1.8292	2.87437	1.8474	3.18253	1.8446	2.97758	1.9273	2.78454	2.2025	2.90467	2.3686	2.74986	2.1669	2.98857	2.3436	3.76835	3.1923	4.24851	3.3581	3.98812	3.2214
0.02	4.7309	0.7175				24.2167	2.06284	1.6794	1.96717	1.4189	2.63599	1.8265	2.87743	1.8494	3.18608	1.8487	2.9849	1.9308	2.78067	2.1983	2.91094	2.3672	2.76936	2.1772	3.01848	2.358	3.78414	3.2008	4.24827	3.3725	4.00356	3.2364
0.02	4.7623	0.6984				24.2333	2.0553	1.6767	1.96182	1.4074	2.62752	1.8203	2.86978	1.8411	3.18538	1.8525	2.98443	1.9296	2.76642	2.1905	2.9074	2.36	2.76891	2.1802	3.04969	2.3736	3.80087	3.21	4.25105	3.3821	4.02951	3.2561
0.02	4.7552	0.6864				24.25	2.05709	1.6711	1.95426	1.3982	2.62368	1.8174	2.87475	1.8462	3.1849	1.8503	2.978	1.9244	2.75385	2.1838	2.90037	2.3533	2.77096	2.1827	3.05231	2.3766	3.817	3.2232	4.25212	3.3756	4.06467	3.2832
0.0201	4.7519	0.7113				24.2667	2.05805	1.6713	1.94834	1.3883	2.62709	1.8215	2.87901	1.8512	3.1891	1.858	2.98111	1.9276	2.75948	2.1866	2.88859	2.3482	2.78575	2.1911	3.07929	2.3992	3.81416	3.2212	4.24635	3.3663	4.11578	3.3243
0.0201	4.7257	0.7038				24.2833	2.05738	1.6791	1.95468	1.3974	2.62163	1.8162	2.8969	1.87	3.19049	1.8573	2.95973	1.9142	2.76702	2.19	2.87704	2.3401	2.78837	2.1972	3.24791	2.5277	3.80345	3.215	4.23358	3.3582	4.18009	3.3744
0.0201	4.7295	0.7302				24.3	2.06302	1.6742	1.97823	1.4344	2.62077	1.8178	2.90034	1.8755	3.1911	1.856	2.93366	1.8973	2.75741	2.1843	2.87168	2.3374	2.76205	2.1781	3.13725	2.4445	3.78475	3.2009	4.22103	3.3494	4.17796	3.3697
0.0201	4.7374	0.6891				24.3167	2.06843	1.6829	1.99415	1.4529	2.63729	1.8334	2.89151	1.8669	3.19513	1.8588	2.93412	1.896	2.7568	2.1818	2.86999	2.3341	2.74338	2.1666	3.07577	2.4026	3.7567	3.178	4.2282	3.3551	4.19041	3.37
0.0201	4.7231	0.6789				24.3333	2.06723	1.6676	2.00144	1.4692	2.6308	1.8277	2.90193	1.875	3.18487	1.8538	2.94658	1.9057	2.75862	2.1833	2.86305	2.3253	2.77033	2.1881	3.04376	2.3831	3.76169	3.1858	4.22825	3.354	4.20629	3.3738
0.0201	4.7431	0.7152				24.35	2.05693	1.6453	2.0089	1.4814	2.63795	1.834	2.89693	1.8623	3.17042	1.848	2.94861	1.9082	2.75807	2.1834	2.85665	2.3191	2.84305	2.244	3.05749	2.3824	3.7728	3.1909	4.23771	3.3631	4.21515	3.3803
0.0201	4.7345	0.748				24.3667	2.05267	1.6379	2.00823	1.4805	2.63027	1.8269	2.88612	1.854	3.17421	1.8478	2.93487	1.8998	2.74501	2.1748	2.86008	2.3237	2.85112	2.2575	3.0627	2.3818	3.76398	3.1798	4.23123	3.3564	4.14204	3.3231
[truncated: 786,125+ more rows]

## Sheet: Figure 3a; Figure S7
Figure 3a
Day	0	1	2	3	4	5	6	7	8
Q (Ave.)	0.00564	0.00734	0.01293	0.06464	0.22571	0.24829	0.28779	0.28214	0.29343
[truncated: 226 more rows]

## Sheet: Figure 3b
Figure 3b
[truncated: 26 more rows]

## Sheet: Figure S8
Supplementary Figure S8
[truncated: 1,802 more rows]
[truncated: 1 more columns]

[truncated: 1 more sheets: Figure S9]
