# Supplementary material for: Suppressing peatland methane production by electron snorkeling through pyrogenic carbon in controlled laboratory incubations
Source: Nat Commun. 2021 Jul 5;12:4119. doi: 10.1038/s41467-021-24350-y (PMC8257765; doi:10.1038/s41467-021-24350-y)
Supplement: Supplementary file 5 — Dataset 2 [file 41467_2021_24350_MOESM5_ESM.xlsx]

## Sheet: Figure S10
Supplementary Figure S10
With G. sulfurreducens
Discharging time (min)	Discharging current (µA) at day 0	Current S.D.	Discharging current (µA) at day 0.5	Current S.D.	Discharging current (µA) at day 1	Current S.D.	Discharging current (µA) at day 1.5	Current S.D.	Discharging current (µA) at day 2	Current S.D.	Discharging current (µA) at day 2.5	Current S.D.	Discharging current (µA) at day 3	Current S.D.	Discharging current (µA) at day 3.5	Current S.D.	Discharging current (µA) at day 4	Current S.D.	Discharging current (µA) at day 4.5	Current S.D.	Discharging current (µA) at day 5	Current S.D.	Discharging current (µA) at day 5.5	Current S.D.	Discharging current (µA) at day 6	Current S.D.	Discharging current (µA) at day 6.5	Current S.D.	Discharging current (µA) at day 7	Current S.D.	Discharging current (µA) at day 7.5	Current S.D.	Discharging current (µA) at day 8	Current S.D.	Discharging current (µA) at day 8.5	Current S.D.	Discharging current (µA) at day 9	Current S.D.	Discharging current (µA) at day 9.5	Current S.D.	Discharging current (µA) at day 10	Current S.D.	Discharging current (µA) at day 10.5	Current S.D.	Discharging current (µA) at day 11	Current S.D.	Discharging current (µA) at day 11.5	Current S.D.	Discharging current (µA) at day 12
0.01667	7.63991	0.2197	7.63728	0.22769	7.62761	0.20855	7.64975	0.22592	7.64224	0.22062	7.62514	0.20789	7.64251	0.2185	7.65231	0.21213	7.63651	0.21851	7.65001	0.21215	7.63451	0.2185	7.6285	0.21425	7.6345	0.22132	7.62911	0.21637	7.6345	0.22132	7.62542	0.21213	7.64212	0.21904	7.64125	0.22097	7.62551	0.21568	7.64657	0.2186	7.65005	0.21207	7.63965	0.21984	7.63955	0.21984	7.63982	0.2198	7.63529
0.03334	7.3705	1.48289	7.2403	0.01248	7.17379	0.4903	7.3005	0.24437	7.87645	0.13554	7.9135	0.51387	7.22741	0.91192	7.38908	0.75268	7.46714	1.07696	7.21825	0.3219	7.16658	0.80073	6.90779	0.06037	7.03375	0.29502	7.49326	0.04798	7.66188	0.15803	7.87245	0.03174	7.83409	0.56695	7.49057	0.35448	7.74089	0.30767	7.51038	0.27935	7.42813	1.14554	7.17297	0.41655	7.84106	0.08972	7.59524	0.90211	7.71778
0.05	6.36922	1.48103	6.57395	0.000442646	6.52864	0.4361	6.71035	0.30575	7.25982	0.06851	7.27223	0.44581	6.664	0.83407	6.82821	0.70836	6.92399	0.97509	6.71707	0.3077	6.68428	0.73197	6.35842	0.07864	6.393	0.24679	6.87835	0.04985	7.08095	0.1753	7.26898	0.05046	7.27109	0.49249	6.89583	0.44391	7.06758	0.32242	7.4686	0.20834	6.90276	1.01752	6.67383	0.34981	7.26108	0.07422	6.96333	0.92529	7.08005
0.06667	5.75612	1.3949	6.09965	0.00796	6.06926	0.39602	6.25421	0.2971	6.7795	0.06984	6.81648	0.3865	6.26532	0.78772	6.42531	0.67762	6.52981	0.90871	6.35472	0.30722	6.33942	0.687	5.96569	0.17357	5.93795	0.21267	6.40358	0.06878	6.63363	0.12791	6.84225	0.05542	6.86932	0.43635	6.47253	0.50929	6.58436	0.32905	7.00673	0.15505	6.525	0.92721	6.27976	0.25389	6.80867	0.11476	6.5125	0.93869	6.62394
0.08334	5.31685	1.23879	5.73608	0.01251	5.70983	0.37434	5.89724	0.30032	6.41948	0.08293	6.46783	0.36457	5.9487	0.74425	6.10744	0.64922	6.21942	0.8512	6.06273	0.29193	6.06022	0.63712	5.66298	0.24284	5.58273	0.1968	6.03902	0.08368	6.28259	0.10259	6.50065	0.06218	6.54252	0.40168	6.13473	0.54179	6.22183	0.34655	6.65517	0.13529	6.22697	0.85164	5.97545	0.18304	6.45549	0.13732	6.16086	0.93925	6.26766
0.1	4.97582	1.1073	5.44715	0.01399	5.42202	0.35795	5.60137	0.28972	6.11281	0.09589	6.17901	0.33621	5.69817	0.70226	5.85064	0.61138	5.96346	0.7966	5.82267	0.27289	5.83361	0.58524	5.4252	0.29975	5.29981	0.1872	5.73779	0.08146	5.99043	0.06951	6.21963	0.05994	6.26858	0.37219	5.85883	0.55922	5.92358	0.34833	6.35853	0.11636	5.98431	0.77777	5.72492	0.10865	6.15616	0.16048	5.87434	0.92764	5.97627
0.11667	4.70562	0.96823	5.20135	0.01845	5.17859	0.34535	5.34736	0.27675	5.85992	0.12576	5.9496	0.32033	5.48519	0.68173	5.63465	0.5983	5.75165	0.76525	5.61955	0.26521	5.63755	0.5562	5.21457	0.33944	5.05822	0.17712	5.48016	0.0743	5.74445	0.03021	5.99396	0.06161	6.0474	0.35384	5.62895	0.57767	5.68168	0.36322	6.12526	0.10467	5.77918	0.73657	5.50197	0.05203	5.90682	0.19523	5.63783	0.93105	5.73752
0.13334	4.45026	0.81742	5.00127	0.02921	4.97925	0.34419	5.13955	0.27598	5.65884	0.14818	5.74973	0.33106	5.29193	0.64913	5.46681	0.61167	5.58788	0.76417	5.44579	0.25981	5.46998	0.53238	5.03662	0.3694	4.85524	0.17073	5.27601	0.0689	5.53236	0.02365	5.80718	0.10251	5.87643	0.36276	5.4403	0.58338	5.48911	0.37406	5.94965	0.08006	5.62126	0.72696	5.31933	0.01588	5.71937	0.2368	5.45585	0.95559	5.55826
0.15	4.24838	0.69328	4.8225	0.02297	4.80056	0.32748	4.96336	0.27321	5.48332	0.16225	5.58499	0.32093	5.13552	0.63797	5.30225	0.59774	5.42705	0.73539	5.2914	0.24858	5.32575	0.49794	4.89069	0.39944	4.68473	0.16552	5.09176	0.078	5.36091	0.00405	5.63834	0.09544	5.70475	0.34913	5.26422	0.59372	5.31118	0.39195	5.77626	0.08125	5.47046	0.6837	5.16787	0.02165	5.53965	0.24483	5.28154	0.94574	5.37585
0.16667	4.06186	0.56965	4.66821	0.02053	4.64929	0.31196	4.82411	0.28342	5.33341	0.14465	5.42879	0.30346	5.00375	0.61222	5.16507	0.57103	5.28737	0.70366	5.15916	0.23442	5.19282	0.477	4.75612	0.416	4.53839	0.15692	4.94467	0.09964	5.22032	0.00865	5.48579	0.09121	5.55262	0.33483	5.11217	0.5996	5.14898	0.39212	5.61372	0.07185	5.33009	0.65268	5.04035	0.0279	5.39308	0.23188	5.12722	0.93458	5.21673
0.18334	3.90194	0.45838	4.5338	0.0144	4.51393	0.29932	4.6928	0.28438	5.19681	0.14379	5.29229	0.29503	4.88303	0.59046	5.04434	0.55546	5.16404	0.68454	5.04181	0.23037	5.08174	0.45752	4.64315	0.43262	4.41022	0.15439	4.80727	0.10957	5.08712	0.00487	5.35228	0.09433	5.42413	0.32285	4.98022	0.60944	5.00832	0.39733	5.47642	0.0638	5.2128	0.6248	4.92438	0.04848	5.25938	0.23505	4.99634	0.92603	5.07875
0.2	3.76166	0.35873	4.41827	0.00966	4.39527	0.29229	4.56813	0.27593	5.07484	0.16367	5.17749	0.29893	4.76862	0.57891	4.93362	0.55538	5.05441	0.67683	4.9296	0.22527	4.97757	0.43475	4.54357	0.4439	4.29735	0.15551	4.68019	0.10485	4.96038	0.0081	5.23596	0.10269	5.30874	0.32316	4.86051	0.60846	4.89262	0.40861	5.36486	0.06253	5.11104	0.60576	4.81322	0.0759	5.13612	0.25303	4.88494	0.92074	4.96157
0.21667	3.62365	0.27429	4.31859	0.00079636	4.2876	0.28709	4.46043	0.27716	4.96451	0.16492	5.06902	0.29164	4.66898	0.56748	4.83102	0.54517	4.95485	0.65631	4.83473	0.2165	4.87797	0.42715	4.45034	0.43717	4.19928	0.16383	4.57115	0.10826	4.85317	0.01362	5.12753	0.10125	5.20121	0.31379	4.75436	0.60995	4.7823	0.41012	5.25299	0.05945	5.0067	0.59181	4.71075	0.08195	5.02574	0.25416	4.78359	0.90266	4.85102
0.23334	3.50151	0.2049	4.22808	0.00475	4.19235	0.28455	4.3575	0.26959	4.87469	0.19732	4.98868	0.30704	4.5808	0.55766	4.74466	0.54269	4.86871	0.64867	4.74606	0.21012	4.78688	0.41913	4.36386	0.43381	4.10874	0.16793	4.46855	0.10052	4.75124	0.02875	5.03619	0.10623	5.10889	0.31479	4.65922	0.60751	4.70037	0.43154	5.17412	0.07239	4.91805	0.58758	4.61214	0.0955	4.92543	0.27166	4.6957	0.89743	4.75846
0.25	3.40502	0.14491	4.145	0.01135	4.10424	0.28012	4.26853	0.26922	4.78137	0.19674	4.89139	0.307	4.49622	0.53386	4.66572	0.53088	4.78912	0.63299	4.66169	0.1918	4.69983	0.3993	4.28829	0.43327	4.0271	0.1726	4.37835	0.10212	4.65619	0.02561	4.94213	0.11621	5.01494	0.31932	4.56471	0.59808	4.60794	0.42992	5.08168	0.06498	4.83605	0.57516	4.52951	0.10474	4.83544	0.27574	4.61271	0.88649	4.66922
0.26667	3.30483	0.07669	4.06975	0.01243	4.02666	0.27804	4.1898	0.27026	4.70232	0.19978	4.81442	0.30293	4.42309	0.52804	4.58314	0.51577	4.70608	0.61342	4.58788	0.18944	4.62763	0.39053	4.21826	0.43523	3.95185	0.17378	4.29987	0.10302	4.57859	0.03059	4.85714	0.10495	4.92878	0.30405	4.48741	0.59639	4.53002	0.43155	4.99503	0.07419	4.75447	0.55337	4.45616	0.11122	4.74833	0.26733	4.5285	0.8685	4.58311
0.28334	3.19439	0.01716	4.00281	0.01422	3.9581	0.27468	4.11975	0.2689	4.63009	0.20219	4.74071	0.30364	4.35285	0.51794	4.50961	0.50472	4.63058	0.60069	4.51439	0.18356	4.55512	0.37905	4.15329	0.43239	3.88596	0.17418	4.22893	0.1031	4.50455	0.03034	4.77802	0.10219	4.84775	0.29906	4.41291	0.5876	4.45933	0.43195	4.91765	0.07968	4.67989	0.53921	4.38712	0.11393	4.67079	0.26219	4.45472	0.85328	4.50701
0.3	3.09422	0.02863	3.93834	0.01519	3.89387	0.26969	4.05326	0.26451	4.56339	0.21035	4.67111	0.31261	4.28192	0.50627	4.4452	0.50597	4.56801	0.59585	4.45098	0.18109	4.49066	0.37451	4.09085	0.43059	3.82375	0.17203	4.16029	0.10194	4.43038	0.02784	4.70688	0.11325	4.7822	0.29835	4.34642	0.58583	4.39503	0.43688	4.85418	0.07966	4.61614	0.53592	4.32043	0.11798	4.60287	0.26858	4.39108	0.84988	4.44138
0.31667	2.72356	0.49608	3.87801	0.01496	3.83247	0.26803	3.99001	0.26397	4.50025	0.21473	4.60569	0.31697	4.2224	0.48942	4.39205	0.50093	4.5072	0.59853	4.38923	0.18621	4.43524	0.36751	4.03561	0.43449	3.76343	0.17186	4.09722	0.10131	4.36303	0.02619	4.64301	0.12365	4.72371	0.2977	4.28609	0.58569	4.33377	0.43875	4.79457	0.07547	4.56135	0.52999	4.26235	0.12575	4.54147	0.27539	4.33259	0.84926	4.38175
0.33334	2.94331	0.12981	3.82386	0.01408	3.77679	0.26805	3.93532	0.26886	4.44464	0.2115	4.54701	0.31494	4.16688	0.48353	4.34148	0.50506	4.45315	0.60496	4.32477	0.18143	4.37332	0.35543	3.98159	0.43235	3.70823	0.17254	4.0438	0.10455	4.30777	0.0234	4.58951	0.13215	4.66508	0.31056	4.22402	0.5737	4.27702	0.43726	4.7406	0.06647	4.50981	0.5328	4.20894	0.1226	4.49104	0.27947	4.28154	0.8514	4.3301
0.35001	2.88137	0.19042	3.77438	0.01503	3.72442	0.26835	3.88116	0.26991	4.40013	0.22722	4.49937	0.33328	4.10753	0.4781	4.28485	0.50676	4.3998	0.59899	4.26529	0.16974	4.31497	0.33846	3.93408	0.43137	3.65756	0.17523	3.99103	0.10376	4.24968	0.01984	4.53038	0.13764	4.60245	0.31763	4.16371	0.55941	4.23426	0.45058	4.69551	0.08101	4.45775	0.5249	4.1581	0.1262	4.43559	0.27967	4.22931	0.8438	4.27633
0.36667	2.81251	0.2447	3.72789	0.02203	3.67417	0.26376	3.82227	0.25603	4.33402	0.23488	4.43903	0.32951	4.05395	0.46884	4.2259	0.49267	4.34082	0.58116	4.21139	0.1619	4.26205	0.32599	3.89123	0.42709	3.61332	0.17911	3.92997	0.09314	4.18512	0.02959	4.46605	0.13148	4.53696	0.30893	4.10705	0.55213	4.17721	0.44559	4.62947	0.08497	4.3998	0.50549	4.10079	0.14224	4.36545	0.2816	4.17356	0.82134	4.21516
0.38334	2.75333	0.27296	3.68792	0.03336	3.62551	0.26202	3.77498	0.25918	4.2795	0.22412	4.38144	0.31974	4.00878	0.45798	4.18765	0.49382	4.30234	0.58059	4.16678	0.15495	4.21537	0.31927	3.85411	0.41792	3.57365	0.19007	3.88252	0.09665	4.13634	0.02689	4.42105	0.14236	4.49278	0.31638	4.05729	0.54969	4.12124	0.43703	4.5784	0.06562	4.35932	0.50769	4.05643	0.14318	4.32333	0.28834	4.13878	0.81551	4.1715
0.40001	2.69617	0.29779	3.64991	0.0369	3.58054	0.26602	3.732	0.26898	4.22997	0.20716	4.33353	0.29716	3.96905	0.46707	4.14702	0.50435	4.2616	0.58944	4.12084	0.15926	4.17076	0.31936	3.81386	0.40914	3.53202	0.19877	3.84344	0.10102	4.10162	0.03082	4.38791	0.14245	4.45412	0.32226	4.01471	0.54683	4.06947	0.42341	4.52977	0.04374	4.31966	0.51495	4.01514	0.13574	4.28801	0.29146	4.10449	0.81522	4.13384
0.41667	2.65194	0.32847	3.61	0.03525	3.54137	0.26444	3.69625	0.2746	4.18395	0.18888	4.27775	0.28951	3.92176	0.45966	4.10433	0.50592	4.21959	0.58776	4.07232	0.15083	4.12221	0.308	3.77309	0.40719	3.49247	0.19665	3.80741	0.1071	4.05989	0.01858	4.34099	0.15018	4.40531	0.33015	3.967	0.5342	4.01989	0.4103	4.47829	0.02968	4.27773	0.5131	3.97815	0.12834	4.25072	0.28551	4.06317	0.81253	4.09292
0.43334	2.60124	0.35497	3.57334	0.0335	3.50279	0.2669	3.65783	0.27979	4.14448	0.18421	4.23751	0.28361	3.88254	0.46194	4.06449	0.50972	4.18005	0.58911	4.0295	0.14998	4.07763	0.30727	3.73201	0.40047	3.45339	0.19838	3.77163	0.10866	4.02379	0.01863	4.30373	0.15052	4.36433	0.33349	3.92669	0.52736	3.98011	0.40616	4.43744	0.02439	4.23632	0.51703	3.93783	0.12041	4.21411	0.28486	4.02567	0.81095	4.05594
0.45001	2.53487	0.36824	3.5404	0.0365	3.46437	0.26967	3.6105	0.27248	4.09785	0.19556	4.20081	0.27884	3.84624	0.46414	4.01784	0.49952	4.13629	0.57186	3.99371	0.1459	4.03704	0.30787	3.6959	0.39121	3.41781	0.20515	3.72719	0.09741	3.97983	0.03368	4.25957	0.13706	4.31702	0.3212	3.88904	0.52375	3.94261	0.40471	4.39043	0.034	4.18775	0.50649	3.89024	0.12728	4.15992	0.28549	3.98289	0.79228	4.01081
0.46667	2.47379	0.376	3.50505	0.04316	3.42485	0.26664	3.56801	0.26757	4.05158	0.19781	4.15992	0.27106	3.81412	0.45739	3.97919	0.48515	4.09075	0.56456	3.94885	0.14199	3.99551	0.29667	3.66374	0.38726	3.38382	0.20993	3.6834	0.09445	3.93823	0.04246	4.21684	0.12868	4.26788	0.31893	3.84423	0.5171	3.89947	0.40264	4.34277	0.03555	4.14552	0.49443	3.84976	0.13499	4.11164	0.28487	3.94282	0.7772	3.9656
0.48334	2.41731	0.39571	3.47666	0.05143	3.39019	0.26531	3.52749	0.26005	4.00388	0.19784	4.12072	0.25647	3.78384	0.45762	3.94762	0.48534	4.05391	0.57047	3.90848	0.14537	3.95757	0.29454	3.63398	0.37575	3.35571	0.21784	3.6427	0.08729	3.89994	0.05576	4.18616	0.12776	4.23258	0.32263	3.80735	0.51342	3.85786	0.39416	4.30222	0.02262	4.11091	0.49714	3.80787	0.14054	4.0721	0.29643	3.91567	0.76939	3.93209
0.50001	2.38707	0.42106	3.4446	0.0481	3.35566	0.27044	3.49472	0.27005	3.97662	0.19711	4.08209	0.27034	3.74131	0.44634	3.9159	0.49138	4.023	0.57386	3.87217	0.14313	3.92053	0.29126	3.59943	0.37354	3.31945	0.2205	3.61442	0.09103	3.86236	0.0404	4.1473	0.14402	4.1994	0.3292	3.77278	0.50659	3.82854	0.39641	4.27404	0.02155	4.07922	0.50157	3.77694	0.1331	4.04504	0.29596	3.88489	0.77257	3.90292
0.51667	2.3655	0.46247	3.41029	0.04009	3.32298	0.27455	3.4615	0.27562	3.93768	0.18516	4.03607	0.26584	3.70335	0.43685	3.88846	0.49862	3.9907	0.58676	3.83021	0.14485	3.8831	0.28436	3.56334	0.3767	3.28169	0.21742	3.5849	0.09144	3.82571	0.03165	4.11392	0.15979	4.16746	0.34157	3.73726	0.49691	3.78999	0.38403	4.2382	0.00238	4.0513	0.50824	3.74535	0.12981	4.01867	0.30177	3.85411	0.7833	3.87687
0.53334	2.33009	0.49204	3.37533	0.04403	3.28903	0.26703	3.42707	0.26921	3.89955	0.1886	4.00015	0.26422	3.67064	0.43184	3.85149	0.4893	3.94876	0.58206	3.79109	0.14646	3.84625	0.28069	3.5301	0.37332	3.2513	0.21493	3.54581	0.09173	3.78806	0.03571	4.07412	0.15465	4.12586	0.33634	3.69862	0.49571	3.75253	0.3866	4.19784	0.00685	4.01147	0.50049	3.70804	0.13209	3.97666	0.2997	3.81603	0.77312	3.83547
0.55001	2.30189	0.50611	3.34592	0.03714	3.26167	0.26963	3.39083	0.26106	3.85217	0.18346	3.95645	0.25112	3.63865	0.4263	3.81738	0.48241	3.91658	0.57032	3.7596	0.13713	3.80861	0.27798	3.49508	0.37029	3.21958	0.21135	3.51207	0.08014	3.74899	0.04227	4.0368	0.1525	4.08659	0.33458	3.66653	0.48509	3.71431	0.36865	4.15179	0.00321	3.97329	0.49716	3.66843	0.13544	3.93535	0.30311	3.77932	0.76774	3.80325
0.56667	2.25799	0.52723	3.31778	0.03131	3.23437	0.27292	3.35718	0.25722	3.81989	0.19135	3.92988	0.24951	3.61441	0.42308	3.79871	0.48836	3.90354	0.56751	3.73449	0.1179	3.77271	0.2719	3.46318	0.36892	3.18866	0.20951	3.48142	0.07215	3.71737	0.05103	4.01637	0.161	4.05975	0.35128	3.63439	0.47363	3.68849	0.36747	4.13066	0.01266	3.94993	0.50893	3.6338	0.13785	3.90921	0.31967	3.75633	0.779	3.78353
0.58334	2.2248	0.54934	3.28827	0.03519	3.20426	0.26807	3.32214	0.24706	3.7917	0.21364	3.89971	0.27391	3.57333	0.41124	3.77041	0.49653	3.87793	0.57064	3.70064	0.11107	3.7352	0.26814	3.43222	0.36143	3.16195	0.20946	3.44357	0.06609	3.67169	0.04855	3.98049	0.18	4.02874	0.36202	3.59814	0.46803	3.6655	0.38242	4.11293	0.00592	3.92074	0.51708	3.59454	0.142	3.876	0.33485	3.73178	0.78062	3.75549
0.60001	2.19709	0.56165	3.25947	0.03353	3.17546	0.26817	3.28809	0.24153	3.75205	0.21346	3.85901	0.27306	3.53752	0.40277	3.74053	0.49819	3.84435	0.57596	3.66535	0.11621	3.70523	0.26402	3.40379	0.36186	3.13255	0.20869	3.41025	0.05963	3.63191	0.04812	3.94535	0.18924	3.99801	0.36327	3.56786	0.46431	3.63128	0.37466	4.07786	0.01495	3.89225	0.51515	3.56148	0.14889	3.84193	0.34252	3.70247	0.77986	3.72678
0.61667	2.16673	0.57654	3.23275	0.03339	3.14916	0.26619	3.25665	0.23383	3.70954	0.20765	3.82046	0.25914	3.50624	0.40468	3.70245	0.49243	3.8056	0.56884	3.63067	0.11687	3.67398	0.25796	3.37691	0.36021	3.1067	0.20734	3.37798	0.0532	3.59837	0.05495	3.90942	0.18064	3.95902	0.35644	3.53674	0.45801	3.59416	0.36135	4.03252	0.01953	3.85682	0.50326	3.529	0.15508	3.8017	0.33993	3.6677	0.76708	3.69189
0.63334	2.1378	0.58483	3.20618	0.03663	3.12368	0.25978	3.2317	0.22948	3.67542	0.20066	3.7813	0.25718	3.47256	0.39661	3.66954	0.48708	3.77394	0.55969	3.60271	0.11448	3.64793	0.25127	3.35418	0.36099	3.0841	0.205	3.34897	0.05466	3.56491	0.04886	3.87149	0.18255	3.92515	0.35038	3.50688	0.45664	3.55966	0.35501	3.99384	0.02238	3.82704	0.49139	3.50389	0.15917	3.76881	0.33465	3.63697	0.75659	3.65856
0.65001	2.11634	0.57903	3.17725	0.03588	3.09884	0.25315	3.2108	0.22966	3.64869	0.19344	3.74845	0.25688	3.44255	0.39092	3.64095	0.48493	3.74618	0.55472	3.57395	0.10955	3.62077	0.24233	3.32921	0.36564	3.05931	0.19843	3.32382	0.0609	3.53778	0.04106	3.83952	0.18533	3.8934	0.35101	3.47591	0.45305	3.52899	0.35342	3.96221	0.02458	3.80094	0.48403	3.48265	0.15849	3.74297	0.3287	3.60719	0.75446	3.62875
0.66667	2.09028	0.59068	3.15117	0.03286	3.0746	0.25222	3.18393	0.22648	3.62077	0.19684	3.71824	0.26214	3.41444	0.38064	3.61372	0.47713	3.72015	0.54344	3.54801	0.09947	3.58882	0.23893	3.30033	0.36303	3.03344	0.19517	3.29683	0.05796	3.50567	0.03849	3.80557	0.1872	3.85988	0.35029	3.44673	0.44568	3.5038	0.35302	3.93257	0.02026	3.7691	0.4809	3.45271	0.1573	3.71149	0.32703	3.57664	0.74954	3.59995
0.68334	2.06737	0.5987	3.12618	0.02839	3.05031	0.25447	3.16222	0.23399	3.6007	0.19259	3.68743	0.27183	3.38059	0.37298	3.59434	0.4916	3.70203	0.55562	3.52057	0.10008	3.56015	0.23981	3.2716	0.36058	3.00644	0.19358	3.27729	0.06246	3.47831	0.02391	3.78143	0.20844	3.84164	0.36263	3.42176	0.44128	3.48093	0.35279	3.91597	0.0308	3.74966	0.49494	3.42926	0.1473	3.69839	0.33263	3.55838	0.76192	3.58401
0.70001	2.0419	0.60645	3.10245	0.0246	3.03011	0.25207	3.13516	0.22305	3.56863	0.19847	3.65814	0.27227	3.35404	0.36688	3.57943	0.50327	3.6864	0.56794	3.4947	0.09938	3.53229	0.24048	3.2442	0.35764	2.98399	0.188	3.24897	0.05341	3.44542	0.02857	3.76272	0.22551	3.82501	0.37635	3.39751	0.4368	3.45605	0.34858	3.8981	0.04666	3.73199	0.51013	3.39711	0.151	3.67696	0.35354	3.54224	0.77494	3.56972
0.71667	2.02494	0.62916	3.08316	0.0281	3.00634	0.25368	3.10953	0.22359	3.53277	0.18494	3.61776	0.26268	3.32406	0.35973	3.55175	0.50084	3.65746	0.56568	3.46914	0.10356	3.51301	0.23456	3.22829	0.35795	2.96314	0.19374	3.22504	0.05159	3.41548	0.02339	3.7306	0.22949	3.79846	0.37068	3.37488	0.43559	3.42205	0.33252	3.85975	0.05937	3.70914	0.49921	3.37663	0.15772	3.64915	0.35138	3.51889	0.76475	3.54372
0.73334	2.00711	0.6348	3.07133	0.04537	2.98164	0.25325	3.08521	0.22519	3.50194	0.17547	3.58638	0.25195	3.29768	0.36195	3.5248	0.50392	3.63488	0.56122	3.44916	0.10393	3.49152	0.236	3.21677	0.34113	2.95114	0.21124	3.20096	0.05292	3.39153	0.02362	3.70589	0.22953	3.77573	0.3664	3.35259	0.43811	3.39082	0.32371	3.82782	0.06953	3.68497	0.49695	3.35331	0.15752	3.62473	0.35096	3.5062	0.74629	3.51884
0.75001	1.9846	0.64861	3.05884	0.06227	2.95759	0.25131	3.06273	0.22689	3.47998	0.17575	3.55766	0.26062	3.26338	0.35909	3.49848	0.51425	3.61096	0.56711	3.42061	0.10496	3.46872	0.22738	3.20782	0.32921	2.93954	0.22689	3.17761	0.0559	3.36304	0.01463	3.6783	0.24174	3.75196	0.37206	3.32589	0.43496	3.36723	0.32634	3.80698	0.07213	3.66671	0.49481	3.33398	0.16024	3.60417	0.35321	3.49606	0.73268	3.49662
0.76667	1.96737	0.64719	3.04688	0.07658	2.93305	0.25355	3.03731	0.22951	3.46311	0.18659	3.54102	0.27066	3.23717	0.36113	3.47935	0.52792	3.59338	0.57807	3.39498	0.10605	3.44247	0.22798	3.19307	0.31085	2.92555	0.24406	3.15436	0.05551	3.3389	0.01517	3.66124	0.25254	3.73464	0.38265	3.30192	0.43232	3.35116	0.33608	3.79747	0.07223	3.64842	0.50677	3.30831	0.15724	3.58719	0.36387	3.49026	0.72698	3.4804
0.78334	1.94318	0.63266	3.02661	0.07467	2.91162	0.25602	3.01315	0.22957	3.44471	0.19608	3.52464	0.27666	3.22099	0.35361	3.46363	0.5217	3.5726	0.5779	3.37025	0.10155	3.41759	0.22216	3.1719	0.31023	2.90317	0.24517	3.13248	0.05242	3.31605	0.01832	3.64049	0.25352	3.71024	0.38757	3.27793	0.42519	3.33548	0.34176	3.78133	0.06662	3.62754	0.50669	3.28544	0.15898	3.5646	0.36742	3.46943	0.72686	3.46051
0.80001	1.9137	0.64743	3.00303	0.0723	2.88945	0.25516	2.99152	0.23081	3.41902	0.1903	3.49748	0.27135	3.19729	0.35261	3.43782	0.51906	3.54456	0.5769	3.34328	0.1037	3.39313	0.21938	3.1481	0.31081	2.87978	0.24257	3.11072	0.0539	3.29356	0.01704	3.61454	0.25122	3.68316	0.38519	3.25374	0.42199	3.30923	0.33685	3.75199	0.06902	3.60188	0.50229	3.26335	0.15707	3.53999	0.36317	3.44293	0.72366	3.4353
0.81667	1.89472	0.65746	2.9799	0.07064	2.8688	0.25207	2.97406	0.23339	3.39778	0.18328	3.47202	0.26886	3.17404	0.35054	3.41769	0.52269	3.52156	0.58363	3.32026	0.11207	3.37582	0.21874	3.12768	0.31489	2.85841	0.23845	3.09149	0.05902	3.27358	0.01178	3.59346	0.25627	3.66549	0.38435	3.23386	0.42496	3.28472	0.33449	3.72956	0.07593	3.5843	0.50132	3.24676	0.15569	3.52309	0.36228	3.42214	0.72725	3.4151
0.83334	1.87562	0.65535	2.95528	0.07351	2.84369	0.24839	2.95043	0.23321	3.38168	0.1955	3.45536	0.28148	3.14588	0.35264	3.39099	0.5286	3.49777	0.58419	3.29463	0.11149	3.35031	0.21657	3.10438	0.31258	2.83587	0.23841	3.06577	0.06187	3.24843	0.01116	3.56894	0.2592	3.64079	0.38618	3.20698	0.42468	3.26714	0.34884	3.71443	0.06552	3.56056	0.50176	3.22239	0.15481	3.49949	0.36387	3.39959	0.72603	3.38998
0.85001	1.8568	0.64994	2.93735	0.07722	2.82302	0.2474	2.92778	0.23064	3.35503	0.19384	3.4306	0.27564	3.12096	0.35749	3.37575	0.54881	3.48885	0.5954	3.2716	0.10375	3.32201	0.21474	3.083	0.30308	2.81824	0.24171	3.04286	0.05972	3.22539	0.01458	3.55774	0.2737	3.62607	0.4056	3.18188	0.41828	3.24256	0.34432	3.69946	0.08535	3.54653	0.52022	3.19609	0.15219	3.48629	0.38121	3.39175	0.73572	3.3788
0.86667	1.83353	0.65191	2.92606	0.08633	2.80713	0.24379	2.91123	0.22695	3.34559	0.2087	3.4175	0.29575	3.0922	0.35785	3.34905	0.55379	3.46522	0.59477	3.2476	0.10399	3.29901	0.21226	3.06962	0.29074	2.80915	0.24772	3.02407	0.05926	3.20176	0.00935	3.53198	0.27745	3.60212	0.40538	3.16061	0.41331	3.23387	0.35812	3.68843	0.06818	3.52382	0.51823	3.17545	0.15007	3.46475	0.37895	3.37738	0.72197	3.358
0.88334	1.81421	0.65751	2.91178	0.08314	2.79238	0.24697	2.90134	0.23807	3.32688	0.18521	3.38654	0.28766	3.06619	0.35743	3.3212	0.5523	3.43786	0.591	3.22132	0.10323	3.27856	0.20179	3.05491	0.29236	2.79239	0.24805	3.0168	0.06667	3.18809	0.00701	3.50446	0.27563	3.57371	0.40306	3.14065	0.40211	3.20999	0.34203	3.65559	0.0738	3.50225	0.50622	3.16764	0.14189	3.44928	0.36005	3.35442	0.71195	3.33733
0.90001	1.79684	0.66323	2.89439	0.07495	2.78048	0.24672	2.88105	0.22667	3.29853	0.18687	3.36209	0.28233	3.05048	0.34914	3.29606	0.53124	3.40746	0.57516	3.19843	0.09917	3.25372	0.19911	3.03186	0.2912	2.77496	0.23996	2.99661	0.0552	3.163	0.000779428	3.47375	0.26263	3.54005	0.39181	3.12146	0.39139	3.19038	0.33138	3.62143	0.06555	3.46992	0.49305	3.14152	0.14502	3.41454	0.35266	3.32249	0.69825	3.31132
0.91667	1.78151	0.66368	2.88541	0.07611	2.76828	0.24959	2.86657	0.2272	3.28153	0.1836	3.34392	0.27969	3.03064	0.35316	3.26206	0.51658	3.37762	0.55221	3.17959	0.09259	3.23052	0.19739	3.01652	0.28056	2.76377	0.24426	2.98447	0.05245	3.14751	0.00193	3.44318	0.24335	3.50526	0.37579	3.10434	0.38105	3.17566	0.32496	3.58922	0.04844	3.43584	0.47601	3.12301	0.13879	3.38507	0.33175	3.29553	0.67119	3.2841
0.93334	1.75409	0.66317	2.86185	0.07607	2.74897	0.24229	2.84235	0.21383	3.25433	0.19471	3.32291	0.28099	3.00805	0.35276	3.23565	0.51209	3.35506	0.54065	3.16141	0.0881	3.21178	0.19254	2.99725	0.28529	2.74492	0.23759	2.95543	0.046	3.11903	0.00733	3.41703	0.23862	3.47922	0.36911	3.08146	0.38201	3.15376	0.32861	3.56436	0.0418	3.41278	0.46511	3.09821	0.15129	3.35279	0.33565	3.26883	0.66545	3.25709
0.95001	1.74321	0.66922	2.83959	0.07357	2.73408	0.2332	2.82195	0.19749	3.22795	0.20445	3.29636	0.28992	2.97993	0.34408	3.20989	0.50803	3.33171	0.5316	3.14344	0.08767	3.19226	0.19331	2.9753	0.28683	2.72868	0.22661	2.92881	0.03854	3.08598	0.0076	3.38568	0.2426	3.45522	0.36096	3.0617	0.38309	3.13337	0.32993	3.5399	0.03593	3.38783	0.45827	3.0718	0.15909	3.32187	0.33895	3.24242	0.66071	3.23213
0.96667	1.73492	0.66912	2.8169	0.07115	2.71699	0.22651	2.80209	0.18764	3.19742	0.20078	3.26719	0.28253	2.95885	0.33859	3.18829	0.50283	3.30908	0.52648	3.12204	0.08544	3.17122	0.18932	2.95412	0.28998	2.71031	0.2181	2.9045	0.03505	3.06006	0.0104	3.36063	0.24239	3.43061	0.3586	3.03925	0.38105	3.10592	0.32198	3.51002	0.04249	3.36555	0.45261	3.0489	0.16462	3.2953	0.34087	3.21757	0.6587	3.20859
0.98334	1.71492	0.67073	2.79641	0.07191	2.69661	0.2244	2.78264	0.18804	3.17558	0.19811	3.24952	0.27269	2.94166	0.34711	3.16322	0.50157	3.28911	0.51657	3.10501	0.08046	3.15095	0.1878	2.93458	0.28939	2.6909	0.21736	2.88399	0.037	3.04474	0.01692	3.34213	0.23197	3.40686	0.35403	3.01804	0.38082	3.08314	0.32071	3.48469	0.04164	3.34243	0.44713	3.02932	0.16401	3.27238	0.33665	3.19451	0.65316	3.18469
1.00001	1.69214	0.67013	2.78005	0.07212	2.68041	0.22304	2.76585	0.18678	3.15274	0.19183	3.22228	0.27115	2.91984	0.33942	3.14888	0.50542	3.27586	0.51825	3.09086	0.08175	3.13383	0.19257	2.91615	0.2853	2.67519	0.21668	2.86658	0.03667	3.02247	0.01143	3.32275	0.24301	3.39421	0.35483	3.0029	0.38278	3.06093	0.31359	3.46467	0.05354	3.32612	0.45312	3.00981	0.1614	3.25738	0.34146	3.1807	0.65562	3.1703
1.01667	1.67218	0.66431	2.75995	0.0718	2.66765	0.21186	2.75794	0.18277	3.14276	0.19354	3.2093	0.27664	2.90211	0.33961	3.12444	0.49717	3.25354	0.50534	3.07094	0.07301	3.10867	0.18982	2.89433	0.28202	2.66261	0.20575	2.85088	0.04371	3.00845	0.00741	3.29889	0.23407	3.36545	0.351	2.97939	0.37766	3.04622	0.32202	3.44498	0.03861	3.29874	0.44731	2.99235	0.15189	3.23669	0.32801	3.15521	0.64717	3.14485
1.03334	1.65348	0.66131	2.74102	0.07148	2.65366	0.20414	2.74295	0.17415	3.12444	0.19868	3.19164	0.28005	2.88115	0.33966	3.10004	0.49359	3.23036	0.49855	3.05217	0.07356	3.08882	0.19088	2.87444	0.27985	2.64878	0.19825	2.83062	0.04259	2.98744	0.00873	3.27504	0.22985	3.34227	0.34418	2.96047	0.37738	3.02916	0.32541	3.42388	0.03041	3.2744	0.44211	2.97108	0.15161	3.21228	0.32453	3.13202	0.64038	3.12167
1.05001	1.64752	0.66708	2.72306	0.07048	2.6355	0.20445	2.72277	0.17276	3.09435	0.18729	3.16728	0.25849	2.86529	0.34866	3.07915	0.49679	3.21424	0.49398	3.03577	0.06937	3.06817	0.19165	2.85447	0.27692	2.63026	0.19805	2.81108	0.04036	2.97188	0.01785	3.26101	0.22342	3.32292	0.34415	2.94177	0.37537	3.00115	0.31118	3.3947	0.04536	3.25409	0.44344	2.94946	0.15094	3.19197	0.32695	3.11338	0.63935	3.10339
1.06667	1.63952	0.66584	2.70356	0.06692	2.62152	0.19924	2.70885	0.16828	3.07362	0.18313	3.14508	0.25514	2.85595	0.33261	3.0644	0.47298	3.18506	0.48886	3.01431	0.07671	3.04665	0.19818	2.83031	0.27263	2.61411	0.18977	2.79371	0.0408	2.95308	0.01639	3.23497	0.21575	3.29839	0.33242	2.9248	0.37543	2.9805	0.30696	3.36659	0.04049	3.22457	0.43875	2.92731	0.14376	3.16732	0.31724	3.0864	0.63109	3.0788
1.08334	1.62655	0.66591	2.68401	0.06301	2.60344	0.2001	2.68784	0.16616	3.07138	0.21311	3.1469	0.28039	2.84001	0.3315	3.04863	0.47299	3.16644	0.49204	2.99869	0.08538	3.03266	0.20403	2.81019	0.27441	2.59363	0.18722	2.77373	0.03727	2.93335	0.02161	3.21877	0.21642	3.28545	0.32754	2.91146	0.38033	2.98122	0.33269	3.36859	0.01539	3.20728	0.44001	2.90661	0.1463	3.14774	0.32269	3.0675	0.63465	3.06219
1.10001	1.61522	0.66287	2.67046	0.07049	2.58728	0.19527	2.67182	0.16232	3.05014	0.21065	3.12664	0.27532	2.8228	0.33127	3.03178	0.47429	3.14539	0.4984	2.97772	0.09339	3.01855	0.20151	2.79982	0.27095	2.58313	0.1904	2.75459	0.03791	2.91527	0.0236	3.20217	0.21745	3.26953	0.32663	2.89408	0.38241	2.95996	0.33033	3.34867	0.02107	3.19281	0.43703	2.89083	0.15045	3.13004	0.32523	3.05526	0.62854	3.04443
1.11667	1.59743	0.65466	2.66054	0.07818	2.57391	0.19158	2.65739	0.15779	3.03468	0.21474	3.10822	0.28291	2.80392	0.32289	3.01774	0.4735	3.12903	0.50008	2.96434	0.10033	3.01028	0.20077	2.79364	0.26829	2.57552	0.19483	2.73779	0.03677	2.8942	0.01975	3.18252	0.22465	3.25771	0.32187	2.88199	0.38706	2.9457	0.33276	3.33482	0.02002	3.18133	0.43179	2.87798	0.1572	3.11358	0.3279	3.04552	0.62085	3.02915
1.13334	1.59223	0.6581	2.64676	0.07775	2.56268	0.18765	2.6432	0.1502	3.01793	0.21986	3.0902	0.2891	2.78681	0.31406	3.00054	0.4652	3.108	0.49593	2.94459	0.0991	2.99509	0.19196	2.78223	0.27125	2.56426	0.19086	2.72102	0.03288	2.87283	0.0183	3.15939	0.22486	3.23543	0.31947	2.86453	0.38144	2.93213	0.3334	3.31646	0.0134	3.16485	0.42117	2.86354	0.16443	3.09189	0.32602	3.02677	0.61345	3.01063
1.15001	1.58039	0.65692	2.63096	0.07994	2.54858	0.18207	2.63002	0.14656	2.9882	0.20102	3.05751	0.27213	2.76798	0.31018	2.97843	0.45761	3.08978	0.48133	2.93175	0.09257	2.97958	0.18826	2.76869	0.27143	2.55206	0.18797	2.70413	0.03453	2.8543	0.01526	3.13494	0.22071	3.21244	0.31159	2.84677	0.38089	2.90162	0.31577	3.2803	0.02571	3.1441	0.41011	2.84895	0.16605	3.06999	0.31823	3.00565	0.60293	2.98789
1.16667	1.56524	0.66163	2.61557	0.0765	2.53694	0.17947	2.61468	0.13934	2.96709	0.20126	3.03604	0.27176	2.75176	0.30185	2.96057	0.44759	3.06811	0.47534	2.91713	0.0976	2.96292	0.19558	2.7488	0.26745	2.53826	0.18231	2.68718	0.02964	2.83306	0.0153	3.11148	0.21873	3.19395	0.30107	2.83453	0.38193	2.88443	0.31053	3.25694	0.02352	3.12018	0.40725	2.82736	0.16441	3.04691	0.31567	2.98414	0.5967	2.9687
1.18334	1.5526	0.66375	2.60016	0.08165	2.52018	0.17516	2.59602	0.1332	2.9468	0.20642	3.02113	0.26841	2.73773	0.30319	2.93683	0.43608	3.04367	0.46306	2.90633	0.10556	2.95076	0.20517	2.7333	0.2615	2.52552	0.18369	2.66579	0.02743	2.81483	0.02334	3.08907	0.20547	3.1748	0.28128	2.82231	0.39161	2.86621	0.31279	3.23234	0.01327	3.09411	0.39723	2.806	0.1667	3.01903	0.3101	2.96192	0.58125	2.94287
1.20001	1.54297	0.66223	2.58458	0.07904	2.50721	0.1733	2.57798	0.12489	2.92443	0.21001	3.00667	0.25973	2.7293	0.30284	2.91774	0.42113	3.02508	0.44578	2.89017	0.0921	2.92838	0.19913	2.71552	0.26	2.51099	0.17962	2.6467	0.02066	2.79822	0.03505	3.06997	0.19069	3.14657	0.2776	2.80208	0.38247	2.84917	0.3089	3.20719	0.00693	3.0696	0.38826	2.78461	0.17026	2.99178	0.30678	2.93814	0.57129	2.92093
1.21667	1.53637	0.66026	2.57149	0.07821	2.49497	0.17222	2.56428	0.12246	2.90378	0.2035	2.98361	0.25527	2.71264	0.29706	2.90421	0.42052	3.00814	0.44922	2.86667	0.08742	2.90825	0.1882	2.70252	0.26015	2.49843	0.17807	2.6325	0.01898	2.78025	0.03232	3.05266	0.19548	3.12592	0.28627	2.78189	0.3716	2.83006	0.30027	3.18706	0.01568	3.05613	0.38679	2.77045	0.17201	2.9768	0.30827	2.92433	0.5703	2.90745
1.23334	1.5311	0.66445	2.55791	0.07892	2.48112	0.1711	2.54935	0.12062	2.88758	0.2045	2.96552	0.25811	2.70299	0.28106	2.89927	0.41107	2.99151	0.45568	2.8443	0.08703	2.88621	0.1861	2.68557	0.2539	2.48537	0.17806	2.61707	0.01789	2.76176	0.03004	3.03642	0.20207	3.10858	0.29372	2.76306	0.36492	2.815	0.29969	3.17319	0.01889	3.03978	0.39281	2.75163	0.16833	2.96256	0.31201	2.91202	0.57064	2.89432
1.25001	1.52983	0.67703	2.54494	0.07946	2.46594	0.17293	2.53321	0.12211	2.87221	0.20497	2.94661	0.26276	2.68179	0.27832	2.88105	0.41368	2.97506	0.45487	2.82794	0.08731	2.86972	0.1857	2.6711	0.25051	2.47085	0.18081	2.6026	0.01707	2.74282	0.02544	3.01672	0.20685	3.092	0.29308	2.74798	0.36249	2.80055	0.2989	3.15717	0.0184	3.02314	0.39226	2.73565	0.16705	2.94653	0.31156	2.89746	0.56714	2.8792
1.26667	1.52332	0.67228	2.5261	0.08026	2.44789	0.16992	2.51516	0.12011	2.85173	0.20467	2.92826	0.25834	2.66792	0.27547	2.86025	0.40173	2.94969	0.44777	2.80692	0.08758	2.84792	0.18593	2.65092	0.24675	2.45375	0.17916	2.58278	0.01761	2.72508	0.02899	2.99423	0.19742	3.06639	0.28628	2.72744	0.36092	2.78013	0.29857	3.13178	0.01298	2.99691	0.38632	2.71448	0.16462	2.92181	0.30524	2.87349	0.55805	2.8545
1.28334	1.50387	0.66561	2.50814	0.08052	2.4323	0.16527	2.49965	0.11633	2.83463	0.20725	2.91223	0.25857	2.65019	0.27668	2.84038	0.40102	2.92868	0.44757	2.78795	0.09152	2.83133	0.18564	2.63387	0.24675	2.43873	0.17529	2.56426	0.01814	2.70753	0.03092	2.97566	0.19497	3.04773	0.28273	2.70994	0.36187	2.76306	0.30114	3.11364	0.00985	2.97811	0.38296	2.69685	0.16538	2.90219	0.30425	2.85438	0.55514	2.83489
1.30001	1.49229	0.65063	2.49608	0.07375	2.4207	0.17098	2.48904	0.12443	2.8212	0.19545	2.89222	0.25492	2.6345	0.27316	2.8251	0.39885	2.91893	0.43666	2.77917	0.08211	2.81465	0.18654	2.6168	0.24543	2.4225	0.17446	2.55804	0.02004	2.69627	0.02218	2.95822	0.19595	3.03129	0.28127	2.69828	0.35567	2.74842	0.29112	3.09391	0.01402	2.96069	0.38288	2.6854	0.15608	2.89126	0.29598	2.83756	0.55422	2.82272
1.31667	1.47438	0.64883	2.48161	0.0682	2.40828	0.17305	2.47694	0.1278	2.81539	0.20155	2.88524	0.26258	2.61782	0.27848	2.80814	0.40498	2.90227	0.44167	2.75952	0.08411	2.79831	0.18288	2.60082	0.24779	2.40637	0.17127	2.5477	0.02094	2.68502	0.02058	2.94549	0.19615	3.01562	0.28485	2.68352	0.34973	2.74219	0.29781	3.08682	0.0062	2.94722	0.38334	2.67337	0.15281	2.87989	0.29422	2.82216	0.55742	2.81092
1.33334	1.45802	0.64556	2.46676	0.06686	2.39254	0.17486	2.45888	0.12739	2.79801	0.20399	2.86748	0.26471	2.60338	0.2705	2.79317	0.39677	2.88072	0.44163	2.7389	0.08667	2.78186	0.1785	2.58631	0.24868	2.38997	0.17214	2.53131	0.01822	2.66585	0.02045	2.92512	0.19568	2.99543	0.28287	2.66678	0.34574	2.72714	0.29699	3.06829	0.00307	2.92973	0.37753	2.65725	0.15594	2.85998	0.29307	2.80379	0.55288	2.79333
1.35001	1.44801	0.64317	2.45179	0.06323	2.37994	0.17443	2.44602	0.12737	2.78326	0.20207	2.85065	0.26486	2.58376	0.27327	2.77233	0.39909	2.86256	0.4391	2.72298	0.0883	2.76856	0.17563	2.57204	0.25229	2.37506	0.16844	2.51843	0.01827	2.65069	0.01794	2.90675	0.19459	2.97808	0.27917	2.6529	0.34367	2.71264	0.29475	3.0503	0.00137	2.9141	0.3714	2.64495	0.15673	2.84371	0.28899	2.78539	0.55067	2.77728
1.36667	1.43472	0.63882	2.43949	0.05796	2.36807	0.17861	2.43316	0.13107	2.7614	0.18624	2.82581	0.25147	2.57	0.27005	2.75675	0.39397	2.84615	0.43409	2.70694	0.08458	2.74866	0.17634	2.55375	0.24814	2.35965	0.1676	2.50885	0.01735	2.63767	0.0146	2.88919	0.19237	2.95878	0.27824	2.6389	0.336	2.69169	0.27773	3.02349	0.01216	2.89388	0.37174	2.6292	0.14893	2.82879	0.28298	2.76773	0.54743	2.76324
1.38334	1.42511	0.63628	2.4262	0.05391	2.35516	0.18154	2.41757	0.13115	2.74582	0.18709	2.81231	0.24857	2.55579	0.27327	2.73587	0.38873	2.8252	0.42762	2.69138	0.08672	2.73203	0.17923	2.53628	0.24536	2.34408	0.16678	2.49567	0.01405	2.62386	0.01793	2.87098	0.18346	2.93899	0.27009	2.62638	0.33306	2.67879	0.27482	3.0034	0.00584	2.87173	0.36691	2.6117	0.14614	2.80844	0.27707	2.7472	0.54032	2.74555
1.40001	1.41829	0.63281	2.41479	0.04903	2.34412	0.18544	2.40751	0.13729	2.73728	0.18343	2.79849	0.25177	2.54099	0.27048	2.71936	0.38428	2.80711	0.42433	2.67672	0.08922	2.7165	0.18227	2.51997	0.24243	2.32977	0.16604	2.48868	0.01588	2.61285	0.01077	2.85283	0.18143	2.92234	0.26474	2.61569	0.32922	2.66909	0.27282	2.98779	0.000154832	2.85265	0.36499	2.59963	0.13716	2.79566	0.26741	2.72985	0.53596	2.73161
1.41667	1.40713	0.62995	2.4028	0.04646	2.33321	0.18591	2.39459	0.13561	2.73009	0.19402	2.79089	0.26295	2.52648	0.26814	2.70167	0.3782	2.78717	0.4202	2.66028	0.09107	2.69986	0.18358	2.50421	0.23888	2.31725	0.16423	2.47634	0.01341	2.59776	0.01018	2.8338	0.17733	2.90335	0.25925	2.60273	0.3253	2.66395	0.28051	2.97696	0.0156	2.8324	0.36126	2.58343	0.13418	2.77735	0.26227	2.71179	0.52917	2.71534
1.43334	1.39244	0.62599	2.39217	0.04082	2.32599	0.18634	2.38313	0.13052	2.7135	0.19273	2.77831	0.25505	2.52004	0.26694	2.68787	0.36693	2.77182	0.40994	2.64611	0.08297	2.68074	0.18139	2.48807	0.23587	2.30618	0.15922	2.46537	0.00767	2.58643	0.01631	2.81932	0.16713	2.88211	0.25729	2.58906	0.31538	2.65176	0.27305	2.95697	0.01808	2.81228	0.35771	2.56676	0.13188	2.75865	0.25799	2.69347	0.52309	2.70102
1.45001	1.38055	0.61782	2.38201	0.03851	2.318	0.18511	2.3762	0.13122	2.70138	0.18507	2.76481	0.2484	2.50189	0.27963	2.66475	0.37418	2.7589	0.40178	2.63422	0.07669	2.66238	0.18337	2.47214	0.22932	2.29674	0.15593	2.45772	0.0094	2.57868	0.01481	2.80578	0.16092	2.8646	0.2556	2.57631	0.3094	2.63857	0.26694	2.93885	0.01787	2.79302	0.35849	2.55324	0.12186	2.74632	0.25003	2.67846	0.51787	2.68761
1.46667	1.37383	0.60877	2.36672	0.03937	2.3034	0.18237	2.36514	0.13429	2.6857	0.17598	2.74341	0.2462	2.48291	0.27722	2.64954	0.37812	2.74423	0.40427	2.61757	0.07738	2.64428	0.18523	2.45501	0.225	2.28307	0.1545	2.44501	0.01483	2.56414	0.00733	2.78928	0.16675	2.85008	0.25787	2.55995	0.30878	2.61926	0.26303	2.92112	0.01035	2.77682	0.36312	2.53869	0.11383	2.7355	0.24781	2.66496	0.5187	2.67313
1.48334	1.36108	0.6141	2.35055	0.0398	2.28769	0.18036	2.34737	0.13024	2.67059	0.18499	2.73065	0.25141	2.47206	0.2683	2.639	0.36989	2.7293	0.40136	2.60283	0.0755	2.62783	0.18491	2.43896	0.22382	2.268	0.15339	2.42614	0.01239	2.54518	0.01087	2.77257	0.16732	2.83356	0.25718	2.54335	0.30863	2.60634	0.26898	2.90839	0.01546	2.76018	0.3626	2.51992	0.11646	2.7166	0.25145	2.64884	0.51745	2.65639
1.50001	1.35425	0.61754	2.34524	0.04071	2.27786	0.1855	2.33341	0.13039	2.65795	0.18751	2.72172	0.24809	2.46016	0.27544	2.62489	0.37492	2.71602	0.40463	2.59072	0.08137	2.61658	0.18911	2.42933	0.21653	2.25894	0.15962	2.41613	0.007	2.53469	0.0164	2.7639	0.16472	2.8241	0.25505	2.53623	0.30699	2.59782	0.2657	2.89747	0.01492	2.74757	0.36492	2.5056	0.11576	2.70413	0.2542	2.64112	0.51286	2.64803
1.51667	1.35072	0.62027	2.33523	0.0357	2.26936	0.18801	2.32128	0.12841	2.65028	0.19658	2.71776	0.25185	2.44826	0.2825	2.61248	0.38226	2.70696	0.40683	2.58797	0.09313	2.61434	0.20045	2.4175	0.21818	2.24703	0.15731	2.40601	0.00222	2.52435	0.02168	2.75685	0.16449	2.82312	0.24581	2.53588	0.31566	2.59382	0.26957	2.8932	0.0191	2.73867	0.36687	2.49349	0.11777	2.69348	0.25905	2.63086	0.51675	2.64105
1.53334	1.34593	0.62534	2.32027	0.03763	2.25671	0.1819	2.31097	0.12612	2.63979	0.19932	2.71057	0.24947	2.4387	0.2879	2.59387	0.37564	2.68949	0.39733	2.57566	0.09157	2.60049	0.20035	2.40381	0.21725	2.23608	0.15359	2.39156	0.0058	2.51538	0.02657	2.74239	0.15213	2.80432	0.23816	2.52074	0.31736	2.58107	0.27554	2.87712	0.02924	2.71965	0.35953	2.48034	0.11604	2.67566	0.25141	2.61224	0.50886	2.62094
1.55001	1.34008	0.63064	2.30947	0.04082	2.24437	0.18015	2.29718	0.12301	2.61708	0.19076	2.69185	0.23371	2.42849	0.29116	2.5757	0.36838	2.66795	0.39357	2.55482	0.08994	2.58081	0.19587	2.39113	0.21091	2.22626	0.1554	2.37678	0.00413	2.50328	0.03297	2.72683	0.14128	2.78123	0.23655	2.50278	0.31044	2.55992	0.26484	2.85049	0.02451	2.69925	0.3541	2.46375	0.11518	2.65571	0.24674	2.59603	0.49754	2.60252
1.56667	1.33186	0.62788	2.29917	0.03941	2.23432	0.18068	2.28418	0.12002	2.60208	0.1918	2.67994	0.22961	2.4175	0.29343	2.56492	0.37169	2.65928	0.39342	2.54188	0.08427	2.56532	0.19289	2.37875	0.20872	2.21541	0.15479	2.3644	0.000302828	2.49092	0.03772	2.71795	0.14195	2.76838	0.24232	2.48931	0.30455	2.54796	0.26162	2.83885	0.01996	2.68815	0.35738	2.44922	0.11599	2.64363	0.2519	2.58622	0.499	2.59346
1.58334	1.32204	0.62983	2.2923	0.0383	2.22485	0.18511	2.27112	0.12016	2.5956	0.20169	2.6714	0.24243	2.40634	0.28325	2.55219	0.35952	2.64326	0.38473	2.52855	0.07997	2.55065	0.18959	2.36867	0.20485	2.20528	0.15829	2.35477	0.00435	2.47538	0.03479	2.69816	0.13986	2.74912	0.23819	2.47775	0.29683	2.54505	0.26646	2.82846	0.03541	2.67088	0.35043	2.43633	0.11606	2.62625	0.24638	2.57146	0.48852	2.57965
1.60001	1.30405	0.62182	2.28958	0.03129	2.22192	0.19257	2.25798	0.11368	2.57437	0.19778	2.64891	0.23902	2.38908	0.27806	2.54087	0.36354	2.63114	0.38941	2.51538	0.0841	2.53994	0.18967	2.35939	0.20212	2.19735	0.15867	2.34709	0.01852	2.45612	0.03363	2.6835	0.14864	2.73959	0.23919	2.47354	0.28771	2.53424	0.24787	2.81172	0.02372	2.66106	0.35183	2.42186	0.12065	2.61279	0.25343	2.56336	0.48748	2.57659
1.61667	1.29193	0.6064	2.28288	0.03242	2.21349	0.19344	2.24443	0.10788	2.55672	0.19879	2.6323	0.23764	2.37451	0.27559	2.52651	0.36212	2.61508	0.38955	2.50172	0.08859	2.52783	0.19141	2.34963	0.19632	2.18988	0.1609	2.33438	0.02545	2.43912	0.03555	2.66771	0.14931	2.72638	0.23529	2.46434	0.28531	2.52188	0.24143	2.79522	0.02209	2.64639	0.34998	2.4061	0.12329	2.59594	0.25558	2.55255	0.4802	2.56502
1.63334	1.28781	0.6056	2.27075	0.02653	2.20376	0.19549	2.2336	0.10908	2.54	0.18986	2.61236	0.23201	2.36116	0.27096	2.5093	0.35262	2.59779	0.37887	2.4895	0.08568	2.51351	0.19069	2.33463	0.19721	2.17615	0.15729	2.32524	0.02664	2.42595	0.03162	2.6475	0.14418	2.70682	0.22779	2.45293	0.28045	2.50624	0.23103	2.77127	0.02201	2.62703	0.34218	2.39391	0.12017	2.57881	0.24605	2.5323	0.47368	2.54894
1.65001	1.28055	0.61179	2.2581	0.02391	2.19313	0.19464	2.22057	0.10545	2.5244	0.19075	2.59656	0.23239	2.34498	0.27013	2.48922	0.34719	2.57845	0.37108	2.4762	0.08726	2.4995	0.1926	2.31969	0.19574	2.1639	0.15413	2.31184	0.02969	2.4098	0.03172	2.62722	0.13914	2.6883	0.21881	2.44119	0.27914	2.49316	0.22841	2.75152	0.02788	2.60689	0.33549	2.37811	0.11986	2.55876	0.24065	2.51291	0.46594	2.53139
1.66667	1.28042	0.61085	2.24717	0.0235	2.18269	0.19376	2.20594	0.09926	2.51131	0.20023	2.58769	0.23555	2.33285	0.27091	2.47534	0.34624	2.56591	0.36742	2.46226	0.08222	2.48751	0.18386	2.31129	0.19908	2.15338	0.15315	2.29682	0.03528	2.39436	0.03786	2.6142	0.13704	2.672	0.22046	2.42677	0.27381	2.48443	0.23173	2.74092	0.03345	2.59641	0.3289	2.36559	0.12902	2.54161	0.24437	2.49996	0.46285	2.51859
1.68334	1.27368	0.61177	2.23445	0.01555	2.17293	0.19712	2.1949	0.10156	2.50131	0.19995	2.58103	0.22999	2.32585	0.27679	2.46646	0.35011	2.55706	0.37092	2.45124	0.08334	2.47608	0.185	2.29614	0.20251	2.13816	0.14877	2.28843	0.0367	2.3881	0.04285	2.60972	0.13472	2.6637	0.22316	2.4179	0.27131	2.47565	0.22975	2.73254	0.03027	2.58708	0.33306	2.35451	0.12665	2.53364	0.24697	2.48797	0.47079	2.51183
1.70001	1.26021	0.6058	2.2215	0.02073	2.15874	0.19276	2.18395	0.10248	2.48818	0.19655	2.56739	0.22646	2.31397	0.27717	2.46035	0.35939	2.55189	0.37889	2.43941	0.08253	2.4637	0.1843	2.2855	0.20007	2.12797	0.15006	2.27464	0.03175	2.37717	0.04255	2.60415	0.14323	2.65775	0.23225	2.40314	0.27395	2.45926	0.231	2.72467	0.01851	2.58135	0.34182	2.34317	0.12517	2.52851	0.25486	2.48374	0.47742	2.5034
1.71667	1.25585	0.60417	2.21089	0.02432	2.14721	0.18974	2.1729	0.10073	2.47963	0.20254	2.55927	0.23163	2.30191	0.27685	2.44979	0.36188	2.54009	0.38266	2.42603	0.08493	2.45304	0.18222	2.27685	0.19878	2.11924	0.151	2.26167	0.03074	2.3649	0.04325	2.59364	0.14569	2.64734	0.23403	2.39048	0.27467	2.45026	0.23763	2.71803	0.02154	2.57217	0.34187	2.33224	0.12707	2.51773	0.25769	2.4753	0.47644	2.49216
1.73334	1.24725	0.60417	2.19863	0.02423	2.13542	0.18847	2.16437	0.10473	2.47392	0.20287	2.54875	0.23847	2.28951	0.27174	2.43953	0.3603	2.53075	0.37914	2.41386	0.07782	2.43803	0.17817	2.26463	0.1982	2.10764	0.14999	2.25247	0.02579	2.35425	0.03659	2.57999	0.14896	2.63284	0.23781	2.37543	0.27066	2.44119	0.24274	2.7095	0.02555	2.56017	0.34211	2.32307	0.12215	2.50908	0.25386	2.46347	0.47644	2.48013
1.75001	1.24248	0.5973	2.18672	0.02597	2.12324	0.18635	2.15884	0.11267	2.46987	0.19701	2.53859	0.24079	2.27887	0.2694	2.4283	0.35767	2.51544	0.38157	2.39826	0.08086	2.42326	0.17932	2.2514	0.19398	2.09696	0.14999	2.24567	0.01605	2.3484	0.02818	2.56733	0.14841	2.61932	0.23768	2.36186	0.27008	2.43025	0.24662	2.69868	0.02875	2.54555	0.34354	2.31499	0.11061	2.5026	0.24457	2.45155	0.47407	2.46675
1.76667	1.23788	0.59682	2.17918	0.02744	2.11378	0.18712	2.14819	0.11239	2.46417	0.20494	2.5324	0.24942	2.27223	0.26065	2.42044	0.34723	2.49824	0.3835	2.38173	0.08486	2.40981	0.17821	2.2417	0.18908	2.08871	0.15247	2.23579	0.01739	2.3366	0.02747	2.55334	0.14671	2.60456	0.23615	2.35044	0.26608	2.42575	0.25287	2.69103	0.03945	2.53127	0.3413	2.30297	0.10895	2.48935	0.2418	2.4405	0.46728	2.45468
1.78334	1.23071	0.60136	2.1681	0.0226	2.10474	0.18865	2.13804	0.11299	2.45086	0.20044	2.52545	0.23503	2.26609	0.2741	2.40324	0.34595	2.48083	0.38151	2.36951	0.09116	2.39742	0.18433	2.22605	0.18661	2.07641	0.14939	2.22696	0.01863	2.33316	0.03691	2.546	0.13157	2.59127	0.22832	2.34257	0.26579	2.41354	0.24686	2.67339	0.04009	2.51347	0.33984	2.2894	0.1035	2.47525	0.23618	2.42413	0.46381	2.44167
1.80001	1.21798	0.59384	2.15771	0.02335	2.09465	0.18685	2.12673	0.11002	2.44122	0.20653	2.51546	0.24133	2.25548	0.26781	2.39112	0.33788	2.46724	0.37455	2.36216	0.09356	2.38563	0.19269	2.21213	0.18028	2.06708	0.14866	2.21458	0.02004	2.31897	0.03655	2.52961	0.12963	2.57918	0.21921	2.33416	0.26936	2.40519	0.25113	2.6617	0.04876	2.49533	0.33928	2.27348	0.09993	2.45938	0.23345	2.41014	0.45739	2.42708
1.81667	1.21192	0.58971	2.14666	0.02255	2.08664	0.18276	2.12541	0.1157	2.43691	0.19647	2.5029	0.24231	2.24685	0.26046	2.37938	0.32634	2.4489	0.37127	2.3453	0.09334	2.3682	0.19235	2.19761	0.17551	2.05872	0.14406	2.21047	0.01043	2.31374	0.0252	2.5128	0.12536	2.56035	0.21659	2.32008	0.26428	2.39404	0.25077	2.64581	0.05439	2.47637	0.33684	2.26587	0.08535	2.45086	0.21744	2.39423	0.45066	2.41171
1.83334	1.20483	0.57826	2.13766	0.02295	2.07882	0.18017	2.11756	0.11345	2.42721	0.19664	2.49066	0.24557	2.23861	0.25066	2.36834	0.31266	2.43417	0.36165	2.33436	0.08955	2.35293	0.19394	2.1849	0.16936	2.05136	0.14214	2.20093	0.01025	2.30156	0.02185	2.49491	0.12145	2.54278	0.21098	2.30835	0.26084	2.38443	0.25085	2.63048	0.06197	2.45737	0.33323	2.25261	0.07994	2.43561	0.20976	2.37927	0.44135	2.39654
1.85001	1.20068	0.57601	2.12787	0.02636	2.06777	0.17785	2.10444	0.10878	2.40701	0.19225	2.47424	0.23456	2.23079	0.249	2.35621	0.30531	2.4171	0.36033	2.31833	0.09068	2.33908	0.19117	2.17519	0.16562	2.04298	0.14358	2.18639	0.01287	2.2887	0.02783	2.48179	0.11558	2.52617	0.20899	2.29432	0.25828	2.36645	0.24337	2.60967	0.05703	2.4424	0.32891	2.23821	0.08278	2.41842	0.20962	2.36673	0.43362	2.38154
1.86667	1.19271	0.57583	2.12071	0.03026	2.05708	0.17838	2.09099	0.10611	2.39269	0.19459	2.47176	0.21947	2.23177	0.2597	2.34738	0.30251	2.40463	0.3621	2.30483	0.09182	2.332	0.18253	2.17257	0.16789	2.03525	0.14829	2.17356	0.01639	2.28482	0.0449	2.48066	0.10194	2.51422	0.21	2.28276	0.25597	2.35496	0.24173	2.59768	0.05533	2.43629	0.32165	2.23004	0.09291	2.40504	0.21328	2.359	0.42866	2.37098
1.88334	1.19081	0.57386	2.11339	0.03137	2.04818	0.17904	2.07643	0.09934	2.37385	0.19643	2.45914	0.21157	2.22733	0.2556	2.3404	0.29491	2.39264	0.3609	2.29199	0.09007	2.32116	0.17717	2.16577	0.16714	2.0273	0.15029	2.15969	0.02408	2.27124	0.05416	2.47085	0.09841	2.50077	0.21086	2.27138	0.25135	2.34199	0.23531	2.58237	0.05113	2.42634	0.31757	2.2167	0.10138	2.38881	0.2188	2.34944	0.42402	2.3606
1.90001	1.18433	0.5738	2.1053	0.03569	2.03749	0.17776	2.06503	0.09765	2.36339	0.20018	2.44506	0.22002	2.21298	0.24632	2.32822	0.28916	2.37809	0.35762	2.27862	0.08921	2.31228	0.16922	2.16166	0.16815	2.0199	0.15365	2.1476	0.02476	2.25466	0.04924	2.45233	0.10171	2.48535	0.20879	2.25854	0.24898	2.3323	0.238	2.57019	0.05685	2.41626	0.30794	2.20871	0.10788	2.37415	0.21662	2.33859	0.4155	2.34669
1.91667	1.17968	0.57124	2.09974	0.04188	2.02929	0.17476	2.05815	0.09691	2.35406	0.19788	2.4306	0.22438	2.20725	0.22855	2.32353	0.27244	2.36343	0.35408	2.26402	0.08649	2.29763	0.16567	2.15478	0.16002	2.01627	0.15712	2.13874	0.02268	2.24204	0.04228	2.43498	0.10296	2.46851	0.20831	2.24497	0.24386	2.32166	0.23757	2.55623	0.06045	2.40158	0.30439	2.19868	0.10416	2.36206	0.2104	2.32943	0.40416	2.33327
1.93334	1.17343	0.57132	2.09193	0.04271	2.02309	0.17118	2.0516	0.09306	2.34815	0.20319	2.42273	0.23235	2.20129	0.21708	2.31772	0.26107	2.35114	0.35112	2.25152	0.08384	2.28437	0.1633	2.1453	0.1564	2.01083	0.15461	2.12974	0.02305	2.23046	0.03956	2.42106	0.10313	2.45414	0.20828	2.2333	0.23923	2.31622	0.24222	2.54819	0.06864	2.38857	0.30242	2.18802	0.10218	2.35032	0.20746	2.31877	0.39888	2.322
1.95001	1.16997	0.57605	2.08729	0.04893	2.01326	0.17178	2.03969	0.09136	2.33875	0.20921	2.4166	0.23347	2.18403	0.23127	2.29911	0.27495	2.34179	0.35142	2.2452	0.08899	2.27931	0.16653	2.14136	0.15117	2.00558	0.16168	2.11849	0.02565	2.22018	0.04431	2.41307	0.10202	2.44823	0.2037	2.22738	0.24367	2.30895	0.24525	2.54112	0.07106	2.38032	0.30116	2.17764	0.10604	2.33911	0.21091	2.31408	0.39259	2.3129
1.96667	1.1655	0.57411	2.07874	0.04998	2.00391	0.17133	2.02686	0.08655	2.32574	0.2147	2.40824	0.23188	2.16519	0.24724	2.27797	0.28945	2.33047	0.35145	2.23597	0.09267	2.27475	0.16324	2.13645	0.15482	1.99716	0.16255	2.10556	0.03026	2.20813	0.05113	2.40389	0.09967	2.43927	0.20038	2.21929	0.24537	2.29956	0.24564	2.53093	0.07202	2.37354	0.29474	2.16837	0.11585	2.32524	0.21517	2.30468	0.38989	2.30263
1.98334	1.15567	0.57154	2.07128	0.05186	1.9956	0.17016	2.01468	0.08037	2.32603	0.23947	2.41116	0.25389	2.1491	0.25136	2.26268	0.29582	2.31941	0.35123	2.22162	0.08844	2.26101	0.15722	2.12858	0.15199	1.99037	0.16351	2.09272	0.03547	2.1932	0.05436	2.39194	0.10137	2.42501	0.20469	2.20587	0.23885	2.30387	0.26467	2.53481	0.09276	2.36317	0.29354	2.15515	0.12055	2.31124	0.21973	2.29614	0.38612	2.29267
2.00001	1.14803	0.57004	2.06187	0.05061	1.98637	0.17068	2.00398	0.07941	2.31497	0.2406	2.40144	0.25257	2.1401	0.25113	2.25315	0.29536	2.30792	0.353	2.20647	0.08579	2.24594	0.15351	2.11718	0.14982	1.98042	0.16303	2.0826	0.03723	2.18288	0.05652	2.38246	0.10087	2.41138	0.20946	2.19275	0.23236	2.29432	0.2637	2.52454	0.09217	2.35181	0.2951	2.14298	0.11944	2.3004	0.22116	2.28607	0.38586	2.28332
2.01667	1.14503	0.56364	2.05278	0.05212	1.97717	0.16874	1.99524	0.0786	2.31127	0.24907	2.39347	0.26722	2.12267	0.24876	2.23555	0.29369	2.29202	0.3479	2.19432	0.08674	2.23446	0.1529	2.10758	0.14713	1.97251	0.16288	2.07267	0.03633	2.16888	0.05041	2.36358	0.10112	2.3959	0.20376	2.1817	0.23112	2.29018	0.27279	2.51636	0.10712	2.3365	0.28914	2.13257	0.11786	2.28618	0.21476	2.27246	0.37751	2.26866
2.03334	1.1474	0.5728	2.04597	0.05219	1.96938	0.16968	1.98511	0.07676	2.31065	0.26503	2.39034	0.2873	2.10943	0.24193	2.2268	0.29369	2.2824	0.34865	2.18193	0.08418	2.22442	0.14624	2.10157	0.14779	1.9649	0.16409	2.0634	0.03935	2.15427	0.04656	2.35021	0.10769	2.38426	0.20735	2.17089	0.22554	2.29193	0.28537	2.51755	0.12116	2.32928	0.28648	2.12408	0.12201	2.27587	0.217	2.26467	0.37566	2.26072
2.05001	1.14385	0.57676	2.03899	0.05567	1.96077	0.16797	1.97552	0.07414	2.30692	0.27659	2.38328	0.30381	2.09165	0.23944	2.21056	0.29433	2.27132	0.34112	2.17258	0.07945	2.21284	0.14397	2.09422	0.14353	1.95894	0.16613	2.05278	0.04047	2.13895	0.04172	2.3326	0.11034	2.36972	0.2047	2.15957	0.22289	2.28924	0.29544	2.51198	0.13558	2.31607	0.28194	2.11318	0.12275	2.26204	0.21427	2.2543	0.36713	2.24794
2.06667	1.13689	0.57284	2.0314	0.05866	1.95282	0.16494	1.96788	0.07191	2.30077	0.28147	2.37275	0.31473	2.0873	0.21869	2.21014	0.27854	2.26064	0.3392	2.16376	0.08072	2.20283	0.14649	2.08546	0.13857	1.9533	0.16637	2.04312	0.03984	2.12503	0.03561	2.31734	0.11559	2.35974	0.20177	2.15059	0.22394	2.28284	0.30068	2.50478	0.14178	2.30413	0.28178	2.10242	0.12057	2.25146	0.21288	2.24564	0.36233	2.2371
2.08334	1.12572	0.56079	2.02254	0.06104	1.94353	0.16257	1.96119	0.07368	2.28288	0.26418	2.35962	0.28909	2.08509	0.22918	2.19759	0.27496	2.24814	0.33473	2.15651	0.08423	2.19611	0.149	2.0776	0.13718	1.94592	0.16668	2.03492	0.03592	2.1247	0.04314	2.31242	0.10129	2.34952	0.19406	2.14283	0.22789	2.26233	0.28718	2.48156	0.13024	2.29203	0.27671	2.09528	0.11815	2.24111	0.20624	2.23437	0.35611	2.22409
2.10001	1.11942	0.55466	2.01437	0.06112	1.93635	0.16064	1.95285	0.07048	2.26495	0.25444	2.34743	0.2699	2.07771	0.24164	2.17921	0.27282	2.24063	0.31613	2.15614	0.07539	2.18835	0.15024	2.06923	0.13633	1.93896	0.16506	2.02535	0.03735	2.11987	0.05191	2.30322	0.08626	2.33587	0.18411	2.13527	0.22885	2.24566	0.27571	2.45869	0.126	2.27736	0.2682	2.08548	0.11929	2.22567	0.20001	2.22014	0.347	2.20988
2.11667	1.1174	0.55125	2.00421	0.06515	1.92614	0.15593	1.94308	0.0668	2.24883	0.24986	2.3305	0.26541	2.0637	0.24118	2.16616	0.27453	2.23119	0.31209	2.14682	0.07191	2.17575	0.15075	2.05898	0.13176	1.93186	0.16476	2.0124	0.0365	2.10656	0.05129	2.29017	0.08802	2.32384	0.18372	2.12263	0.2294	2.22923	0.27162	2.44269	0.12011	2.2647	0.26869	2.07254	0.11847	2.21332	0.20076	2.21047	0.34326	2.1972
2.13334	1.11771	0.55617	1.99642	0.06193	1.91852	0.1586	1.93201	0.06519	2.23257	0.24484	2.31522	0.25794	2.05542	0.23815	2.15685	0.27041	2.22019	0.30969	2.13828	0.07355	2.16734	0.15181	2.04938	0.13185	1.92208	0.16436	2.00344	0.04106	2.09521	0.05319	2.27888	0.08676	2.3138	0.17995	2.11604	0.22787	2.21648	0.26169	2.42626	0.11414	2.25375	0.26619	2.06167	0.12035	2.20087	0.20112	2.19929	0.34111	2.18823
2.15001	1.11258	0.56428	1.98533	0.0583	1.90923	0.15919	1.92198	0.06535	2.21903	0.24028	2.30001	0.25483	2.04516	0.23346	2.15232	0.27422	2.2134	0.31658	2.12455	0.07132	2.15408	0.14808	2.03731	0.13329	1.91041	0.16158	1.99406	0.04178	2.08355	0.05128	2.2712	0.09503	2.3052	0.1894	2.10381	0.22266	2.20367	0.25613	2.41661	0.10308	2.24747	0.27237	2.05119	0.11952	2.1948	0.20712	2.19178	0.34903	2.18287
2.16667	1.1085	0.55478	1.98234	0.05166	1.90559	0.16686	1.91353	0.06676	2.20473	0.23104	2.2815	0.25042	2.02992	0.23232	2.14003	0.27811	2.20376	0.3162	2.1133	0.06925	2.14448	0.14298	2.03051	0.1341	1.90204	0.16256	1.99123	0.0483	2.07198	0.04588	2.25845	0.09962	2.2939	0.19136	2.09806	0.2121	2.19417	0.24017	2.40099	0.09447	2.23951	0.2696	2.04434	0.12038	2.18615	0.20587	2.18314	0.34723	2.179
2.18334	1.10673	0.55419	1.9717	0.0526	1.8952	0.16493	1.90399	0.06661	2.19778	0.23541	2.27613	0.25235	2.02111	0.23486	2.12811	0.27688	2.19275	0.313	2.10456	0.06978	2.13528	0.14371	2.02067	0.13371	1.89254	0.16189	1.98053	0.04679	2.06359	0.04822	2.24858	0.09557	2.28308	0.18787	2.08805	0.21395	2.18636	0.24576	2.3926	0.10066	2.22799	0.2671	2.03445	0.12003	2.17476	0.20395	2.17171	0.34461	2.16674
2.20001	1.09875	0.55273	1.96544	0.04636	1.89037	0.16905	1.8975	0.06886	2.18643	0.22657	2.26262	0.2456	2.01089	0.23644	2.11305	0.27229	2.17819	0.30669	2.094	0.06973	2.12525	0.14233	2.01085	0.13429	1.88334	0.15983	1.97712	0.04889	2.05668	0.04565	2.23492	0.08908	2.26827	0.1819	2.08162	0.20747	2.17661	0.23469	2.37428	0.10062	2.21393	0.26005	2.02729	0.11682	2.16307	0.19464	2.15707	0.33839	2.15665
2.21667	1.09056	0.54819	1.95582	0.04653	1.88289	0.16529	1.89263	0.06909	2.17587	0.21858	2.24828	0.24209	1.99777	0.2375	2.09945	0.27348	2.16704	0.30371	2.08779	0.07428	2.11717	0.14937	1.9995	0.13113	1.87619	0.15652	1.9697	0.04504	2.0483	0.04073	2.22239	0.08881	2.26015	0.17462	2.07519	0.21217	2.16346	0.23042	2.35946	0.09769	2.20075	0.25993	2.01813	0.11053	2.15425	0.1891	2.14588	0.33546	2.14521
2.23334	1.08315	0.53876	1.94884	0.04546	1.87666	0.16495	1.88615	0.06878	2.16717	0.21614	2.23787	0.24151	1.98619	0.23912	2.08482	0.27153	2.15286	0.30025	2.07589	0.07475	2.10794	0.14544	1.99245	0.13163	1.86933	0.1553	1.96312	0.04519	2.03981	0.03858	2.20921	0.08488	2.24606	0.17102	2.06606	0.20807	2.15502	0.22764	2.34604	0.10131	2.18919	0.25273	2.01142	0.11051	2.14278	0.18274	2.13385	0.32895	2.13399
2.25001	1.07993	0.53586	1.94055	0.04229	1.86974	0.16584	1.87699	0.06697	2.1553	0.21471	2.22598	0.23941	1.97816	0.23515	2.07518	0.2656	2.14172	0.29568	2.06666	0.07336	2.09908	0.14296	1.9837	0.13354	1.86029	0.1532	1.95476	0.0481	2.02919	0.0389	2.19691	0.08278	2.23377	0.16806	2.05772	0.20485	2.14544	0.223	2.33241	0.1016	2.17843	0.24759	2.00251	0.11265	2.13045	0.18066	2.12161	0.32592	2.12394
2.26667	1.07469	0.52899	1.93275	0.04093	1.86398	0.16393	1.87186	0.06623	2.14589	0.20973	2.21646	0.23388	1.97307	0.23406	2.06956	0.26402	2.13234	0.29904	2.05768	0.07798	2.09054	0.14665	1.9737	0.13128	1.85371	0.15012	1.94838	0.04706	2.02343	0.03909	2.19063	0.08216	2.22741	0.16714	2.05133	0.20549	2.13542	0.2189	2.32231	0.09682	2.16934	0.25055	1.99387	0.10843	2.12414	0.18007	2.1139	0.32692	2.11701
2.28334	1.06289	0.52259	1.92319	0.03653	1.8596	0.16065	1.86984	0.06641	2.13904	0.20282	2.20606	0.23136	1.96353	0.23485	2.05962	0.26483	2.12234	0.29944	2.04463	0.07469	2.07746	0.14256	1.96233	0.13238	1.84635	0.14262	1.94408	0.04365	2.01815	0.03439	2.18149	0.08189	2.21487	0.17112	2.04011	0.19874	2.12621	0.21535	2.31151	0.09478	2.15936	0.25088	1.98762	0.10225	2.11849	0.17485	2.10295	0.32864	2.10899
2.30001	1.0559	0.5183	1.91486	0.03504	1.85263	0.1598	1.86288	0.06599	2.12552	0.19438	2.19055	0.22468	1.95256	0.23446	2.04936	0.26608	2.11448	0.29677	2.03254	0.06641	2.06429	0.13483	1.95382	0.13307	1.83848	0.1405	1.93668	0.04342	2.00898	0.0321	2.17121	0.08321	2.20103	0.17689	2.02714	0.1907	2.1127	0.20695	2.29668	0.08705	2.15062	0.24945	1.97998	0.1017	2.11003	0.17357	2.09358	0.32811	2.10052
2.31667	1.05642	0.51901	1.90748	0.0349	1.84509	0.15975	1.85419	0.06476	2.11847	0.19849	2.18494	0.22652	1.9467	0.23257	2.0424	0.26289	2.10417	0.2978	2.02139	0.06691	2.05506	0.13204	1.94646	0.13281	1.83099	0.14051	1.92811	0.0448	2.00056	0.03425	2.16302	0.08179	2.19086	0.17773	2.01788	0.18793	2.10684	0.20938	2.28991	0.09051	2.14219	0.24781	1.97142	0.10311	2.10046	0.1741	2.0852	0.32641	2.09213
2.33334	1.05802	0.51774	1.89963	0.03399	1.83898	0.15779	1.84695	0.06149	2.11727	0.21086	2.18375	0.23929	1.93809	0.22967	2.03621	0.26382	2.09614	0.30104	2.00976	0.06568	2.04331	0.13029	1.93692	0.13083	1.82439	0.13785	1.9196	0.04624	1.99048	0.03404	2.15495	0.08541	2.18174	0.18248	2.00778	0.18384	2.10687	0.22001	2.29109	0.09998	2.13404	0.2512	1.96117	0.10211	2.09273	0.17722	2.07825	0.32811	2.08561
2.35001	1.05597	0.51928	1.89285	0.03307	1.83299	0.15724	1.83911	0.05867	2.10246	0.2044	2.16814	0.23292	1.92687	0.22916	2.0266	0.26622	2.09001	0.29809	2.00017	0.05807	2.03184	0.12451	1.92952	0.13044	1.81788	0.13656	1.91149	0.04867	1.9798	0.03342	2.14524	0.08801	2.17016	0.18724	1.99692	0.17717	2.094	0.21084	2.27704	0.09129	2.12623	0.25062	1.95241	0.10362	2.08366	0.17888	2.07057	0.32734	2.07848
2.36667	1.04965	0.52484	1.88738	0.0346	1.82572	0.15789	1.83112	0.05879	2.09128	0.20023	2.15471	0.23117	1.91427	0.229	2.01419	0.26705	2.07866	0.29677	1.98794	0.05613	2.02127	0.11949	1.92377	0.12826	1.81182	0.13893	1.90414	0.04943	1.96959	0.03062	2.13301	0.08863	2.15722	0.18815	1.98657	0.17181	2.08354	0.20569	2.26377	0.08923	2.11656	0.24689	1.9448	0.10404	2.07365	0.17636	2.06232	0.32163	2.06917
2.38334	1.03993	0.51996	1.88849	0.03983	1.82247	0.15869	1.82455	0.05514	2.07528	0.19107	2.1376	0.22236	1.90469	0.2265	2.00899	0.27121	2.07262	0.30199	1.97789	0.05626	2.01074	0.11975	1.92051	0.11711	1.81232	0.14503	1.89823	0.05398	1.9594	0.02965	2.12622	0.09504	2.15108	0.19352	1.9801	0.16632	2.07098	0.19173	2.25093	0.07426	2.11002	0.25283	1.93465	0.1026	2.06776	0.1815	2.06346	0.3167	2.06669
2.40001	1.03749	0.51025	1.8867	0.0469	1.81636	0.15734	1.81856	0.05427	2.06553	0.18702	2.12658	0.21944	1.89515	0.22679	1.99962	0.27231	2.06564	0.29924	1.96924	0.05147	2.00059	0.11643	1.91798	0.1092	1.81134	0.15093	1.89139	0.05365	1.95148	0.02818	2.11729	0.09557	2.1406	0.1957	1.97045	0.16228	2.06115	0.18782	2.24007	0.07104	2.10164	0.25204	1.92728	0.10152	2.06004	0.1803	2.06053	0.30822	2.05887
2.41667	1.0367	0.50241	1.88098	0.04491	1.8108	0.15886	1.81075	0.05301	2.0532	0.18239	2.11681	0.21034	1.88795	0.23205	1.98557	0.26853	2.05372	0.29153	1.96039	0.04849	1.99137	0.11336	1.9109	0.10885	1.80447	0.15058	1.88481	0.05662	1.94529	0.03222	2.10722	0.08624	2.12644	0.19114	1.96259	0.15727	2.05112	0.17998	2.22358	0.07135	2.08941	0.24474	1.91926	0.10248	2.04717	0.1749	2.04841	0.30076	2.04828
2.43334	1.03271	0.50652	1.87796	0.04619	1.80536	0.16077	1.80376	0.05316	2.0403	0.17427	2.10594	0.19833	1.88158	0.23756	1.9771	0.27166	2.04654	0.29249	1.95059	0.04621	1.98214	0.10966	1.90645	0.10542	1.80002	0.15389	1.87933	0.05858	1.94053	0.03561	2.10287	0.08357	2.11749	0.1946	1.95469	0.15166	2.03977	0.1697	2.21074	0.06203	2.08284	0.24483	1.91238	0.10246	2.04046	0.17554	2.04415	0.2976	2.04312
2.45001	1.02802	0.50149	1.86603	0.04267	1.79795	0.15737	1.79718	0.05126	2.03365	0.17654	2.09539	0.20585	1.8684	0.2328	1.97706	0.28607	2.04866	0.30442	1.94385	0.04599	1.97666	0.10728	1.89756	0.1124	1.79031	0.14725	1.87046	0.05723	1.92847	0.03022	2.09968	0.10239	2.11932	0.20693	1.94638	0.15327	2.03234	0.17309	2.21319	0.05115	2.08622	0.25499	1.90644	0.10527	2.0414	0.18854	2.04251	0.31484	2.04326
2.46667	1.0182	0.50093	1.85601	0.04149	1.79013	0.15491	1.79077	0.05116	2.02421	0.17272	2.08323	0.20522	1.8609	0.22613	1.96744	0.27657	2.03754	0.29613	1.93707	0.04415	1.96678	0.10939	1.88644	0.1114	1.78185	0.14388	1.86245	0.05503	1.91924	0.02669	2.08544	0.09949	2.10679	0.20062	1.93758	0.15384	2.0215	0.17128	2.19869	0.05374	2.07201	0.25103	1.89728	0.10146	2.02988	0.18178	2.0288	0.3102	2.03032
2.48334	1.01452	0.50266	1.84778	0.04217	1.78371	0.15119	1.78514	0.0488	2.01714	0.17349	2.07455	0.20791	1.85105	0.22446	1.95701	0.27458	2.02551	0.29576	1.92477	0.04411	1.95534	0.10747	1.87748	0.10923	1.77608	0.14109	1.85427	0.05379	1.91015	0.02459	2.07405	0.09893	2.09449	0.20063	1.92681	0.15094	2.01372	0.17308	2.18939	0.05729	2.0608	0.24949	1.88837	0.09919	2.02017	0.17881	2.01894	0.30676	2.01989
2.50001	1.00587	0.49866	1.83762	0.03667	1.77723	0.15113	1.77659	0.04621	2.00933	0.17772	2.06619	0.21266	1.84034	0.22233	1.94324	0.26867	2.01325	0.28673	1.91746	0.04244	1.94758	0.10598	1.86726	0.11383	1.76585	0.13571	1.84583	0.05649	1.89889	0.02393	2.05901	0.0949	2.08093	0.19342	1.91926	0.14914	2.00805	0.17429	2.17791	0.06642	2.04811	0.24104	1.87969	0.10158	2.00582	0.17378	2.00287	0.30311	2.00767
2.51667	1.00075	0.49195	1.83081	0.04012	1.76845	0.14995	1.76857	0.04661	1.99819	0.17334	2.05758	0.20392	1.83752	0.22273	1.9367	0.264	2.00404	0.28529	1.90612	0.03847	1.93449	0.10369	1.8592	0.10835	1.75969	0.13824	1.83716	0.05514	1.89366	0.0279	2.05284	0.08975	2.06874	0.19618	1.90728	0.14528	1.99613	0.17104	2.16557	0.06288	2.03724	0.24193	1.86986	0.0986	1.99689	0.17252	1.99566	0.29883	1.99795
2.53334	0.99503	0.49178	1.82365	0.04176	1.76067	0.14871	1.76231	0.04794	1.99201	0.17244	2.04886	0.20625	1.82974	0.21844	1.93167	0.26387	1.99884	0.28512	1.8996	0.03674	1.92916	0.09988	1.85495	0.11048	1.75324	0.13888	1.83017	0.05278	1.8857	0.02448	2.0449	0.09376	2.06222	0.19787	1.89909	0.14549	1.9884	0.17235	2.15947	0.06147	2.03326	0.24004	1.86582	0.10041	1.99156	0.17283	1.99011	0.29915	1.99106
2.55001	0.99435	0.49063	1.81884	0.0425	1.75655	0.1467	1.75937	0.04778	1.9874	0.17043	2.04095	0.20858	1.82094	0.2168	1.92357	0.26367	1.99147	0.28343	1.89286	0.03631	1.92812	0.091	1.85562	0.11724	1.74975	0.13776	1.82587	0.05101	1.87934	0.01997	2.03582	0.09497	2.05442	0.19679	1.89276	0.14408	1.98262	0.17202	2.15221	0.06285	2.0316	0.23026	1.86703	0.10643	1.98586	0.16926	1.98377	0.29599	1.98417
2.56667	0.9919	0.48844	1.8151	0.0439	1.75118	0.14733	1.75278	0.04704	1.97864	0.16851	2.0315	0.2071	1.81413	0.21403	1.91683	0.2613	1.98203	0.28441	1.88245	0.03652	1.91579	0.09335	1.84702	0.10881	1.74547	0.13993	1.81986	0.05254	1.87144	0.01926	2.02726	0.09523	2.04492	0.19785	1.88505	0.13989	1.9751	0.16836	2.14273	0.06134	2.0202	0.23399	1.85618	0.10115	1.97796	0.16855	1.97808	0.29168	1.9775
2.58334	0.98637	0.48044	1.81599	0.04726	1.74721	0.15076	1.74557	0.04628	1.97041	0.16827	2.02361	0.20593	1.80522	0.21623	1.90731	0.26325	1.97329	0.28482	1.87562	0.04019	1.90744	0.09896	1.84219	0.09755	1.7439	0.14675	1.81522	0.05691	1.86388	0.01996	2.01953	0.09468	2.03858	0.19485	1.88211	0.13783	1.97014	0.16352	2.13429	0.0609	2.0098	0.23674	1.8459	0.09755	1.96987	0.16851	1.97542	0.28349	1.97267
2.60001	0.98646	0.48615	1.81233	0.05259	1.74065	0.14911	1.73886	0.04475	1.95955	0.16438	2.01233	0.20189	1.79489	0.2184	1.89506	0.26339	1.96552	0.27796	1.86819	0.03398	1.89905	0.09346	1.8399	0.09416	1.74127	0.15064	1.80747	0.05695	1.85561	0.01974	2.0091	0.09231	2.02636	0.19426	1.87225	0.13439	1.95948	0.15937	2.12113	0.05945	2.00122	0.23099	1.83966	0.09973	1.95975	0.16567	1.96916	0.27448	1.96274
2.61667	0.98323	0.4825	1.80988	0.05573	1.73567	0.1493	1.73188	0.04244	1.94744	0.15994	2.00303	0.19265	1.78996	0.22131	1.89203	0.26941	1.96224	0.2844	1.86054	0.03473	1.88993	0.0959	1.83415	0.08634	1.7386	0.1541	1.80074	0.0596	1.84975	0.02412	2.00827	0.09521	2.02345	0.20019	1.86621	0.13246	1.94944	0.15204	2.11379	0.04735	1.99642	0.23958	1.8297	0.09783	1.95588	0.17287	1.96968	0.27553	1.96092
2.63334	0.98206	0.48316	1.80726	0.05491	1.73319	0.14979	1.72702	0.03974	1.94523	0.16679	2.00049	0.20011	1.78239	0.22048	1.88555	0.27052	1.95325	0.28875	1.84988	0.03743	1.88093	0.09578	1.82798	0.08194	1.73559	0.15384	1.79629	0.06287	1.84232	0.02358	2.00137	0.09694	2.01612	0.20217	1.86064	0.12748	1.9497	0.15541	2.11232	0.05332	1.98899	0.24171	1.82167	0.09604	1.94951	0.17384	1.96519	0.27351	1.95702
2.65001	0.97276	0.47778	1.80048	0.05411	1.72764	0.14849	1.72246	0.04012	1.93587	0.15987	1.98781	0.19711	1.77314	0.21799	1.87515	0.26686	1.94423	0.28243	1.84172	0.03261	1.86997	0.09428	1.81931	0.07965	1.7296	0.15192	1.79092	0.06132	1.83481	0.01926	1.98941	0.09555	2.0036	0.2008	1.85151	0.12338	1.93935	0.14992	2.09841	0.05198	1.97728	0.23918	1.81437	0.09178	1.9408	0.16784	1.95492	0.26896	1.9473
2.66667	0.96604	0.47488	1.7953	0.05229	1.72243	0.15014	1.71473	0.03861	1.92293	0.15453	1.9795	0.18433	1.77068	0.22255	1.86673	0.26333	1.93503	0.27939	1.83551	0.0342	1.86247	0.09741	1.81116	0.07689	1.72318	0.15186	1.7845	0.06467	1.8306	0.02625	1.98435	0.08732	1.99538	0.19636	1.84692	0.12239	1.92898	0.14099	2.08425	0.04738	1.96673	0.23804	1.80492	0.09084	1.93078	0.16661	1.94614	0.26532	1.93983
2.68334	0.96261	0.46869	1.79148	0.04876	1.722	0.14879	1.71107	0.03265	1.91553	0.15566	1.97482	0.18127	1.7642	0.22799	1.85675	0.26442	1.92605	0.27855	1.82903	0.03741	1.85628	0.09998	1.80396	0.07528	1.72029	0.14703	1.77988	0.06925	1.82524	0.03026	1.97844	0.08268	1.98849	0.19256	1.84407	0.12023	1.925	0.13731	2.07621	0.04903	1.95792	0.23695	1.79681	0.0905	1.92208	0.1659	1.93832	0.26284	1.93455
2.70001	0.957	0.46405	1.79023	0.04826	1.71972	0.15072	1.7061	0.031	1.91395	0.16246	1.97255	0.1892	1.75391	0.23093	1.8453	0.26645	1.91788	0.27541	1.82358	0.03848	1.8494	0.10282	1.79857	0.06984	1.71767	0.14847	1.77635	0.07292	1.81811	0.02921	1.96936	0.08142	1.98094	0.18852	1.84118	0.11741	1.92614	0.14023	2.07289	0.05847	1.94827	0.23588	1.78911	0.08829	1.91389	0.16335	1.93235	0.25657	1.92909
2.71667	0.95143	0.45849	1.78477	0.04399	1.71697	0.151	1.70052	0.02748	1.90987	0.16857	1.96649	0.19813	1.74397	0.22675	1.83923	0.26814	1.91373	0.27411	1.8188	0.03647	1.8436	0.10192	1.79182	0.07178	1.71196	0.14457	1.77105	0.07682	1.80773	0.02639	1.9605	0.08707	1.97531	0.18931	1.83673	0.11459	1.92499	0.14221	2.07058	0.0621	1.94313	0.23596	1.78239	0.09018	1.90726	0.16585	1.92574	0.25874	1.92538
2.73334	0.94786	0.45263	1.7845	0.04534	1.71497	0.15205	1.69536	0.02423	1.90157	0.1678	1.95723	0.19824	1.73514	0.22548	1.83073	0.26782	1.90975	0.26693	1.81522	0.0298	1.83447	0.10264	1.78714	0.06423	1.71093	0.14699	1.7667	0.08118	1.79919	0.02527	1.9513	0.08779	1.96664	0.18875	1.83181	0.10935	1.91995	0.13686	2.06162	0.06174	1.93377	0.23638	1.77364	0.08835	1.89903	0.16518	1.92154	0.25186	1.9204
2.75001	0.94681	0.45678	1.77873	0.04343	1.71054	0.15181	1.68869	0.02108	1.89448	0.17089	1.95004	0.2012	1.72803	0.22183	1.82558	0.26719	1.9022	0.26937	1.80585	0.03023	1.8243	0.10372	1.77804	0.06102	1.70524	0.14497	1.75996	0.08421	1.78991	0.02526	1.94368	0.09067	1.9592	0.19103	1.82489	0.10582	1.9152	0.13665	2.05626	0.06209	1.92538	0.24001	1.7635	0.08659	1.8916	0.16778	1.91521	0.25258	1.9153
2.76667	0.94445	0.45365	1.77264	0.0418	1.70477	0.1527	1.68177	0.02074	1.88634	0.16992	1.94306	0.19812	1.71981	0.22638	1.81656	0.27129	1.89432	0.27154	1.79823	0.03332	1.81664	0.10657	1.76953	0.05882	1.69842	0.14437	1.75381	0.08563	1.78379	0.02713	1.93814	0.08989	1.95331	0.19038	1.81959	0.10532	1.90822	0.13405	2.04861	0.0599	1.91735	0.24237	1.75488	0.08451	1.88483	0.16873	1.90855	0.25301	1.90968
2.78334	0.93919	0.45121	1.76499	0.04429	1.69929	0.1466	1.67807	0.01723	1.87961	0.16949	1.93702	0.19633	1.71411	0.2274	1.8109	0.27275	1.88735	0.2746	1.7898	0.03488	1.80795	0.1081	1.76163	0.05562	1.6949	0.14104	1.74583	0.08306	1.77819	0.0283	1.93335	0.09014	1.94725	0.19215	1.81106	0.1066	1.89981	0.13601	2.04263	0.05798	1.91004	0.2459	1.7467	0.08168	1.8793	0.17002	1.90333	0.2536	1.90247
2.80001	0.93339	0.44899	1.75784	0.04582	1.69332	0.14294	1.67216	0.01387	1.87486	0.17497	1.93629	0.19608	1.71163	0.2301	1.80753	0.27446	1.88636	0.27281	1.78796	0.03185	1.80064	0.11259	1.75326	0.05202	1.69017	0.13914	1.73741	0.08285	1.77361	0.034	1.93199	0.08902	1.94413	0.19337	1.80487	0.10949	1.89509	0.14145	2.04109	0.05887	1.90366	0.25174	1.7371	0.0798	1.87391	0.17458	1.89929	0.25613	1.8971
2.81667	0.92848	0.44471	1.74918	0.04314	1.68689	0.14209	1.66614	0.01396	1.86756	0.17343	1.92635	0.19782	1.70569	0.22201	1.80032	0.26458	1.87719	0.26493	1.7822	0.02901	1.79372	0.11094	1.74521	0.05495	1.68199	0.1358	1.73091	0.08208	1.76491	0.03048	1.9191	0.08723	1.93288	0.18843	1.79745	0.10857	1.88739	0.1405	2.02963	0.06271	1.8934	0.24538	1.73112	0.07978	1.86373	0.16896	1.88685	0.25286	1.8865
2.83334	0.92348	0.44589	1.74298	0.04252	1.68141	0.14137	1.66137	0.01455	1.85567	0.16303	1.91276	0.18879	1.69747	0.22302	1.78894	0.26164	1.86582	0.26124	1.7736	0.02978	1.78544	0.11085	1.73776	0.0534	1.67619	0.13463	1.72575	0.08092	1.75905	0.02859	1.90865	0.08304	1.92186	0.18421	1.79039	0.10673	1.87479	0.13115	2.01288	0.05804	1.88228	0.24131	1.72466	0.0768	1.85474	0.16267	1.87667	0.24747	1.87679
2.85001	0.92204	0.44934	1.73686	0.04249	1.67833	0.13676	1.65783	0.00927	1.84841	0.16346	1.90516	0.18931	1.6901	0.2217	1.78282	0.26247	1.85881	0.26302	1.7652	0.03008	1.77763	0.10986	1.73112	0.05234	1.67321	0.13017	1.71894	0.08156	1.75129	0.02831	1.90175	0.08499	1.9149	0.18592	1.78307	0.10503	1.86814	0.13073	2.00649	0.05682	1.87583	0.24228	1.71733	0.0767	1.8482	0.16411	1.87084	0.24757	1.87085
2.86667	0.91606	0.44582	1.72998	0.04081	1.67129	0.13834	1.65192	0.01297	1.8436	0.16151	1.90128	0.18572	1.68544	0.22631	1.77413	0.26184	1.848	0.26488	1.75361	0.03158	1.77065	0.10426	1.72568	0.05559	1.6651	0.13023	1.71433	0.07969	1.7489	0.02978	1.8965	0.07954	1.90489	0.18664	1.77475	0.10131	1.86209	0.13055	1.99871	0.05872	1.86957	0.2377	1.7141	0.0768	1.84192	0.16009	1.86222	0.24633	1.86333
2.88334	0.91755	0.44668	1.72163	0.03757	1.66501	0.1383	1.64474	0.01204	1.83792	0.16502	1.89517	0.18968	1.67825	0.22333	1.76569	0.2574	1.83979	0.25948	1.74795	0.03005	1.76342	0.10459	1.7167	0.05731	1.65667	0.12713	1.70727	0.08076	1.74037	0.02924	1.88609	0.07793	1.89551	0.18288	1.76821	0.10065	1.85735	0.13276	1.99126	0.06455	1.8598	0.23448	1.7063	0.07683	1.83207	0.15768	1.8511	0.24504	1.85439
2.90001	0.91746	0.43826	1.71267	0.03675	1.65932	0.13404	1.64068	0.01025	1.82977	0.16133	1.88471	0.18867	1.66936	0.22153	1.75659	0.25576	1.82977	0.25858	1.741	0.03404	1.7572	0.10733	1.70788	0.05778	1.65056	0.12229	1.70025	0.07835	1.73272	0.02626	1.87591	0.07787	1.88811	0.17825	1.76187	0.10355	1.84762	0.13132	1.98053	0.06386	1.85038	0.23272	1.69939	0.07459	1.82418	0.15436	1.84119	0.24397	1.84491
2.91667	0.91076	0.44514	1.70503	0.03692	1.65393	0.13025	1.63606	0.00771	1.82352	0.16194	1.87749	0.19032	1.66132	0.22054	1.74779	0.25411	1.81946	0.25852	1.73194	0.03637	1.75183	0.10403	1.70269	0.06064	1.64545	0.11889	1.69301	0.07717	1.7252	0.02506	1.86659	0.07701	1.87923	0.17616	1.75413	0.10359	1.84068	0.13292	1.97252	0.06661	1.84367	0.22755	1.6946	0.07688	1.81587	0.15205	1.8324	0.24175	1.83591
2.93334	0.91405	0.4526	1.69792	0.03586	1.64977	0.12676	1.63112	0.00324	1.81672	0.16424	1.86989	0.19347	1.65216	0.21901	1.73708	0.25088	1.80856	0.25485	1.72432	0.03784	1.74381	0.10569	1.69415	0.05921	1.64068	0.11454	1.68566	0.0782	1.71607	0.02406	1.855	0.07508	1.86919	0.17126	1.74752	0.10325	1.83478	0.13395	1.96333	0.07198	1.83231	0.2245	1.68577	0.07583	1.80517	0.14884	1.82188	0.23753	1.8261
2.95001	0.91198	0.44545	1.69071	0.03593	1.64357	0.12486	1.62594	0.00309	1.81109	0.16405	1.86335	0.19426	1.64436	0.21957	1.72976	0.2526	1.8002	0.25771	1.71691	0.04268	1.73748	0.1088	1.68628	0.0578	1.63467	0.11291	1.67925	0.07659	1.70977	0.02293	1.84827	0.076	1.86403	0.16959	1.74182	0.10546	1.82813	0.13522	1.95728	0.07204	1.82486	0.22606	1.67869	0.07328	1.79938	0.14842	1.81527	0.23791	1.81928
2.96667	0.91096	0.44117	1.68384	0.03839	1.63916	0.11845	1.62258	0.00185	1.80141	0.16047	1.8538	0.18985	1.63812	0.21891	1.72345	0.25218	1.79314	0.25798	1.70794	0.04065	1.72758	0.1075	1.67915	0.05467	1.63218	0.1092	1.67135	0.0751	1.70299	0.02342	1.84164	0.07607	1.8554	0.17208	1.7321	0.1039	1.81756	0.13293	1.94762	0.06771	1.81692	0.22757	1.67058	0.0715	1.79252	0.1488	1.80938	0.23653	1.81151
2.98334	0.9103	0.44301	1.67707	0.0371	1.63283	0.11877	1.61599	0.00149	1.79422	0.15963	1.84612	0.18926	1.63245	0.21622	1.71832	0.25047	1.78572	0.25916	1.70097	0.04297	1.72213	0.1074	1.67267	0.05592	1.62506	0.10841	1.66513	0.07526	1.69606	0.02296	1.83471	0.07694	1.84945	0.17117	1.7264	0.10414	1.81062	0.13175	1.94039	0.06645	1.81093	0.22672	1.66461	0.07202	1.78605	0.149	1.80239	0.23709	1.80529
3.00001	0.90198	0.43981	1.67169	0.03774	1.62864	0.11612	1.61276	0.00264	1.78686	0.15518	1.8388	0.1842	1.6295	0.21488	1.71941	0.25496	1.78459	0.26703	1.69453	0.04374	1.71653	0.10665	1.66767	0.05553	1.62144	0.10657	1.66008	0.07382	1.69209	0.02328	1.83489	0.08269	1.84872	0.17848	1.72041	0.10392	1.80235	0.12862	1.93705	0.0557	1.8106	0.23345	1.65995	0.07114	1.78608	0.15498	1.80225	0.24357	1.80438
3.01667	0.89109	0.42828	1.66773	0.03549	1.62387	0.11937	1.60611	0.00162	1.77671	0.14956	1.83075	0.17485	1.62864	0.21397	1.71805	0.25337	1.7789	0.27142	1.68481	0.04296	1.70724	0.10471	1.66089	0.05347	1.61514	0.10763	1.65588	0.07626	1.68828	0.02663	1.8329	0.08201	1.8423	0.1839	1.71388	0.09806	1.79406	0.1204	1.92845	0.04704	1.80534	0.23725	1.65285	0.06949	1.78175	0.1576	1.79829	0.24551	1.8019
3.03334	0.88396	0.41841	1.66257	0.03327	1.61827	0.12201	1.60268	0.00457	1.77211	0.14165	1.82255	0.17148	1.62536	0.21003	1.71481	0.24951	1.77322	0.27067	1.67947	0.04301	1.70329	0.1025	1.65643	0.05628	1.60804	0.10816	1.65449	0.07294	1.68587	0.02181	1.82689	0.08207	1.83655	0.18325	1.70933	0.0967	1.78711	0.11585	1.92015	0.04375	1.80104	0.23454	1.65209	0.06707	1.77926	0.15268	1.79196	0.24569	1.79705
3.05001	0.87641	0.41375	1.65575	0.03059	1.61489	0.11956	1.60063	0.0041	1.76524	0.13544	1.81425	0.16667	1.62303	0.2061	1.70915	0.24084	1.76403	0.26637	1.67332	0.04338	1.69629	0.10375	1.64815	0.05639	1.60286	0.10317	1.65073	0.071	1.68219	0.02011	1.81848	0.07736	1.82748	0.17875	1.7038	0.09586	1.77892	0.11151	1.9084	0.04377	1.79096	0.23146	1.64679	0.06294	1.77215	0.14612	1.78165	0.24294	1.78861
3.06667	0.87017	0.40776	1.65184	0.02644	1.61289	0.12096	1.59817	0.00503	1.76068	0.13166	1.81112	0.16049	1.61952	0.21291	1.70144	0.2422	1.75705	0.26631	1.66727	0.04505	1.68974	0.10587	1.64068	0.05511	1.59795	0.10044	1.64933	0.07156	1.68187	0.02231	1.81576	0.07169	1.82154	0.17721	1.70079	0.09297	1.77481	0.10713	1.90126	0.04322	1.78341	0.2322	1.64169	0.05828	1.76783	0.14268	1.77485	0.24262	1.78474
3.08334	0.86568	0.40224	1.6459	0.02535	1.61026	0.11708	1.59663	0.00268	1.75428	0.12731	1.80009	0.16217	1.61089	0.20708	1.69499	0.23973	1.7507	0.26327	1.66175	0.04344	1.68405	0.10413	1.63515	0.05638	1.59466	0.09563	1.64504	0.07002	1.67409	0.01602	1.80533	0.07491	1.81396	0.1759	1.69474	0.09173	1.76739	0.10423	1.89223	0.04202	1.77692	0.22934	1.63777	0.05726	1.76208	0.13926	1.76738	0.24116	1.77796
3.10001	0.86053	0.39426	1.63936	0.02583	1.60728	0.11118	1.5953	0.00095458	1.74788	0.124	1.79161	0.16133	1.60502	0.20375	1.68801	0.23503	1.74388	0.25777	1.65798	0.04241	1.68023	0.10293	1.63062	0.0584	1.59215	0.0904	1.63952	0.06771	1.66812	0.01331	1.79609	0.07344	1.80636	0.1715	1.68896	0.09329	1.75945	0.10313	1.88253	0.04286	1.77007	0.22387	1.63427	0.05782	1.75491	0.13485	1.75905	0.23779	1.76924
3.11667	0.86464	0.40364	1.63389	0.02564	1.6039	0.10809	1.59327	0.00206	1.73908	0.11571	1.77997	0.15627	1.59888	0.20055	1.68048	0.2301	1.73434	0.25508	1.65184	0.045	1.67629	0.10217	1.62616	0.0597	1.58875	0.08728	1.63533	0.06576	1.66262	0.00968	1.78641	0.07161	1.79848	0.16644	1.68404	0.0939	1.74935	0.09671	1.86939	0.03983	1.76263	0.21819	1.63109	0.05731	1.74795	0.12916	1.75063	0.23351	1.76096
3.13334	0.87673	0.42399	1.6276	0.02576	1.59852	0.10634	1.59057	0.000249195	1.73901	0.11716	1.77611	0.16312	1.59515	0.19299	1.67683	0.22256	1.72564	0.25419	1.6436	0.04524	1.6708	0.09807	1.62185	0.06199	1.58359	0.08584	1.63149	0.06182	1.65772	0.0043	1.77741	0.07168	1.78979	0.16554	1.67666	0.09248	1.74651	0.10207	1.8654	0.04688	1.75667	0.21341	1.62922	0.05615	1.74292	0.12359	1.74299	0.23111	1.75317
3.15001	0.87965	0.43391	1.62064	0.02582	1.59194	0.10533	1.58497	0.00099012	1.73716	0.12202	1.77255	0.17049	1.58624	0.19265	1.66904	0.22431	1.71843	0.25475	1.63506	0.04439	1.66552	0.09212	1.61797	0.0659	1.57719	0.0851	1.6253	0.06024	1.65069	0.00184	1.76958	0.0735	1.78182	0.16717	1.6684	0.09072	1.74366	0.10835	1.86295	0.05268	1.75272	0.20936	1.62612	0.05894	1.73701	0.12271	1.73626	0.23099	1.74624
3.16667	0.8829	0.43821	1.61638	0.02638	1.58393	0.10981	1.5782	0.00791	1.7337	0.11989	1.76494	0.17395	1.58061	0.1858	1.66636	0.22168	1.71348	0.25509	1.6305	0.04558	1.66116	0.09283	1.61359	0.06494	1.56968	0.09027	1.62195	0.05814	1.64469	0.00389	1.76209	0.0777	1.7776	0.16646	1.66414	0.09129	1.73876	0.10826	1.8581	0.05222	1.74792	0.20947	1.62265	0.05668	1.73377	0.12089	1.73205	0.23027	1.74156
3.18334	0.8831	0.4346	1.613	0.0263	1.5792	0.11162	1.57373	0.01046	1.72362	0.10956	1.75217	0.16649	1.57649	0.18057	1.66195	0.21605	1.70555	0.25397	1.62433	0.04738	1.65563	0.09345	1.60884	0.06288	1.56496	0.09209	1.61889	0.05758	1.63956	0.00723	1.75401	0.07729	1.7708	0.16374	1.65993	0.09003	1.72836	0.09843	1.84484	0.04534	1.74056	0.20753	1.61821	0.05417	1.72819	0.11692	1.72604	0.22643	1.73564
3.20001	0.87966	0.4354	1.60759	0.0263	1.57653	0.10743	1.57253	0.00833	1.71859	0.10644	1.74478	0.16632	1.57111	0.17745	1.65396	0.20943	1.69598	0.24888	1.61938	0.04918	1.6524	0.09263	1.60486	0.0646	1.5624	0.08806	1.61472	0.0555	1.63451	0.01038	1.74392	0.07371	1.76237	0.15702	1.65531	0.09117	1.72193	0.09731	1.83475	0.04896	1.73264	0.20009	1.61547	0.05413	1.72046	0.10998	1.71686	0.2208	1.7265
3.21667	0.86967	0.42951	1.60379	0.02557	1.57282	0.10786	1.56935	0.00977	1.71231	0.10075	1.73512	0.16485	1.56491	0.17351	1.64922	0.20775	1.68805	0.2514	1.61177	0.05274	1.65009	0.0884	1.60315	0.06802	1.55824	0.08785	1.61193	0.05462	1.62908	0.01488	1.73649	0.07587	1.75675	0.15627	1.65102	0.08974	1.71508	0.09245	1.82642	0.04556	1.7299	0.19525	1.61475	0.05616	1.71638	0.10739	1.71171	0.21937	1.72184
3.23334	0.86061	0.41582	1.60182	0.0281	1.56749	0.10986	1.56409	0.01228	1.71012	0.10278	1.73102	0.16954	1.5584	0.17177	1.64153	0.20466	1.67955	0.24891	1.60487	0.05291	1.64338	0.08795	1.59975	0.06345	1.55478	0.09249	1.60823	0.05431	1.62355	0.01756	1.72771	0.07436	1.74824	0.15379	1.64561	0.08742	1.71275	0.09468	1.82109	0.05198	1.72157	0.19251	1.60968	0.05392	1.70964	0.10298	1.70649	0.21223	1.71495
3.25001	0.86138	0.42288	1.59791	0.03005	1.56212	0.10968	1.55967	0.01377	1.70572	0.1015	1.72562	0.16939	1.55129	0.17404	1.63521	0.20856	1.67486	0.2503	1.59709	0.05029	1.63443	0.08645	1.59442	0.05936	1.55089	0.0944	1.6038	0.05279	1.61916	0.01883	1.72318	0.07574	1.74157	0.15797	1.63795	0.08408	1.70735	0.09483	1.81655	0.05059	1.71576	0.19549	1.60388	0.05048	1.70611	0.10294	1.70342	0.21133	1.71042
3.26667	0.85968	0.42078	1.5919	0.02922	1.5564	0.1098	1.55462	0.0152	1.69923	0.09828	1.71754	0.16795	1.6143	0.07452	1.70171	0.10613	1.66797	0.25135	1.59006	0.05159	1.62845	0.08593	1.58834	0.05971	1.5447	0.09384	1.59897	0.05166	1.61353	0.02085	1.71656	0.07675	1.73544	0.15793	1.63207	0.08342	1.70016	0.09263	1.80902	0.04831	1.70986	0.19511	1.59894	0.04919	1.70105	0.10173	1.69718	0.21145	1.70464
3.28334	0.85955	0.42304	1.5861	0.0293	1.55088	0.10899	1.55019	0.01624	1.69521	0.09805	1.71397	0.16686	1.54204	0.17258	1.62523	0.20656	1.66564	0.24662	1.59046	0.05066	1.62534	0.08995	1.5825	0.05923	1.53935	0.09329	1.59407	0.04996	1.61021	0.02011	1.71238	0.07496	1.73247	0.15409	1.629	0.08738	1.69502	0.09399	1.80411	0.04909	1.70404	0.19531	1.594	0.04743	1.6964	0.1006	1.69158	0.21134	1.69887
3.30001	0.85698	0.42185	1.58261	0.03262	1.54295	0.11162	1.54427	0.02233	1.69776	0.10401	1.71433	0.17628	1.53517	0.17301	1.61486	0.20245	1.66371	0.22984	1.5959	0.0437	1.62313	0.09384	1.57937	0.05636	1.53389	0.09939	1.59023	0.04679	1.60622	0.02338	1.70249	0.07024	1.72583	0.14397	1.62635	0.0919	1.69536	0.10306	1.80101	0.06346	1.69465	0.18906	1.59061	0.04491	1.68894	0.09242	1.68413	0.20236	1.6892
3.31667	0.85713	0.41925	1.58061	0.03764	1.53542	0.1141	1.53661	0.02519	1.69113	0.10293	1.70689	0.17595	1.52982	0.16993	1.61101	0.20169	1.6577	0.2319	1.58646	0.04137	1.61421	0.09017	1.57682	0.05065	1.53002	0.10706	1.58453	0.04668	1.59968	0.02434	1.69655	0.07245	1.71802	0.14857	1.6178	0.08768	1.68878	0.10193	1.79497	0.0611	1.68919	0.19033	1.58449	0.04422	1.68382	0.09347	1.6826	0.19808	1.68412
3.33334	0.85241	0.41969	1.57612	0.03675	1.53131	0.11422	1.53266	0.02581	1.68757	0.10307	1.70371	0.17536	1.52339	0.17496	1.60419	0.20675	1.65263	0.23429	1.58004	0.04226	1.60643	0.09267	1.5694	0.0471	1.52537	0.10641	1.58077	0.04632	1.59648	0.02371	1.6935	0.07219	1.71344	0.15027	1.61286	0.08616	1.68504	0.10232	1.79154	0.06084	1.68272	0.1947	1.57777	0.03967	1.68037	0.09376	1.67845	0.19917	1.68049
3.35001	0.85488	0.42589	1.57234	0.03936	1.52452	0.11556	1.52513	0.02658	1.68233	0.10594	1.69963	0.17641	1.51754	0.17612	1.59903	0.2093	1.64849	0.23523	1.57273	0.039	1.59897	0.08911	1.5659	0.04477	1.52054	0.11051	1.57435	0.04711	1.59043	0.02198	1.68932	0.07337	1.7069	0.15459	1.60505	0.08307	1.68052	0.10419	1.78819	0.06085	1.6785	0.19575	1.5717	0.04096	1.67506	0.09654	1.67578	0.19801	1.67589
3.36667	0.85225	0.42057	1.56699	0.04217	1.51801	0.11398	1.52226	0.03048	1.67844	0.10061	1.69145	0.17674	1.51002	0.17434	1.58988	0.20556	1.64031	0.22946	1.56938	0.04031	1.59601	0.08971	1.56253	0.04456	1.51616	0.11195	1.57048	0.04179	1.58617	0.02784	1.67907	0.07124	1.69955	0.14764	1.60011	0.08648	1.67287	0.10418	1.77831	0.06354	1.67067	0.18947	1.56988	0.03855	1.66912	0.0883	1.66804	0.19163	1.66618
3.38334	0.84703	0.41627	1.56193	0.04283	1.51326	0.11258	1.51973	0.03245	1.67511	0.09759	1.68518	0.17759	1.50356	0.17334	1.58131	0.20192	1.63786	0.21654	1.56877	0.02958	1.58736	0.08991	1.55576	0.04121	1.51199	0.11136	1.56704	0.03853	1.58213	0.03186	1.66994	0.06844	1.68967	0.14523	1.59309	0.08436	1.66728	0.10438	1.76989	0.06738	1.66046	0.1875	1.56473	0.03288	1.66296	0.08127	1.66004	0.18655	1.65775
3.40001	0.84181	0.41398	1.55799	0.04684	1.50578	0.11318	1.51274	0.03426	1.67149	0.10086	1.68299	0.17877	1.49823	0.17644	1.57364	0.20215	1.62994	0.21673	1.56228	0.03228	1.58228	0.09037	1.55242	0.03799	1.50748	0.11617	1.56066	0.03756	1.57766	0.02981	1.66463	0.06538	1.68348	0.14295	1.58731	0.0858	1.6631	0.10846	1.76547	0.07172	1.65385	0.18582	1.55906	0.03293	1.65625	0.08018	1.65561	0.18179	1.65048
3.41667	0.83648	0.41176	1.55666	0.05019	1.50008	0.11582	1.50721	0.03759	1.66687	0.09901	1.67595	0.18	1.49075	0.17535	1.56622	0.20155	1.62372	0.214	1.55686	0.03094	1.5764	0.08934	1.55024	0.03349	1.50422	0.12225	1.55715	0.0371	1.57205	0.03306	1.65661	0.06567	1.67623	0.14167	1.58216	0.08373	1.65822	0.10698	1.75846	0.07289	1.64719	0.18371	1.55479	0.03138	1.65068	0.07699	1.65204	0.17532	1.64464
3.43334	0.83702	0.41391	1.55449	0.05441	1.49482	0.11566	1.50037	0.03552	1.6607	0.1025	1.67129	0.18117	1.48124	0.1807	1.55712	0.20825	1.61845	0.21505	1.54976	0.02976	1.57293	0.0826	1.5513	0.03389	1.50206	0.12646	1.55032	0.03915	1.56498	0.03084	1.65158	0.06663	1.67	0.14406	1.57545	0.08156	1.65368	0.10817	1.75435	0.07324	1.64557	0.17958	1.55131	0.03819	1.64419	0.08002	1.65016	0.17156	1.63978
3.45001	0.8342	0.41133	1.55064	0.05475	1.48998	0.11648	1.49654	0.03811	1.65216	0.09338	1.66187	0.17249	1.47795	0.18051	1.55391	0.20837	1.61294	0.21825	1.54267	0.03119	1.56795	0.0807	1.54768	0.03367	1.49754	0.12774	1.54719	0.03756	1.5623	0.03169	1.64832	0.06684	1.66534	0.14606	1.57024	0.07998	1.64408	0.1006	1.74498	0.06441	1.64212	0.17986	1.54842	0.03693	1.64158	0.07928	1.6468	0.17172	1.63609
3.46667	0.82729	0.40605	1.54691	0.05519	1.48509	0.11748	1.49538	0.04474	1.64851	0.08302	1.65403	0.16745	1.47255	0.18186	1.54637	0.20706	1.60557	0.21624	1.5359	0.0304	1.55885	0.08281	1.54054	0.0282	1.49304	0.12929	1.54686	0.03209	1.56201	0.0373	1.64188	0.06401	1.65728	0.14501	1.56441	0.07744	1.6365	0.09582	1.73503	0.0623	1.63241	0.18113	1.54467	0.02664	1.6392	0.07071	1.64076	0.16781	1.62976
3.48334	0.82173	0.40331	1.54299	0.05575	1.47998	0.11834	1.48833	0.0432	1.64017	0.08319	1.647	0.16534	1.46969	0.17772	1.54156	0.20016	1.59625	0.21517	1.5287	0.03282	1.55252	0.0837	1.53522	0.02547	1.48842	0.13083	1.54055	0.03466	1.555	0.03524	1.63417	0.06125	1.6495	0.14176	1.55939	0.07647	1.63015	0.09319	1.72591	0.06309	1.62388	0.17895	1.53697	0.02725	1.63013	0.06986	1.63403	0.16308	1.62268
3.50001	0.81542	0.4034	1.54026	0.05838	1.47432	0.11959	1.48121	0.04278	1.63396	0.08534	1.64265	0.16461	1.46394	0.18021	1.53468	0.2015	1.58931	0.21628	1.52146	0.03399	1.54766	0.08115	1.53322	0.02381	1.48472	0.13485	1.53445	0.03651	1.54923	0.03249	1.62922	0.05989	1.64322	0.14193	1.55376	0.075	1.62542	0.09326	1.72051	0.06383	1.61927	0.17675	1.53168	0.03024	1.62331	0.07113	1.63054	0.15931	1.61733
3.51667	0.81475	0.40337	1.53616	0.05613	1.46989	0.12217	1.47595	0.04458	1.62921	0.08449	1.63715	0.16452	1.45861	0.17972	1.52857	0.2002	1.58169	0.21672	1.51525	0.0369	1.54225	0.08272	1.5271	0.02287	1.47874	0.13524	1.53116	0.03748	1.54443	0.0334	1.62289	0.05893	1.63749	0.13968	1.55035	0.07373	1.62144	0.09133	1.7142	0.06485	1.61234	0.1762	1.52629	0.02825	1.61772	0.0691	1.62415	0.15801	1.61251
3.53334	0.81268	0.39523	1.53505	0.05624	1.46731	0.12407	1.47084	0.04316	1.62453	0.08687	1.6333	0.16556	1.45365	0.17998	1.5239	0.20118	1.5765	0.21823	1.50855	0.03664	1.53673	0.08041	1.52458	0.02071	1.47626	0.13729	1.52749	0.04092	1.53896	0.03215	1.61853	0.05951	1.63199	0.14163	1.54618	0.0695	1.61933	0.09008	1.71066	0.06544	1.60833	0.17604	1.52121	0.02971	1.61256	0.0708	1.62159	0.15579	1.60992
3.55001	0.80821	0.39384	1.53326	0.04884	1.46626	0.13062	1.46833	0.04798	1.61899	0.07772	1.62448	0.16039	1.4479	0.18049	1.51935	0.20374	1.572	0.22057	1.50183	0.03621	1.53045	0.07897	1.51847	0.0216	1.46992	0.13634	1.52973	0.04283	1.53684	0.03646	1.61447	0.06138	1.62706	0.14457	1.54425	0.06191	1.61512	0.07907	1.70303	0.05852	1.60426	0.17776	1.51891	0.02519	1.61166	0.06821	1.61679	0.15854	1.61035
3.56667	0.80216	0.39345	1.53116	0.05157	1.4622	0.13043	1.46315	0.04646	1.61517	0.08153	1.62061	0.16422	1.43984	0.18218	1.51138	0.2061	1.56491	0.22132	1.4942	0.03666	1.52351	0.07805	1.51512	0.01709	1.46787	0.139	1.52451	0.04427	1.5303	0.03651	1.60791	0.06176	1.62013	0.14509	1.53843	0.05939	1.61247	0.08125	1.69929	0.06216	1.59783	0.17758	1.51251	0.02498	1.60526	0.06836	1.61343	0.15402	1.6051
3.58334	0.80038	0.3842	1.52757	0.05617	1.45783	0.12655	1.45969	0.04399	1.61038	0.08242	1.6149	0.16618	1.43446	0.17934	1.50745	0.20551	1.56157	0.21967	1.48947	0.03317	1.5166	0.07726	1.51166	0.01265	1.46688	0.13992	1.51835	0.04291	1.52405	0.03769	1.60206	0.06392	1.61428	0.14698	1.53126	0.05894	1.60683	0.08334	1.69495	0.06215	1.59239	0.17889	1.5066	0.02398	1.60038	0.06913	1.61102	0.15106	1.59937
3.60001	0.79733	0.38642	1.52137	0.05114	1.45485	0.12688	1.45478	0.04178	1.60456	0.08372	1.60969	0.16636	1.42806	0.18051	1.50392	0.21117	1.55863	0.22451	1.48391	0.03469	1.51066	0.07907	1.50323	0.01396	1.46041	0.13529	1.51375	0.04553	1.51801	0.03672	1.59952	0.06817	1.61229	0.15049	1.52761	0.05752	1.60301	0.08183	1.69264	0.05822	1.58901	0.18434	1.49961	0.02323	1.59725	0.07421	1.60658	0.15802	1.59822
3.61667	0.78853	0.38056	1.51718	0.05324	1.44949	0.12611	1.45125	0.04388	1.6021	0.08326	1.60841	0.16407	1.42724	0.18219	1.49816	0.20598	1.54971	0.22329	1.47812	0.03838	1.50731	0.07913	1.50016	0.01329	1.45665	0.13678	1.50977	0.0428	1.51712	0.03496	1.595	0.06128	1.6058	0.14581	1.52311	0.05919	1.59866	0.08403	1.68648	0.06281	1.58241	0.17983	1.49681	0.02218	1.59148	0.06908	1.60038	0.15294	1.59057
3.63334	0.78173	0.37139	1.51065	0.04685	1.44591	0.12822	1.44542	0.04314	1.59599	0.08396	1.6021	0.16476	1.42411	0.17659	1.49645	0.20233	1.54471	0.22404	1.47454	0.04148	1.50472	0.08075	1.49293	0.01803	1.4486	0.13257	1.50556	0.0458	1.51042	0.0351	1.58932	0.06325	1.60287	0.14363	1.52139	0.05959	1.59482	0.08155	1.6814	0.06172	1.5783	0.17932	1.49169	0.02391	1.58603	0.07072	1.59285	0.15727	1.58738
3.65001	0.78789	0.37397	1.50889	0.03716	1.44556	0.1362	1.43983	0.04408	1.59032	0.08319	1.5952	0.16539	1.41938	0.17243	1.49294	0.20001	1.53837	0.22545	1.4679	0.04289	1.49878	0.08086	1.48567	0.01945	1.4413	0.13072	1.50575	0.05303	1.50418	0.03668	1.58294	0.06503	1.59738	0.14383	1.521	0.05184	1.59436	0.07342	1.6756	0.06077	1.57261	0.17979	1.4861	0.02296	1.5809	0.07071	1.58604	0.15933	1.58747
3.66667	0.79278	0.37707	1.50528	0.03672	1.44165	0.13689	1.43663	0.04605	1.58499	0.07832	1.58689	0.16426	1.41206	0.17171	1.48628	0.20062	1.53023	0.2278	1.45919	0.04504	1.49186	0.08008	1.48048	0.01743	1.43714	0.13106	1.50313	0.05187	1.49949	0.04066	1.57593	0.06616	1.59055	0.14433	1.51561	0.04889	1.58827	0.06965	1.66791	0.05871	1.56618	0.17972	1.48188	0.01954	1.57685	0.06764	1.58092	0.15741	1.58264
3.68334	0.79404	0.37462	1.50128	0.03403	1.43866	0.13803	1.43509	0.04948	1.58269	0.07377	1.58107	0.16439	1.40526	0.17263	1.48095	0.20406	1.52462	0.23148	1.45105	0.04562	1.48485	0.07864	1.47454	0.01701	1.4323	0.12958	1.50248	0.0497	1.497	0.04548	1.57142	0.06845	1.58519	0.14766	1.51054	0.04469	1.58443	0.0673	1.66359	0.05669	1.56167	0.18184	1.4792	0.0145	1.57587	0.06495	1.57658	0.15928	1.5801
3.70001	0.79194	0.37599	1.49706	0.03294	1.43318	0.14069	1.42826	0.05068	1.57631	0.07355	1.57704	0.1605	1.40214	0.17514	1.47802	0.20712	1.52127	0.23509	1.44548	0.04645	1.48052	0.07745	1.47033	0.01784	1.42613	0.13125	1.4977	0.05138	1.49324	0.04199	1.57037	0.06886	1.5823	0.15061	1.50622	0.04347	1.57937	0.06522	1.6598	0.05241	1.55952	0.18375	1.47439	0.01616	1.57237	0.06881	1.57379	0.16211	1.57792
3.71667	0.7879	0.37545	1.49422	0.02811	1.43094	0.14471	1.42216	0.04955	1.56994	0.0747	1.57698	0.15242	1.40408	0.18074	1.47459	0.20526	1.51623	0.23525	1.44016	0.04653	1.4766	0.07528	1.46609	0.02032	1.42046	0.13042	1.49455	0.05668	1.49248	0.03292	1.57095	0.06136	1.57722	0.15084	1.50378	0.0392	1.57689	0.06088	1.65454	0.05167	1.55586	0.18196	1.4697	0.01928	1.56642	0.07054	1.56833	0.16287	1.57586
3.73334	0.78441	0.37685	1.48984	0.02503	1.42798	0.14566	1.417	0.04763	1.56219	0.07334	1.57055	0.14873	1.39992	0.181	1.47096	0.20652	1.51227	0.23682	1.43563	0.0476	1.47284	0.07505	1.46107	0.02212	1.41536	0.12836	1.49015	0.05966	1.48718	0.03082	1.56759	0.06224	1.5739	0.15149	1.50071	0.03798	1.5714	0.05636	1.64863	0.04719	1.55263	0.1825	1.46456	0.02123	1.56166	0.07341	1.56375	0.16531	1.57334
3.75001	0.78271	0.37418	1.48806	0.02225	1.42775	0.14626	1.41448	0.04504	1.55702	0.07243	1.56342	0.15027	1.39075	0.18185	1.46213	0.20843	1.50512	0.23596	1.4302	0.04957	1.46788	0.07613	1.4563	0.02045	1.41317	0.12618	1.48808	0.06287	1.48081	0.03343	1.5596	0.06301	1.56801	0.14884	1.49871	0.03488	1.5686	0.05211	1.64187	0.04818	1.54587	0.18105	1.45941	0.02009	1.55566	0.07133	1.55807	0.16236	1.56971
3.76667	0.77976	0.36869	1.48624	0.02039	1.42657	0.14718	1.40979	0.04108	1.55278	0.07747	1.56019	0.15384	1.38393	0.183	1.45719	0.21268	1.5014	0.23837	1.42956	0.05666	1.46835	0.08189	1.45292	0.01993	1.41069	0.12525	1.48408	0.06778	1.47404	0.03199	1.55564	0.06587	1.56918	0.14433	1.50073	0.03845	1.56799	0.052	1.64055	0.04905	1.54306	0.18218	1.45379	0.02273	1.5508	0.07548	1.55555	0.16306	1.56848
3.78334	0.77434	0.36939	1.48238	0.01698	1.42302	0.15007	1.4043	0.0416	1.5469	0.07669	1.55405	0.15308	1.37932	0.18126	1.45477	0.21423	1.49919	0.23956	1.42658	0.05695	1.46345	0.08475	1.44632	0.01909	1.40476	0.12478	1.48077	0.07033	1.46857	0.03219	1.55207	0.06906	1.56711	0.14532	1.49856	0.03744	1.56403	0.04853	1.63654	0.04525	1.5389	0.18612	1.44763	0.02124	1.54748	0.07831	1.55186	0.16635	1.56707
3.80001	0.76916	0.36811	1.47806	0.01874	1.41935	0.14708	1.40259	0.04147	1.54269	0.07338	1.54876	0.15095	1.37477	0.18211	1.4518	0.21763	1.49595	0.2433	1.41987	0.05613	1.45806	0.08167	1.44317	0.01881	1.40245	0.12371	1.47697	0.06751	1.46574	0.03355	1.54981	0.07145	1.56318	0.15004	1.49199	0.03602	1.55787	0.048	1.63284	0.04082	1.53699	0.18798	1.44505	0.02015	1.54626	0.07924	1.55009	0.16802	1.56389
3.81667	0.76456	0.36385	1.47257	0.02013	1.41349	0.14584	1.39856	0.04313	1.54052	0.07452	1.54911	0.14845	1.37293	0.18783	1.446	0.2181	1.49075	0.24262	1.41471	0.05578	1.45289	0.08102	1.43856	0.0184	1.3977	0.12404	1.47218	0.06476	1.46531	0.02994	1.54819	0.06603	1.55763	0.14984	1.48593	0.03663	1.55382	0.0518	1.6294	0.04368	1.53179	0.1873	1.44117	0.0187	1.54204	0.07748	1.54508	0.16706	1.55779
3.83334	0.76657	0.36794	1.46768	0.0203	1.40974	0.14378	1.39307	0.03876	1.5333	0.07696	1.5429	0.14916	1.36878	0.18381	1.44102	0.21297	1.48903	0.23242	1.41462	0.04757	1.44714	0.08051	1.43347	0.01767	1.39417	0.1223	1.46529	0.06713	1.4575	0.02838	1.54042	0.06491	1.55022	0.14768	1.48036	0.03585	1.54847	0.05161	1.62224	0.04571	1.52461	0.18479	1.43408	0.02079	1.53328	0.07773	1.53833	0.16397	1.55089
3.85001	0.7603	0.36149	1.46258	0.02101	1.40572	0.14123	1.38817	0.03509	1.53103	0.08477	1.54156	0.15583	1.36371	0.18204	1.43652	0.21224	1.48543	0.23014	1.41061	0.04482	1.44149	0.07976	1.4286	0.01702	1.39077	0.12061	1.45863	0.0683	1.45057	0.02714	1.53477	0.06583	1.54464	0.1482	1.47447	0.03543	1.54718	0.05802	1.62143	0.05165	1.51944	0.18473	1.42766	0.02231	1.52688	0.07971	1.53351	0.16341	1.54547
3.86667	0.75676	0.35209	1.45691	0.02072	1.40084	0.1401	1.38211	0.03254	1.52426	0.08678	1.5356	0.15641	1.35948	0.17864	1.43369	0.21092	1.48092	0.23097	1.40519	0.04467	1.43732	0.07752	1.42444	0.01911	1.38579	0.11935	1.45186	0.06982	1.4433	0.02586	1.52958	0.06784	1.53992	0.14933	1.46885	0.03523	1.54167	0.05827	1.61676	0.05037	1.51618	0.18379	1.42239	0.02596	1.5209	0.08283	1.52873	0.16462	1.54074
3.88334	0.75997	0.35187	1.45198	0.02044	1.39669	0.139	1.37783	0.03148	1.51866	0.08627	1.53056	0.1548	1.35299	0.18205	1.42586	0.21296	1.47493	0.23007	1.40006	0.04531	1.43319	0.0765	1.42021	0.02007	1.38155	0.11811	1.44689	0.06989	1.43872	0.02493	1.52436	0.06622	1.53427	0.14793	1.46405	0.03515	1.53623	0.05755	1.61046	0.05049	1.51115	0.18152	1.41809	0.027	1.5151	0.08203	1.52295	0.16341	1.53509
3.90001	0.76008	0.35853	1.44615	0.01933	1.3924	0.13766	1.37369	0.03056	1.51271	0.08491	1.52487	0.15269	1.34917	0.18127	1.42021	0.20978	1.46771	0.22867	1.39528	0.04774	1.42847	0.07868	1.41379	0.01995	1.37657	0.1158	1.44187	0.06956	1.43414	0.02437	1.51825	0.06373	1.52863	0.14429	1.45994	0.03646	1.53016	0.05637	1.60291	0.05098	1.5039	0.18014	1.41244	0.02578	1.50866	0.07998	1.51568	0.16209	1.52852
3.91667	0.7609	0.3608	1.44133	0.02032	1.38724	0.13682	1.37081	0.03322	1.507	0.07829	1.51519	0.15112	1.34259	0.17795	1.41676	0.21115	1.46336	0.23119	1.38979	0.04902	1.42406	0.07818	1.4097	0.01976	1.37223	0.11612	1.4385	0.0662	1.42934	0.0297	1.51256	0.06829	1.52505	0.1457	1.45479	0.03701	1.5221	0.0531	1.59626	0.04507	1.50058	0.1812	1.40983	0.02349	1.50691	0.07896	1.51241	0.16306	1.52441
3.93334	0.75831	0.36763	1.43815	0.01927	1.38473	0.13681	1.368	0.03295	1.50333	0.07753	1.50809	0.15499	1.33442	0.17498	1.41022	0.21084	1.45763	0.22937	1.38493	0.0487	1.42004	0.0764	1.40638	0.02039	1.36902	0.11512	1.43574	0.06653	1.42285	0.03445	1.50407	0.07077	1.51901	0.14433	1.45093	0.03499	1.51874	0.05192	1.5907	0.04674	1.49568	0.17819	1.40689	0.02357	1.50198	0.07641	1.50702	0.16076	1.51977
3.95001	0.7547	0.36523	1.43203	0.01855	1.38003	0.13519	1.36394	0.03245	1.49884	0.07767	1.50272	0.15614	1.33037	0.17161	1.40543	0.20652	1.451	0.22721	1.38021	0.04954	1.4142	0.07861	1.39936	0.01944	1.36394	0.11294	1.43062	0.06551	1.41747	0.03557	1.49695	0.06977	1.51287	0.14146	1.44598	0.03593	1.51363	0.05295	1.58449	0.04905	1.48789	0.17767	1.40083	0.02124	1.49577	0.07411	1.49976	0.15949	1.51294
3.96667	0.74994	0.36242	1.42765	0.01805	1.37594	0.13506	1.36085	0.03399	1.49766	0.07895	1.50041	0.159	1.32425	0.17387	1.39693	0.20587	1.44476	0.22288	1.37687	0.04949	1.41142	0.07757	1.39603	0.02115	1.35957	0.11243	1.42752	0.06395	1.41426	0.03717	1.49023	0.06665	1.50652	0.13727	1.4422	0.0363	1.51139	0.05572	1.57987	0.05518	1.48221	0.17252	1.39877	0.02115	1.49026	0.06926	1.49283	0.15612	1.50637
3.98334	0.74456	0.36099	1.42411	0.01729	1.37331	0.13434	1.35889	0.03434	1.49319	0.07515	1.4955	0.15542	1.32207	0.17344	1.39244	0.20228	1.43888	0.22087	1.37253	0.04994	1.40748	0.07723	1.39214	0.02119	1.35648	0.11104	1.4251	0.06295	1.41218	0.03758	1.4855	0.06344	1.50086	0.13494	1.4386	0.03547	1.50625	0.05288	1.57263	0.05486	1.4767	0.16999	1.39598	0.01962	1.48586	0.06557	1.48722	0.15372	1.5013
4.00001	0.73986	0.36184	1.42019	0.02127	1.368	0.13196	1.35682	0.03679	1.48976	0.07079	1.48906	0.15497	1.31797	0.17021	1.38775	0.19833	1.43276	0.21853	1.3683	0.05053	1.40446	0.0759	1.39053	0.02041	1.3541	0.11283	1.42143	0.05824	1.40894	0.04167	1.47858	0.06268	1.49507	0.13213	1.43326	0.03743	1.4995	0.05323	1.5655	0.05534	1.47177	0.16596	1.39473	0.01833	1.48195	0.06054	1.4828	0.14898	1.49406
4.01667	0.73971	0.35967	1.41486	0.02044	1.36356	0.13126	1.35367	0.03815	1.48781	0.07125	1.48489	0.15849	1.30991	0.17179	1.38254	0.20448	1.42959	0.22174	1.36354	0.05181	1.39988	0.07672	1.38502	0.02063	1.34918	0.11144	1.41787	0.05629	1.40448	0.04477	1.47469	0.06696	1.4927	0.13422	1.42888	0.03795	1.49622	0.05558	1.56422	0.05477	1.46873	0.16897	1.39095	0.01608	1.48038	0.06153	1.47951	0.15235	1.49116
4.03334	0.74272	0.35614	1.40995	0.02176	1.35852	0.1298	1.35082	0.04004	1.48628	0.07131	1.48124	0.16147	1.30604	0.16876	1.37993	0.20333	1.42703	0.22033	1.35961	0.04857	1.39458	0.07507	1.38096	0.02029	1.34519	0.11146	1.41408	0.05306	1.40081	0.04773	1.46999	0.06878	1.48781	0.13609	1.42272	0.03751	1.49244	0.05882	1.56174	0.05609	1.46488	0.16939	1.38804	0.0141	1.47789	0.06023	1.47583	0.15254	1.48641
4.05001	0.74493	0.35155	1.40737	0.02357	1.35391	0.13063	1.34597	0.04084	1.48095	0.0701	1.47803	0.15692	1.30503	0.17022	1.37791	0.20348	1.42362	0.22234	1.35384	0.04752	1.3877	0.07523	1.3767	0.01603	1.34195	0.11421	1.40993	0.05324	1.39859	0.04457	1.46904	0.06742	1.48356	0.13929	1.4174	0.03546	1.48735	0.0573	1.55756	0.05288	1.46038	0.17294	1.38225	0.01198	1.4747	0.06203	1.47421	0.15201	1.48344
4.06667	0.74174	0.35301	1.40418	0.02379	1.34998	0.13128	1.34142	0.04089	1.47676	0.07081	1.47339	0.15807	1.30134	0.16739	1.37548	0.20254	1.41907	0.22424	1.34776	0.04763	1.38141	0.07533	1.37193	0.01341	1.33823	0.11517	1.40593	0.05396	1.39351	0.04511	1.46467	0.06926	1.47896	0.14125	1.41261	0.03342	1.48377	0.05716	1.55409	0.05235	1.45558	0.17517	1.37669	0.01048	1.47081	0.06317	1.47114	0.1518	1.48016
4.08334	0.74215	0.35251	1.40222	0.02262	1.3475	0.13312	1.33584	0.03857	1.46908	0.07058	1.46703	0.15554	1.29537	0.16911	1.36664	0.20062	1.41246	0.2186	1.34296	0.04471	1.37619	0.07263	1.36888	0.01286	1.33495	0.11587	1.40174	0.05823	1.38747	0.04302	1.45721	0.06542	1.47024	0.13859	1.40847	0.02917	1.47926	0.05245	1.54491	0.05377	1.44862	0.17002	1.37135	0.01314	1.46196	0.06129	1.46451	0.1462	1.47448
4.10001	0.73803	0.35564	1.40077	0.01987	1.34657	0.13516	1.33322	0.03838	1.46348	0.06673	1.46032	0.15282	1.29087	0.1684	1.36274	0.20099	1.40818	0.21932	1.33746	0.04398	1.37284	0.06853	1.36701	0.01482	1.33207	0.11516	1.40062	0.06054	1.38365	0.04438	1.45291	0.06638	1.46535	0.14017	1.4056	0.0244	1.47537	0.04622	1.53876	0.05021	1.4465	0.16767	1.36974	0.01475	1.45872	0.06076	1.46099	0.14583	1.47293
4.11667	0.73384	0.35332	1.39805	0.02184	1.34074	0.13736	1.32853	0.04265	1.46089	0.06553	1.45666	0.15294	1.28692	0.16847	1.35969	0.20258	1.40465	0.22148	1.33159	0.04314	1.36739	0.06674	1.3642	0.01265	1.32771	0.11944	1.39765	0.05869	1.3809	0.0458	1.45	0.06778	1.46112	0.14332	1.40017	0.02255	1.47151	0.04681	1.53601	0.04903	1.4434	0.16922	1.36672	0.01286	1.45688	0.06063	1.45935	0.14532	1.46983
4.13334	0.72906	0.35201	1.39513	0.02277	1.33661	0.13793	1.32492	0.04424	1.45649	0.06296	1.45245	0.14976	1.28188	0.1727	1.35901	0.21344	1.40812	0.22685	1.32893	0.03985	1.36166	0.06752	1.35985	0.00957	1.32432	0.12104	1.39454	0.05781	1.37863	0.04536	1.45247	0.07416	1.46227	0.15198	1.39579	0.02143	1.46654	0.04505	1.53626	0.03951	1.44389	0.17882	1.36221	0.00998	1.45908	0.0674	1.4619	0.152	1.47145
4.15001	0.72676	0.35203	1.39221	0.01889	1.33414	0.14117	1.32259	0.04798	1.45498	0.06036	1.44936	0.14922	1.27781	0.17445	1.35434	0.21466	1.40348	0.22782	1.33009	0.04935	1.36493	0.07446	1.35629	0.0122	1.31911	0.12042	1.39461	0.05746	1.37744	0.04751	1.44916	0.07346	1.46421	0.14362	1.39979	0.02734	1.46478	0.04282	1.53261	0.03973	1.44109	0.17718	1.36151	0.00856	1.45734	0.06447	1.4572	0.15303	1.46946
4.16667	0.72273	0.34751	1.39281	0.01303	1.33437	0.14781	1.32212	0.05389	1.45635	0.05685	1.44581	0.15262	1.27292	0.1726	1.34503	0.20676	1.39382	0.21959	1.32535	0.04831	1.36012	0.07322	1.35254	0.0117	1.31511	0.12106	1.39893	0.05833	1.37639	0.05444	1.43864	0.06734	1.45374	0.13654	1.39932	0.01996	1.46669	0.03855	1.5246	0.04943	1.43137	0.16902	1.36131	0.00303	1.45184	0.05124	1.44776	0.14449	1.4645
4.18334	0.72112	0.34443	1.38827	0.01355	1.32886	0.14839	1.31911	0.05839	1.45187	0.05025	1.44184	0.1448	1.27126	0.17724	1.34027	0.20732	1.3925	0.21505	1.32329	0.0426	1.35359	0.0735	1.34704	0.00959	1.31007	0.1223	1.39646	0.0546	1.37726	0.05347	1.43728	0.06313	1.44843	0.13764	1.3937	0.01895	1.45958	0.0357	1.51765	0.04577	1.42573	0.17058	1.35789	0.00205	1.44976	0.04803	1.4435	0.14412	1.45977
4.20001	0.71927	0.3437	1.38563	0.01165	1.32642	0.14993	1.3148	0.05751	1.4462	0.04949	1.44087	0.13705	1.27116	0.18405	1.33635	0.20901	1.39148	0.21249	1.3239	0.04231	1.3513	0.07733	1.34254	0.00862	1.30631	0.12199	1.39332	0.05712	1.37695	0.04665	1.43827	0.05788	1.44721	0.13534	1.39326	0.02017	1.4558	0.03228	1.51305	0.04313	1.42181	0.17211	1.35283	0.00224	1.44583	0.04973	1.44016	0.14481	1.45773
4.21667	0.71675	0.33777	1.37957	0.01268	1.32059	0.14819	1.30965	0.057	1.43982	0.04858	1.43414	0.13627	1.26592	0.18234	1.3343	0.21204	1.38959	0.21529	1.32024	0.04283	1.34658	0.07917	1.33684	0.0078	1.30135	0.12146	1.38704	0.05601	1.37099	0.04698	1.4351	0.06249	1.44562	0.13773	1.38815	0.02255	1.44877	0.03232	1.50944	0.03789	1.41883	0.17645	1.34694	0.0028	1.44301	0.05385	1.43765	0.1485	1.45424
4.23334	0.71077	0.3291	1.37473	0.01219	1.31602	0.14805	1.30441	0.05619	1.43575	0.05138	1.4297	0.13947	1.26148	0.17872	1.33059	0.20956	1.38889	0.20826	1.32389	0.04171	1.34458	0.08619	1.33074	0.0062	1.29653	0.12096	1.3818	0.05681	1.36462	0.04743	1.42889	0.06357	1.4442	0.1317	1.38738	0.02783	1.44538	0.03414	1.50562	0.0402	1.4125	0.17737	1.34041	0.00381	1.43726	0.05428	1.43233	0.148	1.44918
4.25001	0.70579	0.32564	1.36944	0.01195	1.3123	0.14578	1.30005	0.05315	1.43165	0.05519	1.42664	0.14173	1.25776	0.17713	1.32722	0.20862	1.38782	0.20385	1.32309	0.03756	1.34021	0.08689	1.32559	0.00632	1.29274	0.1186	1.37589	0.05764	1.3589	0.04593	1.42446	0.06415	1.44024	0.13137	1.38288	0.02871	1.44202	0.03691	1.50288	0.04202	1.40796	0.17786	1.33461	0.0028	1.43185	0.05623	1.42761	0.14875	1.4445
4.26667	0.70966	0.32912	1.36342	0.00999	1.30788	0.14521	1.29534	0.05242	1.42406	0.05214	1.4198	0.13709	1.25327	0.17823	1.32076	0.20724	1.3838	0.1986	1.32055	0.0344	1.33554	0.08649	1.31976	0.00811	1.28703	0.11621	1.37086	0.05792	1.35441	0.0446	1.41891	0.06152	1.43399	0.12927	1.37807	0.02848	1.43474	0.03344	1.49408	0.04009	1.4019	0.17549	1.32972	0.00233	1.42542	0.05482	1.42019	0.1483	1.43837
4.28334	0.70754	0.33337	1.35987	0.01103	1.30349	0.14513	1.29017	0.05152	1.41754	0.05146	1.41429	0.13461	1.25002	0.17728	1.31633	0.20478	1.3803	0.19449	1.31822	0.03199	1.33254	0.08481	1.31747	0.00868	1.28346	0.11729	1.36574	0.05886	1.34951	0.043	1.41388	0.05994	1.42878	0.12759	1.37384	0.02855	1.42902	0.03165	1.48736	0.03929	1.39778	0.17225	1.32587	0.000427204	1.41933	0.05474	1.41564	0.14568	1.43307
4.30001	0.70753	0.33083	1.3542	0.01141	1.29885	0.14294	1.28798	0.05299	1.41451	0.04886	1.41166	0.13118	1.24926	0.17806	1.31503	0.20489	1.37626	0.19841	1.31202	0.03326	1.32811	0.08329	1.31313	0.00988	1.27921	0.11566	1.36208	0.05529	1.34881	0.0423	1.41316	0.05923	1.42549	0.13043	1.36811	0.02886	1.4235	0.03259	1.48421	0.03656	1.39546	0.17373	1.32355	0.00124	1.41812	0.05472	1.41241	0.14845	1.42936
4.31667	0.70476	0.33382	1.35124	0.01215	1.29524	0.14293	1.28592	0.05539	1.41143	0.04505	1.40794	0.12795	1.24785	0.17794	1.31338	0.2045	1.37312	0.20003	1.30754	0.03325	1.32328	0.08352	1.30937	0.00786	1.2762	0.11648	1.36008	0.053	1.3479	0.04304	1.41146	0.05893	1.42225	0.13219	1.36403	0.02802	1.41881	0.03107	1.48023	0.03367	1.39196	0.17585	1.32077	0.00466	1.41697	0.05363	1.41024	0.14869	1.42659
4.33334	0.70312	0.32855	1.34912	0.01135	1.29244	0.14461	1.2825	0.05644	1.40746	0.04337	1.4023	0.12837	1.24295	0.17611	1.3093	0.20403	1.37132	0.19609	1.30487	0.02802	1.31751	0.08233	1.30552	0.00607	1.27286	0.1174	1.35793	0.05373	1.34354	0.04527	1.40617	0.06018	1.41678	0.13344	1.35994	0.02445	1.41542	0.02858	1.47535	0.03298	1.3872	0.17609	1.31687	0.00639	1.41338	0.05249	1.40666	0.14728	1.42358
4.35001	0.7032	0.32866	1.34304	0.01092	1.28721	0.1435	1.28049	0.06016	1.40576	0.04006	1.39807	0.12842	1.2383	0.1764	1.30251	0.2016	1.36361	0.19448	1.29741	0.02715	1.31222	0.07795	1.30131	0.00877	1.26745	0.11603	1.35524	0.04904	1.34173	0.04874	1.39971	0.05732	1.40832	0.13288	1.35285	0.0226	1.4104	0.02998	1.46899	0.03602	1.38167	0.1714	1.31603	0.00845	1.40945	0.04603	1.39917	0.14535	1.41632
4.36667	0.70122	0.33246	1.33968	0.01042	1.28463	0.14273	1.27702	0.05826	1.40072	0.04002	1.39454	0.12597	1.2358	0.1773	1.29716	0.19865	1.35693	0.19303	1.29152	0.02716	1.3086	0.07443	1.29894	0.01046	1.26458	0.11485	1.35127	0.05023	1.33833	0.04647	1.39508	0.0534	1.40153	0.13157	1.34829	0.02041	1.40631	0.02861	1.46264	0.03754	1.37724	0.16673	1.31304	0.00588	1.40324	0.04433	1.39353	0.14241	1.41105
4.38334	0.69966	0.33069	1.33536	0.0123	1.27999	0.14099	1.27147	0.05546	1.39517	0.04325	1.38862	0.12955	1.22773	0.17623	1.2903	0.19972	1.35188	0.19118	1.28613	0.02505	1.30325	0.07189	1.29567	0.00988	1.26138	0.11515	1.34458	0.05139	1.33019	0.04692	1.38764	0.05531	1.39492	0.13194	1.34189	0.01934	1.40174	0.03046	1.45789	0.03945	1.37228	0.16476	1.30743	0.00318	1.39628	0.04555	1.38891	0.13995	1.40506
4.40001	0.6954	0.33095	1.33327	0.01187	1.27779	0.14146	1.27172	0.05954	1.39449	0.03767	1.38283	0.13094	1.22473	0.17049	1.28862	0.19578	1.34896	0.18875	1.28282	0.02215	1.29703	0.07281	1.29095	0.00645	1.25892	0.11525	1.34521	0.04786	1.32843	0.05401	1.38189	0.05714	1.38992	0.13244	1.3382	0.01667	1.3985	0.02851	1.45324	0.03919	1.36652	0.16634	1.30541	0.01045	1.39568	0.0401	1.38545	0.13829	1.4019
4.41667	0.69778	0.33421	1.33149	0.01053	1.27602	0.14274	1.26243	0.05033	1.39012	0.05477	1.38733	0.13592	1.2222	0.17551	1.28599	0.20103	1.34762	0.19225	1.27865	0.02189	1.2915	0.07425	1.28623	0.00348	1.25622	0.1152	1.33689	0.0584	1.3207	0.0417	1.38294	0.05719	1.38831	0.13631	1.33552	0.01406	1.40192	0.03457	1.45781	0.04411	1.36379	0.17178	1.2941	0.00412	1.38799	0.05249	1.3847	0.14094	1.40201
4.43334	0.69753	0.33503	1.32845	0.01103	1.2722	0.14317	1.25789	0.05002	1.38901	0.06021	1.38761	0.13953	1.21774	0.17847	1.28285	0.20624	1.3469	0.19406	1.27527	0.02004	1.28738	0.07318	1.28319	0.00282	1.25281	0.11623	1.33275	0.05927	1.31709	0.03979	1.38203	0.05924	1.38625	0.14002	1.33139	0.013	1.40153	0.03899	1.45951	0.04575	1.36239	0.17457	1.28997	0.00323	1.38579	0.05638	1.38369	0.14316	1.40052
4.45001	0.69695	0.32836	1.32502	0.01158	1.26889	0.14223	1.25474	0.04946	1.38316	0.05716	1.38112	0.13697	1.21404	0.17678	1.27911	0.20463	1.34231	0.19339	1.27136	0.0206	1.28326	0.07385	1.27935	0.0015	1.24998	0.11595	1.32899	0.05896	1.3129	0.0405	1.37717	0.05925	1.38197	0.13891	1.32765	0.01313	1.39555	0.03616	1.4529	0.04329	1.35755	0.17425	1.2858	0.00411	1.38151	0.05555	1.37971	0.14164	1.3961
4.46667	0.69815	0.33217	1.32385	0.01229	1.26766	0.14151	1.25086	0.04504	1.37983	0.06277	1.37949	0.1402	1.2118	0.17419	1.27916	0.20531	1.33897	0.19889	1.26784	0.02626	1.28266	0.07541	1.27814	0.000707548	1.24928	0.11599	1.32463	0.06268	1.3073	0.03811	1.3754	0.0625	1.38248	0.13897	1.32707	0.01466	1.39499	0.03783	1.4535	0.04338	1.35698	0.17584	1.28142	0.000414485	1.37813	0.06109	1.37966	0.14249	1.39549
4.48334	0.6951	0.32761	1.31963	0.01305	1.26342	0.14049	1.24855	0.04696	1.37796	0.06152	1.37731	0.13924	1.20991	0.17465	1.27598	0.20408	1.33434	0.19948	1.26343	0.02747	1.27939	0.07481	1.2749	0.00112	1.24568	0.11587	1.32167	0.05984	1.30606	0.03847	1.3726	0.06075	1.3786	0.1385	1.32283	0.01542	1.39114	0.03939	1.45004	0.04422	1.35345	0.17488	1.27946	0.00184	1.37561	0.05892	1.37578	0.14201	1.39099
4.50001	0.69379	0.32414	1.31608	0.01146	1.2592	0.1429	1.2466	0.05297	1.37582	0.0551	1.37291	0.13566	1.2083	0.17418	1.27232	0.20077	1.32974	0.19716	1.25987	0.0268	1.27506	0.07501	1.27033	0.000991313	1.24039	0.11676	1.32156	0.05643	1.30632	0.04149	1.36864	0.05788	1.37347	0.13692	1.31953	0.01418	1.38655	0.03646	1.44356	0.04354	1.34808	0.17363	1.27828	0.00676	1.37381	0.05299	1.37042	0.14076	1.38673
4.51667	0.69298	0.32291	1.31386	0.01238	1.25571	0.14361	1.24012	0.04969	1.36649	0.05486	1.36519	0.13261	1.20593	0.16933	1.27083	0.19711	1.32659	0.19563	1.25663	0.02525	1.27204	0.07291	1.26878	0.00092595	1.23761	0.11847	1.31567	0.06053	1.29897	0.03895	1.36371	0.0591	1.36918	0.13699	1.31583	0.01302	1.38031	0.03186	1.43657	0.03941	1.34519	0.17172	1.27309	0.00168	1.3672	0.05659	1.36755	0.13883	1.3832
4.53334	0.69066	0.31767	1.30939	0.01205	1.25163	0.14315	1.23543	0.04861	1.36013	0.0539	1.36179	0.1271	1.20518	0.17112	1.26602	0.19326	1.32094	0.19256	1.25258	0.02468	1.26859	0.07124	1.26534	0.00245	1.23338	0.11781	1.31074	0.06126	1.29638	0.03458	1.36022	0.05343	1.36304	0.1346	1.31139	0.01275	1.37459	0.03002	1.42915	0.03955	1.34014	0.16779	1.26918	0.000505259	1.36061	0.05529	1.36138	0.13649	1.37724
4.55001	0.68767	0.32203	1.30625	0.01276	1.24777	0.14326	1.22808	0.04401	1.35356	0.06022	1.35908	0.12785	1.20182	0.17107	1.26259	0.19332	1.31937	0.1898	1.25046	0.02111	1.26429	0.07051	1.26211	0.00145	1.23009	0.11872	1.30356	0.06607	1.28924	0.02908	1.35684	0.05343	1.35897	0.13538	1.30716	0.01191	1.37165	0.03121	1.42636	0.04039	1.33647	0.16798	1.26191	0.00521	1.3534	0.0607	1.35835	0.13579	1.37365
4.56667	0.68475	0.32305	1.30308	0.01503	1.24426	0.14121	1.22321	0.04018	1.3484	0.06407	1.35157	0.13488	1.19409	0.16363	1.26076	0.19437	1.31552	0.19366	1.24509	0.02321	1.26223	0.06772	1.26131	0.00245	1.22828	0.11907	1.29729	0.0679	1.27906	0.03233	1.34982	0.06184	1.35646	0.13733	1.30275	0.01243	1.36795	0.033	1.42454	0.03936	1.33587	0.16725	1.25808	0.0105	1.34892	0.06551	1.35704	0.13606	1.37063
4.58334	0.6897	0.32575	1.30287	0.01636	1.24209	0.14258	1.22099	0.04167	1.34577	0.06207	1.34623	0.13651	1.18862	0.16178	1.25645	0.19441	1.31226	0.19197	1.24266	0.02282	1.2604	0.06633	1.26123	0.00133	1.22708	0.12181	1.29611	0.06788	1.2752	0.03606	1.3443	0.06359	1.35288	0.13609	1.30077	0.01125	1.36533	0.03099	1.4203	0.03941	1.33322	0.1647	1.25705	0.0107	1.34617	0.06335	1.35516	0.13241	1.36789
4.60001	0.6856	0.32437	1.30133	0.01898	1.23839	0.14283	1.21602	0.04037	1.34018	0.06284	1.34124	0.13615	1.18694	0.15717	1.257	0.19286	1.30999	0.19439	1.2407	0.02593	1.26015	0.06703	1.26099	0.000567457	1.2253	0.12478	1.29141	0.06954	1.26977	0.03508	1.34157	0.06669	1.35272	0.13552	1.2992	0.01383	1.36105	0.02992	1.4174	0.03607	1.33256	0.16483	1.25372	0.01431	1.34283	0.0673	1.35503	0.1318	1.36585
4.61667	0.68051	0.323	1.29744	0.0207	1.23412	0.14135	1.21099	0.038	1.33445	0.06462	1.3366	0.13615	1.18603	0.15163	1.25589	0.18687	1.30537	0.19305	1.23891	0.02879	1.25841	0.06983	1.25777	0.000350534	1.22235	0.12516	1.2854	0.07051	1.26397	0.03343	1.33649	0.06633	1.35005	0.13143	1.29676	0.01762	1.35616	0.03053	1.41239	0.03656	1.32791	0.16353	1.24843	0.01631	1.33667	0.06846	1.35096	0.12968	1.36052
4.63334	0.68143	0.32049	1.29499	0.01998	1.23125	0.14255	1.20832	0.03973	1.33229	0.06369	1.33216	0.13829	1.18408	0.14559	1.25316	0.17958	1.29905	0.19042	1.23555	0.03062	1.25451	0.07232	1.25341	0.00251	1.21901	0.1257	1.28367	0.0701	1.26024	0.03658	1.32947	0.06516	1.34493	0.12709	1.29471	0.01748	1.35375	0.02997	1.40699	0.04005	1.32097	0.16175	1.24476	0.01316	1.33199	0.06396	1.34545	0.1259	1.35558
4.65001	0.67579	0.32258	1.29125	0.01728	1.22911	0.14288	1.20831	0.04322	1.33021	0.05713	1.32597	0.13717	1.1818	0.14086	1.25206	0.17647	1.29511	0.19115	1.23033	0.02982	1.24888	0.07179	1.24797	0.00254	1.215	0.12339	1.28394	0.06702	1.25882	0.0422	1.32502	0.0668	1.34033	0.12875	1.29079	0.01452	1.34943	0.02657	1.40184	0.03742	1.31663	0.16305	1.24325	0.00755	1.33162	0.05983	1.34102	0.12731	1.35298
4.66667	0.67118	0.31473	1.28622	0.02042	1.22395	0.13953	1.206	0.04408	1.3265	0.05438	1.32175	0.13484	1.17681	0.14413	1.25254	0.18789	1.29728	0.20063	1.22632	0.03083	1.24562	0.07154	1.24502	0.00291	1.21221	0.12338	1.27932	0.06288	1.25665	0.04277	1.32794	0.07472	1.34312	0.13737	1.28545	0.01722	1.34285	0.02791	1.40317	0.02722	1.31953	0.17152	1.24079	0.00648	1.335	0.06711	1.34412	0.1355	1.35347
4.68334	0.67038	0.31353	1.28265	0.02039	1.22066	0.13895	1.20354	0.04485	1.321	0.04943	1.31457	0.13178	1.17135	0.14445	1.24687	0.18825	1.29282	0.19899	1.22243	0.03019	1.24045	0.07248	1.24026	0.00476	1.20897	0.12288	1.27652	0.06162	1.25314	0.04491	1.32263	0.07459	1.33814	0.13644	1.28141	0.01655	1.3365	0.02417	1.39577	0.02442	1.31378	0.17167	1.2368	0.00353	1.3313	0.0647	1.33958	0.13395	1.34891
4.70001	0.67208	0.31609	1.27972	0.02199	1.21783	0.13699	1.19971	0.04156	1.3146	0.04944	1.30853	0.13093	1.16552	0.14468	1.24175	0.18984	1.28927	0.19814	1.21863	0.02916	1.23653	0.07138	1.23777	0.00586	1.20735	0.12263	1.27133	0.06298	1.24722	0.04422	1.31782	0.07577	1.33381	0.1367	1.27703	0.0161	1.3312	0.02264	1.39044	0.02252	1.31013	0.17097	1.23208	0.00557	1.32611	0.06641	1.33665	0.13224	1.34481
4.71667	0.67249	0.32188	1.27675	0.02404	1.21489	0.13464	1.19536	0.03731	1.30949	0.05304	1.30591	0.13088	1.16363	0.14354	1.23535	0.18237	1.28004	0.19404	1.21302	0.03056	1.23224	0.07065	1.23508	0.00759	1.20595	0.12246	1.26536	0.06491	1.24211	0.04064	1.31066	0.06944	1.32543	0.13139	1.27241	0.01583	1.32762	0.02409	1.38328	0.02889	1.30217	0.16505	1.22645	0.00799	1.31646	0.06358	1.32984	0.12469	1.33668
4.73334	0.67215	0.31559	1.2729	0.02214	1.2138	0.13249	1.19543	0.03676	1.30783	0.05117	1.30185	0.13225	1.15886	0.14287	1.23111	0.18272	1.2758	0.19417	1.21021	0.03297	1.23137	0.07026	1.23227	0.00452	1.20357	0.11848	1.2639	0.06329	1.23942	0.04397	1.30605	0.07033	1.3228	0.12923	1.27058	0.01679	1.32483	0.02383	1.37973	0.02951	1.29979	0.16254	1.22597	0.00777	1.3143	0.061	1.32528	0.12528	1.33338
4.75001	0.66903	0.31739	1.26973	0.02062	1.21248	0.13128	1.19292	0.03389	1.30447	0.05309	1.29847	0.13409	1.15405	0.14277	1.2284	0.18588	1.27551	0.19388	1.20923	0.03172	1.2298	0.06975	1.22962	0.00253	1.20123	0.11581	1.26054	0.06496	1.23472	0.04394	1.30338	0.07343	1.32163	0.1302	1.26857	0.0169	1.32274	0.02395	1.37845	0.02837	1.29894	0.16304	1.22308	0.01009	1.3117	0.064	1.323	0.12781	1.33206
4.76667	0.66774	0.31078	1.26506	0.02082	1.20789	0.13069	1.18842	0.03369	1.29854	0.05156	1.29374	0.13048	1.15005	0.14522	1.22301	0.18669	1.27285	0.19056	1.20751	0.02975	1.22465	0.07246	1.22376	0.00465	1.19687	0.11556	1.25572	0.06469	1.23121	0.04206	1.29985	0.07163	1.31757	0.12885	1.26454	0.01802	1.31674	0.02255	1.37239	0.02661	1.29289	0.16451	1.21707	0.00816	1.30687	0.06402	1.31831	0.12734	1.32714
4.78334	0.66588	0.30799	1.2611	0.02121	1.20439	0.12942	1.1853	0.03311	1.29424	0.05067	1.28882	0.1302	1.14599	0.14399	1.2202	0.18741	1.2688	0.1929	1.20242	0.03096	1.21934	0.07374	1.21877	0.00672	1.19374	0.1148	1.25175	0.06407	1.22702	0.04281	1.29624	0.07349	1.31425	0.13015	1.26021	0.0179	1.31208	0.02218	1.36867	0.0246	1.28858	0.16722	1.21207	0.00608	1.30389	0.065	1.31535	0.12815	1.32379
4.80001	0.66196	0.30662	1.25767	0.02017	1.20056	0.13087	1.17884	0.03115	1.28861	0.05425	1.28414	0.13226	1.14219	0.14031	1.21955	0.18824	1.26738	0.19482	1.19966	0.03115	1.21643	0.07401	1.21516	0.00619	1.18923	0.11529	1.24644	0.06762	1.21987	0.04137	1.29302	0.07795	1.31291	0.13195	1.2575	0.01788	1.30913	0.02197	1.36702	0.02236	1.28699	0.16938	1.20653	0.00933	1.29977	0.07072	1.31332	0.13093	1.32235
4.81667	0.66407	0.31006	1.25333	0.02203	1.19677	0.12791	1.17879	0.03359	1.28867	0.05189	1.28249	0.13224	1.14041	0.14043	1.2159	0.18585	1.26233	0.19411	1.1953	0.03169	1.21261	0.07357	1.21188	0.00672	1.18687	0.11435	1.24433	0.06228	1.21992	0.04375	1.28951	0.07538	1.30815	0.13083	1.2526	0.01896	1.30538	0.025	1.36351	0.02495	1.28245	0.16794	1.20554	0.00557	1.29798	0.06573	1.30909	0.12905	1.31674
4.83334	0.658	0.30723	1.2492	0.02216	1.19235	0.12796	1.17463	0.03428	1.28498	0.05206	1.28109	0.12898	1.13944	0.14313	1.21066	0.18267	1.25685	0.19086	1.19257	0.03251	1.20962	0.07463	1.208	0.00672	1.18262	0.11464	1.2403	0.06176	1.21847	0.04041	1.28625	0.06944	1.30318	0.12685	1.24937	0.02036	1.30141	0.02559	1.35792	0.02761	1.27668	0.16508	1.20176	0.0054	1.29233	0.06314	1.30326	0.1263	1.31081
4.85001	0.65405	0.30374	1.24526	0.02267	1.18848	0.12711	1.17372	0.03783	1.28605	0.05122	1.27882	0.13289	1.13386	0.14359	1.20362	0.18142	1.25118	0.18724	1.19095	0.03481	1.20753	0.0776	1.20411	0.00738	1.17919	0.11443	1.23886	0.05747	1.21678	0.04516	1.27968	0.06757	1.29907	0.12102	1.24722	0.02341	1.2994	0.02908	1.3542	0.03355	1.27047	0.16222	1.20038	0.00119	1.28921	0.05637	1.29742	0.1229	1.30462
4.86667	0.65146	0.29874	1.24253	0.02347	1.18554	0.12642	1.16821	0.03365	1.28052	0.05586	1.27613	0.13338	1.13083	0.14342	1.20062	0.18146	1.24704	0.18874	1.1858	0.0352	1.20348	0.07617	1.20149	0.00815	1.1769	0.11464	1.23292	0.06102	1.21086	0.04107	1.27663	0.0677	1.29509	0.12227	1.24304	0.02217	1.29657	0.02992	1.35155	0.03399	1.2674	0.16219	1.19456	0.00493	1.28333	0.06051	1.29485	0.12218	1.30142
4.88334	0.65403	0.29342	1.24003	0.02499	1.18259	0.12533	1.16519	0.03261	1.2761	0.05514	1.27169	0.13243	1.13044	0.1384	1.20121	0.17764	1.24638	0.18657	1.18338	0.03049	1.19877	0.07439	1.19902	0.00972	1.1751	0.11517	1.22919	0.06103	1.20703	0.04098	1.27362	0.06899	1.29113	0.12479	1.23826	0.02047	1.29225	0.02908	1.34793	0.03186	1.26457	0.16309	1.19089	0.00504	1.28032	0.06178	1.29307	0.1216	1.29851
4.90001	0.6512	0.29281	1.23736	0.02742	1.17954	0.12319	1.16164	0.02986	1.27356	0.05964	1.26961	0.13631	1.12425	0.14005	1.1945	0.17898	1.24208	0.18418	1.17955	0.0289	1.19495	0.07252	1.19726	0.01092	1.17385	0.11559	1.22416	0.06168	1.20176	0.04035	1.26824	0.06846	1.28565	0.12404	1.23349	0.01994	1.29029	0.03275	1.34538	0.0364	1.26032	0.16062	1.18684	0.00708	1.27459	0.06175	1.28961	0.11801	1.29334
4.91667	0.65094	0.29558	1.23638	0.02967	1.17645	0.12378	1.15663	0.02794	1.26957	0.06337	1.26572	0.13983	1.12082	0.13549	1.19306	0.17725	1.23903	0.18459	1.17719	0.0305	1.19344	0.07285	1.19664	0.01261	1.1724	0.11849	1.21964	0.06429	1.19525	0.04018	1.26359	0.07129	1.28366	0.12295	1.23157	0.02085	1.28828	0.03369	1.34335	0.03728	1.25806	0.15991	1.18275	0.01029	1.26994	0.06457	1.28852	0.11564	1.29068
4.93334	0.64943	0.30093	1.23394	0.03066	1.17519	0.12094	1.15605	0.02602	1.26819	0.06427	1.26482	0.14002	1.11848	0.13727	1.19004	0.17827	1.23759	0.18325	1.17591	0.02941	1.18996	0.07474	1.1933	0.01497	1.1719	0.11673	1.21704	0.06334	1.19373	0.03948	1.26191	0.07043	1.28144	0.12272	1.22892	0.02156	1.28627	0.03548	1.34182	0.03836	1.25445	0.16163	1.17928	0.00812	1.26779	0.06437	1.28649	0.11514	1.2879
4.95001	0.64662	0.30438	1.23108	0.02987	1.17376	0.11958	1.15348	0.02309	1.26368	0.06472	1.2611	0.13911	1.11476	0.138	1.18773	0.18125	1.23589	0.18536	1.17125	0.02754	1.18556	0.07219	1.19031	0.01456	1.16996	0.11465	1.21353	0.06492	1.18978	0.03824	1.26021	0.07255	1.27835	0.12679	1.22466	0.0188	1.28298	0.0342	1.33953	0.0354	1.25305	0.16332	1.17561	0.00948	1.26528	0.06764	1.28475	0.11731	1.2866
4.96667	0.64302	0.30593	1.22914	0.02954	1.17293	0.11824	1.15282	0.02197	1.26225	0.06484	1.26029	0.13829	1.11548	0.13663	1.18647	0.17698	1.23176	0.1849	1.16826	0.02891	1.18357	0.07204	1.18829	0.01447	1.16894	0.11303	1.21192	0.06469	1.1889	0.03734	1.25796	0.0697	1.27512	0.12507	1.22276	0.01852	1.28142	0.03452	1.33669	0.03744	1.24988	0.1615	1.1739	0.00912	1.26238	0.06569	1.28148	0.11564	1.28357
4.98334	0.64262	0.29969	1.22824	0.03226	1.17015	0.11802	1.15116	0.0235	1.26015	0.06272	1.2571	0.13751	1.11079	0.13938	1.18014	0.17781	1.22662	0.18375	1.16389	0.02911	1.17974	0.07124	1.18709	0.01757	1.16814	0.11561	1.21016	0.06302	1.18729	0.03878	1.25373	0.06759	1.27002	0.12384	1.21914	0.01741	1.27816	0.03405	1.33195	0.03885	1.24525	0.1596	1.17191	0.00712	1.25922	0.06206	1.27899	0.11072	1.27924
5.00001	0.64025	0.29885	1.22264	0.03077	1.16613	0.11701	1.14507	0.01977	1.25189	0.06389	1.2525	0.13312	1.10764	0.14161	1.1759	0.17878	1.22259	0.18422	1.16003	0.03008	1.17632	0.07142	1.18205	0.01567	1.16316	0.11325	1.20344	0.06583	1.182	0.03342	1.25117	0.06619	1.26659	0.12346	1.21522	0.0183	1.27208	0.03215	1.3263	0.03589	1.24162	0.1595	1.1657	0.01067	1.2529	0.06598	1.27395	0.11262	1.2751
5.01667	0.63686	0.29271	1.2203	0.03568	1.16196	0.11438	1.14298	0.02022	1.2483	0.06142	1.24741	0.13247	1.1042	0.13967	1.17469	0.1801	1.22348	0.18256	1.15976	0.02666	1.17402	0.07072	1.18165	0.01777	1.16257	0.11568	1.19953	0.06281	1.17876	0.03538	1.24863	0.06939	1.2651	0.12516	1.21091	0.02043	1.2664	0.03265	1.32338	0.03214	1.24058	0.16058	1.16387	0.01059	1.25184	0.06709	1.27435	0.11165	1.27194
5.03334	0.63328	0.29244	1.21692	0.03623	1.15987	0.11178	1.1415	0.01849	1.24299	0.0579	1.24202	0.12864	1.10192	0.13893	1.17499	0.18312	1.22449	0.18469	1.15903	0.02636	1.17288	0.07095	1.17954	0.01669	1.16095	0.11374	1.19621	0.06194	1.17602	0.03529	1.24845	0.07308	1.2659	0.12761	1.20854	0.02242	1.26054	0.02993	1.32054	0.02468	1.24119	0.16329	1.16184	0.01154	1.25165	0.0708	1.27417	0.11547	1.27118
5.05001	0.62798	0.29258	1.21403	0.03718	1.1563	0.11159	1.13779	0.01833	1.23898	0.05785	1.23895	0.12703	1.10156	0.1366	1.17263	0.17789	1.21979	0.18244	1.15507	0.02533	1.16956	0.06876	1.17756	0.01649	1.15812	0.11461	1.19245	0.06202	1.17306	0.03385	1.24443	0.07023	1.26041	0.12647	1.20432	0.02148	1.25667	0.02969	1.3154	0.02597	1.23715	0.16009	1.15901	0.01294	1.24664	0.06933	1.26996	0.11252	1.2663
5.06667	0.62683	0.2934	1.21087	0.03762	1.15277	0.11149	1.13371	0.01767	1.23436	0.05801	1.23575	0.12495	1.09847	0.13841	1.16913	0.17939	1.21601	0.18422	1.15064	0.02651	1.16621	0.06822	1.17465	0.01675	1.15497	0.11504	1.18838	0.06267	1.16983	0.03173	1.24231	0.06979	1.25735	0.12721	1.20071	0.0213	1.25261	0.02906	1.31183	0.02437	1.2344	0.16041	1.15519	0.01396	1.24306	0.07096	1.26733	0.11267	1.26328
5.08334	0.62411	0.29035	1.20643	0.0327	1.15114	0.11237	1.13157	0.01797	1.23125	0.05645	1.23125	0.12514	1.09544	0.13585	1.16612	0.17691	1.21002	0.18569	1.14535	0.0294	1.16213	0.06921	1.16837	0.01489	1.14989	0.11104	1.18692	0.06332	1.16651	0.0336	1.23753	0.06984	1.25325	0.12601	1.19854	0.01959	1.25001	0.0268	1.30726	0.02464	1.22953	0.16029	1.15174	0.0118	1.23968	0.06902	1.26106	0.11454	1.26041
5.10001	0.62189	0.29097	1.20425	0.03273	1.14862	0.11269	1.12778	0.01666	1.22527	0.05493	1.22605	0.12213	1.09307	0.13468	1.16339	0.17533	1.20562	0.18626	1.14063	0.0298	1.15811	0.06839	1.16554	0.01596	1.14744	0.11146	1.18342	0.06503	1.16253	0.0323	1.23402	0.06939	1.24904	0.12631	1.19513	0.01789	1.24535	0.02344	1.30167	0.02216	1.2258	0.1599	1.14759	0.0126	1.23531	0.06977	1.25802	0.11318	1.25734
5.11667	0.62123	0.29153	1.19955	0.03364	1.14415	0.11116	1.12294	0.01482	1.22126	0.05831	1.22393	0.12274	1.08889	0.13685	1.15978	0.17863	1.20431	0.18622	1.13775	0.02761	1.15428	0.0673	1.16201	0.01545	1.14372	0.11098	1.17757	0.06543	1.15806	0.02957	1.23206	0.07035	1.24616	0.12849	1.19015	0.01842	1.24175	0.02622	1.30018	0.02187	1.2236	0.16112	1.14293	0.01469	1.23147	0.07339	1.25541	0.11499	1.25392
5.13334	0.61895	0.28943	1.19578	0.03366	1.14045	0.11082	1.11999	0.01574	1.21738	0.05622	1.21961	0.12099	1.08501	0.13779	1.15586	0.17978	1.20174	0.18529	1.13421	0.02542	1.15056	0.06508	1.15909	0.01449	1.14012	0.11077	1.17445	0.06427	1.15532	0.03006	1.2289	0.07043	1.24201	0.1298	1.18562	0.01736	1.23711	0.02523	1.29583	0.02012	1.2209	0.16036	1.14066	0.01473	1.22872	0.07289	1.25199	0.11525	1.25039
5.15001	0.6185	0.28982	1.19269	0.03403	1.13777	0.10969	1.11934	0.01761	1.21649	0.05396	1.21687	0.12121	1.08227	0.13739	1.15304	0.17943	1.19886	0.18486	1.13041	0.02385	1.14705	0.06282	1.15674	0.01398	1.13776	0.11011	1.17305	0.06133	1.15422	0.03261	1.22587	0.0704	1.23796	0.13101	1.18138	0.01611	1.23413	0.02593	1.293	0.02044	1.21835	0.15946	1.14	0.01285	1.22754	0.07023	1.24904	0.11492	1.24712
5.16667	0.61709	0.28795	1.18985	0.03365	1.13673	0.10738	1.11915	0.01648	1.21626	0.05509	1.2178	0.12074	1.08102	0.14101	1.14796	0.17785	1.19453	0.18188	1.12827	0.02409	1.1448	0.06314	1.15396	0.01369	1.1365	0.10749	1.17121	0.06014	1.15434	0.03099	1.22344	0.06511	1.23376	0.12784	1.17908	0.01649	1.23308	0.02823	1.29021	0.02524	1.21389	0.15667	1.13821	0.01172	1.22394	0.06659	1.24433	0.11248	1.24269
5.18334	0.61893	0.28459	1.18649	0.03377	1.13504	0.1047	1.11808	0.01465	1.21287	0.05378	1.21448	0.11909	1.08042	0.13869	1.14693	0.17487	1.19145	0.18164	1.1249	0.02362	1.14073	0.06343	1.15017	0.01462	1.13497	0.10504	1.16824	0.05927	1.15203	0.03077	1.22076	0.06448	1.23028	0.12816	1.17542	0.0162	1.22913	0.02772	1.2864	0.02427	1.21012	0.15739	1.13481	0.01024	1.22114	0.06611	1.24113	0.11239	1.23933
5.20001	0.6185	0.28816	1.18243	0.03344	1.13276	0.1023	1.11861	0.01626	1.21402	0.05296	1.21341	0.12144	1.07804	0.13804	1.14371	0.17313	1.18956	0.17776	1.12407	0.0212	1.1377	0.06399	1.14633	0.01423	1.13253	0.10242	1.16708	0.05528	1.15153	0.03392	1.21712	0.06334	1.22669	0.12668	1.17219	0.01705	1.22742	0.03093	1.28447	0.02784	1.20608	0.15654	1.13385	0.00654	1.21978	0.06175	1.23675	0.11203	1.23512
5.21667	0.61444	0.2937	1.17854	0.03322	1.13137	0.09878	1.11625	0.0113	1.20967	0.05543	1.21052	0.1217	1.07546	0.13716	1.14145	0.17284	1.18598	0.1792	1.12208	0.02516	1.13625	0.06724	1.14244	0.01424	1.13106	0.09878	1.16221	0.05667	1.14694	0.03178	1.21429	0.06387	1.22582	0.12429	1.17074	0.02029	1.22418	0.03184	1.28188	0.02766	1.20292	0.15739	1.12897	0.00792	1.2155	0.06432	1.23353	0.11296	1.23194
5.23334	0.60906	0.29381	1.17551	0.03234	1.13126	0.09538	1.11454	0.00549	1.20486	0.05721	1.20777	0.12038	1.07428	0.13614	1.13963	0.17093	1.1831	0.17864	1.12061	0.02674	1.13534	0.06799	1.13994	0.01282	1.13038	0.09457	1.15805	0.059	1.14301	0.02879	1.21177	0.06297	1.224	0.12222	1.16935	0.02173	1.22115	0.03111	1.27845	0.02728	1.20055	0.15608	1.12531	0.01097	1.2109	0.06637	1.23013	0.11312	1.22911
5.25001	0.6083	0.29165	1.1718	0.03358	1.13021	0.09012	1.11689	0.00487	1.20464	0.05408	1.20467	0.12119	1.07521	0.1294	1.14095	0.1644	1.18136	0.17623	1.11877	0.02419	1.1317	0.06782	1.13674	0.01349	1.1303	0.09068	1.15662	0.05428	1.14216	0.0328	1.20821	0.06335	1.22046	0.12235	1.16517	0.02231	1.21756	0.03276	1.27553	0.02782	1.19707	0.15615	1.12443	0.00702	1.21024	0.06263	1.22705	0.11262	1.22507
5.26667	0.60497	0.28671	1.16923	0.03196	1.12835	0.09067	1.11707	0.00845	1.20256	0.04714	1.2005	0.11682	1.07397	0.12956	1.13832	0.16268	1.17833	0.17487	1.11648	0.02401	1.12978	0.06698	1.13428	0.01194	1.12732	0.08965	1.15723	0.05131	1.14304	0.03556	1.20573	0.06143	1.21725	0.12123	1.16319	0.02153	1.21333	0.02888	1.26997	0.02539	1.1944	0.15426	1.1251	0.00413	1.20974	0.05792	1.22327	0.11231	1.22241
5.28334	0.60164	0.28246	1.16727	0.03347	1.12598	0.08956	1.11677	0.01037	1.20444	0.04824	1.20012	0.12128	1.0705	0.12925	1.13586	0.16398	1.17498	0.17734	1.11163	0.02466	1.12573	0.06625	1.13202	0.01394	1.12609	0.09015	1.15619	0.04834	1.14182	0.03884	1.20312	0.06295	1.21426	0.1232	1.1594	0.02045	1.21308	0.03298	1.27058	0.02844	1.19183	0.15563	1.12379	0.000777783	1.20952	0.05605	1.22204	0.11178	1.22007
5.30001	0.59998	0.28031	1.16417	0.03381	1.12287	0.08904	1.11046	0.00548	1.19657	0.0515	1.19789	0.11625	1.07017	0.13169	1.13271	0.16257	1.17135	0.1764	1.10752	0.02322	1.1208	0.06569	1.12828	0.01534	1.12329	0.09005	1.14957	0.05278	1.1374	0.03071	1.20175	0.05905	1.20955	0.12378	1.15506	0.01904	1.20857	0.03151	1.26562	0.02727	1.1874	0.1558	1.11654	0.00434	1.20237	0.06032	1.21852	0.11068	1.21626
5.31667	0.60248	0.28799	1.16073	0.03137	1.12198	0.08778	1.10816	0.00223	1.19176	0.05147	1.194	0.11466	1.06784	0.13091	1.13173	0.1638	1.17138	0.17619	1.10625	0.02116	1.11763	0.06617	1.12398	0.01441	1.12071	0.0864	1.14638	0.05476	1.13363	0.02927	1.20026	0.061	1.20813	0.12562	1.15278	0.01825	1.20526	0.02936	1.26304	0.02378	1.18559	0.1582	1.11241	0.00501	1.19992	0.06363	1.21598	0.11411	1.21531
5.33334	0.60059	0.28693	1.1577	0.03016	1.1202	0.0871	1.10579	0.000793797	1.19093	0.05528	1.19316	0.11859	1.06515	0.12937	1.13231	0.16698	1.17078	0.1812	1.10317	0.02291	1.11544	0.06654	1.12084	0.01358	1.11812	0.08458	1.14356	0.05555	1.13006	0.02935	1.19979	0.06566	1.20868	0.12901	1.15073	0.01843	1.20506	0.03228	1.26543	0.02316	1.18583	0.16203	1.10944	0.00559	1.19957	0.06812	1.21559	0.11882	1.21559
5.35001	0.60037	0.29043	1.15525	0.0292	1.1183	0.08718	1.10429	0.00156	1.1862	0.04998	1.18811	0.11327	1.0628	0.13079	1.12972	0.16825	1.16738	0.18351	1.09908	0.02456	1.11366	0.06478	1.11907	0.01186	1.11558	0.08376	1.14217	0.05492	1.12892	0.02956	1.19827	0.06541	1.20634	0.12982	1.14833	0.01754	1.19991	0.02759	1.26016	0.01811	1.18468	0.16116	1.10869	0.00587	1.19822	0.06762	1.21321	0.11969	1.21382
5.36667	0.60039	0.29462	1.15345	0.02691	1.11639	0.08962	1.10014	0.00107	1.1819	0.05053	1.18424	0.11301	1.05876	0.13107	1.12389	0.16625	1.16172	0.18088	1.09623	0.02611	1.11154	0.0652	1.11617	0.01132	1.11205	0.08391	1.13982	0.05796	1.12473	0.02886	1.19275	0.06302	1.2017	0.12574	1.14733	0.01638	1.19786	0.02496	1.2545	0.02034	1.1797	0.15755	1.10518	0.00726	1.19227	0.06582	1.2078	0.1167	1.21012
5.38334	0.59684	0.2931	1.15212	0.02772	1.11472	0.08918	1.09705	0.0013	1.17748	0.05132	1.18021	0.11304	1.05508	0.13032	1.12059	0.16623	1.15848	0.18058	1.09365	0.02694	1.10988	0.06462	1.11516	0.01172	1.11099	0.08434	1.13645	0.05993	1.12023	0.02821	1.18899	0.06365	1.19898	0.1247	1.14534	0.01626	1.19494	0.02364	1.25084	0.01984	1.17735	0.15599	1.10215	0.00972	1.18813	0.067	1.20572	0.11477	1.20747
5.40001	0.59515	0.29087	1.14987	0.0289	1.11193	0.08859	1.0935	0.0028	1.1733	0.05216	1.177	0.11231	1.0521	0.13055	1.11903	0.16865	1.15596	0.18436	1.08929	0.02843	1.10647	0.0646	1.11271	0.01326	1.1091	0.08502	1.13255	0.0609	1.11649	0.02673	1.18767	0.06574	1.19741	0.12714	1.14208	0.01602	1.19155	0.02338	1.24904	0.01709	1.17572	0.15851	1.09808	0.01046	1.18581	0.07048	1.20511	0.11584	1.20594
5.41667	0.59124	0.28911	1.14662	0.0317	1.10806	0.08638	1.09001	0.00435	1.17128	0.05608	1.17533	0.11577	1.0478	0.13056	1.11641	0.17129	1.15323	0.18713	1.08569	0.03025	1.10423	0.06435	1.11103	0.01392	1.10731	0.08574	1.12754	0.0603	1.11204	0.02626	1.18515	0.06824	1.19586	0.12823	1.13825	0.01801	1.1892	0.02775	1.24906	0.01817	1.1743	0.15943	1.09471	0.01219	1.18305	0.07334	1.20411	0.11616	1.20284
5.43334	0.59268	0.28854	1.1431	0.0326	1.10506	0.08449	1.08841	0.00416	1.16851	0.05431	1.17285	0.11337	1.04804	0.12907	1.1148	0.16711	1.14874	0.18678	1.0825	0.032	1.10294	0.06331	1.10936	0.01237	1.10504	0.08488	1.12464	0.05827	1.11089	0.02574	1.18247	0.0656	1.19252	0.12625	1.13516	0.01953	1.18503	0.02798	1.24469	0.01843	1.17165	0.15646	1.09369	0.01281	1.18001	0.07119	1.20036	0.11476	1.1984
5.45001	0.59715	0.28386	1.14008	0.03156	1.10435	0.08215	1.08739	0.00698	1.164	0.05236	1.16875	0.11054	1.04484	0.13048	1.10865	0.16459	1.14371	0.18223	1.08064	0.03203	1.1002	0.0645	1.10569	0.01246	1.10363	0.08156	1.12195	0.05872	1.10827	0.02502	1.17742	0.06156	1.18748	0.12171	1.13306	0.01979	1.18091	0.0255	1.23766	0.0197	1.16573	0.15317	1.09032	0.0123	1.17449	0.06781	1.19443	0.11148	1.19325
5.46667	0.59139	0.28881	1.13655	0.03309	1.09957	0.08213	1.08252	0.00683	1.1613	0.05558	1.16648	0.11312	1.04222	0.12817	1.10503	0.16093	1.13889	0.17995	1.07692	0.0315	1.09638	0.06389	1.10276	0.01329	1.10003	0.0832	1.11717	0.05869	1.10375	0.0244	1.17221	0.06019	1.18221	0.12005	1.12862	0.02004	1.1783	0.0286	1.23434	0.02377	1.16081	0.15101	1.08617	0.01318	1.16891	0.06695	1.19003	0.10858	1.18776
5.48334	0.59336	0.28913	1.13401	0.03271	1.0965	0.08313	1.07894	0.00631	1.15863	0.05653	1.16416	0.11347	1.04172	0.12507	1.10254	0.15491	1.13384	0.17716	1.07355	0.03127	1.09297	0.06352	1.09978	0.0137	1.09674	0.08389	1.11439	0.05929	1.10079	0.02385	1.1675	0.05732	1.17694	0.11757	1.12565	0.01905	1.17612	0.02885	1.22992	0.02706	1.15572	0.14828	1.08292	0.01312	1.16387	0.06454	1.18518	0.10552	1.18321
5.50001	0.59161	0.28915	1.13212	0.03286	1.09428	0.08333	1.07762	0.00471	1.16139	0.0607	1.16615	0.11903	1.03804	0.12742	1.0999	0.15906	1.13299	0.1788	1.07053	0.02997	1.08906	0.06325	1.09699	0.01523	1.09467	0.0843	1.11326	0.05795	1.09972	0.02509	1.16664	0.05896	1.17512	0.12058	1.1226	0.01757	1.17793	0.03435	1.23304	0.03106	1.154	0.15113	1.08089	0.01052	1.16392	0.06489	1.18448	0.10695	1.18232
5.51667	0.5869	0.28834	1.12999	0.03435	1.09094	0.08337	1.07482	0.00369	1.15855	0.05975	1.16341	0.11775	1.03592	0.12772	1.09608	0.15707	1.12954	0.176	1.06822	0.02887	1.08584	0.06328	1.09479	0.01688	1.09245	0.08592	1.11056	0.05707	1.09773	0.02485	1.16309	0.05662	1.17087	0.11891	1.11941	0.01756	1.17452	0.03421	1.2286	0.03217	1.14967	0.14958	1.07817	0.0096	1.16023	0.06273	1.18124	0.10384	1.17805
5.53334	0.58393	0.2797	1.1272	0.03422	1.08824	0.08323	1.07262	0.00296	1.15414	0.05599	1.15964	0.1127	1.03426	0.12976	1.09257	0.15669	1.12438	0.17774	1.06363	0.03178	1.08252	0.06425	1.09132	0.01788	1.08971	0.08573	1.10832	0.05628	1.09675	0.02376	1.1611	0.05411	1.16764	0.11792	1.11674	0.0176	1.16959	0.0312	1.22303	0.02962	1.14569	0.14965	1.07523	0.00783	1.15747	0.06131	1.1779	0.10302	1.17476
5.55001	0.58324	0.28097	1.1232	0.03303	1.08554	0.0824	1.07056	0.00275	1.15114	0.05457	1.15641	0.1114	1.03074	0.13135	1.08786	0.15687	1.12065	0.17629	1.06028	0.03104	1.07875	0.06388	1.08718	0.01717	1.08623	0.0838	1.10572	0.0553	1.0946	0.02398	1.15762	0.05257	1.16332	0.1173	1.11314	0.01699	1.16595	0.03071	1.21866	0.02991	1.14155	0.14876	1.07245	0.00661	1.15419	0.05948	1.17319	0.10293	1.17083
5.56667	0.58882	0.27713	1.1216	0.03251	1.08374	0.08313	1.0694	0.000970833	1.15272	0.05666	1.15822	0.11334	1.03014	0.13284	1.08523	0.15558	1.11906	0.17332	1.05874	0.02811	1.07681	0.06134	1.08616	0.01595	1.08409	0.08405	1.10513	0.05432	1.09487	0.02375	1.15607	0.04975	1.15967	0.11723	1.11065	0.0152	1.16683	0.03377	1.21848	0.03468	1.13963	0.14625	1.07243	0.00642	1.15247	0.0569	1.1704	0.10166	1.16842
5.58334	0.58777	0.27558	1.11989	0.03283	1.08202	0.0827	1.06794	0.000942798	1.15181	0.05749	1.15595	0.11606	1.02653	0.13175	1.08376	0.15768	1.11704	0.1762	1.05518	0.02905	1.07343	0.06186	1.0835	0.01769	1.08264	0.084	1.1034	0.05391	1.09202	0.02565	1.1539	0.05284	1.15823	0.11929	1.10817	0.01445	1.16566	0.03498	1.21832	0.03443	1.13776	0.14892	1.06975	0.00468	1.15173	0.05797	1.1697	0.10268	1.16741
5.60001	0.58363	0.27771	1.11822	0.03356	1.08021	0.08206	1.06429	0.0041	1.14876	0.06185	1.15314	0.12008	1.02285	0.12863	1.08112	0.15612	1.11311	0.17626	1.05234	0.0309	1.0714	0.06249	1.08166	0.01873	1.08139	0.08414	1.09932	0.05646	1.08614	0.02532	1.1491	0.05436	1.15553	0.11761	1.10629	0.01487	1.16454	0.0366	1.21647	0.03709	1.13457	0.14793	1.06552	0.00701	1.1468	0.05967	1.1672	0.10071	1.16441
5.61667	0.57957	0.28083	1.11739	0.03572	1.07804	0.08164	1.06455	0.000972575	1.14636	0.05479	1.14734	0.11743	1.02038	0.12634	1.07908	0.15449	1.10992	0.17608	1.04938	0.03122	1.06783	0.06352	1.07975	0.02237	1.0808	0.08596	1.09933	0.05297	1.08546	0.02991	1.14547	0.055	1.1525	0.1172	1.10368	0.01454	1.15962	0.03312	1.21102	0.0339	1.13075	0.14863	1.06452	0.00209	1.14649	0.05559	1.16588	0.09789	1.16159
5.63334	0.57957	0.27925	1.11873	0.03744	1.07691	0.08344	1.06141	0.00187	1.14335	0.0561	1.14477	0.11801	1.01969	0.12292	1.07786	0.15023	1.10593	0.1755	1.04602	0.03175	1.06417	0.06431	1.07879	0.0272	1.08088	0.08946	1.09752	0.05573	1.08201	0.02925	1.14181	0.05421	1.14881	0.11619	1.10219	0.01225	1.15866	0.03156	1.20782	0.03536	1.12644	0.1485	1.06044	0.00166	1.14242	0.05538	1.1649	0.09305	1.15955
5.65001	0.57441	0.27717	1.11685	0.03646	1.07442	0.08522	1.05873	0.000111667	1.14113	0.05507	1.14128	0.11861	1.01658	0.12154	1.07516	0.14956	1.10291	0.17512	1.04293	0.03145	1.06067	0.06442	1.07569	0.02809	1.07772	0.0903	1.09618	0.05587	1.0793	0.03096	1.13819	0.05485	1.14552	0.11619	1.09989	0.01067	1.15656	0.03034	1.2047	0.03542	1.123	0.14871	1.05786	3.49575e-05	1.14009	0.0542	1.16202	0.09246	1.15735
5.66667	0.57662	0.27141	1.11531	0.03701	1.07147	0.08655	1.05606	0.00185	1.14057	0.05617	1.13988	0.12091	1.01359	0.12131	1.07421	0.15238	1.1022	0.17765	1.04033	0.03145	1.05723	0.06545	1.07297	0.03038	1.07519	0.09223	1.09453	0.05535	1.07712	0.03216	1.13714	0.05781	1.14476	0.1188	1.09756	0.01012	1.15567	0.03192	1.20534	0.03485	1.12145	0.15243	1.05504	0.00214	1.13994	0.05588	1.16201	0.09401	1.15686
5.68334	0.57791	0.27534	1.11502	0.03728	1.06941	0.08876	1.05421	0.00459	1.14189	0.05791	1.14019	0.12422	1.00964	0.12391	1.07113	0.15653	1.10095	0.1792	1.03814	0.03181	1.05422	0.06688	1.07084	0.03326	1.07334	0.09472	1.09433	0.05494	1.07615	0.03365	1.13601	0.0592	1.14372	0.12005	1.09632	0.00904	1.15669	0.03407	1.20659	0.03683	1.11936	0.15517	1.05299	0.00515	1.13991	0.05571	1.16189	0.09397	1.15654
5.70001	0.57515	0.27187	1.1136	0.03749	1.06756	0.08905	1.05256	0.00527	1.13813	0.05432	1.1352	0.12203	1.00692	0.12266	1.06892	0.15612	1.09833	0.17924	1.03601	0.03271	1.05155	0.06845	1.06826	0.03518	1.07168	0.09527	1.09292	0.05461	1.07382	0.03523	1.13298	0.05997	1.14168	0.11927	1.09475	0.00905	1.15272	0.03078	1.20206	0.03394	1.11617	0.15602	1.05044	0.00711	1.13806	0.05482	1.15998	0.093	1.15447
5.71667	0.57291	0.26973	1.11345	0.04161	1.0647	0.08861	1.05018	0.00568	1.13313	0.05031	1.12963	0.1184	1.00427	0.12199	1.06534	0.15427	1.09568	0.1758	1.03462	0.03105	1.04858	0.06889	1.06788	0.03946	1.07178	0.09903	1.09029	0.05383	1.07124	0.03582	1.12898	0.05873	1.13785	0.11748	1.09189	0.00933	1.14722	0.0275	1.19553	0.03163	1.11198	0.15474	1.04769	0.00806	1.13453	0.05289	1.15876	0.08753	1.15044
5.73334	0.57126	0.26544	1.11146	0.04282	1.0619	0.08837	1.04831	0.00692	1.13277	0.05127	1.12927	0.1194	1.00245	0.12299	1.06081	0.15157	1.0908	0.17325	1.03201	0.03191	1.0464	0.06903	1.06615	0.04038	1.0699	0.10009	1.08831	0.05243	1.07019	0.03584	1.12522	0.05498	1.13351	0.11417	1.08942	0.00987	1.14591	0.02983	1.19249	0.03642	1.10749	0.15163	1.046	0.00903	1.1308	0.04908	1.15488	0.08356	1.14575
5.75001	0.56824	0.26064	1.10933	0.04161	1.06021	0.08889	1.04881	0.01067	1.13569	0.05076	1.12936	0.12301	1.00015	0.1226	1.05884	0.15177	1.08772	0.17492	1.03007	0.03545	1.04527	0.07145	1.06324	0.04044	1.06738	0.09943	1.08922	0.04927	1.07059	0.03991	1.12302	0.05551	1.13284	0.11243	1.08908	0.01119	1.14652	0.03257	1.19291	0.03959	1.10511	0.1523	1.0461	0.01335	1.13153	0.04548	1.15249	0.08425	1.14417
5.76667	0.57018	0.26236	1.10675	0.04224	1.05675	0.08933	1.04362	0.0089	1.12839	0.04992	1.12444	0.11837	0.99751	0.12393	1.05763	0.15534	1.08672	0.17827	1.03017	0.04055	1.04653	0.07512	1.06152	0.03998	1.06442	0.10059	1.08443	0.05159	1.06642	0.03632	1.12283	0.05763	1.13537	0.11078	1.08949	0.01606	1.141	0.02922	1.18945	0.03284	1.10512	0.15421	1.04218	0.00979	1.12883	0.05114	1.15215	0.08666	1.14325
5.78334	0.57269	0.25939	1.10443	0.0432	1.05384	0.08904	1.04087	0.009	1.12382	0.04741	1.12054	0.11459	0.99735	0.12234	1.05705	0.15309	1.0847	0.17794	1.02747	0.03937	1.04353	0.07416	1.05953	0.04058	1.06226	0.10135	1.08154	0.05128	1.06442	0.03522	1.12111	0.057	1.13248	0.11168	1.08615	0.01557	1.13628	0.02695	1.18506	0.02971	1.10283	0.15426	1.03963	0.0096	1.12635	0.05159	1.15024	0.08618	1.14061
5.80001	0.57283	0.25517	1.10111	0.04085	1.05196	0.08927	1.03817	0.00819	1.12036	0.04735	1.11832	0.11258	0.99821	0.11995	1.05775	0.15033	1.08416	0.17685	1.02498	0.03551	1.03894	0.07299	1.05519	0.03996	1.05875	0.09927	1.07904	0.05237	1.06231	0.03337	1.12007	0.05671	1.12922	0.11444	1.08261	0.01292	1.13367	0.0257	1.18261	0.02801	1.1003	0.156	1.03604	0.01005	1.12402	0.05311	1.14719	0.08864	1.13911
5.81667	0.57489	0.25726	1.09797	0.04007	1.05008	0.0881	1.03514	0.00547	1.11712	0.05005	1.11686	0.1127	0.99747	0.11872	1.05699	0.14906	1.08276	0.17641	1.0235	0.03501	1.03548	0.07519	1.0508	0.04115	1.05637	0.09741	1.07522	0.05396	1.05896	0.03082	1.11844	0.05668	1.12745	0.11452	1.08035	0.0134	1.13166	0.02667	1.1811	0.0282	1.09692	0.15835	1.03094	0.01026	1.12062	0.05559	1.14456	0.08993	1.13694
5.83334	0.57418	0.26192	1.0974	0.04112	1.04862	0.08825	1.03269	0.0043	1.11234	0.04812	1.11318	0.10887	0.99549	0.12008	1.05202	0.14636	1.07863	0.17213	1.02033	0.03216	1.03168	0.07296	1.04973	0.04289	1.05568	0.09863	1.0729	0.05531	1.05677	0.0291	1.1145	0.05254	1.12128	0.11312	1.07701	0.01052	1.12791	0.02329	1.17445	0.02853	1.09223	0.15486	1.02815	0.00958	1.11548	0.05314	1.14106	0.08476	1.13283
5.85001	0.57154	0.26066	1.0958	0.04375	1.04592	0.08698	1.0311	0.00471	1.11193	0.04946	1.11264	0.11042	0.99419	0.1195	1.05162	0.14711	1.07778	0.17353	1.0179	0.03144	1.02936	0.07191	1.04904	0.04423	1.05491	0.10009	1.07045	0.05368	1.05528	0.0293	1.11372	0.05384	1.11989	0.11529	1.07375	0.01081	1.12638	0.02621	1.1748	0.02883	1.09151	0.15608	1.02668	0.00982	1.11487	0.0542	1.14126	0.08468	1.13109
5.86667	0.57421	0.25848	1.09844	0.04848	1.04363	0.08918	1.02776	0.00567	1.10911	0.04936	1.10934	0.11085	0.99023	0.1198	1.05119	0.15265	1.0787	0.17735	1.01524	0.03029	1.02721	0.06986	1.05154	0.0488	1.05598	0.10703	1.06876	0.05503	1.0521	0.02989	1.11359	0.05895	1.11996	0.12031	1.07159	0.00875	1.12457	0.02469	1.17504	0.02424	1.09297	0.15914	1.02499	0.00847	1.11523	0.05861	1.14594	0.08318	1.13246
5.88334	0.57623	0.25836	1.09655	0.04677	1.04229	0.09008	1.02569	0.00568	1.10573	0.04764	1.10537	0.10971	0.98635	0.12062	1.04765	0.15421	1.07664	0.17668	1.01307	0.02957	1.02479	0.06934	1.04899	0.04822	1.05344	0.10625	1.06737	0.05599	1.04944	0.03061	1.11073	0.05956	1.11736	0.1204	1.06986	0.00727	1.12192	0.02195	1.17142	0.02257	1.09067	0.1588	1.02289	0.00852	1.11294	0.05841	1.14319	0.08349	1.13089
5.90001	0.57107	0.25941	1.09385	0.04689	1.03995	0.08929	1.02239	0.00362	1.10304	0.05084	1.10442	0.11042	0.9837	0.12223	1.04169	0.15136	1.07039	0.1738	1.00969	0.03101	1.02328	0.068	1.04744	0.04685	1.05124	0.10566	1.06355	0.0573	1.04624	0.02814	1.10599	0.055	1.11203	0.11621	1.06723	0.0075	1.12026	0.0237	1.16721	0.0279	1.08624	0.15333	1.02022	0.00557	1.10648	0.05628	1.13779	0.0794	1.12546
5.91667	0.5681	0.26148	1.09324	0.04668	1.03826	0.091	1.0227	0.00836	1.10724	0.05137	1.10584	0.11515	0.98289	0.12054	1.04034	0.1489	1.06854	0.17188	1.00797	0.02929	1.01963	0.06885	1.04487	0.04947	1.04941	0.10717	1.06514	0.05437	1.04718	0.0322	1.10346	0.05424	1.10896	0.11602	1.06547	0.00566	1.1223	0.02727	1.16806	0.03345	1.08251	0.15408	1.01983	0.01129	1.10685	0.05141	1.13582	0.07765	1.12368
5.93334	0.56547	0.25968	1.09032	0.04719	1.03586	0.08956	1.01855	0.00451	1.10225	0.05444	1.10297	0.11506	0.98035	0.11998	1.03993	0.15147	1.06811	0.17455	1.00666	0.03087	1.01778	0.0712	1.04181	0.05031	1.04744	0.10633	1.06	0.05681	1.0422	0.02913	1.10269	0.0573	1.1096	0.11718	1.06374	0.00785	1.11919	0.02769	1.16729	0.03038	1.08147	0.1576	1.01456	0.00902	1.10397	0.05746	1.13532	0.08042	1.12267
5.95001	0.56338	0.25706	1.08762	0.04744	1.03353	0.08863	1.01668	0.00434	1.09924	0.05312	1.10037	0.11294	0.97988	0.11903	1.03991	0.15114	1.06614	0.17697	1.00323	0.03144	1.01469	0.07111	1.03903	0.05083	1.04535	0.10574	1.05751	0.0561	1.04062	0.02844	1.102	0.05792	1.10795	0.11913	1.06072	0.00766	1.11572	0.02702	1.16511	0.02765	1.07982	0.15956	1.012	0.00984	1.10281	0.05874	1.13398	0.08194	1.12105
5.96667	0.56426	0.25415	1.08659	0.05253	1.03013	0.08662	1.0159	0.00617	1.09747	0.04986	1.09724	0.11139	0.9801	0.11572	1.0384	0.14524	1.0623	0.17407	1.00076	0.03058	1.01233	0.06994	1.03946	0.05371	1.04564	0.10895	1.05535	0.05232	1.03987	0.03025	1.09812	0.05542	1.10347	0.11713	1.0568	0.00868	1.11128	0.02756	1.16015	0.02866	1.0761	0.15648	1.01145	0.01134	1.10025	0.05436	1.13226	0.07603	1.1158
5.98334	0.56392	0.24705	1.0833	0.05202	1.02786	0.08554	1.01528	0.00752	1.09449	0.04513	1.0929	0.10823	0.97775	0.11593	1.0353	0.14454	1.05981	0.1723	0.99808	0.0286	1.01003	0.06719	1.03753	0.05149	1.04306	0.10744	1.054	0.04993	1.03899	0.032	1.09523	0.05443	1.09956	0.11737	1.05322	0.00775	1.1066	0.02524	1.15506	0.02653	1.07406	0.15408	1.01144	0.01184	1.09863	0.05157	1.12864	0.07586	1.11249
6.00001	0.56092	0.24564	1.08105	0.05161	1.02625	0.08494	1.01268	0.00558	1.09037	0.04517	1.09059	0.1055	0.97589	0.118	1.03283	0.14594	1.05798	0.17272	0.99645	0.02946	1.00903	0.0671	1.03583	0.05045	1.04121	0.10648	1.051	0.0513	1.03674	0.02934	1.09429	0.05367	1.09828	0.117	1.0517	0.00838	1.10354	0.02379	1.15219	0.02456	1.07282	0.15365	1.00897	0.00972	1.09582	0.05345	1.12666	0.0765	1.11073
6.01667	0.55969	0.24274	1.07889	0.04929	1.02521	0.08564	1.00968	0.00361	1.08637	0.04598	1.08828	0.10372	0.97463	0.11825	1.02982	0.1438	1.05392	0.17181	0.99551	0.03315	1.00899	0.0696	1.03306	0.0492	1.03854	0.10488	1.04853	0.05402	1.03392	0.02685	1.09149	0.05125	1.09676	0.1125	1.05231	0.00997	1.10156	0.02175	1.14814	0.02523	1.06956	0.15161	1.00583	0.00795	1.09128	0.0535	1.12248	0.07576	1.1082
6.03334	0.56186	0.24197	1.07544	0.04786	1.02356	0.08438	1.0072	0.00122	1.0877	0.05401	1.09341	0.10676	0.97565	0.12119	1.02695	0.1413	1.05014	0.17034	0.99324	0.03398	1.00844	0.06791	1.03126	0.04571	1.03593	0.10227	1.04518	0.05517	1.03324	0.02167	1.09073	0.0458	1.09351	0.11028	1.05021	0.01047	1.10378	0.02849	1.14947	0.03367	1.06747	0.14774	1.00408	0.00452	1.08679	0.0533	1.11793	0.07537	1.10462
6.05001	0.55951	0.24659	1.07332	0.04839	1.02158	0.08352	1.00629	0.00196	1.08784	0.05476	1.0932	0.10805	0.97546	0.11981	1.02553	0.13814	1.04646	0.17017	0.98897	0.03319	1.00658	0.06346	1.03109	0.04358	1.03438	0.102	1.04369	0.0536	1.03249	0.02218	1.08832	0.04404	1.0892	0.111	1.04646	0.00868	1.10282	0.0308	1.148	0.03675	1.06621	0.14414	1.00456	0.0033	1.08477	0.051	1.11519	0.07387	1.1015
6.06667	0.55653	0.24449	1.0718	0.04761	1.01947	0.08507	1.00338	0.00257	1.08167	0.0497	1.0879	0.10123	0.97431	0.12073	1.02282	0.13696	1.04394	0.16853	0.98717	0.03266	1.00556	0.06171	1.03021	0.04201	1.03174	0.10281	1.04195	0.05464	1.03095	0.0207	1.08631	0.0419	1.08628	0.10993	1.04485	0.00777	1.09746	0.02464	1.14115	0.03207	1.06448	0.14138	1.00343	0.00139	1.08171	0.05033	1.11236	0.07267	1.09923
6.08334	0.55612	0.24266	1.06986	0.04814	1.01869	0.08277	1.002	0.000624996	1.07774	0.04949	1.08645	0.09729	0.97527	0.12133	1.02271	0.13601	1.04391	0.16743	0.98658	0.03072	1.0039	0.06118	1.02879	0.0419	1.03138	0.1011	1.03893	0.0555	1.02973	0.01708	1.08661	0.04037	1.08489	0.11074	1.04266	0.00797	1.09421	0.02346	1.13863	0.02962	1.06343	0.14172	1.00094	0.000226622	1.07943	0.05245	1.1112	0.07316	1.09763
6.10001	0.55473	0.24327	1.07066	0.05053	1.01766	0.08291	0.99918	0.00295	1.07427	0.05115	1.08356	0.09802	0.97708	0.11376	1.02567	0.12965	1.04182	0.16814	0.98434	0.03137	1.00211	0.06108	1.02909	0.04484	1.03206	0.10365	1.03624	0.05799	1.02571	0.01621	1.08408	0.04178	1.0832	0.11087	1.04129	0.00729	1.09261	0.0225	1.13668	0.02902	1.06177	0.14181	0.99782	0.00211	1.07634	0.05464	1.11159	0.07035	1.0964
6.11667	0.55818	0.24156	1.07061	0.05296	1.01606	0.08258	0.9958	0.0057	1.07171	0.05539	1.08371	0.09845	0.97497	0.11652	1.02292	0.13174	1.0395	0.16954	0.98224	0.03327	1.00013	0.06279	1.02823	0.04832	1.0322	0.1058	1.03266	0.06046	1.02286	0.01239	1.08337	0.041	1.08217	0.11046	1.04001	0.00799	1.09191	0.02411	1.13627	0.03024	1.05951	0.14314	0.99349	0.00353	1.07293	0.05768	1.11173	0.06828	1.09484
6.13334	0.55527	0.24047	1.06939	0.05593	1.01254	0.08268	0.99277	0.00467	1.07346	0.06124	1.08737	0.10191	0.97297	0.12112	1.01852	0.13326	1.03599	0.16962	0.98044	0.036	0.99863	0.06509	1.02703	0.05123	1.03085	0.10897	1.02979	0.05964	1.02227	0.00985	1.08233	0.03777	1.0805	0.10793	1.03842	0.01043	1.09312	0.0307	1.13767	0.03692	1.05621	0.1429	0.99072	0.00285	1.07008	0.05701	1.11043	0.06523	1.09145
6.15001	0.55077	0.24322	1.06588	0.05543	1.009	0.08304	0.99046	0.00234	1.07019	0.05759	1.08322	0.09918	0.96826	0.12453	1.01416	0.13758	1.0336	0.17107	0.97824	0.03791	0.99729	0.06574	1.02424	0.04993	1.02702	0.10892	1.02781	0.05778	1.02082	0.01093	1.08053	0.03847	1.07939	0.10756	1.0364	0.01204	1.08855	0.02889	1.13397	0.03353	1.05463	0.14322	0.98945	0.00199	1.06908	0.05657	1.10789	0.06689	1.08916
6.16667	0.55081	0.24245	1.06061	0.05536	1.00613	0.07941	0.98934	0.00349	1.06755	0.0567	1.08019	0.09866	0.96561	0.12433	1.01078	0.13649	1.03013	0.16989	0.97568	0.03817	0.99506	0.0654	1.02066	0.04778	1.02422	0.10537	1.02413	0.0553	1.01848	0.01139	1.07708	0.03751	1.07605	0.10619	1.03255	0.01399	1.0842	0.03043	1.13019	0.03405	1.05148	0.14158	0.98745	0.0019	1.066	0.05508	1.10319	0.06746	1.08437
6.18334	0.54912	0.23803	1.06221	0.05408	1.00724	0.08153	0.98823	0.00449	1.06772	0.05961	1.07982	0.10246	0.96403	0.12207	1.00858	0.13336	1.02578	0.16955	0.97191	0.03892	0.99151	0.06567	1.01904	0.051	1.02437	0.10614	1.02453	0.05842	1.01601	0.01221	1.07329	0.03664	1.07214	0.10523	1.03212	0.00984	1.08662	0.03016	1.12915	0.03882	1.0473	0.14098	0.98459	0.000419983	1.06285	0.05329	1.10122	0.06374	1.08347
6.20001	0.55066	0.237	1.06514	0.05575	1.0081	0.08289	0.98748	0.0054	1.0676	0.06151	1.08041	0.10343	0.96248	0.12412	1.00756	0.13633	1.02604	0.17078	0.97242	0.04054	0.991	0.06882	1.01959	0.0558	1.02637	0.10911	1.02474	0.0607	1.01523	0.01125	1.07378	0.03748	1.07353	0.10486	1.03386	0.00981	1.08814	0.02973	1.13032	0.03895	1.0465	0.14371	0.98247	0.000605497	1.06267	0.05509	1.10376	0.06174	1.08492
6.21667	0.55005	0.2394	1.06379	0.05522	1.00615	0.08421	0.98609	0.0031	1.06796	0.06167	1.08086	0.10348	0.96061	0.12739	1.00628	0.14068	1.02505	0.17481	0.9687	0.04095	0.98813	0.06783	1.01764	0.05623	1.02407	0.10993	1.02435	0.05981	1.01556	0.01113	1.07489	0.03843	1.07275	0.1086	1.03158	0.00798	1.08787	0.03078	1.13147	0.03803	1.04634	0.14658	0.98145	0.00238	1.06368	0.05618	1.10386	0.06423	1.08531
6.23334	0.54754	0.23967	1.05904	0.05481	1.00171	0.08394	0.98333	0.000733881	1.06297	0.05621	1.07634	0.09688	0.95802	0.13125	1.00164	0.14195	1.02272	0.17261	0.96564	0.03775	0.98445	0.06522	1.01426	0.05416	1.01942	0.10938	1.02149	0.0573	1.01507	0.01023	1.0731	0.03569	1.06815	0.10961	1.02658	0.00723	1.08113	0.02782	1.12499	0.03416	1.04347	0.14513	0.97995	0.00296	1.06125	0.05434	1.0995	0.0649	1.08112
6.25001	0.54522	0.24113	1.05721	0.0556	0.99948	0.08357	0.98185	7.68256e-05	1.05883	0.0517	1.07256	0.09147	0.95736	0.13225	1.00006	0.14173	1.02134	0.17202	0.963	0.03544	0.98088	0.064	1.01225	0.05529	1.01781	0.10988	1.01979	0.05618	1.01462	0.00953	1.07226	0.03444	1.06512	0.11135	1.02317	0.00578	1.07623	0.0244	1.1203	0.02998	1.04122	0.14577	0.97809	0.00431	1.05992	0.05378	1.09799	0.06449	1.07901
6.26667	0.54528	0.23848	1.05785	0.05959	0.99761	0.08302	0.97912	0.00158	1.05759	0.05568	1.07372	0.09214	0.95684	0.13401	0.99839	0.14197	1.0188	0.1734	0.96043	0.03697	0.9787	0.06488	1.01245	0.0597	1.0188	0.11337	1.01672	0.05733	1.01294	0.00618	1.07187	0.03288	1.06359	0.1113	1.0213	0.00622	1.07588	0.02711	1.12038	0.0322	1.03903	0.14666	0.97469	0.00363	1.05714	0.05559	1.09887	0.06104	1.07713
6.28334	0.54349	0.23753	1.05412	0.05758	0.99477	0.08363	0.97556	0.0018	1.05258	0.05407	1.06868	0.09024	0.95451	0.13185	0.99675	0.14083	1.01793	0.17104	0.96035	0.03569	0.97791	0.06457	1.00969	0.05662	1.01459	0.11204	1.01365	0.05825	1.00916	0.00605	1.06873	0.03387	1.06183	0.11019	1.01964	0.00714	1.07161	0.02448	1.11595	0.0294	1.03747	0.14526	0.97253	0.00141	1.05398	0.0566	1.09513	0.06274	1.0747
6.30001	0.54104	0.23332	1.05186	0.05939	0.99315	0.08072	0.97452	0.00392	1.04974	0.05377	1.06561	0.09009	0.95198	0.13106	0.99487	0.14108	1.01494	0.17278	0.95726	0.03755	0.97614	0.06448	1.00832	0.05722	1.01432	0.11103	1.01055	0.05743	1.00636	0.00629	1.06634	0.03485	1.06006	0.11019	1.01694	0.00835	1.06825	0.02493	1.11351	0.02835	1.03573	0.14522	0.97037	0.000888909	1.05182	0.05727	1.09377	0.06216	1.07201
6.31667	0.53771	0.23355	1.04871	0.05995	0.99086	0.07874	0.97529	0.00152	1.04829	0.0481	1.06108	0.08849	0.94893	0.13035	0.99166	0.1403	1.01219	0.17113	0.9555	0.03739	0.97506	0.06324	1.0069	0.0555	1.0125	0.10972	1.00993	0.05309	1.00593	0.01051	1.0627	0.0347	1.05717	0.10876	1.01419	0.00948	1.06367	0.02368	1.10879	0.02698	1.03367	0.1426	0.9715	0.00277	1.05122	0.0528	1.0905	0.06126	1.06829
6.33334	0.53431	0.22718	1.04572	0.0608	0.9872	0.07864	0.9729	0.000414401	1.04639	0.04692	1.05784	0.08905	0.94476	0.13089	0.98758	0.14125	1.00833	0.17158	0.95233	0.03906	0.973	0.06322	1.0047	0.05538	1.00951	0.11057	1.00755	0.05117	1.00359	0.01232	1.05911	0.03497	1.0544	0.10765	1.01136	0.01055	1.06045	0.02439	1.10566	0.02738	1.03088	0.14154	0.96992	0.00356	1.04899	0.05115	1.08758	0.06037	1.06472
6.35001	0.53562	0.22496	1.04025	0.05524	0.98518	0.07922	0.96927	0.00112	1.0432	0.04934	1.05798	0.08669	0.94453	0.13389	0.98586	0.14226	1.00649	0.17271	0.94963	0.03914	0.97133	0.06171	0.99987	0.04945	1.00359	0.10565	1.0044	0.05335	1.00204	0.00758	1.05955	0.03292	1.05256	0.10877	1.00921	0.00971	1.0589	0.02449	1.10439	0.027	1.03005	0.14122	0.96726	0.000673382	1.04604	0.0539	1.08254	0.06601	1.06341
6.36667	0.53897	0.23183	1.03653	0.05345	0.98263	0.07922	0.96785	0.000621301	1.0436	0.05019	1.05527	0.09198	0.94111	0.1292	0.98544	0.14182	1.0046	0.17429	0.94659	0.03927	0.96865	0.06118	0.99628	0.04777	0.99983	0.10393	1.00303	0.05169	0.99872	0.012	1.05583	0.03715	1.05071	0.11032	1.00646	0.00927	1.05813	0.02699	1.10454	0.02825	1.02851	0.14232	0.96596	0.00224	1.04557	0.05353	1.07977	0.06886	1.06177
6.38334	0.5371	0.23567	1.03269	0.05259	0.97956	0.07882	0.96633	0.00259	1.04151	0.04743	1.05132	0.09165	0.93887	0.12689	0.98499	0.14207	1.00426	0.17438	0.94537	0.03813	0.96644	0.06132	0.99295	0.04645	0.99622	0.10276	1.00128	0.0494	0.99679	0.01453	1.05376	0.03969	1.04955	0.11155	1.00378	0.01006	1.05443	0.02652	1.1023	0.02547	1.02721	0.14376	0.96469	0.00385	1.04536	0.05343	1.07749	0.07168	1.05995
6.40001	0.53552	0.23412	1.03064	0.05141	0.97872	0.0782	0.96402	9.09045e-05	1.03657	0.04663	1.04656	0.09029	0.93528	0.12637	0.98316	0.14424	1.00517	0.17267	0.94602	0.03594	0.96561	0.06118	0.99119	0.04503	0.99458	0.101	0.99855	0.05147	0.99271	0.01413	1.05164	0.04228	1.04896	0.11196	1.00271	0.01027	1.05105	0.02353	1.09928	0.02162	1.0267	0.14406	0.96221	0.00141	1.04303	0.05632	1.07596	0.07342	1.05917
6.41667	0.53456	0.23239	1.02927	0.04961	0.97794	0.07917	0.96239	0.00022223	1.03668	0.04932	1.04718	0.09238	0.93424	0.12659	0.98103	0.14299	1.00204	0.17266	0.94301	0.03629	0.96358	0.05999	0.9893	0.04411	0.99252	0.10017	0.99764	0.05261	0.99138	0.01347	1.04969	0.04078	1.04601	0.1117	1.00122	0.00831	1.05201	0.02502	1.09883	0.02523	1.02453	0.14269	0.96073	0.00108	1.04063	0.05546	1.07312	0.073	1.05761
6.43334	0.53683	0.23177	1.0262	0.05072	0.97452	0.07835	0.95895	0.00089624	1.03337	0.05041	1.04402	0.09312	0.93075	0.12608	0.97841	0.1439	0.99868	0.17451	0.93976	0.03857	0.96293	0.0585	0.98842	0.04227	0.98996	0.10056	0.99368	0.05254	0.9875	0.01319	1.04679	0.0421	1.04416	0.11141	0.99844	0.00982	1.04874	0.02606	1.09652	0.02476	1.02371	0.14095	0.95898	0.00199	1.03761	0.05695	1.071	0.0731	1.05462
6.45001	0.53618	0.23078	1.02433	0.05041	0.97219	0.07921	0.95751	0.00141	1.03069	0.04634	1.04076	0.08956	0.92911	0.12729	0.97737	0.1461	0.99696	0.1777	0.9359	0.03897	0.95986	0.05758	0.98616	0.04263	0.98745	0.10117	0.99292	0.05119	0.98723	0.01386	1.04666	0.04302	1.04265	0.11431	0.99575	0.00837	1.0451	0.02335	1.09388	0.02029	1.02276	0.14304	0.95782	7.04877e-05	1.03797	0.05717	1.07027	0.07489	1.05402
6.46667	0.53464	0.23535	1.02263	0.05259	0.96932	0.07849	0.95592	0.00263	1.02936	0.04554	1.03822	0.09036	0.92581	0.12739	0.97472	0.14731	0.9957	0.17685	0.93407	0.03736	0.95748	0.05659	0.98521	0.04376	0.98619	0.10271	0.99086	0.04932	0.9853	0.01552	1.04416	0.04403	1.04023	0.11509	0.99259	0.00848	1.04246	0.0244	1.09199	0.02016	1.02099	0.14291	0.95658	0.000651674	1.03669	0.05644	1.06926	0.07368	1.05143
6.48334	0.5337	0.23731	1.02084	0.05198	0.96745	0.07913	0.95685	0.00738	1.03076	0.0412	1.03633	0.09059	0.92464	0.12602	0.9743	0.14701	0.99468	0.17735	0.93283	0.03763	0.95685	0.05594	0.98405	0.04239	0.98392	0.10279	0.9923	0.04529	0.98651	0.02012	1.04277	0.04509	1.03937	0.11536	0.99136	0.00867	1.04093	0.02422	1.09081	0.01938	1.02057	0.14257	0.95863	0.00381	1.03861	0.05283	1.06786	0.07472	1.05041
6.50001	0.5321	0.23929	1.0171	0.05166	0.96451	0.07812	0.95348	0.00589	1.02775	0.04345	1.03519	0.09011	0.92329	0.12675	0.97294	0.14784	0.99443	0.17658	0.9328	0.03714	0.95617	0.05635	0.98165	0.0404	0.98083	0.10156	0.98826	0.04582	0.9838	0.01744	1.04197	0.04514	1.03879	0.11506	0.98941	0.01089	1.03838	0.0258	1.08968	0.01888	1.01968	0.14269	0.95592	0.0014	1.03592	0.05554	1.06556	0.07685	1.04819
6.51667	0.53303	0.23648	1.01359	0.05001	0.96138	0.07911	0.94951	0.00594	1.02457	0.04474	1.0334	0.08933	0.92203	0.12671	0.97328	0.15014	0.99564	0.17774	0.93276	0.03651	0.95512	0.05711	0.97858	0.03841	0.97658	0.10097	0.98508	0.04688	0.98114	0.01542	1.04231	0.04743	1.03957	0.11685	0.98798	0.01218	1.03604	0.02593	1.08948	0.01583	1.01991	0.14526	0.95312	0.00021122	1.03485	0.05983	1.06434	0.08146	1.04795
6.53334	0.53202	0.22997	1.01192	0.04891	0.95928	0.08076	0.94834	0.0091	1.02613	0.0454	1.03643	0.08801	0.92186	0.13279	0.97191	0.15479	0.99681	0.17892	0.93233	0.03543	0.95354	0.05761	0.9764	0.03817	0.97372	0.10154	0.98514	0.04548	0.98367	0.01339	1.04532	0.04587	1.03997	0.1191	0.98691	0.01194	1.03659	0.02802	1.0915	0.01597	1.01994	0.14804	0.95264	0.00196	1.03636	0.0604	1.06416	0.08453	1.04844
6.55001	0.53207	0.22524	1.01155	0.04964	0.9583	0.08086	0.94761	0.00963	1.02597	0.04567	1.03463	0.0906	0.9186	0.13204	0.97284	0.16011	0.99863	0.18324	0.93077	0.03503	0.95246	0.05643	0.97635	0.03844	0.97327	0.10239	0.98451	0.04507	0.98167	0.01571	1.04578	0.05185	1.04149	0.12385	0.98552	0.01121	1.03614	0.02868	1.09386	0.01267	1.02226	0.15167	0.95234	0.0019	1.03852	0.06397	1.06667	0.08789	1.05033
6.56667	0.52751	0.22374	1.0108	0.04946	0.9574	0.08121	0.94442	0.00681	1.02277	0.0488	1.03217	0.09262	0.91602	0.12997	0.96808	0.15503	0.99444	0.17689	0.9298	0.03323	0.9494	0.05745	0.97396	0.04064	0.97226	0.10259	0.98159	0.04828	0.97703	0.01463	1.03959	0.04881	1.03602	0.11929	0.98404	0.01	1.03532	0.02844	1.08917	0.01784	1.01601	0.1482	0.94778	0.00101	1.03165	0.0619	1.06191	0.08233	1.04583
6.58334	0.53094	0.21905	1.00922	0.04655	0.95625	0.08354	0.9427	0.0085	1.02504	0.05277	1.03484	0.09632	0.91573	0.13045	0.96375	0.14984	0.98958	0.172	0.92827	0.03311	0.94702	0.05844	0.97061	0.04043	0.96905	0.10199	0.98158	0.049	0.97678	0.01422	1.03563	0.04314	1.03106	0.11455	0.98343	0.00847	1.03811	0.03168	1.08782	0.02724	1.01031	0.1445	0.94591	0.00292	1.02739	0.05663	1.056	0.07893	1.04209
6.60001	0.52408	0.22348	1.00813	0.04603	0.9547	0.08467	0.94189	0.01083	1.02425	0.05041	1.03305	0.09523	0.91277	0.13313	0.95873	0.14988	0.98541	0.17057	0.92585	0.03435	0.94473	0.05942	0.96836	0.04164	0.96714	0.10262	0.98163	0.04787	0.97671	0.01556	1.03261	0.04037	1.02769	0.11197	0.98228	0.00785	1.03651	0.03047	1.08404	0.02895	1.00622	0.14295	0.94478	0.00571	1.02533	0.05249	1.05271	0.07625	1.03923
6.61667	0.5235	0.22399	1.0076	0.04533	0.95298	0.08705	0.93906	0.01187	1.02355	0.05251	1.03229	0.09746	0.90899	0.13504	0.95516	0.1524	0.98393	0.17005	0.9241	0.03353	0.94196	0.05992	0.96624	0.04324	0.96492	0.10431	0.98056	0.04932	0.97446	0.01566	1.03051	0.04083	1.02561	0.11231	0.98104	0.00616	1.03688	0.03106	1.08356	0.03079	1.00372	0.14386	0.9421	0.00654	1.02336	0.05278	1.05129	0.07563	1.03832
6.63334	0.52433	0.22037	1.00456	0.04311	0.95064	0.0882	0.93662	0.01308	1.02163	0.05213	1.02988	0.09766	0.90737	0.13356	0.95433	0.15207	0.98291	0.16992	0.92206	0.032	0.93958	0.05872	0.96323	0.04124	0.96104	0.10328	0.979	0.04936	0.97235	0.0163	1.02865	0.04196	1.0235	0.11372	0.97869	0.00492	1.03502	0.03059	1.08189	0.02993	1.0024	0.14416	0.94051	0.00654	1.022	0.05319	1.04852	0.07798	1.03702
6.65001	0.52407	0.22096	1.00274	0.0412	0.94955	0.08906	0.93528	0.01367	1.01954	0.05054	1.02729	0.09661	0.9048	0.13448	0.95326	0.1553	0.98229	0.17259	0.91965	0.0323	0.93743	0.05851	0.96068	0.04056	0.95861	0.10224	0.9783	0.04968	0.97095	0.01693	1.0283	0.04417	1.02303	0.11617	0.97731	0.00362	1.03318	0.02867	1.08082	0.0267	1.00203	0.14646	0.93901	0.00736	1.02212	0.05473	1.04763	0.08102	1.03739
6.66667	0.5219	0.2232	0.99985	0.04067	0.94724	0.08861	0.93375	0.01443	1.01834	0.0503	1.02738	0.09446	0.90505	0.1365	0.95148	0.15452	0.97925	0.17344	0.91653	0.03325	0.93486	0.05856	0.95775	0.04026	0.95599	0.10133	0.97649	0.04852	0.97124	0.01506	1.02797	0.04134	1.02059	0.11618	0.97478	0.00361	1.03118	0.02955	1.07894	0.02734	0.99951	0.1466	0.93715	0.00858	1.02044	0.05381	1.04485	0.08153	1.03491
6.68334	0.52088	0.22317	0.99672	0.03886	0.9454	0.0885	0.9318	0.01429	1.01644	0.05064	1.0239	0.09695	0.90265	0.13216	0.94982	0.15117	0.97581	0.1724	0.91448	0.03434	0.93448	0.05722	0.95594	0.03686	0.95291	0.09947	0.97451	0.0486	0.96755	0.01726	1.02324	0.04235	1.01786	0.11412	0.97319	0.00398	1.02939	0.02975	1.07607	0.02897	0.9977	0.14323	0.93643	0.00671	1.01736	0.05248	1.04064	0.08156	1.03193
6.70001	0.51862	0.22469	0.9941	0.03884	0.94305	0.08799	0.93096	0.01604	1.01713	0.05102	1.02299	0.09964	0.89994	0.13186	0.94915	0.15392	0.97501	0.17541	0.91098	0.03371	0.93115	0.05613	0.95335	0.03696	0.9506	0.09902	0.97335	0.0464	0.96636	0.01954	1.02242	0.04532	1.01656	0.11785	0.96983	0.00293	1.02851	0.03234	1.0772	0.02877	0.99708	0.14599	0.93529	0.00888	1.01821	0.05308	1.04004	0.08428	1.03121
6.71667	0.52215	0.21818	0.99226	0.03475	0.94286	0.08981	0.93044	0.01749	1.01604	0.04874	1.02077	0.09881	0.89745	0.13295	0.94711	0.15585	0.97379	0.17613	0.90892	0.03334	0.92928	0.05537	0.95038	0.03473	0.94749	0.09672	0.97415	0.04682	0.96579	0.02107	1.02122	0.04605	1.01505	0.11898	0.96915	0.000472135	1.02771	0.02965	1.07546	0.02726	0.99606	0.14643	0.93485	0.01022	1.01813	0.05224	1.03742	0.087	1.03143
6.73334	0.5186	0.22084	0.98971	0.03149	0.94151	0.09135	0.92628	0.01521	1.01102	0.05014	1.01657	0.09884	0.89416	0.13138	0.9453	0.15649	0.97235	0.17619	0.90705	0.03289	0.92861	0.05309	0.94855	0.03074	0.94385	0.09501	0.97114	0.05071	0.96068	0.01981	1.01835	0.0482	1.01325	0.11954	0.96789	0.000960159	1.02557	0.027	1.07268	0.02525	0.99583	0.14476	0.93246	0.00544	1.01445	0.05553	1.03438	0.08929	1.03062
6.75001	0.52014	0.21633	0.98757	0.0291	0.94006	0.09275	0.92456	0.01637	1.01029	0.05044	1.01425	0.10136	0.89094	0.12989	0.94245	0.15566	0.96995	0.17453	0.90561	0.03266	0.92783	0.05186	0.94676	0.02808	0.94072	0.09403	0.97046	0.05102	0.95816	0.02204	1.01451	0.04879	1.01067	0.11814	0.96684	0.00182	1.02508	0.02696	1.0707	0.02729	0.99409	0.14218	0.93205	0.00474	1.01227	0.05377	1.03077	0.08936	1.02868
6.76667	0.51819	0.21771	0.98696	0.02616	0.93977	0.09532	0.92271	0.01688	1.00729	0.04837	1.0114	0.09882	0.89032	0.12921	0.9393	0.1514	0.96545	0.17184	0.90362	0.03367	0.92617	0.05232	0.94444	0.02772	0.93832	0.09363	0.97048	0.05315	0.95687	0.0217	1.01089	0.04522	1.00682	0.11452	0.9669	0.00381	1.02361	0.02272	1.06529	0.02835	0.98989	0.13905	0.93028	0.00516	1.00843	0.05051	1.02627	0.08666	1.02637
6.78334	0.51672	0.21482	0.98501	0.02614	0.93746	0.09573	0.92048	0.01755	1.00589	0.04897	1.00918	0.10054	0.88771	0.12784	0.94057	0.15562	0.96663	0.17641	0.90189	0.03424	0.92533	0.05156	0.94333	0.0266	0.93604	0.09406	0.9686	0.05296	0.95424	0.02284	1.01123	0.05075	1.00837	0.11857	0.96524	0.0034	1.02212	0.02346	1.06691	0.02463	0.99195	0.14239	0.92924	0.00414	1.00963	0.0548	1.02753	0.09112	1.02748
6.80001	0.51498	0.21686	0.98563	0.02476	0.93736	0.09822	0.92005	0.01969	1.00726	0.04933	1.00817	0.10436	0.88562	0.12533	0.94025	0.15562	0.96567	0.17729	0.90026	0.03427	0.92387	0.05126	0.94252	0.02729	0.93493	0.09514	0.96997	0.05338	0.95294	0.02626	1.00914	0.05324	1.0074	0.11947	0.96521	0.00572	1.02377	0.02343	1.06759	0.02606	0.99115	0.14304	0.92913	0.00583	1.01003	0.05378	1.0272	0.09112	1.02815
6.81667	0.5129	0.21508	0.98657	0.02118	0.93828	0.10203	0.91861	0.02029	1.00391	0.04609	1.00458	0.10116	0.8837	0.12608	0.93901	0.15747	0.96445	0.17913	0.89776	0.03444	0.92182	0.05067	0.9409	0.0274	0.93325	0.09527	0.97127	0.05665	0.95175	0.02644	1.00848	0.05427	1.00625	0.1212	0.96571	0.00993	1.02276	0.0169	1.06469	0.02185	0.99037	0.14425	0.92778	0.00631	1.00954	0.05458	1.02647	0.09226	1.02999
6.83334	0.51219	0.21471	0.98286	0.02374	0.93428	0.09957	0.91632	0.02036	1.00088	0.0451	0.99899	0.10357	0.87905	0.12189	0.9367	0.1567	0.96319	0.17672	0.89706	0.0328	0.91923	0.0516	0.93831	0.02851	0.93117	0.09552	0.96728	0.05417	0.94694	0.02996	1.00327	0.05763	1.00384	0.12042	0.96198	0.00739	1.01802	0.01832	1.06132	0.02111	0.98726	0.14446	0.92496	0.00712	1.00695	0.05421	1.02408	0.09145	1.0257
6.85001	0.50999	0.21475	0.97906	0.02409	0.93117	0.09802	0.91608	0.02302	1.00104	0.04291	0.99809	0.1028	0.87878	0.12176	0.93657	0.15678	0.96163	0.17882	0.89431	0.0334	0.91743	0.05072	0.93599	0.02696	0.92838	0.09443	0.96599	0.05003	0.94761	0.03141	1.00305	0.05783	1.00264	0.12201	0.95874	0.00623	1.01522	0.02032	1.06056	0.02014	0.98663	0.14523	0.92517	0.00914	1.00777	0.05295	1.02233	0.09381	1.02355
6.86667	0.50793	0.21539	0.97714	0.02303	0.92927	0.09897	0.91473	0.02489	0.99947	0.04074	0.99653	0.10046	0.87807	0.12292	0.93508	0.15693	0.95952	0.17976	0.89185	0.03402	0.91595	0.04985	0.93426	0.02579	0.92577	0.09436	0.96536	0.04919	0.94765	0.03132	1.00241	0.05678	1.00091	0.12241	0.95711	0.00689	1.01307	0.01899	1.05825	0.01884	0.98548	0.14483	0.9247	0.00976	1.00706	0.052	1.02033	0.0946	1.02224
6.88334	0.51091	0.21714	0.97427	0.02369	0.92675	0.09763	0.91201	0.02337	0.99814	0.04443	0.99556	0.1037	0.87498	0.12247	0.93201	0.15668	0.95654	0.17921	0.88953	0.03457	0.91426	0.04941	0.93239	0.02518	0.92378	0.09378	0.96174	0.04941	0.94404	0.03084	0.99909	0.0569	0.99826	0.12139	0.95443	0.00594	1.01197	0.02235	1.05729	0.02207	0.9831	0.14342	0.92209	0.0081	1.00347	0.0525	1.01749	0.09385	1.01889
6.90001	0.50964	0.21649	0.97131	0.02264	0.92425	0.09792	0.90797	0.02166	0.99334	0.04538	0.99187	0.10288	0.87281	0.12095	0.92945	0.15466	0.9537	0.17737	0.88785	0.03445	0.91269	0.04903	0.92994	0.02362	0.92058	0.09308	0.95797	0.05149	0.93976	0.02918	0.99549	0.05638	0.99531	0.11971	0.95241	0.00567	1.00876	0.02106	1.05316	0.02185	0.98037	0.14141	0.91879	0.00535	0.99875	0.05355	1.01364	0.09343	1.01575
6.91667	0.50847	0.21868	0.96946	0.0223	0.92265	0.0978	0.90616	0.02133	0.99425	0.04967	0.99267	0.10751	0.87123	0.11954	0.92622	0.15095	0.94991	0.17413	0.88599	0.03403	0.91078	0.04857	0.92811	0.02337	0.91878	0.09267	0.95611	0.05174	0.93746	0.02943	0.99128	0.05406	0.99119	0.11692	0.95048	0.00611	1.00988	0.02503	1.05228	0.02888	0.97653	0.13823	0.91694	0.00508	0.99476	0.05092	1.0096	0.09054	1.01199
6.93334	0.50933	0.21275	0.96543	0.02367	0.91958	0.09479	0.90609	0.02263	0.99371	0.04766	0.98967	0.1089	0.86875	0.11716	0.92452	0.14972	0.94767	0.17353	0.88428	0.03428	0.91008	0.0473	0.92675	0.02115	0.91678	0.09117	0.95393	0.04746	0.93591	0.03287	0.98793	0.05519	0.98908	0.11613	0.94717	0.00371	1.0063	0.02733	1.04998	0.02926	0.9753	0.1362	0.91747	0.00553	0.99393	0.04848	1.00679	0.09074	1.0081
6.95001	0.50867	0.21034	0.9636	0.0226	0.91867	0.09451	0.90544	0.02276	0.99068	0.0442	0.98653	0.10528	0.86774	0.11774	0.9237	0.15066	0.94608	0.17554	0.88143	0.03469	0.90913	0.04489	0.9259	0.01884	0.91513	0.08985	0.95309	0.04707	0.93532	0.03286	0.98755	0.0555	0.98772	0.11781	0.94531	0.00483	1.00301	0.02425	1.04704	0.02533	0.97559	0.13555	0.91758	0.00457	0.99355	0.04878	1.00547	0.09237	1.00747
6.96667	0.50808	0.21336	0.96132	0.02388	0.91653	0.09284	0.90378	0.02182	0.98884	0.045	0.9832	0.10812	0.86362	0.1157	0.92071	0.15036	0.9433	0.17477	0.8798	0.03569	0.90767	0.04559	0.92422	0.01935	0.91396	0.08955	0.95027	0.04636	0.93145	0.03493	0.98318	0.05717	0.9856	0.11611	0.94323	0.00325	1.00072	0.02569	1.04478	0.02665	0.97295	0.13458	0.91541	0.00438	0.99075	0.04823	1.00314	0.09095	1.00421
6.98334	0.50865	0.21291	0.95956	0.02347	0.91532	0.09239	0.90186	0.02042	0.98743	0.04732	0.98184	0.11039	0.86192	0.11373	0.91916	0.14862	0.94138	0.17339	0.87921	0.03625	0.90554	0.04833	0.92113	0.02095	0.9125	0.08875	0.94805	0.04734	0.92845	0.03489	0.98025	0.05738	0.98406	0.1142	0.9424	0.00235	1.00007	0.02694	1.04351	0.02879	0.96946	0.13542	0.91183	0.00531	0.98784	0.04841	1.00072	0.09029	1.00206
7.00001	0.51029	0.21495	0.95749	0.02165	0.91433	0.09265	0.90163	0.02183	0.9893	0.04883	0.98341	0.11247	0.85987	0.11679	0.91471	0.14854	0.93887	0.17033	0.87937	0.03699	0.90411	0.05134	0.91767	0.02129	0.91023	0.0872	0.94803	0.04622	0.9289	0.03538	0.97806	0.05414	0.98205	0.11041	0.94236	0.0013	1.00113	0.02959	1.04279	0.03413	0.96533	0.13463	0.91036	0.00848	0.98599	0.04467	0.99677	0.08927	0.9994
7.01667	0.50554	0.21703	0.95623	0.02008	0.91454	0.09213	0.90141	0.02067	0.98917	0.05017	0.98206	0.11558	0.85788	0.11434	0.91299	0.14649	0.93676	0.16865	0.87818	0.03667	0.90214	0.05205	0.91525	0.0215	0.90934	0.08512	0.94743	0.04684	0.92658	0.03713	0.97463	0.05452	0.9797	0.10908	0.94155	0.00224	1.00146	0.03027	1.04163	0.03697	0.96245	0.13405	0.90855	0.00956	0.98387	0.0432	0.99398	0.08854	0.99775
7.03334	0.50367	0.21426	0.95583	0.01762	0.91429	0.09444	0.90243	0.02489	0.99211	0.04843	0.98255	0.11741	0.85663	0.11493	0.91161	0.14698	0.93536	0.16911	0.87654	0.03689	0.90008	0.05279	0.91288	0.02195	0.90733	0.08494	0.95013	0.045	0.92826	0.04065	0.9737	0.05438	0.97842	0.10936	0.94145	0.00427	1.00301	0.0305	1.04201	0.03897	0.96061	0.13512	0.90921	0.0143	0.98544	0.03952	0.99242	0.08923	0.99792
7.05001	0.5033	0.21609	0.95254	0.01772	0.91135	0.09366	0.89917	0.02381	0.9913	0.05322	0.98268	0.12101	0.85369	0.11552	0.90815	0.14704	0.93238	0.16831	0.8743	0.03729	0.89769	0.05329	0.9099	0.02178	0.90452	0.08435	0.94637	0.04536	0.92496	0.03939	0.97074	0.05375	0.97567	0.10823	0.93875	0.00333	1.00255	0.03479	1.04165	0.04328	0.95746	0.13455	0.90577	0.01348	0.98164	0.04007	0.98909	0.08891	0.99447
7.06667	0.50194	0.21604	0.95099	0.01657	0.91007	0.09438	0.89841	0.02538	0.98946	0.05008	0.97904	0.12018	0.85069	0.11528	0.90633	0.14864	0.9319	0.16799	0.8737	0.0368	0.89645	0.05366	0.90799	0.02128	0.90245	0.08394	0.94616	0.04457	0.92363	0.0418	0.96882	0.0555	0.97484	0.1084	0.93789	0.0035	1.00013	0.03247	1.03919	0.04077	0.95635	0.13511	0.90516	0.01483	0.98148	0.03933	0.9876	0.09001	0.99374
7.08334	0.50384	0.21546	0.94911	0.01552	0.90815	0.09543	0.89524	0.02483	0.98374	0.04724	0.9739	0.11611	0.85083	0.11174	0.90664	0.14518	0.92991	0.16766	0.87252	0.03773	0.89545	0.05431	0.90597	0.02059	0.89981	0.08397	0.94379	0.04624	0.92064	0.04079	0.96657	0.05566	0.97347	0.1072	0.93705	0.00308	0.99568	0.02785	1.03409	0.03659	0.95451	0.13458	0.90262	0.0134	0.97857	0.04044	0.98524	0.09022	0.99208
7.10001	0.5015	0.2155	0.94804	0.01362	0.90726	0.09709	0.89291	0.02456	0.98062	0.04654	0.97108	0.11478	0.84904	0.11151	0.90316	0.14267	0.92623	0.16514	0.87029	0.03738	0.89302	0.05411	0.90363	0.02064	0.89758	0.08373	0.94268	0.04823	0.91839	0.04026	0.96298	0.05334	0.9695	0.10508	0.9359	0.0051	0.99402	0.02509	1.02958	0.03763	0.95063	0.13234	0.90017	0.0133	0.97463	0.03859	0.98135	0.08799	0.98961
7.11667	0.49547	0.21659	0.94654	0.01171	0.90606	0.09857	0.89132	0.02565	0.97872	0.04505	0.9691	0.11325	0.84708	0.11295	0.90023	0.1429	0.92471	0.16323	0.86953	0.03656	0.89134	0.05451	0.90124	0.02014	0.89502	0.0833	0.94219	0.04869	0.91752	0.0403	0.96114	0.05205	0.96739	0.10399	0.93512	0.00598	0.99247	0.02312	1.02666	0.03741	0.94821	0.13169	0.89874	0.01417	0.97282	0.03723	0.97854	0.0879	0.98815
7.13334	0.49315	0.21753	0.9435	0.01188	0.90319	0.09799	0.88915	0.0262	0.97652	0.04458	0.96684	0.11273	0.84536	0.11259	0.8988	0.14303	0.92308	0.16356	0.86739	0.03627	0.8894	0.05382	0.89908	0.01923	0.89234	0.08298	0.93966	0.04764	0.91564	0.04032	0.95948	0.0525	0.96553	0.10466	0.93233	0.00546	0.98957	0.02365	1.02467	0.03649	0.94678	0.13174	0.89709	0.01398	0.97123	0.03761	0.97644	0.08889	0.98584
7.15001	0.49346	0.21859	0.9411	0.01175	0.903	0.09485	0.89034	0.02489	0.97587	0.04327	0.96541	0.11245	0.84362	0.11323	0.89721	0.14402	0.92124	0.16486	0.86519	0.03722	0.88754	0.05419	0.89679	0.01911	0.89211	0.07979	0.93859	0.04574	0.91516	0.04139	0.9584	0.05278	0.9643	0.10509	0.93037	0.00496	0.98758	0.02424	1.02341	0.03596	0.94525	0.13259	0.89612	0.01573	0.97092	0.03678	0.97479	0.08993	0.98419
7.16667	0.49104	0.21782	0.94132	0.01402	0.9018	0.09452	0.89261	0.02954	0.97527	0.03424	0.9606	0.10899	0.84126	0.11309	0.89618	0.1459	0.921	0.16564	0.86465	0.03762	0.88665	0.05508	0.89688	0.02145	0.89253	0.08176	0.94064	0.04081	0.91687	0.04715	0.95732	0.05473	0.96433	0.10549	0.92955	0.00416	0.98337	0.02033	1.01992	0.0306	0.94465	0.13388	0.8981	0.02077	0.97396	0.03291	0.97582	0.08891	0.98362
7.18334	0.4926	0.21579	0.94019	0.0152	0.89991	0.09431	0.8904	0.02897	0.97156	0.03285	0.95754	0.10643	0.83972	0.11342	0.89239	0.14315	0.91691	0.16299	0.86219	0.03741	0.88424	0.05464	0.89564	0.0228	0.89152	0.08278	0.93832	0.04121	0.91488	0.04611	0.95381	0.0516	0.96004	0.10312	0.92721	0.0047	0.98001	0.01846	1.01461	0.0312	0.94061	0.13115	0.8957	0.02047	0.96974	0.03078	0.97269	0.08489	0.97974
7.20001	0.49026	0.21498	0.93827	0.01371	0.89843	0.09511	0.88757	0.028	0.9712	0.0375	0.95808	0.10995	0.83789	0.11313	0.88897	0.14071	0.91398	0.15958	0.86053	0.03585	0.8822	0.05349	0.89357	0.02168	0.88901	0.08212	0.93611	0.04304	0.91209	0.0449	0.95023	0.04941	0.95599	0.10128	0.92534	0.00611	0.98102	0.02117	1.01356	0.03699	0.93732	0.12824	0.89331	0.0189	0.96535	0.02973	0.96859	0.08314	0.97671
7.21667	0.49151	0.21333	0.93693	0.01483	0.89713	0.09382	0.88714	0.02795	0.96992	0.03638	0.95664	0.10896	0.83729	0.1129	0.88873	0.14101	0.91257	0.16153	0.85841	0.03695	0.88053	0.05387	0.89231	0.02274	0.88854	0.08201	0.93477	0.0418	0.91147	0.04508	0.94984	0.04993	0.95531	0.10221	0.92357	0.00559	0.97888	0.02127	1.01247	0.03548	0.93634	0.12959	0.89207	0.01999	0.96509	0.03006	0.96832	0.08348	0.97559
7.23334	0.49134	0.21356	0.93564	0.01558	0.8948	0.09443	0.88581	0.03016	0.96802	0.03334	0.95316	0.10793	0.83438	0.11295	0.88765	0.14383	0.91323	0.16194	0.85851	0.03655	0.87968	0.05482	0.89115	0.02335	0.88678	0.08343	0.93394	0.0403	0.91022	0.0472	0.94886	0.0526	0.95569	0.10301	0.92257	0.00443	0.9759	0.01975	1.01081	0.03185	0.93605	0.13135	0.89139	0.02128	0.96566	0.03053	0.96842	0.08467	0.9751
7.25001	0.49272	0.21106	0.93368	0.01522	0.89407	0.09295	0.88641	0.03052	0.96663	0.03013	0.95066	0.1061	0.83266	0.11361	0.88622	0.14503	0.91207	0.16273	0.85647	0.03619	0.87779	0.05411	0.88936	0.02286	0.88583	0.08163	0.93347	0.03844	0.91006	0.04868	0.94794	0.05308	0.95424	0.10421	0.92052	0.00491	0.97319	0.01843	1.00862	0.02956	0.93505	0.1319	0.89109	0.02291	0.96582	0.0295	0.96706	0.08575	0.97392
7.26667	0.49296	0.21242	0.93233	0.01518	0.89371	0.09152	0.88655	0.02977	0.96521	0.0287	0.94891	0.10501	0.83168	0.11355	0.88341	0.14244	0.90735	0.16258	0.85325	0.03844	0.87698	0.05286	0.88874	0.02188	0.88547	0.0802	0.93259	0.03775	0.90936	0.04908	0.94512	0.05053	0.95102	0.10194	0.91901	0.00517	0.97129	0.01768	1.00504	0.03106	0.93267	0.12844	0.89093	0.02257	0.9633	0.02651	0.96399	0.08327	0.97092
7.28334	0.48898	0.20953	0.93137	0.01581	0.89196	0.09193	0.88485	0.03037	0.96365	0.02837	0.9473	0.10464	0.83083	0.11276	0.88219	0.14113	0.90496	0.16281	0.85126	0.03938	0.87597	0.05234	0.88816	0.02201	0.8842	0.08128	0.93123	0.03761	0.90803	0.0491	0.94335	0.05	0.94924	0.1013	0.91762	0.00515	0.96967	0.01745	1.00303	0.03125	0.93123	0.12732	0.88996	0.02215	0.96157	0.02593	0.96263	0.08204	0.96912
7.30001	0.49076	0.20536	0.92865	0.0168	0.88966	0.09015	0.88189	0.02775	0.96187	0.03294	0.94601	0.10859	0.82777	0.11107	0.88156	0.14298	0.9045	0.16446	0.85135	0.04192	0.87522	0.05617	0.8854	0.02317	0.88266	0.0806	0.92704	0.03849	0.90348	0.04844	0.94157	0.05348	0.95053	0.10046	0.91689	0.00134	0.96861	0.02099	1.00412	0.03184	0.92986	0.13026	0.88576	0.02129	0.9594	0.02995	0.96201	0.08391	0.96767
7.31667	0.49248	0.20499	0.92574	0.01566	0.88774	0.08979	0.88061	0.02838	0.95818	0.02895	0.94026	0.10717	0.82515	0.10779	0.8801	0.14137	0.90395	0.16141	0.85207	0.04056	0.87321	0.05867	0.88165	0.02343	0.87997	0.07915	0.92553	0.03754	0.90068	0.05118	0.93781	0.05513	0.94906	0.09873	0.91571	3.8218e-05	0.96427	0.01794	0.99943	0.02888	0.92661	0.13103	0.88337	0.02349	0.95767	0.02873	0.95887	0.08452	0.96528
7.33334	0.49271	0.20356	0.92487	0.01711	0.887	0.08804	0.88045	0.02743	0.95629	0.02749	0.9377	0.10649	0.82376	0.10668	0.8811	0.14369	0.90595	0.16247	0.85134	0.03769	0.87158	0.05691	0.88152	0.02382	0.8803	0.07891	0.92413	0.03672	0.89921	0.05205	0.93804	0.05853	0.94905	0.10262	0.91332	0.000722542	0.96182	0.01727	0.99923	0.02485	0.92779	0.13325	0.88275	0.02319	0.95855	0.03121	0.96032	0.08636	0.96561
7.35001	0.493	0.20336	0.92325	0.01662	0.88564	0.08809	0.87998	0.02881	0.95423	0.02383	0.93431	0.10448	0.82214	0.10606	0.88191	0.14656	0.90708	0.16504	0.84984	0.03658	0.86947	0.05655	0.87961	0.02386	0.87863	0.0785	0.92372	0.03543	0.89849	0.05382	0.93843	0.06198	0.94939	0.10631	0.9115	0.0015	0.95884	0.01492	0.99823	0.01942	0.92833	0.13665	0.88204	0.02492	0.96024	0.03283	0.96085	0.08978	0.96636
7.36667	0.49111	0.20538	0.92069	0.0185	0.88296	0.08616	0.8788	0.02909	0.95346	0.0242	0.9337	0.10459	0.82302	0.10381	0.88067	0.14117	0.90397	0.16202	0.84937	0.03735	0.87098	0.05452	0.88056	0.02086	0.87735	0.07856	0.92121	0.03326	0.89763	0.05357	0.93556	0.05893	0.94681	0.10255	0.9096	0.00131	0.95657	0.01743	0.99544	0.02262	0.92719	0.13085	0.88308	0.02205	0.9572	0.03	0.95764	0.0869	0.96182
7.38334	0.48857	0.20682	0.91816	0.01813	0.88139	0.08504	0.87665	0.02719	0.953	0.02868	0.93398	0.10816	0.82004	0.10469	0.87621	0.14016	0.90015	0.15983	0.84828	0.03915	0.87066	0.05523	0.87879	0.01957	0.87557	0.07713	0.91828	0.03405	0.89469	0.0526	0.93181	0.05693	0.9442	0.09862	0.90855	0.00305	0.95673	0.02101	0.99426	0.02827	0.92408	0.12763	0.88091	0.02019	0.95281	0.02891	0.95361	0.085	0.95805
7.40001	0.48859	0.20985	0.91729	0.02031	0.88058	0.08263	0.87566	0.02447	0.94885	0.02711	0.93018	0.10581	0.81872	0.10342	0.87366	0.13719	0.89585	0.15908	0.84535	0.04058	0.8684	0.05562	0.87779	0.02188	0.87635	0.07698	0.91557	0.03433	0.89211	0.05196	0.92839	0.05523	0.94084	0.09656	0.90635	0.00335	0.95285	0.01907	0.98921	0.02767	0.9204	0.12601	0.87813	0.02	0.94897	0.02778	0.95152	0.08113	0.95448
7.41667	0.48579	0.20901	0.91617	0.02202	0.87872	0.08185	0.87463	0.02496	0.94669	0.02506	0.92814	0.10339	0.81753	0.10461	0.87096	0.13636	0.89261	0.15883	0.84194	0.04028	0.86468	0.05556	0.87592	0.02465	0.87574	0.07797	0.91402	0.0331	0.89158	0.05169	0.92657	0.05315	0.93732	0.0967	0.9033	0.00233	0.94984	0.01823	0.98568	0.02733	0.91684	0.1262	0.87587	0.02222	0.94697	0.02596	0.94985	0.07865	0.95163
7.43334	0.48503	0.20757	0.91392	0.02185	0.87708	0.08102	0.87157	0.02217	0.94316	0.02748	0.92652	0.10302	0.81634	0.10431	0.87027	0.13681	0.89123	0.16023	0.83933	0.04006	0.86213	0.0551	0.87363	0.02468	0.87403	0.07703	0.9104	0.03508	0.88829	0.04895	0.92569	0.05388	0.93574	0.09837	0.90079	0.00181	0.94782	0.01852	0.98455	0.02626	0.91553	0.1275	0.8722	0.02031	0.94417	0.0294	0.94852	0.07999	0.95033
7.45001	0.48302	0.20618	0.91232	0.02163	0.87566	0.08091	0.86912	0.02069	0.93889	0.02658	0.92248	0.10154	0.81358	0.10378	0.86702	0.13573	0.88862	0.15802	0.83833	0.0402	0.86143	0.05477	0.87255	0.02382	0.87248	0.07674	0.9079	0.03649	0.88497	0.0485	0.92212	0.05326	0.93321	0.09606	0.8996	0.00217	0.94463	0.01612	0.97999	0.02548	0.91322	0.12487	0.87022	0.01817	0.94035	0.02914	0.94559	0.07822	0.94757
7.46667	0.48264	0.2005	0.90955	0.02216	0.87374	0.07901	0.86928	0.02176	0.9377	0.02355	0.92017	0.09991	0.81266	0.10338	0.8638	0.13211	0.88572	0.15362	0.83798	0.03939	0.85918	0.0566	0.86956	0.02482	0.871	0.07546	0.90673	0.03353	0.88487	0.04999	0.91864	0.05003	0.92974	0.09246	0.89755	0.00371	0.94133	0.01608	0.97536	0.02711	0.90843	0.12314	0.86882	0.02144	0.93794	0.02439	0.94144	0.0756	0.94306
7.48334	0.48147	0.20051	0.90851	0.02044	0.87333	0.07984	0.86716	0.02025	0.93511	0.02457	0.91722	0.10133	0.8107	0.10033	0.86251	0.13001	0.88552	0.14984	0.83987	0.03842	0.85854	0.05927	0.86716	0.02514	0.86937	0.07457	0.90522	0.03591	0.88124	0.05045	0.9152	0.05099	0.9289	0.08957	0.89826	0.00448	0.94048	0.01463	0.973	0.02769	0.90572	0.12289	0.86592	0.02105	0.9349	0.02478	0.93891	0.07509	0.94176
7.50001	0.47736	0.20349	0.90709	0.02135	0.87152	0.07937	0.86623	0.02112	0.93436	0.02398	0.91577	0.10168	0.80915	0.10001	0.86262	0.13212	0.88789	0.14885	0.84025	0.03443	0.85689	0.05801	0.86639	0.02518	0.86825	0.07507	0.90399	0.03461	0.88022	0.05141	0.91513	0.05337	0.92851	0.09248	0.89596	0.00414	0.93883	0.01533	0.9732	0.0257	0.90618	0.12462	0.86536	0.02139	0.93554	0.02615	0.93938	0.0768	0.94149
7.51667	0.47735	0.20226	0.90567	0.02042	0.87046	0.07974	0.86401	0.01993	0.9328	0.02628	0.91421	0.10397	0.80551	0.10047	0.8599	0.13412	0.88668	0.14865	0.83982	0.0354	0.8561	0.0595	0.86444	0.02512	0.86654	0.07453	0.90207	0.03621	0.87704	0.05141	0.91282	0.05479	0.92797	0.09134	0.89571	0.00487	0.93846	0.01593	0.97258	0.02666	0.90457	0.12496	0.86287	0.02058	0.93329	0.02748	0.9377	0.07726	0.94044
7.53334	0.47762	0.20646	0.90406	0.01912	0.86955	0.08002	0.86192	0.01861	0.92879	0.02507	0.91028	0.10239	0.8021	0.10116	0.85734	0.13623	0.88492	0.14956	0.8378	0.03609	0.85387	0.06041	0.86173	0.02552	0.86473	0.07353	0.9002	0.03783	0.87407	0.05117	0.91083	0.05609	0.92665	0.09163	0.89457	0.00424	0.93568	0.01301	0.96951	0.02384	0.90258	0.12621	0.85986	0.02056	0.93118	0.02894	0.93593	0.07818	0.93955
7.55001	0.47737	0.20378	0.90286	0.01876	0.86844	0.08019	0.85987	0.01752	0.92579	0.02499	0.9073	0.10212	0.79976	0.10034	0.85475	0.13516	0.88235	0.14827	0.83543	0.03518	0.85117	0.05981	0.85985	0.02621	0.86339	0.07337	0.8983	0.03913	0.8712	0.05107	0.9077	0.05578	0.9234	0.09129	0.89253	0.00269	0.93366	0.01154	0.96624	0.02396	0.89969	0.12536	0.85727	0.02024	0.92804	0.02866	0.93349	0.07671	0.93738
7.56667	0.47667	0.20152	0.90055	0.01789	0.86755	0.07895	0.85827	0.01529	0.92583	0.0297	0.90864	0.10516	0.79941	0.09965	0.85492	0.13521	0.88262	0.1482	0.83716	0.03715	0.85211	0.06306	0.85774	0.02522	0.86192	0.07132	0.89583	0.04012	0.86914	0.04931	0.90739	0.05653	0.92507	0.08924	0.89331	0.00619	0.93446	0.01517	0.9681	0.02629	0.89912	0.12648	0.85497	0.01901	0.92649	0.03114	0.93219	0.07885	0.9366
7.58334	0.47503	0.20204	0.9002	0.01808	0.86749	0.07835	0.85631	0.01197	0.92188	0.03047	0.90601	0.10389	0.7997	0.09668	0.85684	0.13439	0.88295	0.14971	0.83588	0.03643	0.85214	0.06038	0.85864	0.02366	0.86199	0.07091	0.89343	0.04282	0.86604	0.04736	0.90716	0.05875	0.92487	0.0915	0.89214	0.0052	0.93251	0.01312	0.967	0.02283	0.90078	0.1261	0.85382	0.01454	0.92492	0.03526	0.93279	0.07998	0.93703
7.60001	0.47153	0.20035	0.89777	0.01759	0.86598	0.0774	0.8549	0.01121	0.92139	0.03263	0.9058	0.1057	0.79803	0.09685	0.85599	0.13584	0.88211	0.15113	0.83346	0.03573	0.85099	0.05774	0.85768	0.02125	0.86019	0.06954	0.89138	0.04265	0.86428	0.04699	0.90647	0.05996	0.9235	0.09368	0.88957	0.00454	0.93194	0.01539	0.96762	0.02347	0.90123	0.12571	0.85323	0.01264	0.92399	0.03681	0.93155	0.08198	0.93602
7.61667	0.47104	0.20208	0.89537	0.01682	0.86477	0.07639	0.85459	0.01151	0.91891	0.02928	0.90346	0.10189	0.79741	0.09825	0.85612	0.13839	0.88263	0.15324	0.83152	0.03441	0.8491	0.05618	0.85586	0.01984	0.85847	0.06781	0.89036	0.04136	0.86441	0.04666	0.90761	0.06107	0.92307	0.09713	0.88715	0.00374	0.92855	0.01333	0.96606	0.01853	0.90184	0.12769	0.85276	0.01315	0.92491	0.03825	0.93114	0.0854	0.93602
7.63334	0.4786	0.1982	0.89304	0.01601	0.86329	0.0759	0.85634	0.01566	0.9204	0.02449	0.90146	0.10194	0.79591	0.09736	0.85385	0.13646	0.87977	0.15196	0.82856	0.03311	0.84689	0.05362	0.85426	0.01816	0.85645	0.06656	0.89178	0.03676	0.86582	0.05154	0.90474	0.06001	0.91925	0.0972	0.88426	0.00213	0.9267	0.01328	0.96326	0.0197	0.89975	0.12531	0.85489	0.01675	0.92553	0.03225	0.92786	0.08471	0.93329
7.65001	0.47668	0.19133	0.89134	0.01544	0.86178	0.07613	0.85392	0.0147	0.91902	0.02709	0.90085	0.10346	0.79432	0.09714	0.85113	0.13473	0.87741	0.14951	0.82684	0.03161	0.84513	0.05201	0.85293	0.01719	0.85457	0.06626	0.88956	0.03798	0.86337	0.05046	0.90191	0.05846	0.91581	0.09626	0.88216	0.00101	0.92625	0.01456	0.96153	0.02282	0.89739	0.12285	0.85303	0.01502	0.92195	0.03173	0.9248	0.08323	0.93065
7.66667	0.47524	0.19109	0.88984	0.01454	0.86091	0.07609	0.85201	0.01324	0.91627	0.02755	0.9002	0.10084	0.79418	0.09909	0.8484	0.1331	0.8751	0.14705	0.82548	0.03052	0.84303	0.05187	0.85087	0.01721	0.85308	0.06534	0.88764	0.03943	0.86244	0.04744	0.90059	0.05484	0.91273	0.0949	0.88063	5.93011e-05	0.92459	0.01349	0.95833	0.02379	0.89437	0.1214	0.85052	0.01441	0.91848	0.03116	0.92175	0.08183	0.92826
7.68334	0.47417	0.19468	0.88745	0.01272	0.86002	0.07572	0.85132	0.0132	0.91502	0.02682	0.89972	0.09891	0.79335	0.10159	0.84616	0.13376	0.874	0.146	0.82476	0.03004	0.84181	0.05203	0.84841	0.0157	0.85093	0.06319	0.88671	0.03912	0.86251	0.04629	0.90017	0.05294	0.91127	0.09435	0.87951	5.58276e-05	0.92313	0.01305	0.95652	0.02374	0.89277	0.12104	0.84946	0.01489	0.91722	0.03043	0.91906	0.08302	0.9268
7.70001	0.47398	0.20318	0.88561	0.01097	0.85854	0.07693	0.84841	0.01254	0.91198	0.02749	0.8986	0.09674	0.794	0.10127	0.8467	0.13322	0.87364	0.14675	0.82355	0.02963	0.83991	0.05252	0.84576	0.01527	0.84822	0.06267	0.88471	0.04106	0.86096	0.04352	0.90046	0.05275	0.91061	0.09552	0.87844	0.000614407	0.92154	0.01168	0.95526	0.02173	0.89173	0.12276	0.8466	0.01416	0.91555	0.03303	0.91767	0.08522	0.92657
7.71667	0.47247	0.20583	0.88479	0.01162	0.85691	0.07735	0.84656	0.01276	0.91086	0.02841	0.89858	0.09608	0.79626	0.09874	0.84828	0.1295	0.87342	0.14553	0.8234	0.02847	0.83849	0.05309	0.84464	0.01636	0.84708	0.06377	0.8832	0.04132	0.86031	0.04195	0.90018	0.05168	0.90958	0.09544	0.87729	0.000428301	0.92064	0.01229	0.9545	0.02213	0.89028	0.12328	0.84481	0.0143	0.91414	0.03354	0.91696	0.08471	0.92538
7.73334	0.46987	0.20354	0.88165	0.01053	0.85501	0.07656	0.84413	0.01129	0.90762	0.02895	0.89493	0.09704	0.79525	0.09379	0.84701	0.12405	0.86988	0.143	0.82171	0.02866	0.83623	0.05402	0.84125	0.01586	0.84446	0.06196	0.88024	0.04203	0.85633	0.04246	0.89537	0.05125	0.90615	0.09277	0.8753	0.000111241	0.91798	0.01202	0.95045	0.02364	0.88614	0.12158	0.84155	0.014	0.90978	0.03248	0.91242	0.08359	0.92159
7.75001	0.47114	0.20015	0.88056	0.01063	0.85301	0.07768	0.84126	0.01136	0.90575	0.03045	0.89391	0.0973	0.79344	0.09456	0.84386	0.12304	0.86762	0.14053	0.82038	0.02754	0.8338	0.05433	0.83939	0.01712	0.84255	0.06321	0.87823	0.04316	0.85426	0.04124	0.89282	0.04942	0.90307	0.09144	0.87361	0.00063849	0.91698	0.0123	0.9481	0.02577	0.88281	0.12062	0.83876	0.01396	0.90638	0.03183	0.90992	0.08144	0.91906
7.76667	0.47021	0.1985	0.87967	0.01009	0.85174	0.07874	0.839	0.01115	0.90462	0.03241	0.89309	0.09883	0.79415	0.09076	0.8451	0.1198	0.86618	0.141	0.81905	0.02827	0.83336	0.05376	0.83876	0.01628	0.84091	0.06374	0.87676	0.04449	0.85206	0.0408	0.89131	0.05007	0.90212	0.09123	0.87294	0.0008711	0.91684	0.01285	0.9477	0.0267	0.88224	0.11987	0.83754	0.01228	0.9046	0.03286	0.90876	0.08153	0.91827
7.78334	0.46809	0.19618	0.87916	0.00767	0.85187	0.08031	0.83809	0.01131	0.90396	0.03264	0.89212	0.09947	0.79296	0.09035	0.84541	0.12156	0.86611	0.14339	0.81843	0.02999	0.83334	0.05465	0.83736	0.01525	0.83931	0.06286	0.87699	0.04593	0.85094	0.04123	0.89134	0.05221	0.90323	0.09196	0.87385	0.00129	0.91721	0.01162	0.94822	0.02524	0.88273	0.12147	0.83681	0.0122	0.90497	0.03454	0.90851	0.08418	0.91967
7.80001	0.46585	0.19891	0.87776	0.00716	0.85075	0.08036	0.83708	0.01159	0.90023	0.02856	0.88863	0.09469	0.79179	0.09184	0.84396	0.1228	0.86426	0.14516	0.81664	0.03204	0.83275	0.05499	0.83608	0.01467	0.83785	0.06243	0.87604	0.04574	0.85046	0.04071	0.891	0.05189	0.90276	0.09177	0.87315	0.000797719	0.91337	0.00771	0.94448	0.02077	0.88201	0.12164	0.83596	0.01224	0.90426	0.03473	0.90736	0.08495	0.91884
7.81667	0.46477	0.1994	0.87684	0.00794	0.84959	0.07985	0.83561	0.01069	0.89678	0.0268	0.88503	0.0929	0.79009	0.0908	0.84149	0.12073	0.86145	0.14337	0.81581	0.03313	0.83272	0.05494	0.83591	0.01441	0.83727	0.06274	0.87422	0.04615	0.84819	0.0408	0.88783	0.05083	0.90068	0.08893	0.87238	0.000191939	0.91027	0.00548	0.94008	0.02009	0.87997	0.11874	0.83491	0.01074	0.9012	0.03352	0.90514	0.08232	0.91612
7.83334	0.4636	0.19954	0.87321	0.00654	0.84798	0.07823	0.83391	0.00897	0.8941	0.02729	0.88249	0.09305	0.78925	0.08808	0.83998	0.11699	0.85902	0.14069	0.81415	0.03158	0.83091	0.05346	0.83329	0.01185	0.83472	0.05981	0.87139	0.04626	0.84536	0.04053	0.88438	0.04985	0.89715	0.08781	0.86963	4.87671e-05	0.90772	0.00578	0.93678	0.0213	0.87742	0.11623	0.83306	0.00925	0.89761	0.03272	0.90076	0.08239	0.91266
7.85001	0.46517	0.20176	0.87205	0.0075	0.84632	0.07788	0.83141	0.00751	0.89188	0.02935	0.88113	0.09386	0.78794	0.08709	0.83962	0.11738	0.8587	0.14103	0.81365	0.03171	0.83051	0.05343	0.83287	0.0118	0.83379	0.06046	0.86867	0.0474	0.84255	0.0393	0.88333	0.05121	0.8969	0.08804	0.8685	0.00104	0.90639	0.00659	0.93635	0.0208	0.87719	0.11643	0.8311	0.00703	0.89573	0.03527	0.90049	0.08266	0.91167
7.86667	0.47037	0.20302	0.87189	0.00663	0.84597	0.07904	0.83066	0.00819	0.89317	0.03157	0.88156	0.09746	0.78464	0.08864	0.83687	0.11996	0.85873	0.13962	0.81297	0.02922	0.8284	0.05284	0.83161	0.01252	0.83281	0.06075	0.86878	0.04792	0.84136	0.0406	0.88177	0.05211	0.89521	0.08908	0.86746	0.00107	0.90806	0.00828	0.93738	0.02357	0.87586	0.11696	0.83008	0.0081	0.89513	0.03481	0.89964	0.0825	0.91144
7.88334	0.46983	0.20003	0.87007	0.00717	0.84446	0.07795	0.82803	0.00556	0.88909	0.03242	0.87975	0.09491	0.78441	0.08894	0.83667	0.12033	0.85979	0.13822	0.81359	0.02708	0.82701	0.05348	0.82996	0.0129	0.83172	0.06025	0.86539	0.04948	0.83901	0.03731	0.8818	0.05217	0.89479	0.08976	0.86589	0.000171271	0.90517	0.00744	0.93559	0.02096	0.87497	0.11831	0.82687	0.00627	0.89282	0.03816	0.89898	0.08353	0.91033
7.90001	0.46767	0.19724	0.86781	0.00836	0.84282	0.0757	0.82683	0.00392	0.88793	0.03424	0.87813	0.09739	0.78099	0.08881	0.83494	0.12279	0.85922	0.13903	0.81224	0.02685	0.82551	0.05339	0.82854	0.01299	0.83099	0.05928	0.8626	0.04886	0.8361	0.03796	0.88005	0.05465	0.89404	0.09083	0.86355	0.0009148	0.90362	0.00981	0.93566	0.02104	0.87426	0.11933	0.82495	0.00567	0.8916	0.0399	0.8983	0.0845	0.90872
7.91667	0.46757	0.20011	0.86615	0.00651	0.8417	0.07676	0.825	0.00412	0.88701	0.03542	0.87722	0.09854	0.77962	0.08822	0.83237	0.12056	0.85692	0.13619	0.81101	0.02554	0.82372	0.05275	0.82642	0.01196	0.82857	0.05851	0.86157	0.04979	0.83437	0.03793	0.87709	0.05299	0.89081	0.08931	0.86226	0.000418677	0.90339	0.01	0.93355	0.0239	0.87143	0.11723	0.82341	0.00546	0.88865	0.03822	0.89472	0.08347	0.90647
7.93334	0.46817	0.19502	0.86506	0.00761	0.84104	0.07496	0.82489	0.00305	0.88671	0.03628	0.87641	0.10015	0.77759	0.08821	0.8306	0.12104	0.85569	0.13584	0.81007	0.02566	0.82228	0.05352	0.82524	0.01321	0.82872	0.05786	0.86017	0.04903	0.83293	0.03867	0.87536	0.05342	0.88964	0.08886	0.86088	0.000268302	0.90258	0.0116	0.93299	0.02514	0.86969	0.11759	0.82194	0.00631	0.88748	0.03785	0.89383	0.08262	0.90478
7.95001	0.46814	0.19451	0.86355	0.0081	0.84025	0.07334	0.8226	0.00071403	0.88307	0.03843	0.87542	0.09842	0.77631	0.09036	0.82985	0.1241	0.85561	0.13802	0.80913	0.02673	0.82132	0.05461	0.82379	0.01369	0.82832	0.05679	0.85673	0.05116	0.83048	0.03486	0.87618	0.05424	0.89028	0.09002	0.85985	0.00145	0.90055	0.01147	0.93259	0.02259	0.86956	0.11984	0.81857	0.00408	0.88561	0.04248	0.894	0.08444	0.90451
7.96667	0.46702	0.19039	0.8622	0.01018	0.83775	0.07273	0.82211	0.00165	0.88419	0.03826	0.8752	0.1002	0.77412	0.09127	0.82748	0.12493	0.85453	0.13694	0.8082	0.02587	0.8196	0.05478	0.82288	0.01513	0.82734	0.05833	0.85585	0.04824	0.83036	0.03678	0.87453	0.05408	0.88859	0.0898	0.85764	0.00232	0.89958	0.01425	0.93222	0.02457	0.86771	0.11985	0.8182	0.00628	0.88534	0.04036	0.89314	0.08306	0.90216
7.98334	0.46301	0.1896	0.86009	0.0104	0.83641	0.07128	0.8206	1.3083e-05	0.88273	0.04015	0.87323	0.1028	0.77086	0.09028	0.82496	0.12513	0.85297	0.13565	0.80699	0.02512	0.81787	0.05468	0.82108	0.01503	0.8262	0.05717	0.85333	0.04847	0.82706	0.0375	0.87137	0.0552	0.88648	0.08928	0.8556	0.00264	0.89834	0.01583	0.93097	0.02617	0.86564	0.11928	0.81599	0.00561	0.88276	0.04066	0.89096	0.08264	0.89979
8.00001	0.45903	0.19093	0.85792	0.01106	0.8351	0.06926	0.81963	0.00157	0.8801	0.03949	0.87214	0.09982	0.77045	0.09236	0.82668	0.13034	0.85631	0.13886	0.80755	0.02434	0.81706	0.05583	0.81942	0.01506	0.82541	0.05589	0.85092	0.04799	0.82649	0.03525	0.87459	0.05826	0.8893	0.09325	0.85428	0.00452	0.89543	0.01559	0.93206	0.02007	0.86764	0.1244	0.81411	0.00534	0.88437	0.046	0.89296	0.08777	0.90111
8.01667	0.46092	0.18677	0.857	0.01304	0.83276	0.06915	0.81742	0.00135	0.87826	0.03991	0.86992	0.10068	0.76743	0.09245	0.8239	0.13094	0.85485	0.13745	0.80686	0.02404	0.81562	0.05654	0.81864	0.01682	0.82453	0.05782	0.8487	0.04773	0.824	0.03574	0.87194	0.05867	0.88762	0.09215	0.85265	0.00549	0.89345	0.0162	0.93008	0.0206	0.86544	0.12404	0.81208	0.00532	0.88213	0.04584	0.89196	0.0857	0.89873
8.03334	0.45966	0.18779	0.85525	0.0118	0.83228	0.06855	0.81707	0.00177	0.87984	0.0431	0.87103	0.10474	0.76606	0.09179	0.82135	0.12866	0.85162	0.13593	0.80525	0.02494	0.81475	0.05635	0.817	0.01558	0.82319	0.056	0.84792	0.04755	0.82279	0.03652	0.86895	0.05704	0.88497	0.08978	0.85172	0.0054	0.89491	0.01955	0.93	0.02636	0.8629	0.12151	0.81137	0.0054	0.87972	0.04338	0.88854	0.08443	0.8962
8.05001	0.45847	0.1912	0.8542	0.01001	0.83077	0.071	0.81686	0.00272	0.879	0.03754	0.86829	0.10162	0.76629	0.09067	0.82119	0.12692	0.84953	0.13683	0.80316	0.026	0.81329	0.05645	0.81509	0.01514	0.82041	0.05666	0.84951	0.04561	0.82406	0.03908	0.86798	0.05645	0.88358	0.0897	0.85112	0.00426	0.89264	0.01603	0.92681	0.02384	0.86141	0.12157	0.81205	0.00863	0.88056	0.04022	0.8867	0.08498	0.89561
8.06667	0.46036	0.19247	0.85349	0.01006	0.82948	0.07172	0.81597	0.00412	0.87992	0.0387	0.86804	0.10452	0.76417	0.09029	0.82015	0.12819	0.84883	0.13761	0.80143	0.02541	0.81172	0.0555	0.8143	0.01533	0.81917	0.05745	0.84917	0.045	0.82296	0.04077	0.86671	0.05804	0.88243	0.09111	0.84963	0.00321	0.89312	0.01781	0.92765	0.02522	0.86089	0.12209	0.81163	0.00935	0.88054	0.04004	0.8863	0.08533	0.89515
8.08334	0.45779	0.19023	0.85171	0.01008	0.82777	0.07152	0.81477	0.00473	0.87838	0.03766	0.8661	0.10393	0.76168	0.09155	0.81827	0.13051	0.84805	0.13835	0.8004	0.02586	0.81009	0.05676	0.81215	0.016	0.81751	0.05732	0.84785	0.04422	0.8218	0.04128	0.8658	0.05899	0.88195	0.09144	0.84837	0.00395	0.89105	0.01751	0.92634	0.02371	0.8595	0.12371	0.80993	0.01067	0.88002	0.04045	0.88534	0.08636	0.8941
8.10001	0.46079	0.18775	0.85108	0.01028	0.82745	0.07083	0.81303	0.00203	0.87525	0.03861	0.86477	0.10219	0.76112	0.09221	0.81641	0.1294	0.84625	0.13702	0.7998	0.02628	0.80994	0.05655	0.81191	0.01567	0.81734	0.05686	0.84562	0.04623	0.81985	0.03866	0.86443	0.0572	0.88043	0.08971	0.84782	0.00428	0.88942	0.01635	0.92374	0.02376	0.85812	0.12177	0.80811	0.00809	0.8768	0.04127	0.88373	0.08474	0.89238
8.11667	0.46492	0.1851	0.84903	0.01121	0.82547	0.06966	0.81138	0.00141	0.87307	0.03859	0.86321	0.10119	0.75927	0.09357	0.81436	0.13064	0.84497	0.13711	0.79806	0.02581	0.8082	0.05596	0.81056	0.0157	0.81608	0.05669	0.84318	0.04571	0.81834	0.03774	0.86341	0.057	0.87878	0.09031	0.84539	0.00467	0.88692	0.01679	0.92202	0.02298	0.85685	0.12184	0.80638	0.00759	0.87514	0.04197	0.88245	0.08483	0.89039
8.13334	0.46007	0.18847	0.84844	0.01101	0.82536	0.06915	0.81034	0.000433759	0.87096	0.03905	0.86231	0.09984	0.75803	0.0954	0.81148	0.1303	0.84217	0.13648	0.79525	0.0253	0.80548	0.05515	0.80909	0.01678	0.81583	0.05599	0.84178	0.04703	0.81715	0.03597	0.86188	0.05476	0.87558	0.09025	0.84352	0.00266	0.8858	0.01586	0.91953	0.02386	0.85415	0.12107	0.80409	0.00752	0.87236	0.04149	0.88048	0.08303	0.8886
8.15001	0.45805	0.18784	0.84716	0.01027	0.82436	0.06945	0.80992	0.000760292	0.87247	0.04057	0.86293	0.10275	0.75705	0.09468	0.80957	0.12829	0.83967	0.13512	0.79374	0.02544	0.80453	0.05441	0.808	0.01586	0.81432	0.05557	0.84159	0.04617	0.81666	0.0373	0.85948	0.05347	0.87314	0.08881	0.8424	0.00216	0.88669	0.01824	0.91921	0.02812	0.85221	0.11892	0.80408	0.00813	0.87092	0.03883	0.87788	0.08181	0.88654
8.16667	0.45588	0.18988	0.84575	0.01049	0.82513	0.06605	0.8107	0.00282	0.87077	0.04074	0.86059	0.10373	0.75375	0.09486	0.80693	0.12961	0.83872	0.13396	0.7934	0.02515	0.80435	0.05386	0.80751	0.01486	0.81528	0.05244	0.8399	0.04625	0.81422	0.03816	0.85705	0.0545	0.87198	0.08794	0.84133	0.00286	0.88509	0.01828	0.91753	0.02816	0.85142	0.11752	0.80332	0.00674	0.86916	0.03891	0.87639	0.08141	0.88487
8.18334	0.45747	0.19155	0.84755	0.01074	0.82531	0.06819	0.81052	0.00111	0.86962	0.0376	0.85823	0.10212	0.7517	0.09595	0.80458	0.13043	0.83685	0.134	0.79169	0.02552	0.80309	0.05352	0.80793	0.01695	0.81561	0.05479	0.84126	0.04673	0.81415	0.03978	0.85553	0.05415	0.87034	0.08766	0.84139	0.000650422	0.88425	0.0147	0.91489	0.02693	0.84999	0.11694	0.8033	0.00822	0.86881	0.03691	0.87642	0.07876	0.88484
8.20001	0.45386	0.18877	0.84632	0.01133	0.82371	0.06803	0.80776	0.00282	0.86631	0.03876	0.85558	0.10223	0.75018	0.09408	0.80359	0.12933	0.83498	0.13404	0.78938	0.02505	0.8016	0.05175	0.80741	0.01659	0.81446	0.05526	0.83843	0.04832	0.81072	0.03879	0.85323	0.05491	0.8681	0.08822	0.8392	0.00013085	0.88216	0.01416	0.91271	0.02635	0.84895	0.11581	0.80119	0.0056	0.86586	0.03858	0.87511	0.07801	0.8831
8.21667	0.45149	0.18987	0.84575	0.01347	0.82296	0.06602	0.80743	0.00428	0.86412	0.03766	0.85276	0.10186	0.74845	0.09276	0.80198	0.12822	0.83256	0.13395	0.78689	0.02502	0.80193	0.04759	0.80957	0.01481	0.81527	0.05545	0.83666	0.04774	0.80873	0.0396	0.85071	0.0551	0.8656	0.08823	0.83685	0.000500218	0.87959	0.0136	0.90997	0.02585	0.84935	0.11172	0.80222	0.00222	0.86396	0.03789	0.87432	0.07561	0.88082
8.23334	0.45359	0.18552	0.84435	0.01414	0.81981	0.06772	0.80389	0.00287	0.86244	0.03904	0.85397	0.09911	0.74913	0.09644	0.80062	0.12912	0.83102	0.13507	0.78442	0.02495	0.79946	0.04739	0.80791	0.01589	0.81263	0.05787	0.83441	0.04816	0.80898	0.03549	0.85198	0.05228	0.86397	0.08948	0.8346	0.00102	0.87826	0.01448	0.90924	0.02584	0.8478	0.11285	0.79973	0.00213	0.86227	0.03926	0.87349	0.07571	0.87948
8.25001	0.45709	0.18093	0.8417	0.0152	0.81694	0.06678	0.80174	0.00265	0.86033	0.03899	0.85156	0.09937	0.74684	0.09587	0.79857	0.12902	0.82882	0.13507	0.78257	0.02559	0.79796	0.04745	0.80619	0.01574	0.81057	0.05809	0.83165	0.04706	0.80665	0.03586	0.84958	0.05269	0.86217	0.08891	0.83217	0.0003603	0.87542	0.01547	0.90707	0.02576	0.84593	0.11238	0.79793	0.00186	0.86018	0.03923	0.87148	0.07545	0.87665
8.26667	0.45371	0.18516	0.83959	0.01551	0.81494	0.06619	0.79994	0.00286	0.85872	0.03959	0.85024	0.0995	0.74646	0.09432	0.79746	0.12638	0.82653	0.13393	0.78077	0.02523	0.79612	0.04704	0.80449	0.01559	0.80884	0.05787	0.82946	0.04673	0.80493	0.03542	0.84736	0.05163	0.8596	0.08817	0.82994	0.00049406	0.87362	0.01634	0.90496	0.02699	0.8436	0.11129	0.79615	0.00162	0.85767	0.03856	0.86903	0.07454	0.87395
8.28334	0.45389	0.18253	0.83901	0.01667	0.8135	0.06616	0.79752	0.0042	0.85634	0.04117	0.84998	0.098	0.74577	0.09647	0.79547	0.12683	0.82424	0.13472	0.77791	0.02537	0.79369	0.04643	0.80356	0.01724	0.80826	0.05905	0.82706	0.04807	0.80358	0.03238	0.84695	0.04986	0.85735	0.08889	0.8278	0.000545636	0.87226	0.01648	0.90347	0.02724	0.84173	0.11148	0.79342	0.000725174	0.85509	0.03986	0.86828	0.07314	0.87239
8.30001	0.45292	0.18429	0.83771	0.01807	0.81229	0.0645	0.79733	0.00439	0.85451	0.03907	0.84765	0.09644	0.74546	0.09509	0.79434	0.12426	0.82188	0.13374	0.77627	0.02553	0.7924	0.046	0.8029	0.01775	0.80808	0.05886	0.8257	0.04662	0.8028	0.03302	0.84484	0.04869	0.85506	0.0878	0.82586	4.41843e-05	0.86942	0.01583	0.90027	0.02687	0.83971	0.11002	0.79275	0.00122	0.85346	0.03802	0.8666	0.07119	0.86973
8.31667	0.44877	0.18421	0.83673	0.0191	0.81085	0.06403	0.7973	0.00281	0.85239	0.03447	0.84493	0.0924	0.74551	0.09524	0.7948	0.12499	0.82145	0.13575	0.77605	0.02793	0.79206	0.04867	0.80162	0.01921	0.8074	0.05945	0.82536	0.04459	0.80344	0.03372	0.84539	0.04927	0.8563	0.08747	0.82578	0.00225	0.86585	0.01329	0.89796	0.02224	0.83909	0.11231	0.79213	0.00364	0.8545	0.0379	0.86697	0.07208	0.86932
8.33334	0.4492	0.18668	0.83496	0.01865	0.80888	0.06469	0.79564	0.00156	0.85176	0.03472	0.84461	0.09216	0.74598	0.09435	0.79488	0.12349	0.81984	0.1366	0.77423	0.02862	0.79043	0.049	0.79965	0.01917	0.80514	0.0597	0.82422	0.04408	0.80295	0.03325	0.84483	0.04869	0.85512	0.0877	0.82436	0.00229	0.86486	0.01403	0.89723	0.02258	0.83765	0.11291	0.79077	0.00446	0.85361	0.03779	0.86547	0.07277	0.86808
8.35001	0.44808	0.1842	0.83475	0.01827	0.80862	0.06512	0.79504	0.00157	0.85057	0.03393	0.84311	0.09173	0.74666	0.09162	0.79607	0.12131	0.81952	0.13653	0.77306	0.02735	0.78854	0.04863	0.79857	0.02004	0.80461	0.05977	0.82394	0.04454	0.80204	0.03365	0.84403	0.04932	0.85391	0.0889	0.82331	0.000739364	0.86402	0.01276	0.89614	0.02155	0.83665	0.1138	0.78962	0.00523	0.85312	0.03798	0.86505	0.07284	0.86793
8.36667	0.44635	0.18383	0.83344	0.01962	0.80675	0.06444	0.7929	0.00254	0.84864	0.03535	0.84119	0.09309	0.74427	0.09075	0.79449	0.12169	0.81897	0.13539	0.77235	0.02598	0.78653	0.04902	0.79722	0.02148	0.80375	0.0605	0.82135	0.04487	0.79913	0.03361	0.84188	0.05052	0.85239	0.08912	0.82131	0.00111	0.86238	0.01377	0.89501	0.02179	0.83482	0.11446	0.78702	0.00492	0.851	0.03914	0.86421	0.07212	0.8661
8.38334	0.44536	0.18553	0.83239	0.01975	0.80653	0.06307	0.79117	0.0061	0.84676	0.03896	0.83974	0.09614	0.7425	0.08793	0.79235	0.11836	0.81683	0.13182	0.77206	0.02501	0.78537	0.04922	0.79608	0.02179	0.80364	0.05929	0.81864	0.04702	0.79512	0.03304	0.83776	0.05001	0.84957	0.08651	0.82022	0.0012	0.86212	0.01509	0.89312	0.02546	0.83183	0.11208	0.78421	0.00287	0.84654	0.0391	0.86141	0.06947	0.86326
8.40001	0.44447	0.18658	0.83146	0.02058	0.80565	0.06209	0.79006	0.00738	0.8449	0.0393	0.8379	0.09635	0.74092	0.08725	0.7906	0.11748	0.81583	0.12973	0.77207	0.02431	0.78457	0.04964	0.79534	0.02236	0.80337	0.05918	0.81684	0.04733	0.79308	0.03296	0.83555	0.04979	0.84809	0.0851	0.81921	0.00191	0.86052	0.01506	0.89108	0.02595	0.83005	0.11111	0.78264	0.00226	0.84431	0.0389	0.86001	0.06795	0.86129
8.41667	0.44609	0.18293	0.83105	0.02177	0.80401	0.06258	0.78967	0.00501	0.84523	0.03788	0.8367	0.09707	0.73885	0.08766	0.7875	0.11658	0.81381	0.12712	0.7714	0.02363	0.78366	0.04925	0.79522	0.02312	0.8026	0.06089	0.81683	0.04551	0.79289	0.03511	0.83281	0.04842	0.84558	0.08317	0.818	0.00195	0.85954	0.0155	0.88887	0.02809	0.82779	0.10882	0.78295	0.00363	0.84311	0.03533	0.85828	0.06492	0.85878
8.43334	0.44617	0.18268	0.83053	0.02248	0.80344	0.06188	0.7878	0.00755	0.84321	0.0404	0.83588	0.09786	0.7373	0.08782	0.78695	0.11826	0.81332	0.12873	0.77034	0.02453	0.7829	0.0497	0.79465	0.02391	0.80255	0.06093	0.81447	0.04734	0.7903	0.03339	0.8324	0.04987	0.8457	0.08393	0.81726	0.00237	0.85889	0.01609	0.88906	0.02746	0.82758	0.11005	0.78055	0.00184	0.84152	0.03847	0.8586	0.06539	0.85856
8.45001	0.44485	0.18476	0.8287	0.02297	0.80237	0.06018	0.78793	0.00755	0.84242	0.0391	0.83442	0.09742	0.73651	0.08723	0.78703	0.11891	0.81434	0.12809	0.77042	0.02247	0.78148	0.04967	0.79321	0.02393	0.80187	0.05979	0.8134	0.04564	0.78979	0.0343	0.83207	0.0511	0.84529	0.08531	0.81545	0.00289	0.8569	0.01649	0.88844	0.02582	0.82716	0.11144	0.77989	0.00296	0.84186	0.03876	0.85817	0.0668	0.8577
8.46667	0.44487	0.18148	0.82954	0.02462	0.80217	0.05998	0.78954	0.0052	0.843	0.0351	0.83213	0.09737	0.73438	0.08692	0.78609	0.1204	0.81329	0.12975	0.76935	0.02423	0.78077	0.05094	0.79334	0.02648	0.80285	0.06125	0.81487	0.0431	0.79036	0.0383	0.83096	0.05284	0.84544	0.08527	0.81538	0.00325	0.85561	0.01514	0.88733	0.02408	0.82641	0.11266	0.78069	0.00646	0.84362	0.03643	0.8592	0.06552	0.85759
8.48334	0.44301	0.18422	0.8285	0.02601	0.79982	0.06035	0.78698	0.00495	0.83929	0.03336	0.82895	0.09462	0.73261	0.0876	0.7848	0.1219	0.81177	0.13156	0.76752	0.02578	0.78008	0.05082	0.793	0.02688	0.80151	0.06306	0.81263	0.04329	0.78851	0.03743	0.8302	0.05359	0.84495	0.08562	0.81399	0.00414	0.8521	0.01314	0.88464	0.0206	0.82599	0.11292	0.77919	0.00522	0.84227	0.03802	0.85905	0.0654	0.85642
8.50001	0.4424	0.18102	0.82785	0.02358	0.79984	0.06188	0.78595	0.00485	0.83708	0.03165	0.82702	0.09231	0.73244	0.0874	0.78444	0.12142	0.81032	0.13257	0.76617	0.02706	0.77898	0.05175	0.79095	0.02657	0.79981	0.06213	0.8127	0.04475	0.78786	0.03693	0.8297	0.05331	0.84437	0.08541	0.81429	0.00307	0.85094	0.00994	0.88251	0.01858	0.82475	0.11365	0.77779	0.00584	0.84142	0.03823	0.85755	0.06649	0.85662
8.51667	0.43833	0.18316	0.82881	0.02348	0.79939	0.06403	0.78521	0.00298	0.83613	0.02945	0.82575	0.09042	0.73289	0.08686	0.78432	0.12002	0.80959	0.13199	0.7667	0.02828	0.77966	0.05282	0.79133	0.02722	0.79926	0.06416	0.81353	0.0451	0.78819	0.03731	0.82918	0.05249	0.84448	0.08362	0.81553	0.00336	0.85022	0.00741	0.88064	0.01751	0.82413	0.11289	0.77804	0.0063	0.84117	0.03702	0.8574	0.06507	0.85661
8.53334	0.43929	0.18248	0.82855	0.0223	0.79959	0.06459	0.78482	0.00325	0.83416	0.02752	0.82315	0.08922	0.73054	0.0876	0.78195	0.1209	0.80757	0.13227	0.76488	0.02899	0.77774	0.05362	0.78951	0.02831	0.79861	0.06352	0.81354	0.04593	0.78701	0.03812	0.8274	0.05254	0.84292	0.08326	0.81513	0.00198	0.84886	0.00464	0.87804	0.01629	0.82197	0.11337	0.77645	0.00772	0.83999	0.03622	0.85596	0.06453	0.85603
8.55001	0.43608	0.1851	0.82787	0.02324	0.79868	0.0639	0.78563	0.00148	0.83384	0.02404	0.82105	0.0881	0.72985	0.08666	0.78134	0.12009	0.80662	0.13188	0.76408	0.02883	0.77645	0.05408	0.78867	0.02949	0.7984	0.06381	0.81387	0.04349	0.78743	0.04056	0.82613	0.05267	0.84185	0.08304	0.81398	0.00226	0.84677	0.00366	0.876	0.01508	0.82055	0.11365	0.77664	0.01037	0.84048	0.03387	0.85534	0.06366	0.85474
8.56667	0.43819	0.18579	0.82754	0.02557	0.7972	0.06308	0.78544	0.000419473	0.83253	0.02136	0.81771	0.08812	0.72701	0.08574	0.7787	0.11957	0.80484	0.12998	0.76599	0.03218	0.77855	0.05739	0.78918	0.03055	0.79861	0.06537	0.81312	0.04163	0.78605	0.04334	0.82289	0.05301	0.84242	0.07781	0.81521	0.00681	0.84415	0.00286	0.87283	0.01484	0.81887	0.1116	0.7768	0.01094	0.83927	0.03133	0.85441	0.06056	0.85221
8.58334	0.44034	0.1887	0.82762	0.02682	0.79629	0.06319	0.78484	0.000197682	0.83278	0.02195	0.81748	0.08941	0.7257	0.08589	0.77686	0.11906	0.8029	0.12948	0.76365	0.03121	0.77621	0.05626	0.78884	0.03235	0.7986	0.06675	0.81262	0.04116	0.78539	0.04403	0.8212	0.0523	0.83976	0.07833	0.81324	0.00515	0.84406	0.00391	0.87207	0.01688	0.81695	0.11108	0.77591	0.01197	0.83809	0.02989	0.85373	0.05829	0.8507
8.60001	0.43942	0.18834	0.82649	0.02686	0.79474	0.06367	0.78518	0.00346	0.83543	0.02182	0.81728	0.09346	0.7238	0.08406	0.77633	0.1192	0.80247	0.12947	0.76246	0.03015	0.77465	0.05562	0.78773	0.03241	0.7971	0.06731	0.81333	0.03844	0.78523	0.04814	0.81939	0.05425	0.83857	0.07938	0.81165	0.00455	0.84473	0.00658	0.87319	0.01908	0.81617	0.11154	0.77666	0.01464	0.83924	0.02765	0.85297	0.05873	0.84988
8.61667	0.43871	0.19084	0.82552	0.02658	0.79398	0.06362	0.78403	0.00291	0.83395	0.02197	0.81731	0.0914	0.72542	0.08396	0.77632	0.1167	0.80095	0.12899	0.76217	0.03149	0.77457	0.0567	0.78673	0.03224	0.79615	0.067	0.81216	0.03896	0.78518	0.04596	0.81927	0.0519	0.83797	0.0776	0.81161	0.00558	0.84364	0.00618	0.87158	0.01933	0.81482	0.11083	0.77545	0.01418	0.83755	0.02752	0.85149	0.0582	0.84859
8.63334	0.43735	0.18812	0.82458	0.02504	0.79445	0.06318	0.783	0.00031091	0.83199	0.02342	0.8163	0.09146	0.72496	0.08307	0.77511	0.11475	0.7996	0.12711	0.76082	0.0296	0.7728	0.05526	0.78537	0.03142	0.79553	0.06502	0.81081	0.04109	0.78316	0.04459	0.81744	0.05085	0.83529	0.0776	0.81029	0.0035	0.84326	0.00541	0.86981	0.02046	0.8131	0.10946	0.77363	0.01271	0.83478	0.0278	0.84917	0.05768	0.84738
8.65001	0.43526	0.18705	0.82447	0.02293	0.79434	0.06536	0.78281	0.00247	0.83308	0.02301	0.81593	0.09316	0.72295	0.08358	0.77267	0.11478	0.79719	0.12695	0.75896	0.03036	0.77118	0.05561	0.78363	0.03171	0.79391	0.06505	0.8122	0.04117	0.78307	0.04668	0.81542	0.0503	0.83337	0.07675	0.81029	0.00154	0.84438	0.00495	0.86901	0.02276	0.8109	0.10901	0.77331	0.01503	0.83426	0.02512	0.84715	0.05699	0.84689
8.66667	0.43589	0.18774	0.82563	0.02176	0.7955	0.06666	0.78324	0.00273	0.83143	0.01976	0.81297	0.09154	0.72221	0.08196	0.772	0.11323	0.79532	0.12702	0.75748	0.03111	0.77038	0.05536	0.78346	0.03239	0.79419	0.06512	0.81354	0.0422	0.78248	0.04843	0.81359	0.0504	0.83198	0.07612	0.8108	0.000561305	0.84344	0.000697365	0.86608	0.0211	0.80967	0.10815	0.7733	0.01593	0.8337	0.02342	0.84639	0.05547	0.84705
8.68334	0.43719	0.18522	0.82552	0.02019	0.79524	0.06849	0.78027	0.000815255	0.82724	0.0202	0.81075	0.08898	0.72202	0.08162	0.77284	0.11435	0.79558	0.12904	0.7559	0.03058	0.76914	0.05423	0.78265	0.03188	0.79281	0.06534	0.8119	0.04598	0.78003	0.04554	0.8142	0.05185	0.83186	0.07871	0.81028	0.0027	0.84203	0.00277	0.86487	0.01708	0.81031	0.10967	0.77091	0.0132	0.83227	0.02775	0.84665	0.0575	0.84839
8.70001	0.43722	0.18504	0.82319	0.01945	0.7941	0.06743	0.7779	0.00195	0.82474	0.02304	0.80985	0.08954	0.72087	0.08133	0.77157	0.11394	0.79402	0.12895	0.75435	0.03059	0.76829	0.05316	0.78124	0.03002	0.79118	0.06361	0.8088	0.0477	0.77713	0.04327	0.81274	0.0517	0.83027	0.07865	0.80857	0.00256	0.84084	0.00179	0.86383	0.01782	0.80945	0.10858	0.7687	0.01021	0.82924	0.02983	0.84447	0.05829	0.84666
8.71667	0.43704	0.18723	0.82425	0.02142	0.79273	0.06888	0.77635	0.000621225	0.82536	0.02481	0.8104	0.09152	0.71995	0.08138	0.77038	0.11367	0.79251	0.12906	0.75305	0.03109	0.76774	0.05255	0.78235	0.03177	0.79121	0.06703	0.80832	0.04789	0.77639	0.04342	0.81161	0.05135	0.82908	0.0783	0.80791	0.00302	0.8416	0.000219355	0.86412	0.02018	0.80867	0.10765	0.76833	0.00986	0.82823	0.02931	0.84493	0.05561	0.8458
8.73334	0.43621	0.1872	0.82307	0.02236	0.79095	0.0687	0.77476	0.000410723	0.8254	0.02698	0.81092	0.09308	0.71837	0.08276	0.76835	0.11457	0.79153	0.12839	0.75186	0.03016	0.76711	0.05074	0.78244	0.03094	0.79013	0.06784	0.80665	0.04755	0.77535	0.04277	0.81061	0.05079	0.82743	0.07857	0.80603	0.00307	0.84142	0.00224	0.86424	0.02232	0.80827	0.10616	0.76796	0.00837	0.82679	0.02938	0.84396	0.05493	0.84414
8.75001	0.43771	0.18592	0.82372	0.02343	0.79062	0.069	0.77324	0.00178	0.82389	0.02851	0.80948	0.09451	0.71631	0.08206	0.76602	0.11357	0.78969	0.12654	0.75013	0.02851	0.76505	0.0494	0.78253	0.03272	0.79056	0.06921	0.80535	0.04922	0.77283	0.04268	0.80783	0.05046	0.82441	0.07839	0.80447	0.00512	0.84116	0.00203	0.86251	0.02416	0.80613	0.10473	0.76613	0.00744	0.82398	0.02907	0.84306	0.05174	0.84257
8.76667	0.43659	0.18544	0.82171	0.02399	0.78954	0.06699	0.7743	0.000786848	0.82429	0.02649	0.80832	0.09463	0.71509	0.08194	0.76506	0.11387	0.78925	0.12606	0.74971	0.02806	0.76461	0.04894	0.7817	0.03171	0.78993	0.06783	0.80497	0.04621	0.77312	0.04485	0.8068	0.05085	0.82365	0.07836	0.80288	0.00396	0.83939	0.00307	0.86159	0.02393	0.80568	0.10425	0.76695	0.00876	0.82452	0.02725	0.84189	0.05229	0.84095
8.78334	0.43396	0.18942	0.81922	0.02374	0.78682	0.06744	0.7713	0.000532156	0.82308	0.02893	0.80764	0.09635	0.7144	0.08013	0.76711	0.11592	0.79044	0.12952	0.74872	0.02851	0.76357	0.0494	0.77971	0.0309	0.78707	0.0681	0.80237	0.0465	0.77071	0.04412	0.80757	0.05471	0.82514	0.08142	0.80137	0.00283	0.83845	0.00513	0.86361	0.02183	0.80682	0.1078	0.76483	0.00778	0.8248	0.0318	0.84243	0.05668	0.84149
8.80001	0.4337	0.1878	0.81823	0.0239	0.78657	0.06617	0.77161	0.00105	0.8221	0.02763	0.80679	0.09475	0.71386	0.0813	0.76845	0.11984	0.7922	0.13308	0.74794	0.02852	0.76244	0.04987	0.77854	0.03138	0.78696	0.06702	0.80176	0.04573	0.77082	0.04388	0.80976	0.0574	0.82689	0.08498	0.80042	0.00261	0.83693	0.0046	0.86468	0.01753	0.80823	0.11185	0.76404	0.0088	0.82682	0.03474	0.84415	0.06029	0.84297
8.81667	0.43337	0.18318	0.81774	0.0243	0.7844	0.0681	0.77116	0.00353	0.82245	0.024	0.80478	0.09434	0.71232	0.08094	0.76705	0.11973	0.79178	0.13149	0.74825	0.02794	0.76208	0.05023	0.77811	0.0317	0.78509	0.06937	0.80275	0.04319	0.77141	0.04715	0.80812	0.05762	0.82607	0.08396	0.79998	0.00213	0.83541	0.00361	0.86278	0.01694	0.80714	0.1112	0.76511	0.01124	0.82753	0.03163	0.84328	0.05934	0.84182
8.83334	0.43084	0.18573	0.81558	0.02368	0.78288	0.06772	0.77	0.00374	0.82122	0.02377	0.80332	0.09437	0.71239	0.07866	0.76642	0.11636	0.79023	0.12926	0.74868	0.02849	0.76234	0.05108	0.77669	0.03018	0.78316	0.06842	0.80135	0.04264	0.77014	0.04745	0.80585	0.05659	0.82491	0.08116	0.79954	0.000309787	0.83383	0.00389	0.86055	0.01805	0.80541	0.10923	0.76443	0.01077	0.8255	0.03026	0.84046	0.05889	0.83942
8.85001	0.42955	0.18606	0.81615	0.02264	0.78264	0.06997	0.76915	0.00523	0.82109	0.02328	0.80248	0.09486	0.7113	0.07845	0.76423	0.11466	0.78823	0.1271	0.74828	0.02862	0.76186	0.05129	0.77628	0.03053	0.78217	0.0696	0.80213	0.04345	0.76966	0.04844	0.80355	0.05506	0.82299	0.07889	0.80004	0.00147	0.83427	0.00259	0.85861	0.02009	0.80333	0.10717	0.76421	0.01138	0.82391	0.02771	0.83862	0.05651	0.83841
8.86667	0.4287	0.18444	0.81378	0.02201	0.78084	0.06969	0.7677	0.00555	0.81908	0.02223	0.80053	0.09356	0.71094	0.07745	0.76352	0.11314	0.78688	0.12639	0.74712	0.02824	0.76157	0.04961	0.7754	0.02796	0.77996	0.06874	0.80052	0.0429	0.76851	0.04827	0.80213	0.05456	0.82135	0.07858	0.79833	0.00115	0.83189	0.00206	0.85628	0.01932	0.80285	0.10523	0.76406	0.00985	0.82239	0.02735	0.83634	0.05711	0.83652
8.88334	0.42773	0.18534	0.81204	0.02126	0.77895	0.07059	0.76519	0.00573	0.81839	0.02478	0.80101	0.09453	0.71108	0.07695	0.76257	0.11108	0.78491	0.12565	0.74555	0.02814	0.7612	0.04773	0.77481	0.02572	0.77756	0.06892	0.7987	0.0437	0.76716	0.04666	0.80082	0.05302	0.81929	0.07798	0.79688	0.0015	0.83182	0.00374	0.85566	0.02184	0.80208	0.10278	0.76337	0.00746	0.81995	0.02741	0.834	0.05688	0.83469
8.90001	0.42379	0.18866	0.81094	0.02234	0.77712	0.07044	0.7639	0.00646	0.8177	0.02493	0.80021	0.09479	0.71012	0.07686	0.76207	0.11169	0.78451	0.1261	0.74323	0.02593	0.75922	0.04483	0.77468	0.02545	0.77653	0.06991	0.79735	0.04287	0.76627	0.04678	0.80027	0.05369	0.81731	0.08066	0.79393	0.00304	0.83056	0.00469	0.85532	0.02145	0.80208	0.10269	0.76302	0.00687	0.81951	0.02793	0.83381	0.05706	0.83369
8.91667	0.42217	0.18606	0.80894	0.02284	0.77557	0.06915	0.76281	0.00585	0.81562	0.02423	0.7975	0.09486	0.70781	0.07604	0.76145	0.11336	0.78433	0.12718	0.74131	0.0246	0.75721	0.04346	0.77335	0.02509	0.77539	0.06919	0.79536	0.0422	0.7641	0.04762	0.79911	0.05612	0.81617	0.0831	0.79125	0.00347	0.82804	0.00462	0.85426	0.01917	0.80185	0.10383	0.76172	0.00656	0.819	0.02944	0.83331	0.05859	0.83273
8.93334	0.42383	0.18431	0.80652	0.02179	0.77292	0.07044	0.76052	0.00788	0.81377	0.02287	0.7959	0.09298	0.70711	0.07663	0.75886	0.11135	0.78164	0.1251	0.74117	0.02621	0.75734	0.04473	0.77144	0.02351	0.77203	0.06948	0.79406	0.04158	0.76351	0.04718	0.79698	0.0535	0.81459	0.07945	0.79094	0.00155	0.82577	0.00386	0.85079	0.01993	0.79938	0.10143	0.76089	0.00652	0.81655	0.02725	0.82971	0.05779	0.82986
8.95001	0.42281	0.18419	0.80499	0.02262	0.77193	0.06873	0.76003	0.00685	0.81284	0.02336	0.79438	0.09426	0.70581	0.0749	0.758	0.11024	0.78019	0.12473	0.73931	0.02532	0.75562	0.04352	0.77054	0.02351	0.77167	0.06865	0.79235	0.04089	0.76167	0.048	0.7949	0.05412	0.81249	0.08	0.78858	0.00189	0.82438	0.005	0.84966	0.02065	0.79809	0.10083	0.75983	0.00629	0.8151	0.02699	0.8284	0.05722	0.82794
8.96667	0.41865	0.1898	0.80413	0.02382	0.76958	0.06954	0.75728	0.00728	0.81104	0.02441	0.79326	0.09431	0.70505	0.07428	0.75976	0.11321	0.78261	0.12699	0.73955	0.02445	0.75501	0.04382	0.77011	0.0241	0.7702	0.07071	0.79024	0.04135	0.75982	0.04702	0.79622	0.05769	0.81431	0.0831	0.78753	0.000954455	0.82296	0.00552	0.85104	0.01715	0.79969	0.10425	0.75818	0.00517	0.81575	0.03151	0.8304	0.06007	0.82898
8.98334	0.41644	0.18964	0.80318	0.02512	0.76777	0.06935	0.75583	0.00771	0.8101	0.02475	0.79261	0.0942	0.70396	0.07498	0.75766	0.11257	0.78064	0.12601	0.73766	0.02365	0.75329	0.04266	0.76963	0.02475	0.76935	0.07188	0.7887	0.04078	0.75894	0.04659	0.79465	0.05631	0.81175	0.08295	0.78532	0.00144	0.82164	0.00639	0.8494	0.01844	0.79791	0.10301	0.75714	0.00503	0.81389	0.03054	0.82906	0.0582	0.82673
9.00001	0.41729	0.18714	0.80062	0.02546	0.76561	0.06829	0.75582	0.00976	0.81249	0.02603	0.79284	0.09871	0.70198	0.0734	0.75674	0.11253	0.78034	0.12505	0.73673	0.02179	0.75168	0.04164	0.76805	0.02383	0.76749	0.07124	0.78796	0.03771	0.7582	0.04973	0.79264	0.05782	0.81014	0.08384	0.78275	0.00111	0.82183	0.01078	0.85065	0.02154	0.79697	0.10295	0.75739	0.0067	0.81416	0.02882	0.82745	0.05908	0.8248
9.01667	0.41411	0.18753	0.79957	0.02739	0.76364	0.06752	0.75628	0.01253	0.81301	0.0232	0.79159	0.0983	0.70029	0.0744	0.75417	0.11243	0.77854	0.12371	0.73511	0.02074	0.74963	0.04106	0.76735	0.02525	0.76693	0.07247	0.7879	0.03422	0.75899	0.05218	0.79083	0.05666	0.80759	0.08357	0.78031	0.00112	0.81983	0.01152	0.84855	0.02231	0.79477	0.10217	0.75775	0.00961	0.8141	0.02518	0.82623	0.05693	0.82222
9.03334	0.41489	0.18739	0.79726	0.02931	0.76011	0.06713	0.7535	0.01341	0.81117	0.02379	0.79109	0.09692	0.70086	0.07428	0.75437	0.11175	0.77837	0.12354	0.73531	0.02111	0.74937	0.04212	0.76637	0.02535	0.76483	0.0741	0.78492	0.03305	0.7581	0.05026	0.79093	0.05611	0.80768	0.08304	0.77872	0.00181	0.81722	0.0132	0.84768	0.02146	0.79412	0.10268	0.75614	0.00883	0.81284	0.02657	0.82563	0.05737	0.82017
9.05001	0.41416	0.18485	0.79353	0.02974	0.75796	0.06423	0.75218	0.01169	0.80824	0.02336	0.78922	0.09481	0.70046	0.07427	0.75323	0.11071	0.77687	0.12291	0.73462	0.02169	0.74827	0.04327	0.76373	0.02443	0.76307	0.07174	0.78156	0.03186	0.75659	0.04867	0.7898	0.05507	0.80656	0.08185	0.77656	0.00446	0.8135	0.01389	0.84505	0.0204	0.79219	0.10266	0.75388	0.00846	0.81058	0.02711	0.82301	0.05832	0.81713
9.06667	0.41353	0.18588	0.79187	0.03046	0.75599	0.06383	0.7501	0.01125	0.8058	0.02344	0.78734	0.09397	0.69943	0.07384	0.75249	0.11074	0.77679	0.12195	0.73405	0.01999	0.74642	0.04326	0.76222	0.025	0.76165	0.07213	0.77924	0.03196	0.7547	0.04782	0.78877	0.05551	0.8053	0.08258	0.77455	0.00469	0.81118	0.0138	0.84345	0.01915	0.79089	0.10342	0.75173	0.00812	0.80897	0.02836	0.82208	0.05857	0.81564
9.08334	0.41085	0.18682	0.78914	0.03052	0.75334	0.0635	0.74735	0.01091	0.80468	0.02626	0.78701	0.09573	0.69856	0.07276	0.75212	0.11037	0.77563	0.12267	0.73267	0.0205	0.74543	0.04317	0.76045	0.02386	0.7591	0.07193	0.7763	0.03203	0.75236	0.04673	0.78764	0.05622	0.80446	0.08283	0.77263	0.0059	0.81018	0.01646	0.84359	0.02024	0.7901	0.10362	0.74975	0.00668	0.8071	0.03012	0.82047	0.05993	0.81388
9.10001	0.4126	0.19059	0.78753	0.02979	0.75195	0.06386	0.74556	0.01081	0.80158	0.02462	0.7841	0.09359	0.69854	0.07073	0.75314	0.10973	0.77487	0.12458	0.73182	0.02243	0.74471	0.04494	0.75841	0.02387	0.75722	0.0716	0.7748	0.03254	0.7507	0.04634	0.7872	0.05764	0.80502	0.08289	0.77235	0.00706	0.80748	0.01426	0.84165	0.0167	0.78941	0.10543	0.74779	0.00682	0.80642	0.03189	0.81974	0.06179	0.8136
9.11667	0.41503	0.19002	0.7863	0.02818	0.75093	0.06515	0.74518	0.01313	0.80217	0.02359	0.78417	0.09329	0.69803	0.07186	0.75237	0.11057	0.77386	0.12576	0.73053	0.02332	0.74385	0.04519	0.75673	0.02303	0.75507	0.07129	0.77538	0.03158	0.75149	0.04708	0.78726	0.05732	0.8046	0.08322	0.77196	0.00664	0.80737	0.01423	0.8415	0.01672	0.78879	0.10604	0.74788	0.00848	0.80699	0.03084	0.81852	0.06327	0.81346
9.13334	0.41423	0.1849	0.7884	0.02689	0.752	0.06807	0.74379	0.01263	0.80111	0.02466	0.78305	0.09443	0.6976	0.06962	0.75293	0.10966	0.77289	0.12701	0.72925	0.02424	0.74351	0.04476	0.75728	0.02386	0.75517	0.07283	0.77608	0.03503	0.74962	0.04716	0.78621	0.05868	0.80424	0.08361	0.77314	0.00404	0.80878	0.0118	0.8413	0.01656	0.78873	0.10601	0.74699	0.00728	0.80604	0.03206	0.81904	0.0624	0.81499
9.15001	0.41057	0.18744	0.78728	0.02737	0.75086	0.06753	0.74276	0.01228	0.80161	0.02724	0.78331	0.09747	0.69563	0.06962	0.75135	0.11033	0.77217	0.1264	0.72824	0.02323	0.74254	0.04359	0.75683	0.02343	0.75439	0.07281	0.77468	0.03485	0.74801	0.04756	0.78468	0.05929	0.8028	0.08401	0.77151	0.0038	0.80918	0.01451	0.84195	0.01906	0.78808	0.10529	0.74628	0.00648	0.80483	0.03222	0.81809	0.06212	0.81368
9.16667	0.41021	0.18891	0.78524	0.02793	0.74883	0.06683	0.74313	0.01509	0.80204	0.02438	0.78191	0.09711	0.69526	0.06846	0.75198	0.11056	0.77174	0.12818	0.72694	0.02388	0.74196	0.04316	0.7559	0.02252	0.7528	0.07275	0.77459	0.0314	0.74867	0.0501	0.78448	0.06069	0.8028	0.0852	0.76985	0.00491	0.80712	0.01518	0.84152	0.01732	0.78836	0.10608	0.74732	0.00835	0.80645	0.03105	0.81772	0.06382	0.81281
9.18334	0.40905	0.18772	0.78376	0.02959	0.74718	0.06527	0.74322	0.01602	0.80225	0.0236	0.78025	0.09895	0.69367	0.06635	0.75198	0.11071	0.77166	0.12844	0.72719	0.02463	0.74185	0.04448	0.75521	0.02308	0.75238	0.07291	0.77358	0.02893	0.74757	0.05273	0.783	0.06293	0.80324	0.08471	0.76894	0.00736	0.80557	0.01689	0.8414	0.01699	0.78789	0.10689	0.74714	0.00964	0.80689	0.03057	0.81762	0.0641	0.81148
9.20001	0.13598	0.57443	0.7824	0.03016	0.74565	0.06483	0.74151	0.01539	0.80132	0.02543	0.77991	0.09997	0.69335	0.06524	0.75308	0.11157	0.77236	0.12995	0.72679	0.02459	0.74109	0.04492	0.7542	0.02322	0.7513	0.07309	0.77159	0.02914	0.74593	0.05191	0.78329	0.06492	0.80392	0.08627	0.76783	0.0083	0.80483	0.01844	0.84243	0.01606	0.78824	0.1089	0.74551	0.00891	0.80662	0.03336	0.81805	0.066	0.81141
9.21668	0.40668	0.18681	0.78032	0.03035	0.7438	0.06418	0.74117	0.01697	0.7998	0.02215	0.77681	0.09872	0.69165	0.06437	0.75197	0.11159	0.7715	0.12956	0.72572	0.02396	0.73994	0.04432	0.75288	0.02243	0.74962	0.0727	0.77082	0.02696	0.74522	0.05404	0.78159	0.06577	0.80259	0.08653	0.76593	0.00875	0.80177	0.01737	0.83989	0.01401	0.7873	0.10861	0.74552	0.00999	0.80647	0.03201	0.81654	0.06652	0.8097
9.23334	0.4083	0.18305	0.77895	0.0296	0.74378	0.06298	0.74243	0.01753	0.80006	0.02007	0.77586	0.09828	0.69156	0.06355	0.75346	0.11298	0.77247	0.13183	0.72495	0.0238	0.73939	0.04379	0.75189	0.02128	0.74909	0.07078	0.77122	0.02517	0.74577	0.05572	0.78249	0.06798	0.80343	0.08898	0.76505	0.00869	0.80073	0.01713	0.84049	0.01136	0.78851	0.11055	0.74626	0.01129	0.80857	0.03253	0.81692	0.06962	0.8105
9.25001	0.40837	0.18389	0.77872	0.0288	0.74369	0.06361	0.74248	0.01839	0.8001	0.01916	0.77442	0.09943	0.69089	0.06118	0.75315	0.11105	0.77211	0.12988	0.72507	0.02246	0.73846	0.0439	0.75097	0.02148	0.74842	0.07059	0.77172	0.02495	0.74498	0.0578	0.78049	0.06846	0.80215	0.08834	0.76479	0.00785	0.8006	0.01646	0.83935	0.0121	0.78713	0.11005	0.74606	0.01251	0.80808	0.03087	0.81567	0.06894	0.80984
9.26668	0.41084	0.18307	0.77717	0.03102	0.74188	0.06158	0.74014	0.01564	0.79654	0.02043	0.77312	0.09736	0.69081	0.06155	0.75307	0.11146	0.77203	0.13031	0.72427	0.0219	0.73743	0.04359	0.75056	0.02209	0.74825	0.07087	0.76796	0.02568	0.74284	0.05452	0.78069	0.06849	0.80166	0.08933	0.76261	0.00918	0.79765	0.01687	0.83806	0.00999	0.78683	0.11078	0.7435	0.01008	0.80596	0.03418	0.81579	0.06908	0.80832
9.28334	0.4115	0.18278	0.77526	0.03206	0.73988	0.06051	0.73872	0.01547	0.79585	0.02173	0.77237	0.09878	0.69007	0.05999	0.75404	0.1123	0.77198	0.13265	0.72285	0.0224	0.7364	0.04349	0.74951	0.02199	0.74704	0.07092	0.76581	0.02483	0.74115	0.05463	0.78054	0.07088	0.80194	0.09123	0.76073	0.01027	0.79639	0.01898	0.83896	0.00906	0.78716	0.11259	0.74223	0.00969	0.80593	0.03641	0.81603	0.07102	0.80772
9.30001	0.41134	0.18374	0.7751	0.03163	0.73887	0.06215	0.73624	0.01515	0.7943	0.02353	0.77169	0.09932	0.68873	0.06033	0.75207	0.11184	0.76993	0.1322	0.72111	0.0225	0.73481	0.04328	0.74853	0.02274	0.74573	0.07212	0.76454	0.02684	0.73922	0.05339	0.77885	0.07005	0.79992	0.09072	0.75993	0.00894	0.79632	0.01868	0.83767	0.01047	0.78525	0.11194	0.74012	0.00884	0.80338	0.03679	0.81462	0.06965	0.80665
9.31668	0.40975	0.18622	0.77438	0.03281	0.7377	0.06152	0.73585	0.01568	0.79441	0.0237	0.77102	0.10062	0.68677	0.06075	0.7491	0.11096	0.76804	0.1296	0.7203	0.02143	0.73465	0.04121	0.74926	0.02186	0.74542	0.07272	0.76372	0.02571	0.73841	0.05451	0.77624	0.06869	0.79727	0.08919	0.75834	0.00889	0.79563	0.01999	0.836	0.01318	0.78404	0.10838	0.74079	0.00787	0.80158	0.03427	0.81281	0.06694	0.80405
9.33334	0.41155	0.18642	0.77116	0.03328	0.7348	0.06041	0.73389	0.01603	0.79135	0.02189	0.76889	0.09725	0.6867	0.06122	0.74845	0.11063	0.767	0.12977	0.71935	0.02179	0.73349	0.04183	0.74705	0.02108	0.74292	0.07218	0.76102	0.0243	0.73765	0.05307	0.77593	0.06788	0.79646	0.08903	0.7562	0.01089	0.79162	0.01953	0.8333	0.0106	0.78277	0.10886	0.73911	0.00784	0.80025	0.0349	0.81097	0.06824	0.80176
9.35001	0.40903	0.18575	0.76961	0.0328	0.73336	0.06065	0.73212	0.0159	0.79031	0.02318	0.76914	0.09671	0.68695	0.06181	0.74675	0.10848	0.76511	0.12771	0.71856	0.02132	0.73173	0.04267	0.74492	0.02152	0.74117	0.07197	0.75945	0.02472	0.73699	0.05125	0.77465	0.06514	0.79423	0.08746	0.75501	0.01093	0.79092	0.02034	0.83162	0.01278	0.77992	0.10816	0.73695	0.00825	0.79767	0.034	0.80839	0.06717	0.79952
9.36668	0.41192	0.18401	0.7675	0.0329	0.7306	0.06135	0.73	0.0177	0.788	0.02115	0.76662	0.09476	0.68606	0.06139	0.74594	0.1082	0.76588	0.12513	0.71937	0.01863	0.73131	0.04167	0.74409	0.01993	0.73852	0.07283	0.7579	0.02372	0.73599	0.05143	0.77356	0.06527	0.79316	0.08748	0.75336	0.01167	0.78792	0.01929	0.82916	0.01074	0.77954	0.10721	0.73667	0.00745	0.79673	0.03391	0.80688	0.06781	0.79789
9.38334	0.4112	0.18321	0.76754	0.03224	0.73062	0.06206	0.72876	0.01667	0.78583	0.02097	0.76724	0.09052	0.6882	0.06368	0.74587	0.10734	0.76535	0.12489	0.71853	0.01798	0.73025	0.04125	0.74349	0.02021	0.73807	0.07287	0.75718	0.02548	0.73677	0.04743	0.7751	0.06213	0.79215	0.08791	0.75293	0.01035	0.78703	0.0173	0.82763	0.00952	0.7788	0.10726	0.73529	0.00662	0.79537	0.03488	0.80633	0.0676	0.79781
9.40001	0.41394	0.18258	0.76638	0.03124	0.72943	0.06308	0.72611	0.01575	0.78381	0.02298	0.76578	0.0917	0.68707	0.0619	0.74421	0.1048	0.76358	0.1223	0.71833	0.01761	0.72968	0.04138	0.74225	0.01942	0.73618	0.07291	0.7553	0.02748	0.73391	0.04663	0.77218	0.06138	0.79013	0.08569	0.75247	0.01033	0.7865	0.01721	0.82559	0.01153	0.77668	0.10517	0.73331	0.00477	0.79192	0.03486	0.80363	0.06632	0.79585
9.41668	0.41208	0.18264	0.76465	0.0295	0.72893	0.06305	0.72568	0.01584	0.78484	0.02497	0.76697	0.09359	0.68686	0.06198	0.74326	0.10384	0.76211	0.12199	0.71677	0.01724	0.72784	0.04131	0.7399	0.01873	0.73446	0.07115	0.75486	0.02736	0.73364	0.04646	0.77129	0.06034	0.78838	0.08577	0.75127	0.00935	0.78746	0.0193	0.82605	0.01447	0.77493	0.10525	0.73219	0.00583	0.79092	0.03399	0.80136	0.06714	0.79478
9.43334	0.41244	0.18444	0.76355	0.02947	0.72792	0.06289	0.72584	0.01739	0.78555	0.02413	0.76599	0.09517	0.68491	0.06166	0.7428	0.10575	0.76195	0.12353	0.71474	0.01621	0.72607	0.03976	0.73901	0.01847	0.73345	0.07099	0.75492	0.02569	0.73325	0.04886	0.77065	0.06251	0.78746	0.08838	0.74929	0.00808	0.78696	0.02018	0.82656	0.01393	0.77505	0.10639	0.73246	0.00722	0.79202	0.0337	0.80129	0.06855	0.79466
9.45001	0.41166	0.18342	0.76265	0.0294	0.72749	0.06225	0.72606	0.01767	0.78567	0.02368	0.76612	0.09469	0.68461	0.06276	0.74335	0.10811	0.76204	0.12666	0.71273	0.01649	0.72494	0.0387	0.73836	0.0181	0.73299	0.0703	0.75469	0.02476	0.7337	0.04884	0.772	0.06373	0.78771	0.09128	0.74793	0.00736	0.78641	0.02066	0.82756	0.01221	0.77602	0.10828	0.73248	0.00779	0.79334	0.03495	0.80198	0.07082	0.79532
9.46668	0.4116	0.18051	0.76078	0.02854	0.72602	0.06247	0.72451	0.01787	0.78438	0.02394	0.7654	0.09409	0.68338	0.06406	0.74217	0.10959	0.7617	0.12695	0.71155	0.01564	0.72409	0.03728	0.73725	0.01631	0.73094	0.0697	0.75332	0.02483	0.73282	0.04801	0.77178	0.06386	0.78675	0.09245	0.74637	0.00694	0.7852	0.02081	0.82692	0.01149	0.77603	0.10808	0.73185	0.00668	0.79254	0.03589	0.80073	0.07241	0.7946
9.48334	0.41393	0.18279	0.75905	0.03019	0.72493	0.05975	0.72391	0.0158	0.78361	0.02588	0.7653	0.0951	0.68181	0.06508	0.73998	0.10988	0.76008	0.12632	0.71088	0.01642	0.72403	0.03719	0.73698	0.01593	0.73107	0.06871	0.75079	0.02415	0.73134	0.04707	0.77036	0.06305	0.78566	0.09107	0.74485	0.0089	0.78399	0.02336	0.82623	0.01334	0.77499	0.10661	0.73082	0.00523	0.79048	0.03601	0.79942	0.07134	0.7921
9.50001	0.41419	0.17986	0.75828	0.02993	0.72362	0.06075	0.72372	0.01851	0.78336	0.02299	0.76406	0.09349	0.68146	0.06543	0.73885	0.10917	0.759	0.12546	0.70986	0.01567	0.72324	0.03603	0.73654	0.01526	0.72959	0.06947	0.75134	0.0225	0.73218	0.04841	0.7695	0.06198	0.78404	0.09097	0.74375	0.00817	0.78254	0.02217	0.82423	0.0128	0.77416	0.1054	0.7317	0.00642	0.79056	0.03359	0.79812	0.07079	0.79098
9.51668	0.40801	0.17951	0.75662	0.02877	0.72282	0.06065	0.72218	0.0174	0.78252	0.02522	0.76395	0.09471	0.68127	0.06427	0.73798	0.107	0.75782	0.12358	0.71001	0.01566	0.72255	0.03721	0.73456	0.0147	0.72799	0.06823	0.74975	0.02353	0.73049	0.04739	0.76779	0.061	0.78285	0.0891	0.74341	0.00887	0.78248	0.02331	0.82341	0.01504	0.77215	0.1047	0.72974	0.0059	0.78815	0.0336	0.79568	0.07069	0.78935
9.53334	0.40862	0.18358	0.75455	0.02903	0.72122	0.0596	0.72187	0.01823	0.78149	0.02335	0.76208	0.09391	0.68025	0.06378	0.73689	0.10646	0.75869	0.12021	0.71084	0.01205	0.72097	0.03693	0.73294	0.01444	0.72662	0.06751	0.74872	0.02167	0.72998	0.04852	0.76638	0.06093	0.78124	0.08923	0.74139	0.0092	0.78013	0.0233	0.82145	0.01434	0.77069	0.10461	0.72916	0.00712	0.78757	0.03236	0.79401	0.0709	0.78744
9.55001	0.40777	0.18264	0.75245	0.02961	0.71911	0.05888	0.72095	0.01931	0.77942	0.02066	0.7597	0.09146	0.679	0.0646	0.73447	0.10573	0.75658	0.11887	0.71001	0.01258	0.71977	0.03795	0.73112	0.01471	0.72497	0.06745	0.74733	0.01993	0.72958	0.04886	0.76458	0.05933	0.77948	0.0874	0.73989	0.01065	0.77684	0.02236	0.81792	0.0135	0.7682	0.10381	0.72808	0.00842	0.78602	0.03041	0.79167	0.06989	0.78466
9.56668	0.40698	0.18185	0.75028	0.02824	0.7182	0.0584	0.71998	0.01876	0.77903	0.02211	0.76035	0.09146	0.67857	0.06616	0.73364	0.10682	0.7557	0.12003	0.7082	0.01255	0.71833	0.03731	0.7291	0.0133	0.72312	0.06563	0.74602	0.02001	0.7292	0.0474	0.76489	0.05881	0.77854	0.08865	0.73834	0.01015	0.77653	0.02369	0.81821	0.014	0.76767	0.10447	0.72689	0.00819	0.78528	0.03137	0.79014	0.07198	0.78401
9.58334	0.40674	0.18135	0.74907	0.02887	0.71699	0.05769	0.7193	0.01886	0.77696	0.02009	0.75868	0.0887	0.67872	0.06637	0.73201	0.10451	0.75481	0.11649	0.70819	0.01013	0.71703	0.03661	0.72833	0.01338	0.72238	0.0656	0.74486	0.01923	0.72902	0.04675	0.76342	0.0563	0.77598	0.08747	0.73662	0.01005	0.77393	0.02244	0.81477	0.01374	0.76558	0.10263	0.72616	0.00834	0.78333	0.02952	0.78808	0.07009	0.78152
9.60001	0.41118	0.17772	0.74918	0.03014	0.71667	0.05697	0.71829	0.01713	0.77642	0.0226	0.75912	0.08987	0.67947	0.06473	0.73242	0.10227	0.75351	0.11661	0.70649	0.00978	0.71568	0.03565	0.72846	0.01456	0.72298	0.06617	0.74334	0.02022	0.72766	0.04538	0.76262	0.05576	0.77439	0.08798	0.73521	0.00918	0.77413	0.02388	0.81481	0.01547	0.76462	0.10225	0.7247	0.00727	0.78159	0.03032	0.78795	0.06854	0.78052
9.61668	0.41006	0.17669	0.74929	0.03031	0.71668	0.05693	0.71767	0.01621	0.77374	0.02068	0.75611	0.08822	0.67709	0.06538	0.73129	0.10486	0.7533	0.11793	0.70508	0.00947	0.71413	0.03546	0.72783	0.01575	0.72311	0.0663	0.74269	0.02111	0.72608	0.04575	0.76202	0.05761	0.77395	0.08964	0.73436	0.008	0.77211	0.02105	0.81306	0.01201	0.76428	0.10376	0.72333	0.00741	0.78127	0.03175	0.78842	0.0689	0.78086
9.63334	0.41137	0.17705	0.74986	0.03175	0.71631	0.0568	0.71745	0.01631	0.77188	0.01826	0.75412	0.08578	0.67674	0.06549	0.73012	0.10383	0.75182	0.11723	0.70444	0.01001	0.71377	0.03559	0.72835	0.01716	0.72377	0.06762	0.74239	0.02087	0.72587	0.04584	0.76093	0.05647	0.77283	0.08843	0.73399	0.00812	0.77009	0.01885	0.81025	0.01071	0.76306	0.10269	0.72302	0.00765	0.78026	0.03052	0.7882	0.06643	0.77968
9.65001	0.41333	0.17758	0.74953	0.03081	0.71595	0.05782	0.7163	0.01629	0.77076	0.01841	0.7532	0.08559	0.67608	0.06528	0.72961	0.10386	0.75229	0.11585	0.70441	0.00783	0.71252	0.03506	0.72742	0.01714	0.72273	0.06769	0.74198	0.02196	0.72487	0.04553	0.76028	0.0567	0.7718	0.08917	0.73336	0.00673	0.76977	0.01789	0.80948	0.01031	0.76237	0.10296	0.72197	0.00747	0.7794	0.03104	0.78747	0.06674	0.77962
9.66668	0.4113	0.176	0.74888	0.02742	0.71601	0.0603	0.71661	0.01922	0.77135	0.01573	0.75157	0.08597	0.67581	0.06285	0.73211	0.10527	0.75292	0.1201	0.70259	0.00877	0.71234	0.03361	0.72641	0.01444	0.72036	0.06673	0.74407	0.02156	0.72516	0.04862	0.76104	0.06056	0.77304	0.09256	0.73362	0.00465	0.77002	0.01568	0.81055	0.00687	0.76462	0.10493	0.72361	0.00852	0.78239	0.03176	0.78782	0.07139	0.78227
9.68334	0.4082	0.17311	0.74726	0.02855	0.71434	0.05911	0.71475	0.01782	0.76873	0.01623	0.75078	0.08377	0.67511	0.06496	0.7313	0.10736	0.75231	0.12194	0.70092	0.00923	0.7107	0.03395	0.72503	0.01527	0.71954	0.06674	0.7414	0.02179	0.72406	0.04599	0.76177	0.06047	0.77271	0.094	0.73172	0.00536	0.76764	0.01586	0.8097	0.00474	0.76402	0.10675	0.7212	0.0079	0.78123	0.03432	0.78777	0.07243	0.78135
9.70001	0.40782	0.17431	0.74559	0.02905	0.71304	0.05796	0.713	0.01605	0.7677	0.01919	0.75156	0.08423	0.67528	0.06539	0.73071	0.1067	0.75219	0.12056	0.70109	0.00821	0.71058	0.03331	0.72457	0.01414	0.71864	0.06615	0.73884	0.02241	0.72273	0.04346	0.76148	0.05939	0.77188	0.09361	0.73041	0.0064	0.76711	0.01811	0.80973	0.00627	0.76363	0.10574	0.71987	0.00553	0.77914	0.03578	0.78659	0.07255	0.77976
9.71668	0.40785	0.17474	0.74454	0.03133	0.71096	0.05699	0.71121	0.01557	0.76766	0.02226	0.75252	0.086	0.6745	0.06606	0.73033	0.10802	0.75131	0.12262	0.69972	0.00972	0.70967	0.03415	0.72406	0.01562	0.71823	0.06753	0.7364	0.02196	0.72147	0.0421	0.7616	0.06	0.77202	0.09424	0.72893	0.00805	0.76679	0.02156	0.81112	0.00744	0.76317	0.10721	0.71803	0.00514	0.77832	0.03774	0.78715	0.07257	0.77865
9.73334	0.40721	0.16943	0.74339	0.03139	0.70997	0.05662	0.70971	0.01453	0.76452	0.02111	0.74942	0.08457	0.67274	0.06548	0.72977	0.10922	0.75078	0.12379	0.69913	0.01088	0.70963	0.03456	0.72336	0.01511	0.71731	0.06727	0.73466	0.02266	0.71927	0.04193	0.76066	0.06173	0.77229	0.09429	0.72845	0.00907	0.76419	0.01966	0.8092	0.00433	0.76316	0.10766	0.71674	0.0038	0.7773	0.03959	0.78677	0.07354	0.77817
9.75001	0.40361	0.17001	0.74185	0.03219	0.70864	0.05542	0.7072	0.0117	0.76305	0.02568	0.74982	0.0866	0.67292	0.0637	0.72934	0.1065	0.74852	0.12353	0.69874	0.0134	0.71023	0.03575	0.72277	0.01463	0.71658	0.06692	0.73131	0.02429	0.71641	0.03935	0.75895	0.06083	0.77176	0.09157	0.72812	0.01159	0.76398	0.02245	0.80894	0.00729	0.76181	0.10609	0.71436	0.000788888	0.77377	0.04124	0.78508	0.07247	0.7759
9.76668	0.40563	0.17335	0.74195	0.03361	0.70687	0.05659	0.70494	0.01233	0.76177	0.02655	0.74882	0.08704	0.67129	0.06406	0.72655	0.10531	0.74613	0.12158	0.69787	0.01365	0.70877	0.0368	0.72215	0.017	0.71583	0.06953	0.72994	0.02491	0.7148	0.03893	0.75646	0.05924	0.76953	0.08939	0.72731	0.01172	0.76318	0.02265	0.80679	0.00937	0.75882	0.10499	0.7123	0.00113	0.77102	0.04002	0.78372	0.06905	0.77362
9.78334	0.40284	0.17483	0.74133	0.03172	0.70649	0.05818	0.7041	0.01336	0.761	0.02562	0.74855	0.08533	0.671	0.06587	0.72467	0.10499	0.74451	0.12077	0.69645	0.01318	0.70816	0.03509	0.72152	0.01523	0.7141	0.06921	0.73025	0.02552	0.71522	0.03819	0.7559	0.05706	0.76756	0.08908	0.72675	0.00992	0.76284	0.02111	0.80499	0.0098	0.75802	0.10301	0.71256	0.000605809	0.76991	0.03862	0.78169	0.06883	0.77294
9.80001	0.40199	0.175	0.73986	0.03142	0.70576	0.05738	0.70286	0.01186	0.75839	0.02531	0.74642	0.08418	0.669	0.06675	0.72305	0.10656	0.74361	0.12129	0.69516	0.01323	0.70693	0.03498	0.72012	0.01494	0.71318	0.06815	0.72845	0.02622	0.71336	0.03743	0.75496	0.05767	0.76667	0.08959	0.72547	0.00989	0.76077	0.02003	0.80325	0.00807	0.75718	0.10345	0.71081	0.000169931	0.76846	0.03995	0.78062	0.06959	0.77204
9.81668	0.40324	0.17192	0.73915	0.03104	0.70556	0.057	0.70245	0.01118	0.75695	0.02459	0.74508	0.08322	0.66747	0.06794	0.72136	0.10765	0.74227	0.12185	0.69388	0.01397	0.7055	0.03587	0.71858	0.01579	0.71273	0.06741	0.72778	0.02652	0.71256	0.03724	0.75416	0.05751	0.76581	0.08945	0.72485	0.00964	0.75957	0.01899	0.80179	0.00729	0.75567	0.10424	0.70929	0.000714435	0.76753	0.03996	0.77967	0.06958	0.77135
9.83334	0.40262	0.16899	0.73822	0.03015	0.70544	0.05673	0.70216	0.01067	0.75645	0.02483	0.74505	0.08276	0.66712	0.06886	0.71965	0.1067	0.74047	0.1209	0.69262	0.01386	0.7041	0.03591	0.71709	0.01578	0.71198	0.06626	0.7273	0.02676	0.71238	0.03655	0.75312	0.05562	0.76391	0.08864	0.72401	0.00888	0.75925	0.01897	0.80042	0.00872	0.75372	0.1035	0.70823	0.00131	0.76601	0.03876	0.77769	0.0689	0.77001
9.85001	0.40533	0.17132	0.73734	0.03105	0.70419	0.05627	0.70165	0.0113	0.75617	0.02454	0.74459	0.0827	0.6659	0.06998	0.71733	0.10639	0.73873	0.11962	0.69273	0.01525	0.70374	0.03802	0.716	0.01698	0.7114	0.06673	0.72648	0.02569	0.71214	0.0368	0.75164	0.05413	0.76313	0.086	0.72382	0.01075	0.75822	0.01974	0.7989	0.01016	0.75146	0.10295	0.70723	0.00263	0.76471	0.03701	0.77624	0.06719	0.76795
9.86668	0.40516	0.17358	0.7362	0.03094	0.70345	0.05575	0.70154	0.0117	0.75683	0.02521	0.74385	0.08542	0.66427	0.06835	0.71687	0.10643	0.73834	0.11954	0.69295	0.01605	0.70357	0.03941	0.71483	0.017	0.71061	0.06613	0.72601	0.02478	0.71089	0.03882	0.75004	0.05579	0.7633	0.08513	0.7237	0.01208	0.75823	0.02132	0.79927	0.0113	0.75067	0.10344	0.70672	0.0036	0.76458	0.03658	0.77544	0.0677	0.76718
9.88334	0.40406	0.17145	0.73422	0.02982	0.70297	0.05468	0.70192	0.01183	0.75829	0.02657	0.74458	0.08795	0.66403	0.06713	0.71648	0.10497	0.73743	0.11873	0.69245	0.01583	0.70386	0.03802	0.71416	0.01418	0.70936	0.06398	0.72563	0.02357	0.71061	0.03991	0.74878	0.05556	0.76223	0.08455	0.72276	0.01243	0.75882	0.02391	0.79983	0.0141	0.75056	0.10149	0.70762	0.003	0.76412	0.03522	0.77337	0.06854	0.76585
9.90001	0.40383	0.1713	0.73363	0.03025	0.70241	0.05416	0.7014	0.01139	0.75777	0.02707	0.74433	0.08806	0.66352	0.06737	0.71528	0.10428	0.73665	0.11735	0.69164	0.0144	0.70275	0.03692	0.71385	0.01424	0.70912	0.06392	0.72475	0.0235	0.71001	0.03953	0.74777	0.05462	0.76044	0.08459	0.72137	0.01173	0.75828	0.02445	0.7989	0.01517	0.74952	0.10049	0.70703	0.00266	0.76284	0.03465	0.77235	0.06749	0.76454
9.91668	0.40286	0.16931	0.73208	0.03015	0.7015	0.05327	0.70197	0.0126	0.75759	0.02472	0.74278	0.08754	0.66364	0.06546	0.71534	0.1022	0.73444	0.11842	0.69025	0.01681	0.70215	0.03824	0.71227	0.01426	0.70817	0.06297	0.72469	0.02141	0.71016	0.04141	0.74646	0.05449	0.75987	0.08334	0.72079	0.01301	0.75659	0.02424	0.79723	0.0148	0.74802	0.10054	0.70694	0.00479	0.76288	0.03261	0.77085	0.06756	0.76307
9.93334	0.40387	0.16495	0.73084	0.02843	0.70135	0.05345	0.70144	0.01225	0.75632	0.02407	0.74086	0.08772	0.66239	0.06421	0.71322	0.09973	0.73209	0.11604	0.68927	0.01641	0.70022	0.03913	0.70977	0.01448	0.70681	0.06143	0.72429	0.02194	0.70874	0.04229	0.74346	0.05326	0.75723	0.08138	0.72012	0.0121	0.75571	0.02304	0.7944	0.01626	0.74472	0.09951	0.70522	0.00613	0.76054	0.03045	0.76765	0.06637	0.76113
9.95001	0.40382	0.16783	0.72995	0.02616	0.70158	0.05418	0.70001	0.01066	0.75444	0.02517	0.73995	0.08739	0.66177	0.06408	0.71277	0.09988	0.73134	0.11661	0.68908	0.01785	0.69965	0.04115	0.70753	0.01427	0.70541	0.05988	0.72339	0.02427	0.70707	0.04089	0.74294	0.05353	0.75746	0.08055	0.72091	0.0122	0.75553	0.02173	0.79366	0.01569	0.74354	0.10068	0.7029	0.0058	0.75905	0.03208	0.76628	0.06782	0.76133
9.96668	0.40498	0.16942	0.72848	0.0282	0.69939	0.05299	0.69861	0.01066	0.75206	0.02387	0.73754	0.08594	0.65987	0.06473	0.71302	0.10371	0.73252	0.1193	0.68788	0.01721	0.6986	0.04021	0.70731	0.01452	0.70473	0.0608	0.72117	0.02311	0.70565	0.04083	0.7437	0.05663	0.75818	0.08389	0.71859	0.01305	0.75237	0.02154	0.79341	0.01116	0.74489	0.10313	0.702	0.00509	0.7598	0.03521	0.7678	0.07002	0.76129
9.98334	0.40352	0.16891	0.72732	0.02832	0.69869	0.05216	0.69755	0.00934	0.75177	0.02639	0.73744	0.08828	0.65775	0.06515	0.71129	0.10483	0.73066	0.12053	0.68644	0.0192	0.6981	0.04085	0.70631	0.01449	0.70413	0.06013	0.71953	0.02361	0.70374	0.04061	0.74231	0.05725	0.75767	0.08322	0.71795	0.0139	0.75247	0.02351	0.79372	0.01294	0.74392	0.1031	0.70051	0.00438	0.75829	0.036	0.7668	0.07005	0.76017
10	0.40263	0.16578	0.72577	0.02862	0.6971	0.0518	0.6969	0.01039	0.75183	0.02635	0.73721	0.08867	0.65728	0.06505	0.71174	0.10604	0.73123	0.12166	0.68689	0.02018	0.69915	0.04106	0.70613	0.01293	0.7028	0.06013	0.71866	0.02224	0.70353	0.04104	0.7427	0.05855	0.75892	0.08337	0.71767	0.01599	0.75157	0.02483	0.79439	0.01203	0.74505	0.10344	0.70102	0.00379	0.75899	0.03686	0.76684	0.07192	0.7599
10.0167	0.29173	0.01178	0.72377	0.02991	0.6951	0.05035	0.69526	0.00952	0.74874	0.02528	0.73456	0.08675	0.65583	0.0652	0.71027	0.10627	0.7308	0.12034	0.687	0.01957	0.69813	0.04201	0.70473	0.01343	0.70176	0.06005	0.71602	0.02169	0.70171	0.0403	0.74138	0.05858	0.75808	0.08265	0.71604	0.01781	0.74813	0.02426	0.79173	0.01011	0.74353	0.10367	0.69902	0.00344	0.75717	0.0376	0.76564	0.0717	0.75773
10.0333	0.399	0.16523	0.72236	0.02922	0.69431	0.0501	0.69538	0.01059	0.74852	0.0237	0.73371	0.08598	0.65517	0.06569	0.70918	0.10621	0.72965	0.1203	0.6872	0.02152	0.69856	0.04373	0.70341	0.01272	0.70051	0.05914	0.71597	0.02039	0.70201	0.04115	0.74065	0.058	0.75828	0.08069	0.7164	0.01963	0.74698	0.02399	0.79047	0.00993	0.74254	0.10339	0.69904	0.00463	0.75705	0.03616	0.76414	0.07215	0.75669
10.05	0.3976	0.16499	0.72113	0.02974	0.69339	0.04906	0.69431	0.00935	0.74719	0.02468	0.73327	0.08568	0.65539	0.06504	0.70948	0.10564	0.72899	0.12108	0.68731	0.02345	0.69866	0.04575	0.70231	0.01311	0.69998	0.05866	0.71417	0.02059	0.70088	0.03988	0.74048	0.0581	0.75896	0.07958	0.71636	0.02184	0.74583	0.02471	0.79009	0.00953	0.74183	0.10426	0.69738	0.00423	0.75599	0.03752	0.76367	0.07267	0.75581
10.0667	0.39751	0.16278	0.71971	0.03005	0.69155	0.04926	0.69452	0.01256	0.74947	0.02423	0.73347	0.08827	0.65265	0.06651	0.7066	0.10712	0.72703	0.12116	0.6852	0.02346	0.69715	0.0448	0.7013	0.01292	0.6984	0.05921	0.71456	0.01763	0.70136	0.04287	0.73872	0.05801	0.75696	0.07972	0.71445	0.02145	0.74596	0.0273	0.79019	0.01228	0.74045	0.10351	0.69818	0.00662	0.75637	0.03439	0.76214	0.07213	0.75404
10.0833	0.39907	0.16859	0.71856	0.02935	0.69106	0.04897	0.69361	0.01169	0.74936	0.02633	0.73384	0.08978	0.65185	0.06661	0.70728	0.10937	0.72768	0.12359	0.68355	0.0227	0.69614	0.04301	0.70065	0.01161	0.69744	0.05825	0.71345	0.01823	0.70022	0.04223	0.73949	0.06012	0.75705	0.08293	0.71298	0.02032	0.74631	0.02876	0.79205	0.01168	0.74176	0.105	0.69755	0.00534	0.75671	0.03713	0.76253	0.07492	0.75483
10.1	0.39807	0.17221	0.71769	0.02895	0.69058	0.04879	0.69346	0.01201	0.74813	0.02448	0.7319	0.0888	0.65181	0.06483	0.70934	0.11049	0.72869	0.12634	0.68229	0.02229	0.69609	0.04081	0.70087	0.00973	0.69669	0.05768	0.71318	0.01774	0.69964	0.04317	0.74026	0.06304	0.75775	0.08612	0.71188	0.01959	0.74473	0.02741	0.79214	0.00781	0.74399	0.10602	0.69837	0.00429	0.75817	0.03907	0.76346	0.07779	0.75594
10.1167	0.39872	0.16884	0.71758	0.02874	0.69014	0.04949	0.69085	0.0097	0.74596	0.02766	0.73117	0.08995	0.65098	0.06373	0.70748	0.10793	0.72738	0.12279	0.68306	0.0216	0.69617	0.04111	0.70068	0.00965	0.69609	0.05817	0.71109	0.02077	0.69666	0.04114	0.73763	0.06159	0.75599	0.08322	0.71205	0.01977	0.7448	0.02743	0.79036	0.01046	0.74202	0.10342	0.69619	0.00139	0.75413	0.03961	0.76143	0.07527	0.75413
10.1333	0.39719	0.1695	0.71667	0.02782	0.69001	0.04928	0.69078	0.00958	0.74552	0.02727	0.72943	0.09135	0.6486	0.06306	0.70605	0.10872	0.72639	0.12292	0.68396	0.02447	0.69708	0.04413	0.69929	0.00949	0.69531	0.05705	0.71088	0.02068	0.69521	0.04296	0.73578	0.06299	0.757	0.08051	0.71345	0.02211	0.7443	0.02712	0.78955	0.01054	0.74095	0.10365	0.69547	0.00219	0.75362	0.03911	0.76023	0.0757	0.75356
10.15	0.40021	0.16987	0.71692	0.02849	0.69059	0.04814	0.69036	0.00694	0.74449	0.02918	0.72879	0.09273	0.64784	0.06175	0.70559	0.10782	0.72523	0.12296	0.68205	0.02353	0.69497	0.04332	0.69884	0.01111	0.69637	0.05659	0.70962	0.02213	0.69321	0.04243	0.73439	0.06341	0.75514	0.08153	0.71199	0.02037	0.74435	0.02751	0.78917	0.01155	0.73962	0.10393	0.69353	0.0017	0.75188	0.04002	0.76001	0.07439	0.7529
10.1667	0.39829	0.17308	0.71455	0.0294	0.68887	0.04613	0.68983	0.00661	0.74442	0.03021	0.72854	0.09405	0.64647	0.06195	0.70416	0.10803	0.72388	0.12297	0.6798	0.02234	0.6927	0.042	0.69732	0.01092	0.69536	0.05557	0.70767	0.02045	0.69222	0.04269	0.73314	0.06337	0.75294	0.08277	0.70888	0.02024	0.74311	0.03019	0.78887	0.01294	0.73828	0.10393	0.69245	0.00214	0.75084	0.03968	0.75851	0.07463	0.75069
10.1833	0.39993	0.16856	0.7145	0.02851	0.68909	0.04666	0.69012	0.00726	0.74339	0.02765	0.72553	0.09412	0.64459	0.06011	0.70338	0.10777	0.72254	0.12346	0.67805	0.02237	0.69141	0.04128	0.69659	0.01104	0.69494	0.0552	0.70834	0.02035	0.69108	0.04541	0.73107	0.06494	0.75157	0.08328	0.70827	0.01855	0.74199	0.02775	0.78691	0.01153	0.73739	0.10378	0.69242	0.00324	0.75075	0.03845	0.75768	0.07438	0.75051
10.2	0.39841	0.16955	0.71363	0.03078	0.68774	0.04495	0.68998	0.00727	0.7438	0.02842	0.72555	0.09549	0.64446	0.0589	0.70252	0.10549	0.72073	0.12238	0.67699	0.02239	0.69024	0.04141	0.69629	0.01246	0.69524	0.05582	0.70699	0.01862	0.69054	0.04598	0.72934	0.06389	0.74977	0.0822	0.70649	0.01954	0.74118	0.03025	0.78617	0.01398	0.73547	0.10285	0.6917	0.00408	0.74945	0.0368	0.75675	0.07206	0.74799
10.2167	0.39858	0.16992	0.71244	0.02981	0.68727	0.04486	0.69002	0.00792	0.7447	0.02895	0.72547	0.09748	0.64393	0.05745	0.70074	0.10225	0.71903	0.11881	0.67694	0.02111	0.68927	0.04139	0.69489	0.0119	0.6941	0.05478	0.70697	0.0179	0.69006	0.0474	0.72654	0.06212	0.74718	0.07988	0.70574	0.0192	0.74155	0.03152	0.7848	0.01779	0.73287	0.10054	0.69144	0.00514	0.74768	0.03356	0.75374	0.07034	0.7457
10.2333	0.39644	0.16967	0.71218	0.03188	0.68573	0.0445	0.68859	0.0078	0.74389	0.03004	0.72436	0.099	0.64274	0.0559	0.69985	0.10111	0.71807	0.11767	0.67648	0.02068	0.68868	0.04109	0.69527	0.01299	0.69406	0.05654	0.70532	0.0177	0.68818	0.04783	0.72456	0.06253	0.74591	0.07917	0.70448	0.01985	0.74064	0.03276	0.78393	0.01896	0.7318	0.09956	0.69049	0.00435	0.74604	0.03348	0.75343	0.06828	0.74396
10.25	0.39608	0.16747	0.71104	0.03257	0.68467	0.04361	0.68854	0.00837	0.74376	0.02934	0.72351	0.09929	0.64218	0.05514	0.70046	0.10201	0.71796	0.11965	0.67526	0.02118	0.68833	0.04031	0.69506	0.0124	0.69351	0.05638	0.70465	0.01625	0.68783	0.04884	0.72463	0.06419	0.74612	0.0807	0.70321	0.02037	0.73948	0.03352	0.78423	0.01762	0.73255	0.10034	0.69077	0.00446	0.74685	0.03409	0.75376	0.06964	0.74373
10.2667	0.3952	0.16712	0.70838	0.0319	0.68354	0.042	0.68873	0.00863	0.74381	0.02885	0.72366	0.09864	0.6438	0.05374	0.70222	0.10065	0.71836	0.12026	0.67454	0.02022	0.68749	0.03944	0.69344	0.01044	0.69195	0.05417	0.7037	0.01438	0.68833	0.04868	0.72535	0.0643	0.74584	0.08227	0.70139	0.02089	0.73819	0.03491	0.78447	0.01684	0.73285	0.10108	0.69084	0.00488	0.74744	0.03438	0.75268	0.07235	0.74299
10.2833	0.39627	0.16392	0.70941	0.03308	0.6831	0.04291	0.6871	0.00793	0.74384	0.03201	0.72447	0.10081	0.64338	0.05327	0.70189	0.10032	0.71785	0.12017	0.6754	0.0221	0.68808	0.04182	0.69376	0.01251	0.69234	0.05625	0.70275	0.01602	0.68687	0.04763	0.72469	0.06443	0.74664	0.08032	0.70263	0.02235	0.73942	0.03637	0.78537	0.0189	0.73201	0.10145	0.68921	0.00419	0.74606	0.03555	0.75328	0.07068	0.74281
10.3	0.39577	0.16159	0.70725	0.03285	0.68203	0.04148	0.68644	0.00707	0.74258	0.0321	0.72305	0.10107	0.64308	0.05134	0.70132	0.09796	0.71691	0.1182	0.6741	0.01959	0.68601	0.04024	0.69215	0.01164	0.69116	0.05465	0.70108	0.01545	0.68541	0.04783	0.72274	0.06403	0.74394	0.08084	0.70004	0.02151	0.73779	0.03699	0.78363	0.01961	0.73036	0.10048	0.68808	0.004	0.74428	0.0349	0.751	0.0706	0.74065
10.3167	0.3957	0.15978	0.70594	0.03222	0.68143	0.04104	0.68532	0.00592	0.7409	0.03258	0.72277	0.0995	0.64493	0.04995	0.70108	0.09344	0.71553	0.1151	0.67354	0.01761	0.68496	0.03885	0.69128	0.01049	0.69013	0.05361	0.69966	0.01617	0.68482	0.04583	0.72146	0.061	0.74118	0.07969	0.69858	0.02069	0.73667	0.03669	0.78122	0.02105	0.72855	0.09799	0.68708	0.00268	0.74156	0.0339	0.74837	0.06927	0.73848
10.3333	0.3953	0.16105	0.70537	0.03127	0.68156	0.04102	0.68494	0.00516	0.7401	0.0328	0.72221	0.09934	0.64379	0.05089	0.69994	0.09448	0.71469	0.11569	0.67282	0.01844	0.68423	0.03968	0.69	0.01063	0.68959	0.05263	0.69925	0.0169	0.68411	0.04546	0.72102	0.06104	0.7409	0.07949	0.69856	0.02051	0.7364	0.03615	0.78067	0.02086	0.72767	0.09863	0.68593	0.003	0.74087	0.03428	0.74756	0.06981	0.73833
10.35	0.39476	0.15902	0.70384	0.03174	0.68016	0.04024	0.68414	0.00528	0.73824	0.03123	0.72083	0.09693	0.64447	0.05042	0.70064	0.09397	0.7145	0.11645	0.67198	0.01832	0.68328	0.03967	0.68894	0.0105	0.68856	0.05238	0.69792	0.01603	0.6839	0.0447	0.72136	0.06104	0.74062	0.08039	0.69715	0.02116	0.73394	0.03543	0.7793	0.01843	0.72738	0.09954	0.68509	0.00318	0.74067	0.03506	0.74717	0.07088	0.73753
10.3667	0.39062	0.15745	0.70327	0.03299	0.6791	0.03962	0.68376	0.00567	0.73629	0.02862	0.71793	0.09546	0.64427	0.04796	0.70105	0.09229	0.71312	0.11727	0.67107	0.01991	0.68297	0.04041	0.68865	0.01133	0.68841	0.05305	0.69711	0.01503	0.68292	0.04594	0.72001	0.06186	0.74032	0.07967	0.69653	0.02234	0.7313	0.03382	0.77693	0.01618	0.72656	0.09956	0.6846	0.00373	0.74023	0.03458	0.74691	0.07009	0.73639
10.3833	0.39076	0.1568	0.70186	0.03213	0.67837	0.03947	0.6826	0.00496	0.73473	0.02885	0.71741	0.09414	0.64302	0.05033	0.69822	0.0926	0.71101	0.11642	0.66995	0.02057	0.68255	0.04006	0.68759	0.01008	0.68709	0.05206	0.69587	0.01561	0.68226	0.04443	0.71892	0.05972	0.73864	0.07821	0.69579	0.02243	0.73018	0.03342	0.7749	0.017	0.72511	0.09777	0.68368	0.00268	0.73806	0.03396	0.74459	0.06954	0.73467
10.4	0.3929	0.15339	0.69942	0.03088	0.67664	0.03963	0.68071	0.005	0.73418	0.03083	0.7175	0.09526	0.64081	0.05242	0.69672	0.09592	0.71135	0.11719	0.66991	0.02081	0.6824	0.04045	0.68578	0.00814	0.6845	0.05102	0.69413	0.01578	0.68094	0.04356	0.71898	0.06083	0.73914	0.07875	0.69507	0.02363	0.72979	0.03517	0.77577	0.01702	0.72534	0.09869	0.68253	0.00168	0.73752	0.03593	0.74343	0.07242	0.73428
10.4167	0.39169	0.15323	0.69979	0.03199	0.67561	0.04049	0.68094	0.00773	0.73586	0.03002	0.71819	0.0959	0.64037	0.05338	0.69593	0.09644	0.71179	0.11595	0.6709	0.02026	0.68245	0.04127	0.68606	0.00932	0.68426	0.05299	0.69499	0.01396	0.68218	0.04498	0.71889	0.06037	0.73923	0.07801	0.69519	0.02436	0.73013	0.03625	0.77613	0.01813	0.72486	0.09877	0.68333	0.0036	0.73843	0.03405	0.74377	0.07133	0.73386
10.4333	0.39042	0.15513	0.7005	0.0324	0.67476	0.04229	0.67951	0.00885	0.73391	0.02821	0.71596	0.09432	0.63941	0.05312	0.69521	0.09657	0.71185	0.11492	0.67021	0.01812	0.68144	0.03946	0.68667	0.0098	0.6837	0.0552	0.69489	0.01472	0.68129	0.04529	0.718	0.06073	0.73779	0.0791	0.69424	0.02244	0.72874	0.03366	0.77413	0.0162	0.72466	0.09811	0.68315	0.00295	0.73778	0.03407	0.74392	0.07018	0.73376
10.45	0.39217	0.15726	0.6995	0.03261	0.67424	0.04134	0.67817	0.00674	0.73081	0.02798	0.71323	0.0934	0.63684	0.05367	0.69322	0.0981	0.71124	0.11447	0.66994	0.01818	0.68084	0.03998	0.68576	0.00993	0.68335	0.05449	0.69288	0.01587	0.67878	0.04469	0.71647	0.06163	0.73721	0.0786	0.69356	0.02309	0.72652	0.03221	0.77199	0.01444	0.7237	0.09813	0.68123	0.00166	0.73586	0.03551	0.74304	0.0701	0.73271
10.4667	0.39449	0.15325	0.70137	0.0285	0.67661	0.04503	0.67797	0.00681	0.72957	0.02646	0.71216	0.09152	0.6357	0.05568	0.69146	0.0994	0.70988	0.11514	0.66774	0.01777	0.67882	0.03918	0.68452	0.0103	0.68272	0.05393	0.69529	0.01949	0.67884	0.04439	0.71618	0.06084	0.73553	0.07973	0.69466	0.01787	0.72785	0.02706	0.77036	0.01333	0.72254	0.09853	0.6804	0.00262	0.73536	0.03503	0.74211	0.07018	0.73478
10.4833	0.39087	0.15815	0.7021	0.0263	0.67732	0.04738	0.67771	0.00784	0.73148	0.02847	0.7139	0.09393	0.63497	0.05676	0.68936	0.09864	0.70846	0.11328	0.66642	0.01606	0.67668	0.03849	0.68326	0.01095	0.68183	0.05401	0.69672	0.02085	0.6791	0.04471	0.71489	0.05896	0.7329	0.07958	0.69448	0.0144	0.7307	0.02772	0.77077	0.01764	0.72034	0.09776	0.67977	0.00417	0.73429	0.03283	0.74034	0.0688	0.73466
10.5	0.38966	0.15896	0.70257	0.02499	0.67768	0.04892	0.6772	0.00821	0.72997	0.0267	0.71409	0.08962	0.63607	0.05999	0.68849	0.09915	0.70829	0.11277	0.66532	0.01422	0.67542	0.03673	0.68303	0.01066	0.68124	0.05421	0.69732	0.02205	0.68059	0.04223	0.71632	0.05621	0.73143	0.0809	0.69393	0.01164	0.73005	0.02476	0.76908	0.01598	0.72007	0.0974	0.67964	0.00401	0.7339	0.03265	0.73985	0.06873	0.73513
10.5167	0.38945	0.16123	0.70416	0.02254	0.67901	0.05191	0.67787	0.01029	0.72976	0.02326	0.71173	0.08908	0.63511	0.05841	0.68985	0.10083	0.70939	0.11496	0.66444	0.01364	0.67446	0.03621	0.68265	0.011	0.68078	0.05466	0.70011	0.02298	0.68071	0.04521	0.71656	0.05947	0.73211	0.08369	0.69492	0.00835	0.73045	0.02045	0.76898	0.01222	0.7211	0.0997	0.6804	0.00596	0.73629	0.03287	0.74111	0.07071	0.73813
10.5333	0.39029	0.1619	0.70369	0.02314	0.67853	0.05128	0.67756	0.00991	0.72815	0.02182	0.71052	0.08693	0.63561	0.05816	0.69084	0.10124	0.71007	0.11588	0.66462	0.01385	0.67469	0.03635	0.6827	0.01087	0.68074	0.05466	0.69936	0.02273	0.68056	0.04457	0.71735	0.06015	0.73294	0.0844	0.69464	0.00921	0.72868	0.01925	0.76825	0.00938	0.72183	0.10054	0.68018	0.00545	0.73663	0.0342	0.74176	0.07168	0.7383
10.55	0.38876	0.16044	0.70506	0.02507	0.67836	0.05154	0.67611	0.00839	0.72959	0.02758	0.71282	0.09177	0.63452	0.05805	0.6902	0.10183	0.70953	0.11631	0.66531	0.01606	0.67562	0.03837	0.68375	0.01309	0.68192	0.05683	0.69811	0.02452	0.67869	0.04351	0.71666	0.06081	0.73395	0.08263	0.69582	0.01087	0.73143	0.02313	0.77101	0.01361	0.72146	0.10073	0.67866	0.00404	0.7352	0.0359	0.74295	0.06966	0.73819
10.5667	0.38809	0.15802	0.70692	0.0234	0.68023	0.05336	0.67608	0.00749	0.72905	0.02779	0.71224	0.09201	0.63332	0.05865	0.68836	0.10163	0.70904	0.11411	0.66614	0.01567	0.67574	0.039	0.68391	0.01379	0.68255	0.05691	0.69936	0.02722	0.67797	0.04355	0.71529	0.05997	0.7332	0.0808	0.69763	0.00912	0.73282	0.02062	0.76981	0.01471	0.72027	0.09951	0.67816	0.00381	0.73387	0.03499	0.74225	0.06775	0.73879
10.5833	0.38776	0.15564	0.70781	0.0224	0.68017	0.05579	0.6742	0.00745	0.72752	0.02844	0.71176	0.09112	0.63317	0.05908	0.68719	0.10063	0.70806	0.11273	0.66628	0.01587	0.67491	0.04058	0.68298	0.01535	0.68176	0.05829	0.69923	0.02975	0.67705	0.04203	0.71443	0.05853	0.73236	0.07922	0.69857	0.0082	0.73311	0.01869	0.76832	0.01525	0.71831	0.09951	0.67619	0.0039	0.73194	0.03507	0.74136	0.06623	0.73869
10.6	0.38671	0.15826	0.70801	0.02314	0.67953	0.05622	0.67359	0.00798	0.72708	0.02817	0.71118	0.09101	0.63278	0.05889	0.68641	0.0999	0.70807	0.11081	0.66634	0.01396	0.67346	0.04074	0.68252	0.01699	0.68165	0.05947	0.69895	0.02967	0.67668	0.04222	0.71352	0.05799	0.73104	0.07917	0.69775	0.00748	0.73263	0.01848	0.76734	0.0157	0.71686	0.09967	0.67526	0.00488	0.73117	0.03433	0.74104	0.06479	0.73787
10.6167	0.38764	0.15846	0.70758	0.02106	0.67949	0.05782	0.67407	0.01039	0.72706	0.02493	0.71029	0.08888	0.63272	0.05987	0.686	0.10043	0.70734	0.11179	0.666	0.01556	0.67412	0.04097	0.68187	0.01533	0.68011	0.05896	0.70057	0.0289	0.67812	0.04339	0.71382	0.05751	0.73142	0.07859	0.69867	0.00733	0.73202	0.01609	0.76612	0.01402	0.71709	0.09928	0.67661	0.00605	0.73228	0.0327	0.7401	0.06605	0.73839
10.6333	0.38702	0.15894	0.70827	0.01861	0.68037	0.06013	0.67284	0.00977	0.72664	0.02678	0.71015	0.09038	0.63128	0.06015	0.68631	0.10328	0.70755	0.11491	0.66476	0.01674	0.67359	0.04113	0.68103	0.0151	0.67921	0.05875	0.70101	0.03186	0.67665	0.04301	0.71436	0.06004	0.73243	0.08058	0.69968	0.00532	0.73372	0.01493	0.76775	0.01303	0.71798	0.10146	0.67544	0.00535	0.73258	0.03557	0.74081	0.06848	0.74082
10.65	0.38622	0.15665	0.70825	0.01912	0.68006	0.06002	0.67325	0.01068	0.72656	0.02512	0.70874	0.09053	0.63112	0.05814	0.68736	0.1029	0.7077	0.11586	0.66436	0.01694	0.67361	0.04071	0.68136	0.0151	0.67927	0.05916	0.70134	0.03084	0.67645	0.04486	0.71396	0.0617	0.73271	0.08135	0.69936	0.00539	0.7329	0.01432	0.76749	0.01156	0.71854	0.10181	0.67613	0.00587	0.73352	0.03535	0.74139	0.06882	0.74102
10.6667	0.38693	0.15544	0.70794	0.01939	0.67972	0.05976	0.67248	0.00982	0.728	0.02918	0.71151	0.09294	0.63067	0.06034	0.68511	0.10268	0.70584	0.11494	0.66375	0.01787	0.67317	0.0414	0.68082	0.0157	0.67913	0.05918	0.70039	0.03144	0.67626	0.04309	0.71331	0.05922	0.73148	0.07954	0.69913	0.00578	0.73479	0.01773	0.76853	0.01643	0.71682	0.10069	0.67496	0.00557	0.7316	0.03466	0.74007	0.06713	0.73955
10.6833	0.38597	0.15288	0.70615	0.01752	0.67915	0.05989	0.67122	0.00901	0.72606	0.02914	0.71035	0.0917	0.63061	0.06002	0.68527	0.10266	0.70565	0.11542	0.66289	0.01745	0.67231	0.04092	0.67906	0.01397	0.67725	0.05745	0.69923	0.0324	0.67517	0.04194	0.71324	0.05953	0.73098	0.08046	0.6983	0.00526	0.73357	0.01669	0.76757	0.01488	0.71664	0.10116	0.67377	0.00466	0.73072	0.03611	0.73866	0.06935	0.73938
10.7	0.38514	0.15295	0.70547	0.01616	0.67909	0.06037	0.67028	0.00828	0.72567	0.03073	0.71034	0.09281	0.6305	0.05899	0.68498	0.10133	0.70441	0.11537	0.66231	0.01838	0.67217	0.04125	0.67808	0.01313	0.67623	0.05657	0.69865	0.03362	0.67401	0.04143	0.71221	0.05925	0.73038	0.0795	0.69847	0.00512	0.73408	0.01701	0.76735	0.0163	0.71581	0.10053	0.67285	0.00391	0.72935	0.03632	0.73723	0.06956	0.73891
10.7167	0.38408	0.1526	0.7063	0.01565	0.6795	0.06155	0.66941	0.00768	0.72419	0.03053	0.70955	0.09152	0.62974	0.06025	0.68423	0.10271	0.7037	0.11671	0.66131	0.01942	0.67299	0.03969	0.6793	0.01204	0.67625	0.05721	0.69862	0.03541	0.6734	0.0404	0.71239	0.05932	0.73036	0.07986	0.69893	0.00408	0.73388	0.01498	0.76661	0.01493	0.7169	0.09933	0.67321	0.00158	0.72879	0.03742	0.73757	0.06941	0.73965
10.7333	0.38394	0.15365	0.70412	0.01647	0.6779	0.05974	0.66927	0.00795	0.7246	0.03107	0.71	0.09206	0.62932	0.06094	0.68382	0.10347	0.70307	0.11779	0.65998	0.01959	0.67225	0.03896	0.67842	0.01111	0.67529	0.0563	0.6972	0.03335	0.67345	0.04038	0.71249	0.05935	0.72982	0.0808	0.69692	0.00515	0.73285	0.01758	0.76709	0.01544	0.71685	0.09958	0.67311	0.00177	0.72887	0.03749	0.73687	0.07059	0.73827
10.75	0.38489	0.1522	0.70288	0.0174	0.67636	0.05913	0.66884	0.00898	0.72555	0.03195	0.71178	0.09185	0.62957	0.06344	0.68224	0.10348	0.70172	0.11738	0.65878	0.01947	0.6705	0.03954	0.67702	0.01231	0.67444	0.05667	0.69637	0.03174	0.67458	0.03924	0.71271	0.05683	0.72836	0.08056	0.6953	0.00554	0.73265	0.02008	0.76712	0.0177	0.71495	0.09995	0.67214	0.00358	0.72825	0.03615	0.73577	0.06983	0.7365
10.7667	0.38454	0.15326	0.70238	0.01609	0.67606	0.06019	0.66761	0.00878	0.724	0.03179	0.71014	0.09172	0.62914	0.06177	0.68171	0.10162	0.70099	0.1157	0.65878	0.01879	0.66958	0.04015	0.67563	0.01234	0.67321	0.05641	0.69591	0.03303	0.67309	0.03932	0.71098	0.05667	0.72717	0.07954	0.69527	0.00489	0.73204	0.01859	0.76534	0.01778	0.71331	0.09956	0.67074	0.0036	0.72661	0.03586	0.73413	0.06944	0.7358
10.7833	0.38579	0.14969	0.70269	0.01725	0.6753	0.06051	0.66679	0.00908	0.72352	0.03201	0.7095	0.09216	0.6275	0.06268	0.67929	0.10155	0.6992	0.11462	0.65809	0.01932	0.66911	0.04033	0.67586	0.01354	0.67328	0.0579	0.69534	0.03308	0.6723	0.03954	0.70926	0.05563	0.72572	0.07795	0.69484	0.00502	0.73161	0.01874	0.76394	0.01929	0.71173	0.09817	0.67013	0.00361	0.72506	0.03457	0.73339	0.06686	0.7343
10.8	0.38431	0.15572	0.70176	0.01766	0.67441	0.05998	0.66732	0.01059	0.72576	0.03283	0.71078	0.09449	0.62707	0.06274	0.67851	0.10115	0.69823	0.11442	0.65789	0.02027	0.66902	0.04118	0.67519	0.01362	0.6727	0.05781	0.6955	0.03106	0.67294	0.04098	0.70854	0.05515	0.72541	0.07683	0.69449	0.00623	0.73238	0.02162	0.76487	0.02211	0.71083	0.09788	0.67057	0.00525	0.72536	0.03265	0.73253	0.06651	0.73314
10.8167	0.38508	0.15693	0.70064	0.01666	0.67383	0.06019	0.66572	0.00941	0.72343	0.0331	0.70904	0.09381	0.62567	0.06287	0.67805	0.10271	0.69831	0.11526	0.6575	0.02047	0.66863	0.04134	0.67406	0.01275	0.67143	0.05704	0.69408	0.03246	0.67105	0.04009	0.7082	0.05653	0.72562	0.07748	0.69415	0.00634	0.73111	0.02042	0.76408	0.02009	0.71091	0.0987	0.6691	0.00391	0.72442	0.03488	0.73199	0.06822	0.73325
10.8333	0.38494	0.15429	0.69933	0.01769	0.67237	0.05925	0.66406	0.00824	0.72124	0.03366	0.70819	0.09238	0.6256	0.0632	0.67731	0.10209	0.6971	0.11523	0.65642	0.02069	0.66841	0.0403	0.67404	0.01198	0.67074	0.05719	0.69177	0.03271	0.66984	0.03815	0.7077	0.05559	0.72454	0.07727	0.69264	0.0071	0.72915	0.02066	0.76256	0.01959	0.71055	0.09748	0.66812	0.00177	0.72254	0.03588	0.7311	0.06775	0.73159
10.85	0.38493	0.15485	0.69891	0.01812	0.67116	0.05989	0.66388	0.01042	0.72153	0.03208	0.70829	0.09101	0.6263	0.06379	0.67646	0.10048	0.69571	0.11427	0.65591	0.02103	0.6684	0.03992	0.67412	0.01171	0.66985	0.05828	0.69207	0.03122	0.67108	0.03839	0.70726	0.05339	0.72337	0.076	0.69214	0.00742	0.72835	0.0206	0.76113	0.02039	0.70965	0.09583	0.66893	0.00254	0.72225	0.03348	0.73	0.06637	0.73022
10.8667	0.38424	0.15677	0.69732	0.0161	0.67104	0.05983	0.66348	0.00998	0.72019	0.03122	0.70721	0.08968	0.62558	0.0646	0.67486	0.10012	0.69381	0.11425	0.65489	0.02236	0.66842	0.03978	0.67274	0.00957	0.6683	0.05621	0.69163	0.03161	0.67064	0.03796	0.70627	0.05219	0.72238	0.07469	0.69202	0.00748	0.7273	0.01935	0.75919	0.02026	0.70875	0.09438	0.66864	0.00195	0.72096	0.03269	0.7276	0.06706	0.72922
10.8833	0.38272	0.1573	0.6967	0.01661	0.67021	0.05957	0.66215	0.00905	0.71869	0.03203	0.70643	0.08943	0.62498	0.06455	0.67443	0.10034	0.6928	0.11525	0.65414	0.02383	0.66809	0.04067	0.67211	0.0101	0.66785	0.05647	0.69013	0.03229	0.6693	0.03693	0.70581	0.05244	0.72237	0.07427	0.69169	0.00838	0.72633	0.01941	0.75857	0.01978	0.70812	0.09485	0.66715	0.00125	0.71978	0.03396	0.72732	0.06703	0.72857
10.9	0.38113	0.15499	0.69692	0.01865	0.66842	0.06031	0.66196	0.01221	0.7189	0.02932	0.70484	0.08917	0.62384	0.0641	0.67391	0.10082	0.69216	0.11591	0.6535	0.02456	0.66796	0.04067	0.67284	0.01133	0.66752	0.05929	0.69052	0.02995	0.66966	0.03942	0.705	0.05335	0.72222	0.07424	0.69101	0.00915	0.72484	0.0191	0.75759	0.01864	0.70796	0.09482	0.6681	0.00279	0.72076	0.03233	0.72803	0.06577	0.72785
10.9167	0.38379	0.15157	0.69537	0.01815	0.66737	0.06002	0.66029	0.01109	0.71774	0.03131	0.70454	0.08996	0.62287	0.06421	0.67307	0.10118	0.69116	0.11646	0.65312	0.02608	0.66819	0.04137	0.67179	0.01023	0.66615	0.05854	0.68866	0.03081	0.66795	0.03822	0.70425	0.05356	0.72226	0.07331	0.69077	0.01051	0.72434	0.02016	0.75742	0.01924	0.70752	0.09458	0.66673	0.00125	0.71918	0.03373	0.72681	0.06662	0.72692
10.9333	0.38649	0.14556	0.69579	0.02155	0.66598	0.05908	0.65831	0.00937	0.71765	0.03587	0.70517	0.09366	0.62128	0.06352	0.67216	0.10151	0.69022	0.1168	0.65225	0.02658	0.66732	0.04184	0.67252	0.01303	0.66719	0.06106	0.68604	0.0316	0.6653	0.03728	0.70289	0.05455	0.72165	0.07318	0.68951	0.01154	0.72487	0.02383	0.75872	0.02202	0.70657	0.09493	0.66451	0.000117659	0.71719	0.0356	0.72782	0.06422	0.72556
10.95	0.38431	0.14782	0.69407	0.02201	0.6651	0.05731	0.65869	0.00935	0.71689	0.03427	0.70442	0.09193	0.62114	0.06443	0.67048	0.1003	0.6877	0.11662	0.65105	0.02841	0.66661	0.04298	0.67107	0.0132	0.66669	0.0598	0.68516	0.02984	0.66573	0.03721	0.70187	0.0524	0.72038	0.07125	0.68853	0.01305	0.72286	0.024	0.75646	0.02242	0.70449	0.09413	0.6639	0.00125	0.71611	0.03354	0.72583	0.06329	0.72322
10.9667	0.38187	0.14898	0.6933	0.01989	0.66554	0.05775	0.65873	0.00921	0.71648	0.03378	0.70388	0.0916	0.62091	0.0643	0.6705	0.10052	0.68711	0.11772	0.65035	0.02943	0.66657	0.04306	0.66993	0.01172	0.66561	0.0581	0.6855	0.03042	0.66554	0.03738	0.7018	0.05276	0.72048	0.07137	0.6889	0.01255	0.72286	0.02293	0.75616	0.02174	0.70454	0.09433	0.66382	0.00127	0.71617	0.03372	0.72483	0.06497	0.72369
10.9833	0.38184	0.15183	0.6937	0.02245	0.66459	0.05703	0.6596	0.01109	0.71622	0.03017	0.70241	0.08955	0.62103	0.06409	0.67097	0.10079	0.68706	0.11877	0.6497	0.0297	0.66566	0.04369	0.67028	0.01422	0.6665	0.05998	0.68587	0.02783	0.66668	0.03901	0.70212	0.05324	0.7206	0.07218	0.68796	0.01321	0.72073	0.02198	0.75502	0.0192	0.7042	0.09578	0.66422	0.00383	0.71765	0.03256	0.72624	0.06395	0.72329
11	0.38157	0.15077	0.69346	0.02296	0.6647	0.056	0.65974	0.01006	0.71578	0.03043	0.70232	0.0893	0.62051	0.06495	0.67052	0.10182	0.68777	0.11817	0.65026	0.0288	0.66488	0.04468	0.66957	0.01539	0.66698	0.05947	0.68526	0.0278	0.66641	0.03852	0.7023	0.05337	0.72071	0.07243	0.68763	0.01359	0.72029	0.02224	0.75503	0.01882	0.7036	0.09703	0.66315	0.0045	0.71747	0.03319	0.72644	0.06407	0.72311
11.0167	0.38052	0.1497	0.69203	0.02493	0.66331	0.0538	0.65854	0.00811	0.71434	0.03219	0.70142	0.09029	0.6193	0.06432	0.66961	0.10166	0.68636	0.11866	0.64936	0.03011	0.66479	0.04483	0.66946	0.01551	0.66705	0.05933	0.6825	0.02755	0.66427	0.03775	0.70096	0.05383	0.72018	0.07167	0.68622	0.0156	0.71872	0.02418	0.75442	0.01939	0.70298	0.09642	0.66176	0.00282	0.71562	0.03437	0.72589	0.06335	0.72113
11.0333	0.38071	0.15479	0.69203	0.02589	0.66255	0.05387	0.6576	0.00798	0.71316	0.03202	0.70051	0.08965	0.6191	0.06392	0.67006	0.10218	0.68614	0.12017	0.64914	0.0317	0.66484	0.04609	0.66934	0.01659	0.66698	0.06038	0.68164	0.02777	0.66351	0.03732	0.70113	0.05474	0.72106	0.07162	0.68635	0.01675	0.71772	0.02376	0.75415	0.01786	0.70297	0.09762	0.6608	0.00272	0.71549	0.0357	0.72664	0.06349	0.72118
11.05	0.37927	0.15507	0.69237	0.02683	0.66266	0.05324	0.65705	0.00639	0.71004	0.03008	0.69825	0.08627	0.61873	0.06465	0.66997	0.10336	0.68641	0.12089	0.64872	0.03147	0.66411	0.04627	0.66937	0.0179	0.66775	0.0607	0.68063	0.02871	0.6627	0.03599	0.70157	0.05517	0.72116	0.07259	0.68589	0.01655	0.71531	0.02084	0.75218	0.01402	0.70294	0.09878	0.65952	0.00217	0.715	0.03746	0.72751	0.06336	0.72139
11.0667	0.37821	0.15289	0.69211	0.02483	0.66288	0.05463	0.6575	0.00815	0.70903	0.02615	0.69628	0.08349	0.61813	0.06547	0.66855	0.10309	0.68575	0.11945	0.64864	0.03082	0.66407	0.04554	0.66882	0.01642	0.66654	0.06006	0.68208	0.02836	0.66358	0.03725	0.70076	0.05404	0.72005	0.07178	0.68619	0.01534	0.71402	0.01731	0.7494	0.01237	0.70233	0.09725	0.66062	0.00302	0.71507	0.03507	0.72587	0.0633	0.72118
11.0833	0.37888	0.15347	0.68957	0.02262	0.66232	0.05399	0.65616	0.00642	0.70789	0.02831	0.69683	0.08328	0.61852	0.06595	0.66794	0.10215	0.68497	0.11868	0.64924	0.03203	0.66457	0.04696	0.66659	0.014	0.66443	0.05723	0.68029	0.02945	0.66259	0.03487	0.70049	0.05263	0.72011	0.06982	0.68645	0.0171	0.7137	0.0183	0.74896	0.01356	0.70142	0.09667	0.65908	0.00157	0.7131	0.03606	0.72323	0.06515	0.72004
11.1	0.3778	0.15368	0.68931	0.02339	0.66165	0.05376	0.65541	0.00611	0.70734	0.02896	0.69683	0.08315	0.61837	0.0663	0.66695	0.10132	0.68352	0.11841	0.6489	0.0334	0.66465	0.04778	0.66647	0.01457	0.66432	0.0578	0.67939	0.02955	0.66214	0.03409	0.69975	0.05144	0.71961	0.06821	0.68638	0.01813	0.71324	0.01883	0.74813	0.01461	0.70035	0.09587	0.65833	0.00127	0.71181	0.03566	0.72256	0.0638	0.71884
11.1167	0.3761	0.15352	0.68834	0.02235	0.66081	0.05461	0.65431	0.00667	0.70609	0.02824	0.69558	0.08234	0.61756	0.06646	0.66594	0.10126	0.68203	0.11897	0.64915	0.03652	0.66554	0.05012	0.66525	0.01397	0.66275	0.05761	0.67892	0.02988	0.66143	0.03405	0.69888	0.0512	0.72029	0.0657	0.68754	0.0201	0.71224	0.01776	0.74669	0.01406	0.69942	0.09563	0.65758	0.00132	0.71092	0.03544	0.72119	0.06418	0.71819
11.1333	0.37893	0.15163	0.68664	0.02289	0.65881	0.05437	0.65417	0.00919	0.70833	0.02899	0.69599	0.08581	0.61628	0.06524	0.66549	0.10124	0.68135	0.11926	0.64759	0.03563	0.66407	0.049	0.66427	0.01358	0.66118	0.05797	0.67865	0.02718	0.66127	0.0367	0.69758	0.05238	0.71896	0.06691	0.68536	0.01996	0.71254	0.02124	0.7479	0.01642	0.69884	0.09578	0.65805	0.00298	0.71154	0.0339	0.72032	0.06474	0.71687
11.15	0.37804	0.14535	0.68523	0.02407	0.65713	0.05344	0.65293	0.00894	0.70768	0.03015	0.69601	0.08604	0.61614	0.06523	0.6657	0.10173	0.68161	0.1197	0.6468	0.03458	0.66316	0.04802	0.66388	0.01335	0.66038	0.05829	0.67678	0.02653	0.66045	0.03576	0.69778	0.05288	0.71847	0.0684	0.68343	0.02043	0.71145	0.02302	0.74826	0.01615	0.69901	0.09634	0.65722	0.00214	0.71108	0.03534	0.72032	0.06554	0.71598
11.1667	0.3737	0.13975	0.68472	0.02301	0.65699	0.05398	0.65194	0.00829	0.70682	0.03107	0.69509	0.08704	0.61547	0.06379	0.666	0.10165	0.68168	0.11996	0.64608	0.03373	0.66186	0.04792	0.66263	0.0134	0.65949	0.05776	0.67618	0.02772	0.65889	0.03584	0.69706	0.05424	0.71794	0.06951	0.68286	0.01929	0.71148	0.0227	0.74828	0.01583	0.69852	0.09739	0.65586	0.00203	0.71045	0.03657	0.71985	0.06657	0.71622
11.1833	0.37318	0.13433	0.68239	0.02312	0.65475	0.0536	0.65022	0.00879	0.70603	0.03196	0.69447	0.08767	0.61417	0.06405	0.66487	0.10223	0.6808	0.12016	0.64485	0.03351	0.66095	0.04717	0.66136	0.01215	0.65738	0.05757	0.67424	0.02692	0.65765	0.0356	0.69615	0.05452	0.71688	0.06996	0.68094	0.01998	0.71014	0.02435	0.74783	0.01621	0.69796	0.09713	0.65498	0.00134	0.70938	0.03707	0.71839	0.06757	0.71461
11.2	0.36885	0.13451	0.68129	0.02362	0.65328	0.05356	0.64916	0.00942	0.70621	0.03313	0.69303	0.09119	0.6119	0.06146	0.66367	0.10118	0.67902	0.11981	0.64328	0.03355	0.65982	0.0465	0.66066	0.01212	0.65628	0.05806	0.67318	0.02629	0.65536	0.03792	0.69313	0.05604	0.71509	0.06962	0.67941	0.01986	0.70989	0.02613	0.74739	0.01833	0.69662	0.09616	0.65433	0.00138	0.70808	0.03615	0.71702	0.06665	0.71288
11.2167	0.36448	0.13561	0.67893	0.02096	0.65182	0.05492	0.6473	0.01036	0.70511	0.03334	0.69403	0.08837	0.61416	0.06269	0.66343	0.0988	0.67707	0.11975	0.6424	0.03511	0.65974	0.04693	0.65843	0.00954	0.65296	0.05678	0.67233	0.02678	0.65624	0.03492	0.69374	0.05248	0.71421	0.06806	0.67928	0.02037	0.70916	0.02581	0.74593	0.01898	0.69543	0.09502	0.65353	0.000820736	0.70651	0.03568	0.714	0.06812	0.71168
11.2333	0.36378	0.13367	0.67774	0.02093	0.65145	0.05371	0.64684	0.00898	0.70323	0.03279	0.69308	0.08639	0.61376	0.06392	0.66224	0.09898	0.67619	0.11944	0.64233	0.03598	0.65939	0.04824	0.65718	0.00965	0.6526	0.05558	0.67101	0.02693	0.65572	0.03355	0.69345	0.0514	0.71393	0.06689	0.67898	0.0216	0.70742	0.02507	0.74423	0.01806	0.69424	0.09515	0.65215	0.000754004	0.70523	0.03599	0.71286	0.06816	0.71054
11.25	0.36437	0.13037	0.67635	0.02225	0.6491	0.05362	0.64457	0.00915	0.70265	0.03514	0.69364	0.0872	0.61271	0.06539	0.66256	0.10251	0.67833	0.12054	0.64266	0.03445	0.65823	0.04879	0.65616	0.01048	0.65122	0.05686	0.66872	0.02674	0.65459	0.03197	0.69484	0.0534	0.71502	0.06948	0.67743	0.0227	0.70676	0.02755	0.7462	0.01688	0.69493	0.09831	0.65027	0.000369472	0.70551	0.03956	0.7141	0.07054	0.71073
11.2667	0.3629	0.12997	0.67426	0.02193	0.64787	0.05262	0.64326	0.00807	0.70215	0.03748	0.69405	0.08831	0.61151	0.06652	0.66028	0.10224	0.67651	0.11948	0.64139	0.03422	0.65706	0.04833	0.6546	0.00953	0.6498	0.0556	0.66672	0.02683	0.65332	0.03072	0.69341	0.05193	0.71302	0.06868	0.67576	0.02296	0.70637	0.02973	0.74556	0.01947	0.69322	0.0971	0.64879	0.000469026	0.7032	0.03934	0.71171	0.07029	0.70853
11.2833	0.36561	0.1378	0.6736	0.02222	0.64739	0.05204	0.64295	0.00775	0.70007	0.03533	0.69264	0.08502	0.61141	0.06801	0.65996	0.10347	0.67696	0.11965	0.6418	0.03432	0.65674	0.04949	0.6538	0.01006	0.64954	0.05534	0.666	0.02657	0.6535	0.02968	0.69416	0.05165	0.71355	0.06874	0.67558	0.02392	0.70412	0.02783	0.74396	0.01643	0.69293	0.09831	0.64793	1.20364e-05	0.7032	0.04012	0.71178	0.071	0.70835
11.3	0.36904	0.14515	0.67272	0.02353	0.64591	0.05145	0.6417	0.00754	0.69777	0.03411	0.69299	0.07986	0.6134	0.0711	0.66101	0.10525	0.67745	0.12235	0.64095	0.03521	0.65609	0.05008	0.65326	0.01088	0.64903	0.05611	0.66437	0.02622	0.65478	0.02582	0.69739	0.05033	0.71463	0.0706	0.67455	0.02504	0.70159	0.02692	0.74346	0.01247	0.6936	0.10076	0.64668	0.00020368	0.70363	0.04277	0.713	0.07267	0.70856
11.3167	0.37035	0.14896	0.67283	0.02135	0.64693	0.05244	0.64251	0.0082	0.69756	0.03195	0.69	0.08155	0.6113	0.06791	0.65983	0.10336	0.67641	0.12014	0.64068	0.03407	0.65493	0.05014	0.65195	0.01079	0.64848	0.05487	0.66586	0.02654	0.65335	0.02971	0.69397	0.05163	0.71279	0.06951	0.67482	0.02309	0.70159	0.02449	0.7413	0.01296	0.69169	0.09977	0.64669	0.00158	0.70304	0.04006	0.711	0.0718	0.70817
11.3333	0.37254	0.15237	0.67207	0.02148	0.64629	0.05211	0.64302	0.00953	0.69768	0.02999	0.68831	0.08208	0.61039	0.06613	0.6597	0.10265	0.67614	0.11958	0.64005	0.03299	0.65372	0.0498	0.65113	0.01106	0.64795	0.05469	0.66614	0.02489	0.65307	0.03224	0.69257	0.05271	0.71176	0.07003	0.67367	0.02265	0.70052	0.02421	0.74033	0.01248	0.69087	0.09999	0.6469	0.00332	0.70347	0.03855	0.71035	0.07178	0.70741
11.35	0.37194	0.15537	0.67062	0.02507	0.64398	0.0495	0.64218	0.00904	0.69905	0.03367	0.69034	0.08505	0.6104	0.06603	0.6588	0.10126	0.67482	0.11869	0.63925	0.03286	0.65337	0.04898	0.65177	0.01162	0.64825	0.05579	0.66348	0.02279	0.65242	0.03142	0.6916	0.05143	0.71034	0.06928	0.67121	0.02482	0.70043	0.02996	0.74146	0.01674	0.69001	0.09844	0.64644	0.00231	0.70192	0.03809	0.7099	0.06966	0.70439
11.3667	0.37382	0.15605	0.67197	0.02248	0.6449	0.05288	0.64061	0.00898	0.6972	0.03344	0.6889	0.08414	0.60938	0.06628	0.65832	0.10234	0.67522	0.11854	0.64008	0.03329	0.65432	0.04931	0.65191	0.01077	0.64728	0.05649	0.66432	0.02628	0.65118	0.03079	0.69133	0.05222	0.71105	0.06868	0.67339	0.0234	0.70108	0.02619	0.74055	0.01505	0.69052	0.09814	0.646	0.000637319	0.70122	0.03948	0.70981	0.07019	0.70619
11.3833	0.37202	0.15383	0.66891	0.02394	0.64234	0.05048	0.63978	0.00909	0.69771	0.03526	0.68941	0.08604	0.60799	0.06704	0.65732	0.10378	0.67533	0.11841	0.64044	0.03351	0.65451	0.04981	0.65085	0.00952	0.64583	0.05567	0.66182	0.02378	0.65038	0.03083	0.6909	0.05284	0.71132	0.06833	0.67161	0.02669	0.69984	0.03047	0.74149	0.01636	0.69044	0.09828	0.64554	0.000235864	0.70084	0.04005	0.70885	0.07159	0.70406
11.4	0.37306	0.15035	0.66879	0.02179	0.64271	0.05203	0.6378	0.00736	0.69431	0.03516	0.68697	0.08439	0.60748	0.06588	0.65692	0.10275	0.67388	0.1188	0.63875	0.03365	0.65307	0.0495	0.64944	0.0093	0.64465	0.05502	0.66095	0.02708	0.64807	0.02938	0.68968	0.05298	0.70994	0.06862	0.67149	0.02452	0.69883	0.02699	0.73912	0.0146	0.68925	0.09831	0.64331	0.00113	0.69861	0.0416	0.70748	0.07187	0.70424
11.4167	0.37579	0.14859	0.66835	0.02259	0.64209	0.05142	0.637	0.0065	0.69188	0.03381	0.68359	0.08421	0.60576	0.06351	0.65682	0.10267	0.67315	0.11961	0.63787	0.03435	0.65248	0.04978	0.64908	0.00997	0.64462	0.05524	0.65973	0.02734	0.64571	0.03064	0.68791	0.05526	0.70967	0.06878	0.67078	0.02495	0.69663	0.02534	0.73728	0.01222	0.68877	0.09876	0.64219	0.00154	0.6978	0.04254	0.70746	0.07167	0.70364
11.4333	0.37311	0.14801	0.66761	0.02294	0.64125	0.05116	0.63592	0.00595	0.69194	0.03605	0.68442	0.08545	0.60519	0.06424	0.65615	0.10333	0.67236	0.12042	0.6389	0.0378	0.65481	0.05157	0.6494	0.00885	0.64404	0.05536	0.65848	0.02765	0.64492	0.0296	0.68778	0.05516	0.71129	0.06618	0.67209	0.0282	0.69693	0.02723	0.73803	0.01358	0.68919	0.09785	0.64201	0.00337	0.69693	0.04347	0.70711	0.07185	0.70302
11.45	0.37242	0.14453	0.66681	0.02263	0.64088	0.05083	0.63666	0.00719	0.69365	0.03608	0.68463	0.08768	0.60396	0.06397	0.65636	0.10515	0.67219	0.12287	0.63746	0.03857	0.65467	0.05045	0.64925	0.00768	0.64347	0.05474	0.65898	0.02607	0.64509	0.03175	0.68782	0.05721	0.71162	0.06792	0.67133	0.02795	0.69749	0.02888	0.73968	0.01379	0.6903	0.09849	0.64316	0.0027	0.69852	0.04333	0.7074	0.07364	0.70346
11.4667	0.37058	0.14623	0.66664	0.02153	0.64096	0.05161	0.63689	0.00821	0.69359	0.03461	0.68379	0.08727	0.60314	0.06432	0.65689	0.10748	0.67289	0.12506	0.63638	0.03829	0.65347	0.05028	0.64824	0.00783	0.64276	0.0544	0.65977	0.02586	0.6453	0.03283	0.68862	0.05915	0.71212	0.07041	0.67098	0.02658	0.69727	0.02765	0.7402	0.01145	0.69089	0.10085	0.64307	0.00124	0.7001	0.04418	0.70808	0.07588	0.70486
11.4833	0.37171	0.14722	0.66616	0.02029	0.64028	0.05315	0.63599	0.00954	0.69341	0.0343	0.68264	0.0883	0.60137	0.06405	0.655	0.10712	0.67195	0.12326	0.63596	0.03721	0.65219	0.05034	0.6469	0.00787	0.6412	0.05469	0.66	0.02612	0.64438	0.03419	0.68657	0.05903	0.71041	0.06968	0.67055	0.02543	0.69727	0.02708	0.73892	0.01266	0.68912	0.10021	0.6424	0.000241881	0.69905	0.04263	0.70631	0.07524	0.704
11.5	0.37174	0.14557	0.66522	0.02036	0.63949	0.05281	0.63565	0.00989	0.69251	0.03314	0.68215	0.08646	0.60111	0.06561	0.65267	0.10583	0.66997	0.12128	0.63498	0.03669	0.65065	0.05055	0.6456	0.00851	0.64048	0.05445	0.65944	0.02544	0.64474	0.03356	0.68538	0.05614	0.70806	0.06824	0.66936	0.02515	0.69589	0.0266	0.7364	0.01369	0.68658	0.09902	0.64148	0.000943629	0.69739	0.0404	0.7042	0.07345	0.70186
11.5167	0.37299	0.14224	0.66521	0.02001	0.63916	0.05364	0.63708	0.01327	0.69539	0.0316	0.68209	0.08919	0.59915	0.06544	0.65185	0.10738	0.66962	0.12218	0.63369	0.03631	0.64911	0.05043	0.64472	0.00941	0.63989	0.05492	0.66147	0.02293	0.64573	0.03778	0.68448	0.05781	0.70742	0.06955	0.66867	0.02382	0.69691	0.02768	0.73748	0.01481	0.686	0.10026	0.64263	0.00471	0.69951	0.03779	0.70422	0.07383	0.70213
11.5333	0.37294	0.14598	0.66384	0.02062	0.63834	0.05213	0.63671	0.01237	0.69515	0.03273	0.68199	0.09014	0.59816	0.06571	0.65015	0.10673	0.66812	0.12113	0.63187	0.03486	0.64741	0.04867	0.64402	0.00911	0.63954	0.05407	0.66003	0.02231	0.64483	0.03758	0.683	0.05685	0.70488	0.06997	0.66629	0.02302	0.69625	0.0294	0.73669	0.01675	0.68464	0.099	0.64189	0.00435	0.69791	0.03701	0.70264	0.07288	0.70011
11.55	0.37035	0.14936	0.66454	0.02096	0.6382	0.05301	0.63789	0.01518	0.6972	0.03097	0.68231	0.09088	0.59807	0.06554	0.65073	0.1075	0.66864	0.12205	0.63086	0.03363	0.6463	0.04747	0.64434	0.00995	0.63963	0.05529	0.66185	0.02042	0.64637	0.04005	0.68346	0.05779	0.70452	0.07212	0.66554	0.02131	0.6969	0.02964	0.73767	0.01655	0.68509	0.10001	0.64333	0.00678	0.70012	0.03547	0.70368	0.07307	0.70091
11.5667	0.36976	0.14923	0.6647	0.02097	0.63795	0.05358	0.63743	0.01548	0.69779	0.03219	0.68308	0.09192	0.59755	0.06633	0.65056	0.10885	0.66894	0.12278	0.62995	0.03266	0.64496	0.04702	0.64389	0.01082	0.63939	0.05586	0.6618	0.02071	0.64626	0.03984	0.68387	0.05831	0.70413	0.07383	0.66479	0.02002	0.6977	0.03055	0.73882	0.01707	0.68499	0.10132	0.64267	0.00735	0.70038	0.03621	0.70417	0.07353	0.70138
11.5833	0.37212	0.14715	0.66368	0.02211	0.63676	0.05259	0.63694	0.01552	0.70057	0.03679	0.68536	0.09755	0.59639	0.06547	0.65076	0.10995	0.66955	0.12335	0.62908	0.03111	0.64361	0.04604	0.64344	0.01115	0.63904	0.05606	0.66062	0.01969	0.64517	0.0407	0.68347	0.06026	0.70366	0.07594	0.66285	0.01987	0.69976	0.03615	0.74245	0.02082	0.68517	0.1025	0.6421	0.0075	0.70063	0.03724	0.70458	0.0744	0.70092
11.6	0.37066	0.14715	0.66503	0.02078	0.63757	0.05481	0.63649	0.01598	0.70197	0.03895	0.68676	0.09987	0.5963	0.06524	0.65171	0.11117	0.67071	0.12438	0.62932	0.03082	0.64319	0.04669	0.64318	0.01207	0.63887	0.05688	0.66175	0.02146	0.64498	0.04078	0.68425	0.06171	0.70462	0.07724	0.66402	0.01828	0.70241	0.03653	0.74488	0.0217	0.68567	0.10445	0.64158	0.00807	0.70147	0.03861	0.70572	0.07545	0.70302
11.6167	0.36774	0.1469	0.66419	0.02128	0.63652	0.05454	0.63801	0.01941	0.70267	0.03413	0.6848	0.09866	0.59614	0.06384	0.65182	0.11012	0.67068	0.12349	0.62925	0.02984	0.64286	0.04603	0.64303	0.01164	0.6382	0.05714	0.6631	0.0178	0.64648	0.04447	0.68336	0.06207	0.70391	0.07731	0.66302	0.01856	0.70044	0.0355	0.74315	0.02015	0.68542	0.10388	0.64363	0.01075	0.70321	0.03526	0.70515	0.07531	0.70208
11.6333	0.3677	0.14524	0.66337	0.02062	0.63592	0.05487	0.63813	0.02081	0.70179	0.03125	0.68343	0.09634	0.59711	0.06285	0.65252	0.10863	0.67056	0.12314	0.62958	0.03012	0.64286	0.04682	0.64211	0.01118	0.63713	0.05683	0.66347	0.01675	0.64719	0.0451	0.68332	0.06163	0.70399	0.07668	0.66312	0.0192	0.6988	0.0337	0.74146	0.01825	0.68495	0.10403	0.64389	0.01195	0.70361	0.03419	0.70435	0.07593	0.70172
11.65	0.36591	0.14482	0.66225	0.02091	0.63534	0.05375	0.6378	0.02004	0.69924	0.02893	0.68099	0.09364	0.59641	0.06306	0.65133	0.10821	0.66977	0.12207	0.62909	0.02947	0.64249	0.04595	0.6418	0.01038	0.63678	0.05603	0.66235	0.0164	0.64647	0.04483	0.6823	0.06098	0.70275	0.07625	0.66197	0.01944	0.69603	0.03172	0.73854	0.01622	0.6843	0.10276	0.64358	0.01116	0.70241	0.03379	0.70314	0.07546	0.70029
11.6667	0.3677	0.14402	0.66212	0.02072	0.63455	0.05487	0.63878	0.02376	0.70153	0.02685	0.68082	0.09508	0.59575	0.06225	0.65071	0.10746	0.66869	0.12191	0.62793	0.02925	0.64189	0.04487	0.64176	0.01008	0.63586	0.05697	0.66415	0.01385	0.64776	0.04833	0.68112	0.06104	0.70149	0.07634	0.66129	0.01847	0.69644	0.03229	0.73839	0.01763	0.68378	0.1018	0.64547	0.01359	0.70372	0.03032	0.70242	0.07479	0.69972
11.6833	0.36777	0.14259	0.65953	0.02056	0.6327	0.05383	0.63749	0.02358	0.7011	0.02833	0.68088	0.09588	0.59624	0.06081	0.65051	0.10496	0.66736	0.1209	0.62712	0.02902	0.64155	0.04391	0.64064	0.008	0.63395	0.05584	0.66215	0.01303	0.64677	0.04764	0.67987	0.06002	0.69998	0.07558	0.65954	0.01951	0.69545	0.03455	0.73772	0.01947	0.68293	0.10011	0.64494	0.01233	0.70199	0.02997	0.7001	0.07518	0.69744
11.7	0.36918	0.14263	0.65931	0.01956	0.633	0.05412	0.63745	0.02338	0.6999	0.02691	0.67955	0.09453	0.59567	0.06105	0.64935	0.10439	0.6663	0.1201	0.6266	0.02902	0.6413	0.0435	0.64022	0.00734	0.63354	0.05512	0.66231	0.01351	0.64648	0.04777	0.67889	0.0592	0.69891	0.0748	0.65951	0.01878	0.6946	0.03263	0.73579	0.01895	0.68214	0.09893	0.64487	0.01217	0.70112	0.029	0.69884	0.07466	0.69692
11.7167	0.36786	0.13885	0.65744	0.02019	0.63149	0.05286	0.63698	0.02362	0.69892	0.02596	0.67849	0.09361	0.59458	0.06199	0.64822	0.1054	0.6659	0.12006	0.62549	0.02798	0.64087	0.0414	0.64008	0.0056	0.63252	0.05455	0.66096	0.01203	0.64612	0.04784	0.67848	0.0592	0.69777	0.0758	0.65739	0.01906	0.69258	0.03317	0.73472	0.01803	0.68245	0.09788	0.64527	0.01118	0.70076	0.02893	0.69794	0.07532	0.69551
11.7333	0.36202	0.13802	0.65684	0.01934	0.6306	0.05412	0.63579	0.02457	0.69904	0.02689	0.67905	0.09397	0.59456	0.06248	0.64895	0.10698	0.66715	0.121	0.62519	0.0267	0.64074	0.0398	0.64003	0.00405	0.63102	0.05496	0.6607	0.01239	0.64601	0.04724	0.67956	0.06028	0.69813	0.07801	0.65676	0.01817	0.69297	0.03372	0.73606	0.0173	0.68391	0.09853	0.64553	0.01008	0.70141	0.03062	0.69832	0.0775	0.69643
11.75	0.36026	0.13438	0.65707	0.02046	0.63007	0.05403	0.63569	0.02511	0.69916	0.02666	0.6786	0.09454	0.59409	0.06188	0.64861	0.10656	0.6661	0.12155	0.62403	0.02718	0.64066	0.03872	0.64087	0.00424	0.63131	0.05601	0.66055	0.01178	0.64572	0.04805	0.67879	0.06046	0.69739	0.07811	0.65606	0.01798	0.69265	0.03411	0.73572	0.01772	0.68392	0.09758	0.64602	0.00977	0.70124	0.02996	0.69848	0.07633	0.69581
11.7667	0.36086	0.13369	0.65435	0.01981	0.6284	0.05308	0.63585	0.02681	0.69994	0.02575	0.67915	0.09395	0.59386	0.06364	0.64762	0.10733	0.66499	0.12247	0.62282	0.02805	0.64041	0.03819	0.63942	0.00199	0.62922	0.05447	0.66005	0.00916	0.64692	0.04837	0.67908	0.05944	0.69686	0.07821	0.65462	0.01913	0.69154	0.03586	0.73556	0.01812	0.68376	0.09716	0.64677	0.01064	0.70173	0.02865	0.69673	0.07817	0.69442
11.7833	0.36464	0.1385	0.65394	0.02052	0.62726	0.05336	0.63489	0.02744	0.69799	0.02375	0.67709	0.09194	0.59282	0.06415	0.64567	0.10663	0.66349	0.12099	0.62235	0.02807	0.63971	0.03851	0.63898	0.00273	0.62859	0.05548	0.65933	0.00884	0.64633	0.04845	0.67752	0.05818	0.69536	0.07673	0.65393	0.01944	0.68939	0.03416	0.73259	0.01739	0.68202	0.09601	0.64604	0.01096	0.70024	0.02729	0.69549	0.0763	0.69272
11.8	0.36476	0.13906	0.65285	0.02127	0.62634	0.05227	0.63529	0.02822	0.69944	0.02439	0.67775	0.09378	0.59299	0.06298	0.64623	0.10595	0.66443	0.11977	0.62312	0.0265	0.63907	0.03893	0.63822	0.00305	0.62824	0.05519	0.65896	0.00698	0.64651	0.0496	0.67723	0.0587	0.69524	0.07703	0.65294	0.02034	0.6895	0.03669	0.73362	0.01873	0.68159	0.09674	0.64602	0.01233	0.70077	0.02665	0.69527	0.07674	0.69192
11.8167	0.36529	0.13958	0.65307	0.02082	0.62675	0.05248	0.63504	0.02749	0.69786	0.02329	0.67657	0.09199	0.59326	0.06273	0.64691	0.10626	0.66492	0.12041	0.62292	0.02615	0.63837	0.03925	0.63769	0.00366	0.62832	0.05494	0.65885	0.00792	0.64615	0.04897	0.67773	0.05928	0.69548	0.07801	0.65297	0.01963	0.6886	0.03463	0.73284	0.01635	0.6816	0.09806	0.64516	0.01246	0.70082	0.02785	0.69569	0.07747	0.69265
11.8333	0.36735	0.1439	0.65211	0.01978	0.62567	0.05366	0.63343	0.02804	0.69544	0.02166	0.67445	0.08974	0.59243	0.06311	0.64593	0.1065	0.66388	0.1207	0.62192	0.02659	0.63781	0.03904	0.63666	0.00282	0.62652	0.05509	0.65812	0.00861	0.64525	0.04845	0.67705	0.0591	0.69472	0.0779	0.6525	0.01929	0.68669	0.03228	0.73057	0.01429	0.68096	0.09776	0.64433	0.01191	0.69978	0.02818	0.69446	0.07802	0.69212
11.85	0.36834	0.14821	0.65162	0.01869	0.62561	0.05417	0.63366	0.02897	0.6948	0.01945	0.67278	0.08887	0.59114	0.06338	0.64463	0.10683	0.66366	0.11944	0.62233	0.02617	0.63747	0.03968	0.63565	0.00254	0.62568	0.0545	0.65871	0.00819	0.64519	0.04985	0.67597	0.05912	0.69422	0.07704	0.6527	0.01917	0.68574	0.03051	0.72889	0.01341	0.68002	0.09753	0.64436	0.01312	0.69972	0.02677	0.6933	0.0781	0.69174
11.8667	0.36691	0.14591	0.65037	0.01691	0.62515	0.05483	0.63372	0.03044	0.69564	0.01902	0.67257	0.08995	0.5917	0.06114	0.64573	0.10523	0.66303	0.12028	0.62176	0.02716	0.63768	0.03957	0.63459	0.000621564	0.62396	0.05338	0.65927	0.00742	0.64527	0.05135	0.67544	0.05982	0.69426	0.07693	0.65277	0.01925	0.68601	0.03088	0.72915	0.01383	0.68014	0.0973	0.64506	0.01368	0.70027	0.02594	0.69207	0.07978	0.69173
11.8833	0.36586	0.14496	0.64911	0.01744	0.62442	0.05346	0.63374	0.03012	0.69549	0.01911	0.67281	0.08949	0.59256	0.06078	0.64767	0.10633	0.66343	0.12371	0.62024	0.028	0.63667	0.03964	0.63362	0.000807004	0.62364	0.05259	0.65831	0.00637	0.64545	0.05079	0.67709	0.06131	0.69522	0.07958	0.65147	0.01973	0.68512	0.03203	0.73047	0.01185	0.68103	0.10006	0.6444	0.01432	0.70152	0.02801	0.69307	0.08237	0.69223
11.9	0.36632	0.14354	0.64865	0.01707	0.62389	0.05392	0.63307	0.03042	0.69397	0.01764	0.67025	0.08935	0.59141	0.05878	0.64752	0.10575	0.66278	0.1238	0.61998	0.02869	0.63667	0.03998	0.63315	0.000492464	0.62285	0.05268	0.65798	0.00654	0.64398	0.05219	0.67554	0.06272	0.69504	0.079	0.65149	0.02004	0.68374	0.03037	0.72885	0.01036	0.68061	0.09981	0.64405	0.01418	0.701	0.02795	0.69243	0.08246	0.69185
11.9167	0.36518	0.14413	0.64668	0.01604	0.62261	0.05391	0.63124	0.02971	0.69077	0.01656	0.66746	0.08748	0.59146	0.05654	0.64788	0.10384	0.66167	0.12391	0.61946	0.02969	0.63674	0.04015	0.63183	0.0013	0.62087	0.05167	0.65617	0.00728	0.64203	0.05151	0.67428	0.0631	0.69461	0.07814	0.65097	0.02106	0.68112	0.02848	0.72629	0.00815	0.68007	0.09911	0.64286	0.01256	0.69929	0.02897	0.69062	0.08355	0.69071
11.9333	0.36299	0.14553	0.64683	0.01662	0.62266	0.05346	0.63003	0.02746	0.68984	0.01935	0.66781	0.08852	0.59057	0.05722	0.64781	0.10576	0.66217	0.1251	0.61964	0.03047	0.63679	0.04115	0.63176	0.000437942	0.62133	0.05181	0.65465	0.00906	0.64038	0.04974	0.67472	0.0643	0.69565	0.07857	0.65122	0.02177	0.68151	0.02941	0.72748	0.008	0.68041	0.10053	0.64112	0.01107	0.69848	0.03194	0.69156	0.08412	0.69122
11.95	0.36341	0.14921	0.64655	0.01698	0.62228	0.05322	0.62929	0.02673	0.68799	0.0186	0.66641	0.08701	0.59092	0.05623	0.64828	0.10487	0.66171	0.12552	0.6193	0.03111	0.63629	0.04203	0.63117	0.000374315	0.62121	0.05195	0.65374	0.00956	0.63956	0.04904	0.67447	0.06443	0.69562	0.07837	0.65101	0.02224	0.68004	0.02812	0.72616	0.00636	0.67977	0.10121	0.63991	0.011	0.69774	0.03275	0.69146	0.08402	0.69086
11.9667	0.3641	0.14671	0.64457	0.01477	0.62172	0.05339	0.62735	0.02498	0.68582	0.02019	0.66598	0.08608	0.59062	0.05699	0.64706	0.10438	0.66069	0.12467	0.61858	0.03071	0.63535	0.04188	0.62903	0.00142	0.6191	0.04992	0.65194	0.01149	0.63802	0.04655	0.6738	0.06316	0.69431	0.07793	0.65028	0.02179	0.6793	0.02769	0.72484	0.00669	0.67854	0.10065	0.63789	0.00937	0.69531	0.03398	0.68895	0.08528	0.68986
11.9833	0.36363	0.14607	0.6447	0.01504	0.62139	0.05377	0.62661	0.02483	0.68549	0.02096	0.6655	0.08707	0.59083	0.05496	0.64827	0.10366	0.66079	0.12555	0.61806	0.03073	0.63484	0.04186	0.62893	0.000832289	0.61896	0.05057	0.65148	0.01204	0.637	0.04676	0.67354	0.06452	0.69442	0.0788	0.64999	0.02147	0.67937	0.02789	0.7253	0.00636	0.67865	0.10152	0.63721	0.00915	0.69522	0.0351	0.68947	0.08557	0.69018
12	0.36322	0.15104	0.64316	0.01473	0.62089	0.05252	0.62634	0.02388	0.6838	0.01998	0.66389	0.08584	0.58969	0.05548	0.64803	0.10555	0.66079	0.12717	0.61664	0.03042	0.6342	0.04037	0.62829	0.00233	0.61827	0.04906	0.65032	0.01173	0.63613	0.04659	0.6737	0.06584	0.69418	0.08077	0.64847	0.02121	0.6775	0.02718	0.7246	0.00382	0.67943	0.10204	0.63694	0.00817	0.69528	0.03657	0.68919	0.08758	0.69004
12.0167	0.36469	0.1509	0.64253	0.01496	0.6206	0.05177	0.62571	0.02263	0.68344	0.02169	0.66459	0.0861	0.58938	0.05669	0.64725	0.10617	0.66179	0.12525	0.61793	0.02877	0.6341	0.04068	0.62791	0.00242	0.61816	0.04856	0.64915	0.01222	0.63561	0.04511	0.6738	0.06521	0.69406	0.08043	0.64814	0.02185	0.67751	0.02836	0.72487	0.0047	0.67909	0.102	0.63603	0.00734	0.69432	0.03744	0.68879	0.08763	0.68945
12.0333	0.36725	0.14482	0.64173	0.01554	0.62007	0.05075	0.62356	0.0193	0.68147	0.02555	0.66466	0.08712	0.58858	0.05686	0.646	0.10574	0.66092	0.12419	0.61751	0.02834	0.63378	0.04007	0.62778	0.00275	0.61806	0.04815	0.64628	0.01451	0.63294	0.04225	0.67269	0.0646	0.69288	0.0798	0.64716	0.02217	0.67726	0.02978	0.72449	0.00636	0.67833	0.10079	0.63383	0.00408	0.6912	0.03966	0.68779	0.08676	0.68805
12.05	0.36553	0.14713	0.64056	0.01689	0.61877	0.04945	0.624	0.02049	0.68248	0.02508	0.6648	0.08791	0.58891	0.05577	0.64486	0.10252	0.65835	0.12279	0.61677	0.02963	0.63404	0.03995	0.62785	0.00316	0.61776	0.04826	0.64581	0.01203	0.63339	0.0435	0.67076	0.0625	0.6912	0.07716	0.64618	0.02381	0.67649	0.03183	0.72314	0.00927	0.67673	0.09802	0.63466	0.00473	0.69016	0.0363	0.68591	0.08439	0.68523
12.0667	0.36495	0.15109	0.64098	0.01638	0.62061	0.04801	0.6244	0.01684	0.68033	0.02525	0.66362	0.08659	0.58878	0.0556	0.64332	0.10035	0.65682	0.12046	0.61627	0.02875	0.63306	0.0397	0.62747	0.00252	0.61923	0.04629	0.64513	0.01415	0.63214	0.04206	0.66911	0.06052	0.68904	0.0757	0.64599	0.02243	0.67588	0.02982	0.72054	0.00994	0.67473	0.09634	0.63314	0.00378	0.68749	0.03574	0.68435	0.08209	0.68411
12.0833	0.36236	0.14876	0.64034	0.01581	0.62106	0.04702	0.62259	0.01259	0.67701	0.02764	0.66267	0.08554	0.58875	0.05533	0.64279	0.09936	0.6558	0.12009	0.61605	0.02956	0.63308	0.04019	0.6268	0.00299	0.61928	0.04474	0.6426	0.01737	0.62953	0.03867	0.66839	0.0598	0.68858	0.07454	0.64606	0.02285	0.67495	0.02884	0.71908	0.00961	0.67393	0.09566	0.63057	0.000621594	0.68437	0.03841	0.68321	0.08189	0.68337
12.1	0.36198	0.14486	0.63991	0.01548	0.62048	0.04755	0.62225	0.01352	0.67791	0.02845	0.66331	0.0868	0.58791	0.05614	0.64166	0.09984	0.65486	0.12026	0.61549	0.03032	0.63269	0.0407	0.62609	0.0029	0.61847	0.04494	0.64266	0.017	0.62957	0.03908	0.66786	0.05943	0.68815	0.07398	0.64594	0.02298	0.67558	0.03003	0.71945	0.01125	0.67314	0.09561	0.63034	0.00139	0.68415	0.03762	0.68248	0.08177	0.68287
12.1167	0.35898	0.14684	0.63797	0.01684	0.6194	0.0448	0.62172	0.01148	0.6786	0.03233	0.66463	0.08999	0.587	0.05605	0.64132	0.10062	0.65511	0.12021	0.61551	0.02993	0.63221	0.04101	0.62525	0.00305	0.61841	0.04364	0.64016	0.01627	0.62807	0.03829	0.66748	0.06027	0.68813	0.07431	0.64436	0.02484	0.67579	0.03459	0.72135	0.01364	0.6729	0.09626	0.62899	0.000514374	0.68322	0.03922	0.68211	0.08259	0.68147
12.1333	0.35767	0.14933	0.63898	0.01479	0.6208	0.04645	0.62102	0.01015	0.67685	0.03227	0.66387	0.08843	0.58719	0.05629	0.64079	0.09983	0.65477	0.11909	0.61611	0.03012	0.63227	0.042	0.62471	0.00287	0.61831	0.04317	0.64062	0.01923	0.62739	0.03684	0.66712	0.05924	0.68794	0.07299	0.64597	0.02365	0.67617	0.03151	0.71987	0.01309	0.67201	0.09591	0.62783	0.000176286	0.68182	0.03966	0.68134	0.08208	0.68221
12.15	0.35604	0.1484	0.63787	0.0153	0.62108	0.0439	0.62252	0.0092	0.67544	0.02906	0.66168	0.08612	0.58592	0.05726	0.64036	0.1021	0.6552	0.12022	0.61578	0.03019	0.63261	0.0411	0.62486	0.00409	0.61898	0.04117	0.64027	0.01757	0.62754	0.03785	0.66741	0.06049	0.68841	0.07406	0.64509	0.02447	0.67357	0.02999	0.71854	0.00954	0.67311	0.09609	0.62875	0.000305729	0.68284	0.03989	0.68159	0.08346	0.68203
12.1667	0.35699	0.14856	0.63603	0.01629	0.61917	0.04286	0.62164	0.00969	0.67314	0.0266	0.65922	0.08367	0.58518	0.05723	0.64025	0.10301	0.65543	0.12067	0.61526	0.0296	0.63152	0.04129	0.62368	0.00396	0.61782	0.04119	0.63868	0.01608	0.6269	0.03797	0.6673	0.06139	0.68822	0.0751	0.64334	0.02559	0.67023	0.02901	0.7167	0.00619	0.67277	0.09735	0.62785	0.00022043	0.68283	0.04065	0.68132	0.08462	0.68097
12.1833	0.35292	0.15206	0.63466	0.01693	0.61823	0.0415	0.62135	0.00924	0.67249	0.02658	0.65886	0.08321	0.58463	0.05796	0.63934	0.10329	0.65451	0.12092	0.61518	0.03111	0.63156	0.04268	0.62274	0.0039	0.61737	0.04052	0.63743	0.01516	0.62657	0.03754	0.66692	0.06091	0.68834	0.07388	0.64293	0.02761	0.66895	0.02989	0.716	0.00621	0.67193	0.09749	0.62705	0.000480139	0.68215	0.0406	0.68051	0.08472	0.67966
12.2	0.35046	0.15504	0.6351	0.01638	0.61815	0.04284	0.62062	0.00972	0.67298	0.02783	0.65938	0.08448	0.58357	0.05891	0.63749	0.10324	0.6534	0.11973	0.61437	0.03034	0.63069	0.04191	0.6226	0.00361	0.61689	0.04129	0.63767	0.01605	0.62618	0.03752	0.66579	0.05986	0.68668	0.07346	0.64264	0.02602	0.67007	0.03024	0.71578	0.00854	0.67079	0.09634	0.62669	0.000448988	0.68102	0.03956	0.67956	0.0833	0.67916
12.2167	0.3509	0.15154	0.63346	0.01723	0.61664	0.04167	0.61991	0.00972	0.67193	0.0274	0.65853	0.08371	0.5836	0.05842	0.63645	0.10121	0.6526	0.11723	0.61404	0.02844	0.62961	0.04097	0.62189	0.00402	0.61603	0.04104	0.63615	0.0149	0.62565	0.03722	0.6644	0.05835	0.68456	0.07283	0.64065	0.02637	0.66823	0.03094	0.71384	0.0093	0.6693	0.09481	0.62612	0.000245217	0.67941	0.03834	0.67778	0.08219	0.67676
12.2333	0.35313	0.15026	0.63329	0.01716	0.61635	0.0419	0.61843	0.00831	0.66968	0.02785	0.65703	0.083	0.5838	0.05667	0.63593	0.09836	0.65179	0.11465	0.61401	0.02691	0.62855	0.04084	0.62128	0.00346	0.61569	0.0412	0.63485	0.01655	0.62387	0.03611	0.66262	0.0573	0.68269	0.07175	0.64001	0.02564	0.6672	0.02967	0.71157	0.00966	0.66749	0.09364	0.62438	0.000780649	0.67686	0.03836	0.67635	0.08048	0.67543
12.25	0.35083	0.1523	0.63243	0.01927	0.61474	0.04072	0.61704	0.00749	0.66648	0.02625	0.65498	0.07953	0.5852	0.05528	0.63653	0.09569	0.65076	0.11422	0.61276	0.02622	0.62765	0.03956	0.62158	0.00303	0.61561	0.0422	0.63264	0.01622	0.62304	0.03436	0.66219	0.05609	0.68115	0.07203	0.63793	0.02603	0.66381	0.02834	0.70866	0.00738	0.66683	0.09269	0.62339	0.00218	0.67519	0.03891	0.67599	0.0791	0.67356
12.2667	0.34863	0.15516	0.63119	0.01798	0.61376	0.04163	0.61598	0.00838	0.66747	0.02828	0.65561	0.0822	0.58448	0.05445	0.63594	0.09506	0.64974	0.11413	0.61242	0.02715	0.62775	0.03988	0.62048	0.00439	0.61373	0.04182	0.63225	0.01628	0.62219	0.03493	0.66102	0.05628	0.68077	0.07104	0.63793	0.0265	0.66486	0.03029	0.70941	0.0099	0.66622	0.09201	0.62311	0.00239	0.67445	0.0385	0.67441	0.0798	0.67287
12.2833	0.34437	0.15532	0.63122	0.01912	0.61331	0.04111	0.61551	0.00783	0.66582	0.02721	0.65414	0.08074	0.58421	0.05417	0.63605	0.09532	0.64947	0.11495	0.61222	0.02812	0.62816	0.04002	0.62105	0.00406	0.61411	0.04247	0.63142	0.01631	0.62153	0.03462	0.66094	0.05682	0.68117	0.07091	0.6378	0.02741	0.66325	0.02916	0.7083	0.00791	0.66654	0.09201	0.62285	0.00323	0.67415	0.03934	0.67497	0.07945	0.67262
12.3	0.34016	0.15317	0.63217	0.01716	0.6154	0.04159	0.61555	0.0053	0.66414	0.0274	0.65319	0.07981	0.58343	0.05484	0.6351	0.09582	0.64926	0.11435	0.61193	0.02739	0.62735	0.03999	0.62043	0.00378	0.61476	0.04092	0.63176	0.01926	0.62047	0.03354	0.66048	0.05661	0.68046	0.07103	0.63855	0.02517	0.66369	0.02635	0.70719	0.0072	0.66582	0.09212	0.62156	0.00388	0.67294	0.0402	0.67444	0.0793	0.67353
12.3167	0.34115	0.15537	0.63122	0.01698	0.6136	0.04293	0.61419	0.00745	0.66295	0.02547	0.65112	0.07899	0.5822	0.05439	0.63358	0.095	0.64885	0.11186	0.61261	0.02635	0.62742	0.03981	0.62002	0.00466	0.61285	0.04211	0.63141	0.01854	0.61981	0.03471	0.65866	0.05622	0.67934	0.06954	0.6381	0.02571	0.66199	0.02516	0.70482	0.0068	0.66483	0.09044	0.62175	0.00392	0.67198	0.0386	0.67284	0.07849	0.67206
12.3333	0.345	0.15675	0.63223	0.01559	0.61469	0.04432	0.61307	0.0057	0.66152	0.02694	0.65071	0.07901	0.58214	0.05385	0.63272	0.09331	0.64725	0.1111	0.61187	0.02689	0.62735	0.03939	0.62015	0.00479	0.61292	0.04205	0.63128	0.02168	0.61837	0.03328	0.65742	0.05509	0.67809	0.06827	0.63892	0.02403	0.66283	0.02341	0.70359	0.00797	0.66388	0.08877	0.62068	0.00575	0.66972	0.03888	0.67179	0.07696	0.67207
12.35	0.34484	0.15847	0.63225	0.01287	0.61644	0.04471	0.61346	0.00408	0.66193	0.02862	0.65105	0.08087	0.58072	0.05443	0.63211	0.09515	0.64716	0.11224	0.61148	0.02765	0.62756	0.03931	0.61937	0.00629	0.6127	0.03966	0.63191	0.02364	0.6175	0.03341	0.65726	0.05628	0.67852	0.06868	0.63997	0.02276	0.66464	0.02311	0.70477	0.00866	0.66437	0.08909	0.62045	0.00648	0.66968	0.03992	0.67123	0.07876	0.67343
12.3667	0.34453	0.15822	0.63323	0.01062	0.61582	0.04936	0.61163	0.00726	0.6623	0.02853	0.65071	0.0818	0.57939	0.05483	0.63162	0.09686	0.64739	0.11297	0.61117	0.02763	0.62752	0.03888	0.61922	0.00689	0.61045	0.042	0.63346	0.02524	0.61721	0.03442	0.6571	0.05753	0.67873	0.06944	0.64109	0.0207	0.66613	0.02143	0.70528	0.00837	0.66487	0.08944	0.62079	0.00637	0.67025	0.04013	0.67131	0.0797	0.67513
12.3833	0.34551	0.15534	0.63267	0.0113	0.61626	0.04721	0.6122	0.00518	0.66287	0.03066	0.65214	0.08281	0.57931	0.056	0.63045	0.09652	0.64723	0.11113	0.61183	0.02688	0.62787	0.03858	0.61947	0.00736	0.61139	0.04055	0.63247	0.02511	0.6171	0.03326	0.65677	0.05601	0.67807	0.06831	0.64063	0.02154	0.66662	0.02367	0.70566	0.01089	0.66443	0.088	0.62064	0.00743	0.66908	0.0398	0.67054	0.07873	0.67388
12.4	0.34668	0.15577	0.63272	0.01225	0.6155	0.04739	0.61207	0.0063	0.66379	0.03098	0.65317	0.08304	0.57915	0.0575	0.63025	0.09803	0.64758	0.1119	0.61135	0.02649	0.62704	0.03863	0.61937	0.00624	0.6113	0.04169	0.63248	0.02419	0.61788	0.03313	0.65765	0.05598	0.67814	0.06948	0.63993	0.02141	0.66688	0.02493	0.70669	0.01113	0.66444	0.08924	0.62052	0.00632	0.66986	0.03992	0.67134	0.07887	0.67399
12.4167	0.34622	0.15489	0.63069	0.01094	0.61381	0.04815	0.61102	0.00811	0.66438	0.0315	0.65371	0.08369	0.57991	0.05656	0.63022	0.0959	0.6465	0.11118	0.61155	0.02762	0.62723	0.03985	0.6176	0.00775	0.60871	0.04118	0.63201	0.02322	0.61804	0.03323	0.65693	0.05484	0.67785	0.06765	0.6399	0.02293	0.66678	0.02642	0.70643	0.01292	0.66331	0.0886	0.62028	0.00567	0.66921	0.03867	0.66912	0.07975	0.67266
12.4333	0.34743	0.1571	0.62978	0.01242	0.61354	0.04566	0.61214	0.00749	0.66384	0.02971	0.65273	0.08243	0.57924	0.05735	0.62997	0.09734	0.64629	0.1126	0.61044	0.02783	0.6269	0.03889	0.61785	0.00791	0.60953	0.04022	0.63134	0.02129	0.61835	0.03381	0.65726	0.05545	0.67776	0.06889	0.63842	0.02361	0.66486	0.02658	0.70587	0.01105	0.66388	0.08891	0.6208	0.00544	0.66995	0.0387	0.66959	0.08022	0.67202
12.45	0.34587	0.15368	0.629	0.01193	0.6127	0.04619	0.61145	0.00831	0.66258	0.0281	0.65129	0.08094	0.57818	0.05831	0.6288	0.09825	0.64565	0.11273	0.60984	0.02806	0.62595	0.03959	0.61655	0.00761	0.60835	0.04028	0.63106	0.02105	0.6181	0.03399	0.6568	0.05535	0.67726	0.06881	0.63797	0.02359	0.66344	0.02521	0.70435	0.00966	0.66288	0.08955	0.62	0.00445	0.66963	0.03841	0.66877	0.08059	0.67152
12.4667	0.34222	0.15185	0.62933	0.01259	0.61177	0.04731	0.61102	0.01024	0.66224	0.02623	0.65079	0.07921	0.57845	0.05897	0.62882	0.09858	0.64502	0.11399	0.60868	0.02867	0.6252	0.03959	0.61654	0.00652	0.60789	0.04206	0.63145	0.02028	0.61895	0.03418	0.6573	0.05501	0.67703	0.06951	0.63753	0.02316	0.66254	0.02414	0.70361	0.00825	0.66263	0.09027	0.62007	0.00323	0.67024	0.0379	0.66928	0.08024	0.67158
12.4833	0.34436	0.15062	0.62815	0.01285	0.61261	0.04412	0.61334	0.00895	0.66263	0.02473	0.65064	0.07844	0.57995	0.05743	0.62915	0.09523	0.64401	0.11245	0.60826	0.02796	0.62481	0.03878	0.61617	0.00733	0.60894	0.03917	0.63144	0.01829	0.61987	0.03493	0.65649	0.05329	0.67552	0.06867	0.63636	0.02344	0.66149	0.02467	0.70225	0.00919	0.66167	0.08864	0.62087	0.00238	0.66996	0.03544	0.66775	0.07942	0.66986
12.5	0.34602	0.15034	0.62763	0.01339	0.61151	0.04434	0.61236	0.00942	0.66187	0.0246	0.64962	0.07862	0.57859	0.05768	0.62714	0.09465	0.64211	0.11156	0.60725	0.02841	0.62514	0.03729	0.61682	0.00844	0.60825	0.03996	0.63065	0.01808	0.61896	0.03526	0.65469	0.05241	0.67391	0.06737	0.63555	0.02358	0.6606	0.02473	0.70059	0.01028	0.6611	0.08587	0.62127	0.00386	0.66841	0.0342	0.66642	0.07773	0.66817
12.5167	0.34594	0.1539	0.62779	0.01312	0.61113	0.04539	0.61178	0.01025	0.66064	0.02285	0.64843	0.0767	0.57819	0.05848	0.62746	0.09653	0.6434	0.11216	0.60764	0.02767	0.62479	0.03759	0.61651	0.00805	0.60767	0.04073	0.63084	0.01833	0.61905	0.03515	0.6556	0.05346	0.6747	0.06868	0.63566	0.02323	0.65955	0.02274	0.70013	0.0073	0.66168	0.08749	0.62098	0.00344	0.66924	0.03536	0.66727	0.07897	0.66918
12.5333	0.34511	0.15453	0.62821	0.01282	0.61168	0.04554	0.61142	0.00908	0.66141	0.02568	0.64981	0.0788	0.57732	0.05954	0.626	0.09685	0.64256	0.11154	0.60747	0.02804	0.62451	0.03814	0.61626	0.00742	0.608	0.04056	0.63057	0.01964	0.61838	0.03436	0.65492	0.05267	0.67411	0.06771	0.63602	0.02286	0.66126	0.02422	0.70096	0.0102	0.66071	0.08706	0.62004	0.00378	0.66801	0.03536	0.66672	0.07792	0.6689
12.55	0.34301	0.15309	0.62741	0.01438	0.61016	0.0449	0.61097	0.01004	0.66077	0.02444	0.64861	0.07826	0.57622	0.0599	0.62449	0.0967	0.64089	0.11154	0.60698	0.0298	0.62457	0.03915	0.61607	0.00673	0.60761	0.04153	0.6297	0.01808	0.61809	0.0351	0.6537	0.05213	0.67364	0.06599	0.63546	0.02475	0.65951	0.02455	0.69936	0.01023	0.65954	0.08633	0.61981	0.00314	0.66732	0.03405	0.66603	0.07653	0.6671
12.5667	0.3427	0.15113	0.62663	0.01282	0.61043	0.045	0.61012	0.00853	0.65878	0.02445	0.64695	0.07771	0.57521	0.05946	0.62503	0.0985	0.64208	0.1125	0.60664	0.02857	0.62412	0.038	0.61536	0.00828	0.60677	0.04006	0.62891	0.01967	0.61646	0.03459	0.65393	0.05434	0.67398	0.06817	0.635	0.02363	0.65869	0.02291	0.69923	0.00749	0.66066	0.0874	0.61905	0.00476	0.66722	0.03674	0.66606	0.07913	0.66817
12.5833	0.34158	0.15321	0.62587	0.01231	0.60962	0.04555	0.60912	0.00889	0.65676	0.0227	0.64445	0.07647	0.57442	0.05819	0.62413	0.09707	0.64024	0.11229	0.60596	0.03009	0.62377	0.03908	0.61424	0.00821	0.60561	0.04012	0.62833	0.01991	0.61525	0.03518	0.65214	0.05419	0.67318	0.06649	0.635	0.0242	0.65686	0.02091	0.69658	0.00644	0.65911	0.08679	0.61809	0.00447	0.66588	0.03595	0.66454	0.07849	0.66701
12.6	0.3427	0.14997	0.62512	0.01496	0.60754	0.04464	0.60819	0.0097	0.65667	0.02309	0.64445	0.07672	0.57401	0.0585	0.62307	0.09649	0.63873	0.11228	0.60498	0.03092	0.62295	0.03966	0.61414	0.00654	0.60546	0.04193	0.62678	0.01822	0.61498	0.03505	0.65132	0.05329	0.67223	0.06569	0.63348	0.02578	0.65558	0.02297	0.69594	0.00761	0.65773	0.08659	0.61727	0.00381	0.66497	0.03517	0.66431	0.07665	0.66491
12.6167	0.34426	0.14505	0.62287	0.01587	0.60618	0.04229	0.60745	0.0082	0.6557	0.02438	0.64424	0.07695	0.57313	0.05919	0.62123	0.0959	0.63717	0.11117	0.60413	0.03087	0.62211	0.03955	0.61297	0.00708	0.6048	0.04058	0.62438	0.01736	0.61386	0.03399	0.65	0.05197	0.67061	0.06465	0.63157	0.02718	0.65405	0.02507	0.69479	0.00917	0.65617	0.08546	0.61597	0.00453	0.6629	0.03491	0.66237	0.07608	0.66228
12.6333	0.34475	0.14505	0.62289	0.01676	0.60479	0.04337	0.60553	0.00866	0.65407	0.02442	0.64341	0.07577	0.57267	0.05986	0.62053	0.09628	0.63649	0.1115	0.6031	0.03075	0.62131	0.03904	0.61306	0.00631	0.60406	0.04256	0.62327	0.01804	0.61304	0.03281	0.64979	0.05165	0.66983	0.06512	0.63069	0.02678	0.65294	0.02437	0.69374	0.00829	0.65573	0.08545	0.61495	0.00533	0.66185	0.03577	0.66246	0.07532	0.66174
12.65	0.34529	0.14543	0.62228	0.01518	0.60539	0.04327	0.60542	0.00751	0.65232	0.02331	0.64195	0.07411	0.57236	0.05987	0.62001	0.09603	0.6354	0.11203	0.60132	0.0304	0.61972	0.03833	0.61166	0.00668	0.60353	0.04087	0.62307	0.01907	0.61241	0.03233	0.64929	0.05138	0.66846	0.06604	0.6299	0.02493	0.65194	0.02221	0.69207	0.00691	0.65482	0.08572	0.61392	0.00518	0.66103	0.03597	0.66127	0.07599	0.66167
12.6667	0.34649	0.14363	0.62111	0.01338	0.6052	0.04369	0.60522	0.00795	0.65079	0.02098	0.63996	0.07225	0.57156	0.06002	0.61917	0.09618	0.63536	0.111	0.601	0.02893	0.61944	0.03672	0.61094	0.00898	0.60206	0.03948	0.62318	0.01906	0.61213	0.03289	0.64858	0.05136	0.6674	0.06646	0.62923	0.02387	0.6504	0.0199	0.69005	0.00509	0.65487	0.08457	0.61442	0.00574	0.66072	0.03537	0.65971	0.07711	0.66135
12.6833	0.34545	0.14586	0.61989	0.01538	0.60315	0.04271	0.60441	0.00881	0.65273	0.02401	0.64188	0.07553	0.57191	0.05894	0.61919	0.09456	0.63466	0.11032	0.60058	0.02866	0.61984	0.03525	0.61177	0.0099	0.60148	0.04058	0.62171	0.01726	0.61183	0.03302	0.64781	0.05085	0.6665	0.06607	0.62759	0.02528	0.65106	0.02472	0.69161	0.00889	0.655	0.08272	0.61507	0.00693	0.66005	0.03471	0.65922	0.07614	0.65941
12.7	0.34543	0.14457	0.61834	0.01537	0.60257	0.04127	0.60452	0.00833	0.65346	0.02538	0.64197	0.07789	0.57084	0.05812	0.61778	0.09329	0.63372	0.10827	0.60049	0.02779	0.61929	0.03499	0.61084	0.01068	0.60092	0.03917	0.62079	0.0163	0.61092	0.03397	0.64584	0.05039	0.66496	0.06487	0.62646	0.02585	0.65111	0.02704	0.69134	0.01177	0.65362	0.08129	0.61477	0.00683	0.65879	0.03326	0.65727	0.07551	0.65747
12.7167	0.34419	0.1457	0.61753	0.01513	0.60228	0.04074	0.60477	0.00856	0.6531	0.02427	0.64047	0.07835	0.56944	0.0574	0.61796	0.09485	0.63395	0.10982	0.59943	0.02755	0.61978	0.0325	0.61154	0.01301	0.60047	0.03842	0.62066	0.01553	0.61022	0.03557	0.64552	0.05263	0.66501	0.06668	0.6255	0.0254	0.65021	0.02672	0.69139	0.01003	0.65542	0.08063	0.61615	0.0082	0.65963	0.03386	0.65747	0.07711	0.65777
12.7333	0.34392	0.14565	0.61634	0.01451	0.60094	0.04153	0.60279	0.00856	0.65103	0.02426	0.63908	0.07726	0.56874	0.05748	0.61774	0.09566	0.63477	0.10918	0.59977	0.02615	0.61945	0.03201	0.61076	0.01411	0.59871	0.03861	0.61929	0.01638	0.60888	0.03455	0.64538	0.05334	0.66486	0.0674	0.62479	0.02545	0.64879	0.0258	0.69048	0.00825	0.6556	0.08088	0.61516	0.0096	0.65878	0.03556	0.65687	0.07848	0.65755
12.75	0.34314	0.14071	0.61607	0.01355	0.60073	0.04242	0.60283	0.00985	0.6512	0.0231	0.63833	0.07736	0.56817	0.05708	0.61741	0.09562	0.63427	0.10937	0.59916	0.02625	0.61895	0.03193	0.61008	0.01444	0.59782	0.03853	0.61997	0.01601	0.60896	0.03582	0.64478	0.05369	0.66441	0.06751	0.62471	0.02477	0.64866	0.02504	0.68996	0.00801	0.6552	0.08093	0.61541	0.00861	0.6591	0.03462	0.65623	0.07886	0.65758
12.7667	0.34332	0.14268	0.61475	0.01353	0.60001	0.04154	0.60219	0.00909	0.64968	0.02269	0.63792	0.0753	0.56959	0.05662	0.61782	0.09362	0.63382	0.10853	0.59891	0.02568	0.61872	0.03129	0.60956	0.0155	0.5971	0.03766	0.61871	0.01588	0.60888	0.03422	0.64482	0.05221	0.66356	0.06724	0.62372	0.0252	0.6471	0.02472	0.68852	0.0074	0.65479	0.08003	0.61493	0.00961	0.65798	0.03477	0.65507	0.07902	0.65641
12.7833	0.34505	0.14154	0.61389	0.01456	0.59838	0.04148	0.60105	0.00982	0.64925	0.02298	0.6381	0.07469	0.56917	0.05811	0.61722	0.09494	0.63399	0.10877	0.59876	0.02546	0.61764	0.03237	0.60854	0.01423	0.59625	0.03869	0.61757	0.01515	0.60886	0.03333	0.6453	0.052	0.66358	0.0677	0.62276	0.02611	0.64615	0.02573	0.68857	0.00699	0.65404	0.08159	0.61366	0.00868	0.65783	0.03546	0.65518	0.07936	0.65574
12.8	0.34641	0.13836	0.61293	0.01425	0.59755	0.04157	0.60106	0.01115	0.64936	0.02174	0.63796	0.07377	0.56932	0.05865	0.61611	0.09372	0.6322	0.10841	0.59751	0.02596	0.61747	0.03129	0.60828	0.01548	0.59521	0.03848	0.61766	0.01393	0.60961	0.03367	0.64459	0.05023	0.66211	0.06688	0.62193	0.02597	0.64538	0.02573	0.68718	0.00782	0.65331	0.07971	0.61445	0.00845	0.65734	0.03337	0.65358	0.07871	0.65438
12.8167	0.34576	0.13878	0.61222	0.0158	0.59663	0.04022	0.6011	0.01117	0.64821	0.02003	0.63619	0.07283	0.56945	0.05683	0.61684	0.09265	0.632	0.10865	0.59749	0.02648	0.61733	0.03199	0.60813	0.01475	0.59541	0.03874	0.61674	0.01256	0.60908	0.03449	0.64399	0.05103	0.66226	0.06662	0.6212	0.02751	0.64326	0.0254	0.68594	0.00611	0.65297	0.08014	0.61414	0.00794	0.65735	0.03331	0.65375	0.07843	0.65342
12.8333	0.3451	0.13945	0.6111	0.01667	0.5958	0.03884	0.60091	0.01068	0.64768	0.02009	0.63544	0.07317	0.56894	0.05609	0.61722	0.09318	0.63271	0.10875	0.59834	0.02673	0.6178	0.03285	0.60782	0.01499	0.59524	0.03828	0.61557	0.01167	0.60831	0.03479	0.64386	0.05229	0.66318	0.06645	0.62087	0.0295	0.64212	0.02633	0.68607	0.00521	0.6533	0.0808	0.6138	0.00822	0.65745	0.03424	0.6539	0.07933	0.65289
12.85	0.34412	0.14236	0.61064	0.01555	0.59604	0.03899	0.60096	0.01055	0.64783	0.02036	0.63559	0.07347	0.56932	0.05546	0.61771	0.09265	0.63252	0.10919	0.59828	0.02738	0.6178	0.03344	0.607	0.01553	0.59468	0.03729	0.61572	0.01194	0.60825	0.03481	0.64388	0.05241	0.66343	0.06624	0.62124	0.02956	0.64246	0.02633	0.6863	0.00539	0.65315	0.08117	0.61357	0.00795	0.65748	0.03435	0.65336	0.08026	0.65312
12.8667	0.3435	0.14319	0.60936	0.0148	0.59484	0.03957	0.59921	0.01045	0.64763	0.02275	0.63651	0.07434	0.56894	0.05645	0.6167	0.09282	0.63257	0.10781	0.59944	0.02751	0.61821	0.03469	0.60589	0.01641	0.59297	0.03715	0.61442	0.01267	0.60746	0.03326	0.6436	0.05156	0.6636	0.06471	0.62151	0.03101	0.64281	0.02794	0.68663	0.00711	0.65245	0.08086	0.61241	0.00888	0.65609	0.03506	0.65203	0.08083	0.65228
12.8833	0.34478	0.1427	0.6079	0.01529	0.5939	0.03825	0.59828	0.00916	0.64602	0.02319	0.6356	0.07371	0.56831	0.05665	0.61608	0.09307	0.63169	0.10841	0.59821	0.0277	0.61742	0.0342	0.60512	0.01683	0.59241	0.03638	0.61256	0.01264	0.60627	0.03223	0.64313	0.05159	0.66282	0.06515	0.62004	0.03148	0.64123	0.02835	0.68573	0.00647	0.65199	0.08085	0.61125	0.00985	0.65491	0.0361	0.65127	0.08126	0.65112
12.9	0.3444	0.14228	0.60786	0.01487	0.59352	0.03916	0.59646	0.00808	0.64393	0.02403	0.63478	0.07268	0.56774	0.05732	0.61401	0.09169	0.62952	0.10701	0.59753	0.02848	0.61711	0.03444	0.60472	0.01671	0.59174	0.03686	0.61141	0.01465	0.60488	0.0304	0.64157	0.04952	0.66117	0.06301	0.6201	0.0312	0.64061	0.0271	0.68343	0.00751	0.65018	0.07894	0.60972	0.01133	0.65205	0.03586	0.64953	0.07925	0.64974
12.9167	0.34602	0.14013	0.60699	0.01468	0.59238	0.03969	0.59494	0.00818	0.64202	0.02347	0.63308	0.0717	0.56751	0.05616	0.61468	0.09178	0.62973	0.10779	0.59749	0.02893	0.61677	0.03534	0.60373	0.01668	0.59047	0.03722	0.6103	0.01513	0.60362	0.03004	0.64141	0.05078	0.6617	0.06336	0.61988	0.03193	0.63908	0.02602	0.6826	0.00529	0.65007	0.08018	0.60849	0.01163	0.65167	0.03744	0.64943	0.08048	0.64972
12.9333	0.34382	0.1402	0.60536	0.01403	0.59183	0.03876	0.59483	0.00785	0.64179	0.02365	0.63294	0.07176	0.56675	0.05696	0.61413	0.09294	0.62976	0.10814	0.59764	0.02946	0.61697	0.03582	0.60265	0.01799	0.58948	0.03567	0.60952	0.01452	0.60335	0.02992	0.64145	0.0511	0.66209	0.06318	0.61957	0.03314	0.63842	0.0268	0.68268	0.00503	0.65014	0.08047	0.60824	0.01178	0.65162	0.03789	0.64856	0.08209	0.64925
12.95	0.34359	0.13995	0.60498	0.01594	0.59101	0.03737	0.59498	0.00782	0.64135	0.02284	0.63162	0.07213	0.56618	0.05544	0.61386	0.0918	0.62876	0.10796	0.5978	0.03097	0.61701	0.03757	0.60249	0.01646	0.59005	0.03623	0.60869	0.01315	0.60263	0.03114	0.64009	0.0515	0.66215	0.06152	0.61934	0.03527	0.63702	0.02736	0.68161	0.00505	0.64898	0.08053	0.60769	0.0108	0.65115	0.03702	0.64846	0.08064	0.64781
12.9667	0.34358	0.13311	0.604	0.0163	0.5895	0.03769	0.59448	0.00969	0.642	0.02254	0.63138	0.0731	0.5656	0.05491	0.61472	0.09334	0.62984	0.1093	0.59819	0.03132	0.61674	0.03888	0.60153	0.01606	0.58882	0.03696	0.60846	0.01166	0.6026	0.03239	0.64058	0.05355	0.66347	0.06251	0.61905	0.03661	0.63659	0.02858	0.68281	0.00399	0.64939	0.08281	0.60747	0.00933	0.65255	0.03779	0.64913	0.08256	0.64813
12.9833	0.34109	0.12968	0.60348	0.01481	0.58997	0.03781	0.5939	0.00829	0.6415	0.02415	0.6313	0.07415	0.56458	0.05513	0.61372	0.09366	0.62954	0.10859	0.59811	0.03091	0.61613	0.0392	0.60034	0.01652	0.58823	0.03557	0.60794	0.01316	0.60137	0.03181	0.63977	0.05361	0.66289	0.0622	0.61912	0.03597	0.63718	0.02864	0.68276	0.005	0.64857	0.08284	0.60625	0.00983	0.65134	0.03841	0.64798	0.08307	0.64803
13	0.33961	0.12812	0.60369	0.01449	0.58986	0.0386	0.59293	0.0079	0.63983	0.02363	0.62993	0.07311	0.5645	0.05431	0.6145	0.09403	0.62965	0.10997	0.59764	0.03152	0.61576	0.03968	0.59996	0.01601	0.58789	0.03603	0.60755	0.01436	0.6004	0.03135	0.63996	0.05482	0.66341	0.06299	0.61933	0.03563	0.6364	0.02688	0.68222	0.00277	0.64876	0.0841	0.60526	0.0102	0.65121	0.04007	0.64851	0.08384	0.64877
13.0167	0.3436	0.13326	0.60323	0.01419	0.58943	0.03885	0.59079	0.00578	0.63652	0.02429	0.62812	0.07149	0.56329	0.05504	0.61346	0.09509	0.6297	0.10947	0.59777	0.03112	0.61603	0.03907	0.6	0.01697	0.58724	0.03598	0.60561	0.01675	0.59818	0.02914	0.63947	0.0551	0.66319	0.06289	0.61912	0.03569	0.63485	0.02505	0.6806	0.000879844	0.64895	0.0834	0.6038	0.01327	0.64918	0.04253	0.64804	0.08409	0.6485
13.0333	0.34527	0.13976	0.60309	0.01339	0.58923	0.03977	0.59003	0.00597	0.63623	0.02481	0.62844	0.07115	0.56376	0.0552	0.61267	0.09345	0.62846	0.10836	0.5997	0.03451	0.61792	0.04276	0.59929	0.01692	0.58647	0.0361	0.60552	0.01751	0.59813	0.02829	0.63878	0.05331	0.66434	0.05839	0.62159	0.03857	0.63511	0.02479	0.67966	0.00231	0.64758	0.08247	0.60312	0.01319	0.64788	0.04162	0.64669	0.08313	0.64775
13.05	0.34823	0.14116	0.60333	0.01431	0.58886	0.03968	0.59011	0.00652	0.63653	0.02455	0.62774	0.07232	0.5626	0.05459	0.6123	0.09401	0.62821	0.10875	0.59872	0.0339	0.617	0.04199	0.59952	0.01604	0.58676	0.03693	0.60554	0.01687	0.59761	0.02971	0.63801	0.05445	0.66364	0.05941	0.62065	0.03782	0.63496	0.02518	0.67974	0.00239	0.64741	0.08276	0.60315	0.01258	0.64813	0.04129	0.64712	0.08254	0.64755
13.0667	0.34762	0.14047	0.60383	0.01375	0.58851	0.04149	0.58922	0.00766	0.6372	0.02561	0.6286	0.07317	0.56269	0.05485	0.61205	0.09379	0.62792	0.10857	0.59787	0.03295	0.61686	0.03995	0.60025	0.01693	0.586	0.03816	0.60596	0.01759	0.5977	0.02946	0.63794	0.05398	0.66268	0.06019	0.62031	0.03607	0.63613	0.02551	0.68027	0.00371	0.64785	0.08154	0.60379	0.0136	0.64789	0.04107	0.64697	0.08217	0.64782
13.0833	0.34531	0.13801	0.60381	0.01331	0.58827	0.04227	0.58905	0.0086	0.63733	0.02508	0.6286	0.07282	0.56306	0.05468	0.61063	0.09105	0.62659	0.10552	0.5983	0.03234	0.61663	0.04027	0.59985	0.01682	0.58544	0.03849	0.60636	0.01746	0.59808	0.02965	0.6364	0.05143	0.66093	0.05772	0.62045	0.03586	0.63616	0.02513	0.67847	0.00591	0.64587	0.07939	0.6038	0.01292	0.64647	0.03834	0.64506	0.07993	0.64629
13.1	0.34587	0.13836	0.60317	0.01262	0.58759	0.043	0.58815	0.00908	0.63617	0.02426	0.62725	0.07217	0.56216	0.05464	0.60949	0.09073	0.62531	0.10532	0.59788	0.03342	0.61665	0.04075	0.59915	0.01735	0.58428	0.03853	0.606	0.01774	0.59734	0.02987	0.63525	0.05112	0.66039	0.05647	0.62055	0.03622	0.63521	0.02401	0.67687	0.00559	0.645	0.07861	0.60335	0.01308	0.6455	0.03779	0.64381	0.07969	0.64553
13.1167	0.34622	0.13834	0.60249	0.01267	0.58708	0.04267	0.58876	0.01037	0.63741	0.02375	0.62763	0.07293	0.56118	0.05581	0.60882	0.09244	0.62508	0.10644	0.59801	0.03511	0.61691	0.04231	0.5984	0.01716	0.58382	0.03828	0.60639	0.01614	0.59806	0.0311	0.63544	0.05161	0.66133	0.05594	0.62088	0.0377	0.63528	0.02516	0.6776	0.00585	0.64486	0.07961	0.60368	0.01137	0.64656	0.03704	0.64378	0.08052	0.64543
13.1333	0.34849	0.13975	0.60219	0.01514	0.58555	0.04182	0.58835	0.01115	0.63938	0.02635	0.62946	0.07593	0.56143	0.05502	0.60926	0.09188	0.62439	0.1075	0.59735	0.0363	0.61686	0.04267	0.59893	0.01596	0.58407	0.03996	0.60539	0.01453	0.59798	0.03141	0.63531	0.05187	0.66145	0.05585	0.61995	0.03929	0.63611	0.02935	0.67961	0.00862	0.64473	0.07987	0.60358	0.01105	0.64666	0.03698	0.6445	0.07958	0.64439
13.15	0.34706	0.13904	0.6018	0.01493	0.58454	0.0429	0.58685	0.01166	0.63815	0.02628	0.62823	0.07579	0.55975	0.05572	0.60716	0.09211	0.62305	0.10654	0.59666	0.03629	0.61608	0.04274	0.59824	0.01571	0.58292	0.04083	0.6047	0.01516	0.59682	0.03138	0.63375	0.05133	0.66009	0.05491	0.61947	0.03894	0.63535	0.02863	0.67798	0.00905	0.6433	0.07902	0.60258	0.01124	0.6451	0.03644	0.64323	0.07852	0.64329
13.1667	0.34622	0.13609	0.60065	0.01392	0.5843	0.04261	0.58648	0.01118	0.63724	0.02604	0.62779	0.07484	0.55933	0.05665	0.60792	0.09476	0.62379	0.10934	0.59554	0.03655	0.6155	0.04219	0.59725	0.01684	0.58197	0.03954	0.60412	0.01534	0.59657	0.03069	0.63518	0.05302	0.66099	0.0575	0.61877	0.03856	0.63459	0.02819	0.67873	0.00641	0.64458	0.08108	0.60213	0.01161	0.64604	0.03882	0.64371	0.08172	0.64438
13.1833	0.34497	0.13568	0.60043	0.0156	0.58322	0.04204	0.58616	0.01173	0.63612	0.02435	0.62609	0.07384	0.55885	0.05587	0.60786	0.09459	0.62332	0.10976	0.59466	0.03643	0.6151	0.04133	0.59782	0.01634	0.58211	0.04069	0.60342	0.01425	0.59611	0.03145	0.63458	0.05362	0.66042	0.05806	0.61755	0.03886	0.63269	0.02759	0.67743	0.00482	0.64459	0.08082	0.60227	0.01171	0.64599	0.03865	0.64408	0.08094	0.64355
13.2	0.34483	0.13641	0.59796	0.01398	0.58255	0.04105	0.5869	0.01274	0.63807	0.02496	0.62668	0.0765	0.55748	0.0559	0.60595	0.09392	0.62147	0.10888	0.59422	0.03761	0.61461	0.04259	0.59537	0.01777	0.58032	0.03812	0.60346	0.01225	0.59622	0.03343	0.63273	0.05289	0.65937	0.05603	0.6171	0.04007	0.63319	0.03025	0.67749	0.00825	0.64267	0.08004	0.60228	0.00967	0.64556	0.0359	0.64111	0.08164	0.64168
13.2167	0.34336	0.13976	0.59658	0.01271	0.58193	0.04122	0.58611	0.01272	0.63692	0.02452	0.62611	0.07515	0.55731	0.05672	0.60575	0.09474	0.62144	0.10947	0.59375	0.03762	0.61378	0.04311	0.59366	0.01844	0.57881	0.03704	0.60281	0.01246	0.596	0.03256	0.63312	0.05287	0.65934	0.05663	0.61662	0.04008	0.63221	0.02957	0.67691	0.00691	0.64226	0.08117	0.60126	0.00935	0.64533	0.03675	0.64021	0.08346	0.64162
13.2333	0.34364	0.13656	0.59719	0.0142	0.58154	0.04113	0.58501	0.01164	0.6344	0.0237	0.62543	0.07157	0.55814	0.05826	0.60594	0.0954	0.62101	0.11104	0.59278	0.03849	0.61338	0.04314	0.59423	0.017	0.57948	0.03844	0.60165	0.01346	0.59595	0.02988	0.6344	0.05198	0.6595	0.05736	0.61621	0.04013	0.63044	0.0277	0.67563	0.00417	0.64239	0.08195	0.60011	0.01036	0.64469	0.03859	0.64135	0.08282	0.64171
13.25	0.34446	0.13661	0.59779	0.01407	0.58227	0.0411	0.5852	0.01079	0.6342	0.02403	0.62473	0.07261	0.55749	0.05707	0.6058	0.09492	0.62065	0.11084	0.59261	0.03859	0.61306	0.04345	0.59419	0.01626	0.58011	0.03826	0.6018	0.01425	0.59502	0.0306	0.63342	0.05269	0.65921	0.05708	0.61651	0.03957	0.63081	0.02722	0.6754	0.00453	0.64187	0.08198	0.59962	0.01025	0.64423	0.03855	0.64134	0.08212	0.64183
13.2667	0.34436	0.1342	0.5966	0.015	0.58164	0.03929	0.58577	0.01064	0.63477	0.02415	0.62499	0.0732	0.55729	0.05713	0.6062	0.09584	0.62103	0.11185	0.59207	0.03832	0.61252	0.04314	0.59377	0.01637	0.58017	0.03744	0.60107	0.01257	0.59518	0.03105	0.63386	0.05355	0.65939	0.05837	0.6152	0.04034	0.63018	0.02904	0.67627	0.00427	0.64225	0.08298	0.59968	0.00968	0.645	0.03895	0.64164	0.08325	0.64139
13.2833	0.34627	0.13291	0.59685	0.0168	0.5825	0.03655	0.58724	0.00858	0.63378	0.02274	0.6237	0.0721	0.55674	0.05715	0.60617	0.09663	0.62108	0.11256	0.59301	0.04031	0.61329	0.04551	0.59403	0.01468	0.58233	0.03653	0.60054	0.0118	0.59494	0.03141	0.63386	0.0543	0.66084	0.0571	0.61591	0.0428	0.62865	0.02839	0.6755	0.00243	0.64207	0.08402	0.59922	0.00901	0.64527	0.03932	0.64264	0.08261	0.64112
13.3	0.3461	0.1331	0.5962	0.01451	0.58402	0.03583	0.58774	0.0063	0.63437	0.0252	0.62504	0.07363	0.55677	0.05749	0.606	0.0967	0.62071	0.1129	0.59169	0.03933	0.61165	0.04487	0.59233	0.01535	0.58221	0.03349	0.6005	0.0133	0.59449	0.03042	0.63393	0.05402	0.65976	0.05843	0.61535	0.04062	0.63032	0.02932	0.67665	0.00423	0.64142	0.08476	0.59804	0.00892	0.64463	0.04005	0.64149	0.08406	0.64157
13.3167	0.34522	0.13625	0.59565	0.01676	0.5825	0.03483	0.58746	0.00711	0.63276	0.02249	0.62376	0.07026	0.55685	0.059	0.60555	0.09751	0.6201	0.11393	0.59032	0.03938	0.61039	0.04467	0.59225	0.01382	0.58232	0.03481	0.59953	0.01152	0.59519	0.02985	0.63456	0.05329	0.65916	0.05946	0.61358	0.04116	0.62745	0.02841	0.67487	0.00155	0.64092	0.08564	0.59761	0.00789	0.64484	0.03992	0.64205	0.08343	0.64051
13.3333	0.34516	0.13871	0.59505	0.01748	0.58204	0.03385	0.58744	0.00673	0.63304	0.02332	0.62466	0.07026	0.55715	0.0599	0.60411	0.09597	0.61805	0.11313	0.58923	0.04003	0.61035	0.04381	0.5925	0.01431	0.58239	0.03457	0.5988	0.01091	0.59549	0.029	0.63378	0.05086	0.65753	0.05805	0.6127	0.04148	0.6273	0.02984	0.67407	0.00397	0.63989	0.08338	0.59776	0.00852	0.64343	0.03835	0.64069	0.08165	0.63868
13.35	0.3442	0.13608	0.59381	0.01842	0.58084	0.03276	0.58753	0.0075	0.63189	0.02076	0.6247	0.06587	0.55883	0.06217	0.60318	0.09455	0.61678	0.11209	0.58846	0.03974	0.61041	0.0423	0.59281	0.01552	0.58189	0.03447	0.59813	0.00906	0.59739	0.02725	0.63444	0.04718	0.65604	0.05732	0.61124	0.04211	0.62484	0.02915	0.67156	0.00316	0.63945	0.08116	0.59867	0.0089	0.6428	0.03652	0.63941	0.08061	0.63672
13.3667	0.34362	0.13532	0.59306	0.01944	0.58003	0.03173	0.58702	0.00689	0.63201	0.02231	0.62642	0.06522	0.5598	0.06401	0.60201	0.09337	0.61524	0.11132	0.5878	0.04027	0.61029	0.04205	0.59282	0.01558	0.58184	0.03451	0.59689	0.00864	0.59799	0.02501	0.63458	0.04416	0.65485	0.05605	0.61035	0.04294	0.62468	0.03109	0.67119	0.00547	0.63844	0.07965	0.59822	0.0096	0.64131	0.03579	0.63836	0.07916	0.63495
13.3833	0.34245	0.13355	0.59231	0.01899	0.57936	0.03204	0.58511	0.0055	0.62988	0.02356	0.62393	0.06691	0.55769	0.06155	0.60199	0.09391	0.61548	0.11151	0.58771	0.03999	0.60993	0.04214	0.59209	0.016	0.58086	0.03438	0.59523	0.01036	0.59464	0.02549	0.63284	0.04713	0.6549	0.05652	0.60999	0.04304	0.62383	0.03053	0.67072	0.0043	0.63841	0.08021	0.59656	0.01134	0.63998	0.03818	0.63803	0.08015	0.63491
13.4	0.34381	0.13017	0.59177	0.01889	0.57875	0.03222	0.58371	0.0046	0.62949	0.02601	0.62602	0.06592	0.55992	0.06251	0.60198	0.09162	0.6145	0.11051	0.58738	0.03993	0.60898	0.04293	0.59102	0.0153	0.58019	0.03447	0.59397	0.01146	0.59498	0.02203	0.63348	0.04393	0.65387	0.05558	0.60956	0.04309	0.62426	0.03182	0.67061	0.00644	0.63681	0.08008	0.59476	0.01166	0.63811	0.03853	0.63689	0.07937	0.63386
13.4167	0.34501	0.12941	0.59123	0.021	0.57739	0.03115	0.58376	0.00557	0.62986	0.02546	0.62565	0.06642	0.55937	0.06223	0.6007	0.09031	0.61378	0.10827	0.58704	0.03816	0.60739	0.04285	0.59067	0.01352	0.58036	0.03557	0.59327	0.00945	0.595	0.02307	0.63201	0.0429	0.65193	0.05508	0.60772	0.04336	0.6232	0.0333	0.6695	0.00799	0.63489	0.07955	0.59432	0.01001	0.63739	0.03643	0.6362	0.07709	0.63169
13.4333	0.34658	0.12688	0.59023	0.021	0.57628	0.03125	0.58415	0.00787	0.63001	0.0227	0.62465	0.06519	0.5592	0.06226	0.6002	0.0899	0.61311	0.10807	0.58692	0.03877	0.60737	0.04333	0.59001	0.01394	0.57927	0.0357	0.59376	0.00728	0.59598	0.02465	0.63154	0.04245	0.65167	0.05428	0.60737	0.04431	0.62177	0.03277	0.66816	0.00721	0.6343	0.07922	0.59514	0.00832	0.63805	0.03439	0.63531	0.0772	0.63078
13.45	0.34455	0.12852	0.58984	0.02141	0.57529	0.03163	0.58412	0.00968	0.63036	0.02136	0.62559	0.06298	0.56033	0.06437	0.59915	0.08895	0.61199	0.10711	0.58647	0.03878	0.6064	0.04404	0.58919	0.01293	0.57859	0.03652	0.59403	0.0059	0.59788	0.0238	0.63199	0.03939	0.65055	0.05333	0.6068	0.04446	0.62112	0.03285	0.66699	0.00799	0.63267	0.079	0.595	0.00636	0.63783	0.03226	0.63437	0.076	0.62956
13.4667	0.34279	0.12875	0.58961	0.02196	0.57458	0.03175	0.58318	0.00954	0.63151	0.0245	0.62616	0.06712	0.55953	0.06202	0.59886	0.08724	0.61161	0.10545	0.58657	0.03775	0.60625	0.04333	0.58945	0.01308	0.57827	0.03719	0.59319	0.00618	0.59617	0.0247	0.63001	0.04006	0.64946	0.05267	0.60617	0.04443	0.62248	0.03568	0.66799	0.01153	0.63206	0.07764	0.59467	0.00735	0.63655	0.03196	0.63366	0.07479	0.62849
13.4833	0.33981	0.13161	0.58868	0.02294	0.5733	0.03116	0.58244	0.00975	0.63092	0.02454	0.62672	0.0655	0.56042	0.06329	0.59843	0.08666	0.61098	0.10511	0.58591	0.0374	0.60561	0.04292	0.58916	0.01298	0.57772	0.03763	0.59205	0.00539	0.59672	0.02306	0.63049	0.03822	0.64858	0.05269	0.60489	0.04492	0.62135	0.03648	0.66728	0.0117	0.63145	0.07728	0.59419	0.00751	0.63582	0.03181	0.63312	0.07434	0.62723
13.5	0.34038	0.13171	0.58724	0.02249	0.57269	0.03039	0.58304	0.01072	0.63167	0.02371	0.62709	0.06522	0.56094	0.06337	0.59872	0.08639	0.61097	0.10527	0.58557	0.0371	0.60543	0.04236	0.58843	0.01433	0.57681	0.03645	0.59211	0.00367	0.59766	0.02361	0.63082	0.03788	0.64835	0.05315	0.60404	0.0453	0.62086	0.03741	0.66742	0.01176	0.63161	0.0772	0.59494	0.00676	0.63654	0.03092	0.63232	0.0756	0.6267
13.5167	0.34144	0.12701	0.5881	0.02434	0.57151	0.03139	0.58208	0.01212	0.63021	0.0216	0.62655	0.06165	0.56159	0.06539	0.59798	0.08648	0.61019	0.10537	0.58464	0.03703	0.60448	0.04226	0.58901	0.01221	0.57695	0.0393	0.59189	0.00332	0.59867	0.02222	0.63152	0.03594	0.64751	0.05334	0.60331	0.0449	0.61914	0.03566	0.66554	0.01006	0.63081	0.07732	0.59449	0.00609	0.63621	0.03043	0.63301	0.07363	0.62612
13.5333	0.3409	0.12801	0.58765	0.02441	0.57077	0.0317	0.58281	0.01458	0.63082	0.01883	0.6246	0.06242	0.55938	0.06484	0.59717	0.08802	0.61053	0.1053	0.58494	0.03688	0.60383	0.04346	0.58804	0.01138	0.57627	0.0397	0.59287	0.00121	0.59871	0.0258	0.63036	0.03796	0.64775	0.05341	0.60316	0.04539	0.61822	0.03507	0.66498	0.00887	0.63021	0.07859	0.59495	0.00324	0.63764	0.0288	0.63296	0.0741	0.626
13.55	0.34245	0.12839	0.58683	0.02558	0.56965	0.03085	0.58403	0.01708	0.63147	0.01534	0.62338	0.06147	0.55869	0.065	0.59659	0.08839	0.60985	0.10581	0.58417	0.03734	0.60293	0.04409	0.58734	0.01039	0.57602	0.04007	0.5935	0.00212	0.59999	0.02839	0.62992	0.03815	0.64737	0.0535	0.6021	0.04624	0.61645	0.035	0.66387	0.00775	0.62938	0.07931	0.59575	0.000137175	0.63904	0.02638	0.63281	0.07387	0.62499
13.5667	0.34191	0.12835	0.58618	0.02472	0.56889	0.03187	0.58282	0.01754	0.63028	0.01497	0.62227	0.06092	0.55795	0.06498	0.59567	0.08815	0.60877	0.10573	0.58334	0.03767	0.60228	0.04414	0.58638	0.01074	0.57465	0.04023	0.59303	0.00152	0.59916	0.02825	0.629	0.03791	0.6465	0.05312	0.60177	0.04583	0.6157	0.03401	0.66257	0.00745	0.62846	0.079	0.59494	0.00026138	0.63803	0.02627	0.63163	0.07392	0.62442
13.5833	0.34051	0.13126	0.58495	0.02472	0.56769	0.03178	0.58215	0.01828	0.63002	0.01481	0.62193	0.06085	0.55819	0.06421	0.59532	0.0865	0.60789	0.10475	0.58312	0.03764	0.60226	0.04379	0.58591	0.01174	0.57347	0.04017	0.59232	0.00232	0.59894	0.02835	0.62809	0.03706	0.64559	0.05218	0.60103	0.04651	0.61488	0.03465	0.66162	0.00825	0.62779	0.07772	0.59499	0.000533479	0.6372	0.02531	0.63026	0.07364	0.62303
13.6	0.33839	0.1316	0.58444	0.02513	0.56672	0.03196	0.58131	0.01871	0.62963	0.01505	0.62126	0.06147	0.55743	0.06367	0.59479	0.08632	0.60756	0.10425	0.58324	0.03777	0.60265	0.04357	0.58609	0.01229	0.5728	0.04078	0.59163	0.00254	0.59812	0.02873	0.6272	0.0374	0.64536	0.05154	0.60074	0.04725	0.61435	0.03509	0.66118	0.00855	0.62772	0.07685	0.59501	0.00131	0.6366	0.02524	0.62981	0.07331	0.62228
13.6167	0.33615	0.12882	0.58299	0.02761	0.56386	0.03128	0.57991	0.02024	0.62856	0.01401	0.6212	0.05891	0.5582	0.06515	0.59478	0.08669	0.60721	0.1051	0.58279	0.03853	0.60269	0.04363	0.58623	0.01208	0.57177	0.04268	0.5898	0.00467	0.59882	0.02726	0.62823	0.03629	0.64552	0.05166	0.59917	0.04958	0.61178	0.03617	0.66036	0.00705	0.62785	0.07704	0.59484	0.00153	0.63655	0.02565	0.63008	0.07329	0.62073
13.6333	0.3407	0.13013	0.5809	0.02549	0.56351	0.03092	0.58081	0.02166	0.62978	0.01293	0.62116	0.05965	0.55727	0.06562	0.5935	0.08676	0.60782	0.10245	0.5838	0.0363	0.6027	0.04279	0.58482	0.01496	0.56993	0.04021	0.59045	0.00645	0.59953	0.02907	0.62732	0.03585	0.64461	0.05116	0.59859	0.04958	0.61171	0.03693	0.65999	0.00825	0.62751	0.07571	0.59611	0.0006285	0.63693	0.02338	0.62772	0.07483	0.61982
13.65	0.3431	0.13228	0.57926	0.02654	0.56187	0.02974	0.5813	0.02353	0.63234	0.01389	0.62336	0.06128	0.55767	0.06662	0.59422	0.08823	0.60895	0.10342	0.58356	0.0353	0.6027	0.04139	0.58491	0.01629	0.56908	0.04015	0.59012	0.00947	0.601	0.02965	0.62874	0.03631	0.64504	0.05312	0.5969	0.05056	0.61208	0.04096	0.66255	0.0094	0.62892	0.07629	0.59753	8.24981e-05	0.63875	0.02328	0.62821	0.07671	0.61945
13.6667	0.34147	0.13452	0.57736	0.02586	0.56054	0.02952	0.58086	0.02464	0.63246	0.01354	0.6228	0.06189	0.55649	0.06682	0.59415	0.09006	0.61017	0.10351	0.58438	0.03476	0.60277	0.04193	0.58361	0.01768	0.5673	0.0393	0.58955	0.01077	0.60068	0.03061	0.62884	0.03791	0.6459	0.05372	0.59642	0.05189	0.61128	0.04192	0.6631	0.00844	0.6294	0.07742	0.59754	0.000394114	0.63954	0.0239	0.6277	0.07924	0.61932
13.6833	0.3408	0.13185	0.57684	0.0257	0.56039	0.02914	0.58087	0.02449	0.63157	0.01243	0.62254	0.05979	0.55729	0.0675	0.59357	0.08878	0.60989	0.10171	0.58482	0.03391	0.60284	0.0416	0.58346	0.01832	0.56705	0.03877	0.58929	0.011	0.60125	0.02967	0.62873	0.03595	0.64505	0.05273	0.59613	0.05206	0.61023	0.04103	0.66148	0.00826	0.62878	0.07611	0.59765	0.000105082	0.63875	0.02291	0.62662	0.07857	0.61837
13.7	0.3433	0.12923	0.57748	0.02642	0.5593	0.03089	0.57834	0.02435	0.63006	0.01414	0.62078	0.06184	0.55578	0.0649	0.5936	0.08835	0.61017	0.10091	0.58495	0.03286	0.60235	0.0414	0.58383	0.01729	0.56646	0.04123	0.58805	0.00905	0.59828	0.03001	0.62693	0.03812	0.6446	0.05296	0.59589	0.05152	0.61015	0.04072	0.66119	0.00822	0.62846	0.07615	0.59616	0.00149	0.63725	0.02465	0.62703	0.07759	0.6183
13.7167	0.34151	0.13291	0.57755	0.02669	0.55903	0.03108	0.5784	0.02504	0.6303	0.0137	0.621	0.06143	0.55522	0.06645	0.59158	0.08792	0.60842	0.09999	0.58395	0.03307	0.60155	0.04129	0.58358	0.01659	0.56638	0.0417	0.58826	0.00952	0.59881	0.03005	0.62604	0.03611	0.64297	0.05186	0.59538	0.05098	0.61005	0.04076	0.65999	0.00981	0.6269	0.07496	0.59605	0.000582233	0.63637	0.02262	0.62595	0.07571	0.61708
13.7333	0.34101	0.13455	0.57677	0.02793	0.55849	0.0294	0.57794	0.02344	0.62887	0.01401	0.61961	0.06162	0.55455	0.06515	0.59102	0.08677	0.60743	0.09937	0.58287	0.03235	0.60084	0.03994	0.58375	0.0167	0.56675	0.04131	0.5866	0.00963	0.59723	0.02996	0.62456	0.03626	0.64146	0.05197	0.59372	0.05099	0.60858	0.04113	0.65867	0.00989	0.62631	0.07378	0.59539	0.00188	0.63486	0.02282	0.62529	0.07464	0.61553
13.75	0.34196	0.1329	0.57635	0.02685	0.55786	0.0308	0.5763	0.0235	0.62749	0.01442	0.61901	0.06087	0.55395	0.06588	0.58952	0.08629	0.60609	0.09857	0.58204	0.03232	0.59977	0.04022	0.58253	0.01657	0.56536	0.04161	0.58598	0.00824	0.59636	0.02883	0.62361	0.03502	0.64009	0.05122	0.59345	0.05012	0.60822	0.04011	0.65719	0.01038	0.62472	0.07332	0.59393	0.00208	0.63311	0.0227	0.62376	0.07409	0.61479
13.7667	0.34253	0.12974	0.57556	0.02759	0.55626	0.03113	0.57439	0.0235	0.62511	0.01385	0.61736	0.0591	0.55429	0.06482	0.59018	0.08561	0.60609	0.09882	0.58193	0.03243	0.59942	0.04066	0.58205	0.01627	0.5643	0.04272	0.58435	0.00786	0.59517	0.02771	0.62349	0.03544	0.64016	0.05137	0.59278	0.05102	0.60615	0.03911	0.65582	0.00821	0.62447	0.07392	0.59263	0.00294	0.63221	0.02423	0.62372	0.0744	0.6142
13.7833	0.34319	0.12559	0.57502	0.0275	0.5562	0.03052	0.57472	0.02342	0.62394	0.01181	0.61552	0.05788	0.55305	0.06513	0.58989	0.08735	0.6063	0.09991	0.58129	0.03234	0.59919	0.03996	0.5819	0.01687	0.56419	0.04204	0.58423	0.0084	0.59482	0.0286	0.62345	0.03682	0.6403	0.05256	0.59217	0.05084	0.60459	0.03762	0.65494	0.00562	0.6251	0.07443	0.5929	0.00294	0.63282	0.02469	0.62393	0.0755	0.61442
13.8	0.34012	0.12968	0.57464	0.02679	0.55594	0.03106	0.57395	0.02329	0.62296	0.01168	0.61595	0.05571	0.55303	0.06806	0.5884	0.08833	0.6058	0.09944	0.58118	0.03244	0.59919	0.03989	0.5815	0.01751	0.56342	0.04186	0.58387	0.00771	0.59535	0.02658	0.62407	0.03481	0.63986	0.052	0.59221	0.05073	0.60412	0.03677	0.65398	0.0054	0.6247	0.0738	0.5925	0.00359	0.63197	0.02476	0.62308	0.07551	0.61408
13.8167	0.33796	0.13095	0.57538	0.02842	0.55563	0.0309	0.57282	0.02197	0.62262	0.01424	0.61653	0.05704	0.55194	0.06906	0.58655	0.08835	0.60472	0.09827	0.58121	0.03285	0.59947	0.03996	0.58254	0.01639	0.56427	0.04334	0.58262	0.00656	0.5941	0.02532	0.62297	0.03379	0.63907	0.05043	0.59217	0.05126	0.60464	0.03811	0.65383	0.00777	0.62387	0.07229	0.59159	0.00522	0.62998	0.02498	0.62304	0.07288	0.61295
13.8333	0.33633	0.13031	0.57353	0.02715	0.55556	0.02959	0.5735	0.02167	0.62303	0.01413	0.61602	0.05825	0.55034	0.06932	0.58579	0.08991	0.60459	0.09896	0.5809	0.03332	0.5992	0.04037	0.58093	0.01785	0.56333	0.04079	0.58237	0.00759	0.59366	0.02663	0.62243	0.03503	0.63925	0.05067	0.59171	0.05194	0.60431	0.03904	0.65417	0.00778	0.62377	0.07294	0.59154	0.00447	0.6304	0.02488	0.6219	0.075	0.61263
13.85	0.33366	0.1297	0.57339	0.02699	0.55526	0.02998	0.5735	0.02251	0.62264	0.01271	0.61533	0.05717	0.55067	0.06896	0.58629	0.08975	0.60425	0.10001	0.58052	0.03438	0.59895	0.04126	0.58035	0.01737	0.56292	0.04102	0.58264	0.00802	0.594	0.02701	0.62266	0.03525	0.63964	0.05069	0.59188	0.05223	0.6036	0.03808	0.65364	0.00648	0.62353	0.07384	0.59137	0.00341	0.6309	0.02472	0.62198	0.07545	0.61281
13.8667	0.32953	0.13003	0.57298	0.02617	0.55479	0.03089	0.57225	0.0224	0.62133	0.0128	0.6145	0.05652	0.55082	0.0682	0.58752	0.09048	0.60507	0.1014	0.58064	0.0348	0.59896	0.04187	0.57965	0.01773	0.56186	0.04111	0.58207	0.00696	0.59313	0.0263	0.62334	0.03675	0.64075	0.05167	0.59219	0.05242	0.60306	0.03708	0.65386	0.00432	0.62422	0.07543	0.59049	0.00403	0.63108	0.02692	0.62241	0.0774	0.61376
13.8833	0.33244	0.12902	0.57265	0.02552	0.5549	0.03092	0.57264	0.02282	0.62115	0.01154	0.6137	0.05609	0.55025	0.06827	0.58692	0.09056	0.60467	0.10118	0.58074	0.03529	0.59894	0.04257	0.57901	0.01788	0.56152	0.04049	0.58248	0.00735	0.59324	0.02716	0.62281	0.03674	0.6407	0.05096	0.59249	0.05266	0.60261	0.03623	0.65304	0.00392	0.62368	0.0754	0.59056	0.00316	0.63117	0.02604	0.62176	0.07754	0.61357
13.9	0.33176	0.13158	0.57173	0.02673	0.55366	0.03007	0.57217	0.02309	0.6209	0.0116	0.61399	0.05537	0.55056	0.069	0.58597	0.08951	0.60406	0.09955	0.58081	0.0346	0.59869	0.0423	0.57894	0.01789	0.56116	0.04089	0.58142	0.00846	0.59349	0.02639	0.62238	0.03495	0.63961	0.05001	0.59138	0.05361	0.60158	0.03739	0.65208	0.00497	0.62277	0.07419	0.59039	0.00332	0.63017	0.02504	0.62084	0.07634	0.61179
13.9167	0.33065	0.13193	0.57198	0.02644	0.55318	0.03142	0.57143	0.02418	0.61998	0.01026	0.61276	0.05437	0.55093	0.06772	0.58558	0.08709	0.60253	0.09864	0.58006	0.03485	0.59825	0.04207	0.57882	0.01766	0.56046	0.04194	0.58167	0.00814	0.59324	0.02678	0.62106	0.03386	0.63823	0.04888	0.59131	0.05286	0.60088	0.03574	0.65006	0.00507	0.62154	0.07285	0.59026	0.0031	0.62914	0.02355	0.61977	0.07477	0.61099
13.9333	0.32938	0.13302	0.57279	0.0266	0.55336	0.03219	0.57188	0.02534	0.62067	0.00936	0.61266	0.05459	0.55116	0.06702	0.58535	0.08569	0.60145	0.09836	0.57928	0.03504	0.59796	0.04154	0.57931	0.01709	0.56075	0.04285	0.58267	0.00853	0.59378	0.02789	0.62032	0.03318	0.63727	0.04843	0.59132	0.0519	0.60127	0.03526	0.64947	0.00598	0.62094	0.07189	0.59094	0.00226	0.62919	0.02174	0.61958	0.07324	0.61074
13.95	0.33047	0.13255	0.57218	0.02623	0.55299	0.0322	0.57188	0.02589	0.62169	0.01023	0.61335	0.056	0.55116	0.06656	0.58501	0.08473	0.60091	0.09764	0.57907	0.0348	0.59726	0.04198	0.57836	0.01694	0.56012	0.04249	0.58268	0.00906	0.59383	0.0284	0.61965	0.0327	0.63656	0.04795	0.59095	0.05187	0.6019	0.03666	0.64982	0.00789	0.61991	0.07186	0.59061	0.00124	0.62889	0.02075	0.61863	0.07309	0.61005
13.9667	0.33255	0.13321	0.57105	0.02551	0.55199	0.0327	0.56957	0.02462	0.62	0.01256	0.61261	0.057	0.54971	0.06649	0.58532	0.08722	0.60185	0.09934	0.57858	0.03447	0.59622	0.04237	0.57689	0.01708	0.55862	0.04229	0.58075	0.00725	0.59144	0.02705	0.61994	0.03521	0.63727	0.04999	0.59026	0.05177	0.60156	0.0371	0.65083	0.0064	0.62033	0.07431	0.58832	0.00254	0.62825	0.02456	0.61892	0.07572	0.61076
13.9833	0.33289	0.13175	0.57066	0.02647	0.55169	0.03155	0.56964	0.02397	0.62027	0.01352	0.61236	0.05873	0.54963	0.06441	0.58554	0.0855	0.60082	0.09934	0.5779	0.03502	0.59585	0.04247	0.57681	0.01656	0.55903	0.04215	0.58	0.00776	0.59049	0.02781	0.61867	0.0356	0.63661	0.04946	0.58958	0.05231	0.60147	0.03855	0.65083	0.0078	0.61959	0.07389	0.58789	0.00249	0.62755	0.02415	0.61854	0.07479	0.6097
14	0.33345	0.13252	0.57017	0.02702	0.55028	0.03227	0.56791	0.02436	0.61859	0.01328	0.61225	0.05618	0.55061	0.06554	0.58476	0.08413	0.6001	0.09779	0.57741	0.03379	0.59463	0.04221	0.57622	0.01586	0.55802	0.04343	0.57882	0.00738	0.59059	0.02555	0.61868	0.03312	0.63502	0.04913	0.58844	0.05194	0.6001	0.03789	0.64899	0.00768	0.61816	0.07334	0.58663	0.00275	0.62592	0.02398	0.61759	0.07357	0.60838
14.0167	0.33473	0.12875	0.56999	0.02855	0.5505	0.03008	0.56933	0.02375	0.61886	0.01221	0.61219	0.05554	0.55086	0.06575	0.5842	0.08318	0.59889	0.09769	0.57642	0.03405	0.59399	0.04193	0.57642	0.01493	0.55936	0.04281	0.57865	0.00901	0.5913	0.02599	0.61827	0.03196	0.63398	0.04879	0.58738	0.05224	0.59919	0.03847	0.64812	0.00819	0.6173	0.07275	0.58689	0.00173	0.62582	0.02239	0.61738	0.07206	0.6071
14.0333	0.33318	0.12715	0.57089	0.02965	0.55064	0.03006	0.56928	0.02345	0.61858	0.0122	0.61129	0.05639	0.5501	0.06463	0.58496	0.08422	0.59897	0.09978	0.57578	0.03522	0.59365	0.04269	0.57677	0.01315	0.56027	0.04389	0.57858	0.00874	0.59041	0.02686	0.61824	0.03412	0.63485	0.04976	0.58754	0.05229	0.59912	0.03818	0.64872	0.00691	0.61764	0.07447	0.5863	0.00127	0.62643	0.02364	0.61896	0.07202	0.60791
14.05	0.33322	0.12812	0.57008	0.02954	0.54975	0.03024	0.5678	0.02287	0.61739	0.0133	0.61104	0.05615	0.54971	0.06507	0.58503	0.08535	0.5996	0.10016	0.57661	0.03586	0.59389	0.04423	0.5759	0.01312	0.55931	0.04398	0.57726	0.00795	0.58939	0.02553	0.61863	0.03479	0.63594	0.0495	0.58784	0.05375	0.59853	0.03844	0.64894	0.006	0.61766	0.07571	0.58492	0.00197	0.62588	0.02564	0.61898	0.07326	0.60796
14.0667	0.33545	0.12599	0.57054	0.02899	0.55003	0.03111	0.56667	0.02177	0.61631	0.01458	0.60978	0.05767	0.54845	0.06339	0.58458	0.0848	0.59896	0.09983	0.57616	0.03583	0.59318	0.04455	0.57545	0.01239	0.55918	0.04427	0.57676	0.00597	0.58723	0.02578	0.617	0.03591	0.63527	0.0492	0.58802	0.05281	0.59888	0.03768	0.64842	0.00646	0.61676	0.07576	0.58348	0.00263	0.62447	0.02645	0.61858	0.0726	0.60799
14.0833	0.33514	0.12871	0.56916	0.02866	0.54928	0.03048	0.56578	0.02096	0.61657	0.0171	0.61089	0.05909	0.54857	0.06337	0.58399	0.08377	0.59792	0.09936	0.57499	0.03521	0.59217	0.04361	0.57449	0.01323	0.55822	0.04335	0.57543	0.00578	0.58652	0.02463	0.61639	0.03491	0.63378	0.04937	0.58661	0.05243	0.59931	0.03996	0.64883	0.0089	0.6159	0.07503	0.58257	0.00341	0.62305	0.0266	0.61712	0.07272	0.60673
14.1	0.33588	0.12773	0.57028	0.02995	0.54937	0.03065	0.56562	0.02076	0.61502	0.01536	0.60984	0.0565	0.54849	0.06464	0.58286	0.0836	0.59673	0.09921	0.57416	0.03563	0.59275	0.04199	0.57637	0.01312	0.55923	0.0448	0.57539	0.00542	0.58675	0.02386	0.61618	0.03345	0.63286	0.04884	0.58643	0.05189	0.59803	0.03785	0.64676	0.00774	0.61611	0.07289	0.58332	0.0049	0.62227	0.02594	0.61745	0.07042	0.60622
14.1167	0.33474	0.12798	0.57014	0.02959	0.5491	0.03122	0.56477	0.02057	0.61475	0.01641	0.60934	0.0579	0.54773	0.06353	0.58226	0.08274	0.59672	0.09746	0.57467	0.03454	0.59244	0.04206	0.57599	0.01312	0.55869	0.045	0.57496	0.00463	0.5855	0.02418	0.61481	0.0337	0.63211	0.04814	0.58636	0.05161	0.59833	0.0381	0.6464	0.00893	0.61531	0.07226	0.58264	0.00533	0.62116	0.02581	0.61664	0.06981	0.60568
14.1333	0.33404	0.12728	0.56986	0.02956	0.54851	0.03166	0.56335	0.01989	0.61464	0.01906	0.61025	0.05921	0.54767	0.06358	0.58255	0.08328	0.59744	0.09742	0.57484	0.03369	0.59199	0.04207	0.57561	0.01299	0.55809	0.04543	0.57387	0.00349	0.5845	0.0228	0.61513	0.03419	0.63224	0.04893	0.58601	0.05149	0.59907	0.03954	0.64766	0.00976	0.61542	0.07307	0.58145	0.00633	0.62051	0.02768	0.61684	0.0705	0.60588
14.15	0.33307	0.12845	0.5703	0.03083	0.54843	0.0311	0.56244	0.01814	0.61222	0.01881	0.60888	0.05733	0.54782	0.06332	0.58194	0.08194	0.59635	0.09668	0.57462	0.03422	0.59234	0.04179	0.57653	0.01249	0.55892	0.04614	0.57256	0.00231	0.58337	0.02124	0.61433	0.03311	0.63151	0.04768	0.58586	0.05192	0.59754	0.03804	0.64553	0.00895	0.61489	0.07154	0.58066	0.00826	0.61861	0.02817	0.61667	0.06845	0.60486
14.1667	0.32943	0.12941	0.56955	0.03014	0.54787	0.03151	0.56122	0.01766	0.61211	0.02094	0.60928	0.05881	0.54669	0.06397	0.58115	0.08316	0.59597	0.09733	0.57431	0.03502	0.59229	0.04225	0.57575	0.01304	0.55788	0.04588	0.57165	0.0014	0.58223	0.02055	0.61404	0.03364	0.63168	0.04755	0.58586	0.0523	0.5981	0.03922	0.64629	0.00992	0.61474	0.07186	0.57968	0.00908	0.61783	0.02937	0.61612	0.06934	0.60476
14.1833	0.32921	0.12971	0.56914	0.03069	0.5473	0.03114	0.56133	0.01827	0.61216	0.02022	0.60917	0.05828	0.54632	0.06487	0.58057	0.08382	0.59571	0.09751	0.57445	0.03577	0.5927	0.04265	0.57581	0.01316	0.55771	0.04607	0.5715	0.00237	0.58264	0.02076	0.61411	0.03337	0.63195	0.04699	0.58581	0.05336	0.59745	0.03948	0.64599	0.00966	0.61474	0.07168	0.58002	0.0088	0.61806	0.02889	0.61605	0.06927	0.60429
14.2	0.33021	0.12739	0.56819	0.03113	0.54678	0.03001	0.56066	0.01692	0.61131	0.02141	0.60869	0.05895	0.54576	0.06425	0.57997	0.08315	0.5953	0.09652	0.57518	0.0364	0.59299	0.04396	0.57516	0.01312	0.55753	0.04542	0.57003	0.00215	0.58132	0.02025	0.61308	0.03331	0.63198	0.04537	0.58579	0.05511	0.59679	0.0404	0.64545	0.01042	0.61387	0.07135	0.57888	0.00947	0.61668	0.02932	0.61518	0.06892	0.6031
14.2167	0.32901	0.12467	0.5661	0.02796	0.54653	0.0306	0.56055	0.01774	0.61114	0.02049	0.6085	0.05804	0.54578	0.0649	0.57968	0.08339	0.59489	0.09692	0.57459	0.03657	0.59263	0.04378	0.57297	0.01589	0.55503	0.04284	0.57035	0.00236	0.58179	0.02027	0.61325	0.03289	0.63168	0.04561	0.58562	0.05466	0.59647	0.03971	0.64497	0.00991	0.61369	0.07142	0.57899	0.00897	0.61686	0.02889	0.61304	0.07176	0.60311
14.2333	0.3268	0.12418	0.56613	0.02855	0.54612	0.03061	0.56032	0.01803	0.61055	0.01969	0.60843	0.05643	0.54623	0.06583	0.57954	0.08349	0.59453	0.09733	0.57481	0.03785	0.59294	0.04499	0.5729	0.01518	0.55505	0.04345	0.57014	0.00263	0.58231	0.0195	0.61378	0.03206	0.63221	0.04476	0.58601	0.05576	0.59569	0.03918	0.64433	0.0091	0.61338	0.07176	0.5787	0.00859	0.61681	0.02886	0.61322	0.07141	0.60288
14.25	0.3268	0.12811	0.5644	0.02662	0.54567	0.03069	0.55958	0.01773	0.60951	0.01962	0.60745	0.05622	0.54576	0.06527	0.57963	0.08372	0.59499	0.09705	0.57506	0.03722	0.5923	0.04561	0.57086	0.01649	0.55325	0.04162	0.56947	0.00224	0.5814	0.01938	0.61347	0.03285	0.63224	0.04509	0.58572	0.05588	0.59495	0.03869	0.64389	0.00812	0.61297	0.07271	0.57766	0.00847	0.61644	0.02974	0.61186	0.0737	0.60281
14.2667	0.32854	0.12882	0.56281	0.02584	0.54452	0.03081	0.55871	0.01834	0.60928	0.01993	0.60744	0.05622	0.54589	0.06507	0.5797	0.08343	0.59473	0.09723	0.57449	0.03699	0.5914	0.04582	0.56928	0.01716	0.55156	0.04098	0.56871	0.00269	0.58117	0.01907	0.6134	0.03276	0.63181	0.04551	0.58483	0.05607	0.59441	0.03944	0.64382	0.0082	0.61237	0.07336	0.57689	0.00799	0.61615	0.02997	0.61077	0.07505	0.60221
14.2833	0.32946	0.1267	0.56283	0.02659	0.54386	0.03098	0.55754	0.01783	0.60762	0.01984	0.60656	0.05494	0.54728	0.06315	0.58065	0.08074	0.59428	0.09646	0.57404	0.03621	0.59084	0.04512	0.56951	0.01675	0.55144	0.04192	0.56768	0.00198	0.58038	0.01792	0.61294	0.03207	0.63081	0.04552	0.58404	0.05569	0.59328	0.0386	0.64244	0.00761	0.61184	0.0727	0.57609	0.00904	0.61488	0.03043	0.61053	0.07398	0.60146
14.3	0.32998	0.12634	0.56165	0.02507	0.54369	0.03108	0.55711	0.01758	0.60686	0.01966	0.60628	0.05403	0.54831	0.06223	0.58167	0.07969	0.59462	0.09639	0.574	0.03559	0.5908	0.04448	0.56865	0.01857	0.5502	0.0405	0.56732	0.00163	0.58025	0.01722	0.61327	0.032	0.63072	0.04606	0.58375	0.05542	0.59278	0.03805	0.64212	0.00675	0.6122	0.07262	0.57601	0.00976	0.6147	0.03107	0.6096	0.07572	0.60155
14.3167	0.32975	0.12684	0.56116	0.02332	0.54427	0.03135	0.55668	0.01639	0.60579	0.02	0.60426	0.05566	0.54646	0.06016	0.58111	0.07946	0.59428	0.0958	0.57403	0.03551	0.59094	0.04424	0.56798	0.01997	0.54954	0.03901	0.56708	0.000190502	0.578	0.01854	0.61125	0.03382	0.63032	0.04555	0.5841	0.05487	0.59276	0.03691	0.64132	0.00666	0.61197	0.07186	0.57554	0.01089	0.61368	0.03148	0.60839	0.07635	0.60157
14.3333	0.32984	0.12925	0.56186	0.02318	0.54469	0.03192	0.55717	0.01705	0.60521	0.01779	0.60301	0.05427	0.54597	0.06047	0.58026	0.07931	0.59369	0.09524	0.57382	0.0355	0.5904	0.04468	0.56782	0.01894	0.54984	0.03942	0.56796	0.000276674	0.57837	0.01942	0.61064	0.03335	0.62972	0.045	0.58439	0.05415	0.5921	0.03482	0.63973	0.00575	0.61105	0.07176	0.57557	0.00959	0.6137	0.03012	0.60819	0.07525	0.60151
14.35	0.3311	0.12791	0.56074	0.0223	0.5439	0.03231	0.55667	0.01794	0.60533	0.01776	0.6022	0.05556	0.54449	0.06002	0.58025	0.08101	0.59451	0.09581	0.5735	0.03444	0.58967	0.04416	0.5668	0.01986	0.54844	0.03894	0.56777	0.000736458	0.57757	0.02074	0.61033	0.03545	0.62981	0.04662	0.58359	0.05372	0.59189	0.03525	0.64037	0.00498	0.61149	0.07289	0.57544	0.00923	0.61436	0.03085	0.60796	0.0773	0.60185
14.3667	0.33007	0.12713	0.56223	0.02283	0.54602	0.03097	0.55755	0.01465	0.60485	0.01921	0.60237	0.05614	0.54461	0.05949	0.58118	0.08159	0.59565	0.09619	0.57314	0.03264	0.5888	0.04298	0.56768	0.01857	0.5509	0.03809	0.56764	0.00111	0.5767	0.01984	0.61088	0.03658	0.62969	0.04877	0.5833	0.05172	0.59275	0.03481	0.64133	0.00444	0.61217	0.07391	0.5747	0.01023	0.61428	0.03287	0.60956	0.07703	0.60311
14.3833	0.32945	0.12586	0.5627	0.02236	0.54663	0.03127	0.55753	0.01401	0.6048	0.01984	0.60154	0.05788	0.54318	0.05848	0.58044	0.08161	0.59574	0.09499	0.57346	0.0317	0.58842	0.04302	0.56753	0.01817	0.55117	0.0379	0.56781	0.00203	0.57543	0.02095	0.60945	0.03757	0.62914	0.04847	0.58352	0.0509	0.59336	0.0345	0.64117	0.00524	0.61159	0.07366	0.57425	0.01026	0.61367	0.0327	0.60925	0.07639	0.60316
14.4	0.32894	0.12641	0.562	0.02162	0.54685	0.03071	0.55764	0.01327	0.60339	0.01846	0.60071	0.05555	0.54405	0.05846	0.58075	0.08075	0.59536	0.0951	0.57272	0.03133	0.58786	0.04234	0.5669	0.01895	0.55087	0.03661	0.56752	0.0022	0.57562	0.02006	0.60973	0.03676	0.62849	0.04896	0.58291	0.05029	0.59208	0.03294	0.63978	0.00369	0.61139	0.0735	0.574	0.0105	0.6133	0.0328	0.60851	0.07701	0.60292
14.4167	0.32915	0.12696	0.56294	0.02278	0.5474	0.0301	0.5581	0.01246	0.60229	0.01706	0.59986	0.05368	0.54464	0.05831	0.58108	0.08017	0.59477	0.0958	0.57195	0.03186	0.58773	0.04195	0.56782	0.01786	0.55224	0.03715	0.56752	0.00237	0.5758	0.01965	0.60993	0.03636	0.62824	0.04918	0.58277	0.04991	0.5911	0.03138	0.63865	0.00221	0.61142	0.07333	0.57402	0.01068	0.6132	0.03282	0.6093	0.07575	0.60294
14.4333	0.32937	0.12625	0.56213	0.02191	0.54766	0.02945	0.55797	0.01123	0.60122	0.01703	0.59985	0.05211	0.54537	0.0589	0.58093	0.07951	0.59401	0.09599	0.57119	0.0321	0.58722	0.0418	0.56692	0.01853	0.55188	0.03564	0.56692	0.00292	0.57582	0.01814	0.6102	0.03513	0.62764	0.04915	0.58236	0.04962	0.59045	0.03077	0.63778	0.00184	0.6109	0.07318	0.57331	0.01109	0.61238	0.03313	0.60831	0.07628	0.60253
14.45	0.32889	0.12596	0.56171	0.02214	0.54787	0.0283	0.55884	0.01094	0.60124	0.01608	0.59858	0.05294	0.54492	0.05679	0.58014	0.07686	0.59205	0.09484	0.57021	0.03239	0.58627	0.042	0.56624	0.0179	0.55226	0.03473	0.56695	0.00203	0.57524	0.01994	0.6079	0.03461	0.62586	0.04774	0.58167	0.04946	0.58982	0.03072	0.6361	0.00324	0.60897	0.07198	0.57308	0.00982	0.61139	0.03076	0.6068	0.07449	0.6009
14.4667	0.32814	0.1242	0.56075	0.02155	0.54695	0.0288	0.55726	0.01059	0.60056	0.0178	0.599	0.05313	0.5458	0.05599	0.58015	0.07474	0.59109	0.094	0.56994	0.03255	0.58629	0.04174	0.56568	0.01898	0.55094	0.03466	0.56576	0.00292	0.57444	0.01839	0.60731	0.03335	0.625	0.04676	0.58131	0.04973	0.5898	0.0315	0.63564	0.00469	0.6083	0.07075	0.57227	0.01125	0.6097	0.03105	0.60536	0.07432	0.59987
14.4833	0.32884	0.12199	0.56134	0.02141	0.54647	0.03049	0.55661	0.01215	0.60059	0.01717	0.59811	0.05377	0.54464	0.05564	0.58022	0.07619	0.59232	0.09387	0.57031	0.03114	0.58592	0.04134	0.56587	0.01859	0.55035	0.03619	0.56634	0.00311	0.57401	0.01968	0.60716	0.0351	0.62526	0.048	0.58133	0.04878	0.58996	0.0307	0.63597	0.00361	0.60882	0.07161	0.57245	0.01087	0.61048	0.03148	0.60616	0.0748	0.60078
14.5	0.32757	0.12329	0.56096	0.02238	0.54543	0.03039	0.55691	0.014	0.60088	0.01522	0.59674	0.05413	0.54374	0.05451	0.58074	0.07707	0.59279	0.0949	0.56993	0.03097	0.58502	0.04188	0.56535	0.01744	0.55002	0.03709	0.56659	0.00119	0.57402	0.02201	0.60688	0.03711	0.62561	0.0492	0.58054	0.04917	0.58886	0.03072	0.63598	0.002	0.60877	0.07336	0.57259	0.00879	0.61189	0.03111	0.60691	0.07543	0.60079
14.5167	0.32611	0.12311	0.56104	0.02204	0.54541	0.03089	0.55741	0.01525	0.60138	0.01389	0.59643	0.05392	0.54422	0.05361	0.58187	0.07703	0.59354	0.09545	0.56963	0.03001	0.58449	0.04119	0.56525	0.01751	0.54975	0.03724	0.56745	0.000447975	0.57467	0.02313	0.60735	0.038	0.62569	0.0507	0.58019	0.04822	0.58881	0.03017	0.6363	0.000903835	0.60932	0.0742	0.57326	0.00778	0.61316	0.03087	0.6074	0.07635	0.60151
14.5333	0.32691	0.12325	0.56004	0.02143	0.54424	0.0317	0.55645	0.01646	0.60019	0.01236	0.59502	0.05257	0.54337	0.05413	0.58082	0.07732	0.59245	0.09575	0.56852	0.03037	0.58381	0.0409	0.56432	0.01814	0.54817	0.03746	0.56709	9.57343e-05	0.57438	0.02338	0.60669	0.03774	0.62483	0.05068	0.57946	0.048	0.58737	0.02899	0.63469	0.000180885	0.60865	0.07392	0.57296	0.00751	0.61268	0.03035	0.60628	0.0767	0.60079
14.55	0.3258	0.12134	0.55956	0.02207	0.54356	0.03131	0.55463	0.0145	0.59767	0.01352	0.59451	0.0508	0.54254	0.0564	0.57858	0.07775	0.59125	0.09459	0.56783	0.02994	0.5827	0.04101	0.56369	0.01728	0.54795	0.03773	0.56501	0.00168	0.57308	0.0205	0.6061	0.03583	0.62332	0.04995	0.57847	0.04792	0.58604	0.02848	0.63284	5.60529e-05	0.60704	0.07333	0.57073	0.0089	0.61005	0.03134	0.60525	0.07529	0.59934
14.5667	0.32462	0.12112	0.55805	0.02087	0.5432	0.03084	0.55342	0.01282	0.59632	0.01514	0.59504	0.04975	0.54265	0.05813	0.57774	0.0782	0.59079	0.09449	0.56749	0.03004	0.58222	0.0413	0.5622	0.01838	0.54676	0.03608	0.56347	0.00288	0.57248	0.01784	0.60651	0.03453	0.62292	0.04976	0.57801	0.0482	0.5856	0.02882	0.63248	0.000157513	0.60643	0.07344	0.56918	0.01008	0.60854	0.03274	0.60385	0.07652	0.59873
14.5833	0.32494	0.12136	0.55678	0.01988	0.54307	0.03018	0.55307	0.01183	0.59509	0.01496	0.59431	0.04878	0.54194	0.05906	0.57679	0.07889	0.59048	0.09425	0.56724	0.0299	0.58183	0.04133	0.56104	0.0194	0.54594	0.03445	0.56265	0.00321	0.5719	0.01709	0.60626	0.03424	0.6225	0.04967	0.57754	0.04834	0.58462	0.02828	0.63153	0.00051933	0.60598	0.07339	0.56844	0.01053	0.60776	0.0332	0.60267	0.07751	0.59821
14.6	0.32443	0.12125	0.55736	0.0205	0.54325	0.03014	0.55245	0.01064	0.59468	0.01653	0.59517	0.0486	0.54181	0.0607	0.57576	0.07931	0.59001	0.09384	0.56699	0.02981	0.58172	0.04102	0.56159	0.0188	0.54656	0.03502	0.56199	0.00434	0.57164	0.01532	0.60641	0.03299	0.62196	0.04936	0.57744	0.04801	0.58505	0.02867	0.63153	0.000517273	0.60566	0.07277	0.56777	0.01164	0.60664	0.03375	0.60278	0.07628	0.59792
14.6167	0.32434	0.12462	0.55704	0.02084	0.54287	0.02986	0.55261	0.01115	0.59438	0.01532	0.5944	0.048	0.54118	0.06109	0.57532	0.08003	0.59021	0.09365	0.56741	0.02991	0.58226	0.04098	0.56185	0.01927	0.54643	0.0351	0.56197	0.00356	0.57175	0.01595	0.60627	0.03329	0.62225	0.04905	0.57743	0.04877	0.58418	0.02827	0.63097	0.000382282	0.60598	0.07242	0.56833	0.01168	0.60695	0.03341	0.60278	0.07638	0.59766
14.6333	0.32452	0.12683	0.55669	0.02135	0.54242	0.02943	0.55279	0.01161	0.59448	0.01471	0.59436	0.04755	0.54114	0.06154	0.57463	0.07958	0.58929	0.09346	0.56714	0.03069	0.5827	0.04078	0.56216	0.0197	0.54636	0.03521	0.56185	0.00267	0.57214	0.01613	0.6059	0.03238	0.62186	0.04811	0.57721	0.04948	0.58364	0.02855	0.63029	8.19063e-05	0.60575	0.07126	0.56889	0.01176	0.60671	0.03233	0.60225	0.07563	0.59678
14.65	0.3257	0.12438	0.55554	0.02168	0.54175	0.02835	0.55207	0.01046	0.59355	0.01567	0.59346	0.04846	0.54021	0.0606	0.57366	0.0786	0.58825	0.09249	0.56636	0.03009	0.58231	0.03956	0.56196	0.02066	0.54594	0.03449	0.56036	0.00274	0.57057	0.01609	0.60427	0.03234	0.6204	0.04774	0.57589	0.04957	0.5828	0.02939	0.62933	0.00107	0.60512	0.06971	0.56836	0.01319	0.60508	0.03228	0.60095	0.07504	0.59523
14.6667	0.32492	0.1265	0.55546	0.02177	0.54131	0.02876	0.55244	0.01206	0.59358	0.0135	0.5915	0.04903	0.53808	0.06012	0.57275	0.07994	0.58834	0.09243	0.56646	0.03006	0.58251	0.03938	0.56212	0.02091	0.54557	0.035	0.56103	0.00158	0.57017	0.01886	0.60306	0.03411	0.62046	0.04772	0.57586	0.04973	0.58197	0.02844	0.62856	6.24792e-05	0.6053	0.06951	0.56928	0.01237	0.60588	0.03121	0.60096	0.07508	0.59518
14.6833	0.32538	0.12457	0.55589	0.0227	0.54151	0.02815	0.55186	0.01031	0.59264	0.01484	0.59197	0.04837	0.53793	0.06169	0.57273	0.08177	0.58953	0.09262	0.56827	0.03105	0.58462	0.04008	0.56349	0.02136	0.54643	0.03532	0.56001	0.00269	0.56969	0.01687	0.60418	0.03432	0.62237	0.04689	0.57705	0.05173	0.58185	0.02861	0.6292	0.000963388	0.60678	0.0693	0.56922	0.01485	0.60557	0.03345	0.60215	0.07527	0.5957
14.7	0.32536	0.12371	0.55489	0.02317	0.54044	0.0277	0.5506	0.00965	0.59238	0.01701	0.59228	0.0498	0.53783	0.06083	0.57361	0.08227	0.59023	0.09343	0.56785	0.03027	0.58431	0.0391	0.56336	0.0221	0.54572	0.03538	0.55846	0.00293	0.56845	0.01609	0.60444	0.03569	0.62252	0.04847	0.57588	0.05196	0.5818	0.03049	0.63048	0.00089063	0.60761	0.06993	0.56855	0.01635	0.60528	0.03558	0.60247	0.07663	0.59562
14.7167	0.32723	0.12979	0.55431	0.02181	0.54077	0.0278	0.55112	0.00999	0.59268	0.01633	0.59205	0.04987	0.53769	0.06059	0.5745	0.08349	0.59116	0.09469	0.56722	0.02932	0.58376	0.03796	0.56276	0.02333	0.54508	0.03411	0.55904	0.00268	0.5687	0.01685	0.60516	0.03715	0.62279	0.05068	0.5754	0.05074	0.58191	0.03008	0.63126	0.00226	0.60865	0.07104	0.56907	0.016	0.60656	0.03626	0.60264	0.07897	0.59669
14.7333	0.32584	0.13182	0.55637	0.0239	0.54056	0.02895	0.55111	0.01148	0.59323	0.01558	0.59147	0.05073	0.53729	0.05941	0.57514	0.08376	0.59133	0.09568	0.56682	0.02954	0.5838	0.03754	0.56463	0.02119	0.54633	0.03733	0.55985	0.00237	0.56865	0.01845	0.60496	0.0386	0.6231	0.05147	0.57555	0.05015	0.58222	0.02967	0.63169	0.00283	0.60925	0.07141	0.56976	0.01552	0.60751	0.03608	0.60477	0.07718	0.59741
14.75	0.32292	0.13131	0.55402	0.02244	0.5393	0.02879	0.55008	0.01173	0.59283	0.01625	0.59135	0.051	0.53709	0.05923	0.57482	0.08341	0.59099	0.09532	0.56659	0.02934	0.58427	0.03634	0.5637	0.02445	0.54407	0.03576	0.55875	0.00199	0.56805	0.01805	0.60451	0.03842	0.62261	0.05131	0.5747	0.05081	0.58157	0.0307	0.63144	0.00237	0.60961	0.07005	0.57003	0.01709	0.60678	0.0363	0.60285	0.07905	0.59643
14.7667	0.32173	0.12992	0.55437	0.02271	0.53962	0.02859	0.55029	0.01135	0.59259	0.01599	0.59142	0.05027	0.5364	0.06108	0.5733	0.08419	0.59082	0.09414	0.56721	0.02923	0.58464	0.03661	0.56404	0.0242	0.54457	0.03581	0.5588	0.00216	0.56832	0.01759	0.60434	0.03732	0.62238	0.05022	0.57507	0.05109	0.58145	0.03027	0.63074	0.00201	0.6092	0.06922	0.57009	0.01725	0.60627	0.03567	0.60261	0.07798	0.59604
14.7833	0.32247	0.12388	0.55337	0.02271	0.53848	0.02873	0.54818	0.01018	0.5901	0.01681	0.59031	0.04904	0.53642	0.0607	0.5749	0.08604	0.59215	0.09654	0.56717	0.02972	0.58512	0.03639	0.56389	0.02535	0.54346	0.03598	0.55681	0.0035	0.56667	0.0156	0.60566	0.03954	0.62405	0.05214	0.57473	0.05202	0.57997	0.02966	0.6312	0.00547	0.61103	0.07091	0.56895	0.0198	0.60619	0.03988	0.60364	0.08079	0.59697
14.8	0.32134	0.12462	0.5527	0.02267	0.53789	0.0286	0.54795	0.01059	0.59014	0.01679	0.58904	0.05087	0.53528	0.05853	0.57475	0.08525	0.59217	0.09546	0.56788	0.02957	0.58547	0.03678	0.5636	0.02588	0.54286	0.03583	0.5565	0.00298	0.56541	0.01745	0.60398	0.04093	0.62398	0.05119	0.57472	0.05292	0.57965	0.03015	0.63086	0.00495	0.6107	0.07034	0.56901	0.01982	0.60587	0.03934	0.60294	0.08075	0.59628
14.8167	0.32366	0.12146	0.5522	0.02289	0.53781	0.02776	0.54785	0.0097	0.58968	0.01719	0.58868	0.05112	0.5357	0.05712	0.57489	0.08335	0.59156	0.09454	0.56778	0.02936	0.58502	0.03704	0.5631	0.02566	0.54294	0.03523	0.5558	0.00301	0.56476	0.01731	0.60309	0.04047	0.62323	0.05048	0.57426	0.05321	0.57922	0.03051	0.63016	0.00423	0.60975	0.06989	0.56833	0.01987	0.60489	0.03902	0.60214	0.0801	0.59533
14.8333	0.32178	0.12132	0.55207	0.022	0.53749	0.02896	0.54817	0.01187	0.59034	0.01539	0.58854	0.05042	0.53558	0.05784	0.57351	0.08233	0.59057	0.09288	0.56808	0.02952	0.58495	0.03775	0.56245	0.02575	0.54198	0.03552	0.55699	0.00207	0.56591	0.01842	0.60224	0.03873	0.62235	0.04865	0.57473	0.05315	0.57918	0.0297	0.6288	0.00319	0.60838	0.06875	0.56896	0.01813	0.60481	0.03617	0.60069	0.07907	0.59455
14.85	0.3225	0.12326	0.55082	0.02247	0.53711	0.02715	0.54817	0.01053	0.5906	0.01716	0.58884	0.05221	0.53601	0.05581	0.57357	0.07967	0.58948	0.09175	0.5678	0.02956	0.58434	0.03825	0.5615	0.02565	0.54198	0.03423	0.55569	0.00157	0.56494	0.0184	0.60083	0.03816	0.62128	0.04749	0.5738	0.05409	0.5791	0.03194	0.62867	0.000798258	0.60695	0.06811	0.56798	0.01809	0.60341	0.03559	0.5993	0.07835	0.59282
14.8667	0.32311	0.12228	0.55126	0.02193	0.53754	0.02775	0.54812	0.01046	0.59033	0.01694	0.58829	0.05237	0.53442	0.05708	0.57135	0.08019	0.58816	0.09087	0.56845	0.03151	0.58516	0.04009	0.56128	0.02526	0.54201	0.03427	0.55607	0.00225	0.56455	0.01879	0.59956	0.03733	0.62133	0.04468	0.57527	0.05501	0.57932	0.03104	0.62752	0.00020419	0.60574	0.06708	0.56768	0.01781	0.60243	0.03435	0.59836	0.07695	0.59232
14.8833	0.32311	0.1247	0.5505	0.02297	0.53622	0.02741	0.54609	0.00918	0.58882	0.01912	0.58818	0.05256	0.53324	0.05837	0.5696	0.08079	0.58735	0.09007	0.56948	0.03333	0.58607	0.04218	0.56097	0.02486	0.54145	0.03501	0.55382	0.00322	0.5629	0.01681	0.59876	0.03659	0.62179	0.04207	0.57572	0.05777	0.57855	0.03216	0.62687	0.00116	0.60476	0.06651	0.56591	0.01946	0.60024	0.03558	0.59766	0.07599	0.59087
14.9	0.3224	0.12577	0.55087	0.0237	0.53605	0.02744	0.54613	0.00953	0.58853	0.01828	0.58717	0.0527	0.53219	0.05822	0.56869	0.08091	0.58613	0.09058	0.568	0.03355	0.58542	0.04117	0.56143	0.02431	0.54179	0.03578	0.55389	0.0029	0.5625	0.01781	0.59778	0.03682	0.6207	0.0424	0.57496	0.0569	0.57804	0.03164	0.626	0.00109	0.60437	0.06586	0.56609	0.0193	0.59998	0.03478	0.59766	0.07478	0.59039
14.9167	0.3236	0.12496	0.55086	0.02502	0.53514	0.02734	0.54541	0.00974	0.58837	0.0189	0.58699	0.05336	0.5311	0.05883	0.56688	0.08059	0.58441	0.09002	0.56691	0.03396	0.58516	0.04036	0.56203	0.02391	0.54184	0.03702	0.55312	0.00262	0.56188	0.01784	0.59643	0.03585	0.61924	0.04147	0.57408	0.05698	0.57768	0.03253	0.62513	0.00273	0.60346	0.06413	0.56597	0.01994	0.59866	0.03376	0.59704	0.07266	0.58888
14.9333	0.32325	0.12352	0.55123	0.02564	0.53457	0.02805	0.54446	0.00998	0.58865	0.02044	0.58725	0.055	0.52974	0.05941	0.56645	0.08258	0.58478	0.09094	0.5664	0.03366	0.58386	0.04112	0.56147	0.02202	0.54171	0.03835	0.5527	0.00312	0.56102	0.0179	0.59645	0.0372	0.61938	0.0427	0.57367	0.05648	0.57834	0.03355	0.62633	0.00306	0.60306	0.06615	0.56463	0.01914	0.59874	0.03503	0.59794	0.07282	0.58934
14.95	0.32567	0.12236	0.54963	0.02495	0.53373	0.0276	0.54382	0.00985	0.58776	0.02025	0.58618	0.05501	0.52957	0.05807	0.56705	0.0823	0.58437	0.09212	0.56614	0.03512	0.58415	0.04187	0.56034	0.02325	0.5404	0.03725	0.55175	0.00281	0.56011	0.01813	0.59609	0.03828	0.61999	0.04245	0.57351	0.05785	0.57725	0.03364	0.626	0.00201	0.60315	0.06663	0.56413	0.01947	0.59857	0.03585	0.59715	0.07455	0.58896
14.9667	0.3232	0.12608	0.55034	0.02412	0.53371	0.02953	0.54282	0.01048	0.5874	0.02056	0.58547	0.05581	0.5291	0.05684	0.56706	0.08173	0.58424	0.09172	0.56568	0.03424	0.58347	0.04123	0.56029	0.023	0.53978	0.03831	0.55215	0.00416	0.55917	0.01863	0.59523	0.03895	0.61924	0.04293	0.5736	0.05614	0.57785	0.03259	0.62573	0.00218	0.60283	0.0665	0.56374	0.0197	0.59808	0.03599	0.59701	0.07417	0.58944
14.9833	0.3221	0.1262	0.55033	0.02293	0.53363	0.03088	0.54118	0.00968	0.58588	0.02166	0.58431	0.05635	0.52737	0.05702	0.56626	0.08332	0.58401	0.09253	0.5654	0.03505	0.58332	0.04187	0.55956	0.02313	0.53884	0.03844	0.55148	0.00633	0.55726	0.01809	0.59459	0.04031	0.61956	0.04296	0.57417	0.05576	0.57791	0.03145	0.6255	0.00141	0.60269	0.06717	0.56232	0.02081	0.5971	0.03783	0.59677	0.07498	0.59003
15	0.32189	0.12838	0.55041	0.02267	0.53367	0.03121	0.54071	0.0093	0.58558	0.02234	0.5837	0.0575	0.52666	0.05593	0.56613	0.08306	0.58416	0.09186	0.56571	0.03456	0.58377	0.04117	0.56	0.02389	0.53869	0.03851	0.55125	0.00706	0.55616	0.01855	0.5937	0.04114	0.61938	0.04276	0.57428	0.05554	0.57814	0.03138	0.62545	0.00176	0.603	0.06627	0.56244	0.02204	0.59656	0.03817	0.59656	0.07483	0.59002
15.0167	0.32322	0.12802	0.54916	0.02144	0.53329	0.03118	0.54011	0.009	0.58496	0.02264	0.58345	0.05725	0.52595	0.05682	0.5647	0.08299	0.58282	0.09156	0.56506	0.03531	0.58324	0.04176	0.5585	0.02464	0.53744	0.03727	0.55064	0.00734	0.5557	0.01801	0.59291	0.04014	0.61855	0.04174	0.57403	0.05574	0.57774	0.03138	0.62449	0.00252	0.60176	0.06584	0.56155	0.02191	0.59539	0.03771	0.59476	0.07517	0.58907
15.0333	0.32259	0.12591	0.54866	0.01983	0.53385	0.03133	0.54124	0.00992	0.58556	0.02087	0.58312	0.05676	0.52632	0.05632	0.56506	0.08245	0.5827	0.09172	0.56459	0.03498	0.58292	0.04117	0.55776	0.02583	0.53685	0.03578	0.55187	0.00655	0.55664	0.01931	0.59292	0.04012	0.61819	0.04223	0.57398	0.05476	0.57774	0.03045	0.62415	0.00205	0.6018	0.06576	0.56249	0.02072	0.59631	0.03639	0.59397	0.07628	0.5894
15.05	0.32117	0.12803	0.54982	0.02013	0.53405	0.03245	0.54108	0.01056	0.5858	0.02078	0.58335	0.05668	0.52662	0.05633	0.5652	0.08221	0.58332	0.0908	0.56479	0.0334	0.58272	0.04011	0.5587	0.0253	0.53724	0.03717	0.5525	0.00705	0.55693	0.01932	0.59305	0.03988	0.61771	0.04286	0.57398	0.05342	0.57832	0.02987	0.62422	0.00219	0.60206	0.06535	0.56292	0.02092	0.59645	0.03615	0.59461	0.07532	0.58988
15.0667	0.31968	0.12962	0.5507	0.02093	0.53425	0.03262	0.54015	0.00913	0.58525	0.02287	0.58444	0.05651	0.52714	0.05737	0.56531	0.08268	0.58345	0.09126	0.56389	0.03241	0.58128	0.03979	0.55877	0.02342	0.53801	0.03814	0.5517	0.00865	0.55652	0.01703	0.5939	0.03931	0.61714	0.04431	0.57331	0.05202	0.57895	0.03029	0.62492	0.00256	0.60168	0.06653	0.56131	0.0214	0.59566	0.0379	0.59554	0.07466	0.59027
15.0833	0.32046	0.12513	0.5504	0.02004	0.53514	0.03185	0.54138	0.00876	0.58469	0.02065	0.58344	0.05478	0.52721	0.0576	0.56563	0.08327	0.58375	0.09192	0.56412	0.03298	0.58081	0.04139	0.55749	0.02287	0.53825	0.03647	0.55235	0.00821	0.55714	0.01759	0.59438	0.03966	0.61784	0.04441	0.5738	0.05224	0.57806	0.02855	0.62418	0.000472666	0.60126	0.06822	0.56096	0.01954	0.59653	0.0377	0.59547	0.07584	0.5908
15.1	0.32038	0.12409	0.54942	0.02139	0.53417	0.03038	0.54154	0.00888	0.58527	0.02112	0.58397	0.05539	0.52749	0.05735	0.56474	0.08135	0.58234	0.0906	0.56336	0.03261	0.58045	0.04041	0.55765	0.02313	0.53828	0.0364	0.55147	0.00662	0.55731	0.0177	0.59331	0.03801	0.61617	0.04347	0.5723	0.05287	0.57751	0.03062	0.62354	0.00274	0.60025	0.06633	0.56125	0.01961	0.59553	0.03594	0.59429	0.0742	0.58867
15.1167	0.31947	0.12453	0.55011	0.02388	0.53351	0.02974	0.54019	0.00729	0.58312	0.02171	0.58279	0.05453	0.52776	0.05613	0.56448	0.07931	0.58103	0.08996	0.5625	0.03267	0.57994	0.03993	0.55874	0.02135	0.5394	0.03828	0.54968	0.00757	0.55575	0.01629	0.59217	0.03723	0.61487	0.0428	0.57134	0.05302	0.57609	0.03019	0.62179	0.00267	0.59928	0.0652	0.55993	0.02123	0.5934	0.03655	0.59459	0.07128	0.58727
15.1333	0.3209	0.12332	0.54902	0.02415	0.5329	0.02871	0.53997	0.00678	0.5838	0.02353	0.58536	0.05378	0.52882	0.05919	0.56413	0.08043	0.58088	0.09082	0.56183	0.03282	0.57927	0.04004	0.55791	0.02142	0.53901	0.03755	0.54872	0.00703	0.55699	0.01367	0.594	0.03526	0.61482	0.04353	0.5704	0.05351	0.57641	0.03252	0.62303	0.0038	0.59914	0.06605	0.55926	0.02109	0.59332	0.03729	0.59438	0.07223	0.58682
15.15	0.32035	0.12436	0.55035	0.02472	0.53342	0.02935	0.53952	0.00606	0.58388	0.02505	0.58597	0.0546	0.5294	0.05842	0.56511	0.08016	0.58092	0.09192	0.5615	0.03345	0.57923	0.04026	0.55864	0.0201	0.53991	0.03873	0.54872	0.0084	0.55651	0.01294	0.59441	0.0358	0.61529	0.04403	0.57093	0.05294	0.57746	0.03265	0.62403	0.00409	0.59946	0.06676	0.55868	0.02163	0.59321	0.03856	0.59562	0.07163	0.5877
15.1667	0.32123	0.12073	0.54974	0.02421	0.53297	0.02961	0.53877	0.00593	0.58329	0.02547	0.58561	0.05468	0.52977	0.0573	0.56605	0.07978	0.58097	0.09284	0.56116	0.03385	0.57984	0.03931	0.55885	0.02169	0.53911	0.0385	0.54817	0.00881	0.55586	0.01261	0.59453	0.03657	0.6156	0.04456	0.57077	0.05307	0.57719	0.03262	0.62421	0.0034	0.60045	0.06635	0.55892	0.02317	0.59311	0.03965	0.59551	0.07278	0.5879
15.1833	0.32284	0.12092	0.55011	0.02448	0.53333	0.02936	0.53911	0.0056	0.58311	0.02504	0.58539	0.05428	0.52979	0.05735	0.56619	0.07999	0.58197	0.09185	0.56169	0.03209	0.57884	0.03968	0.55846	0.02039	0.53966	0.03851	0.54832	0.00886	0.55595	0.01265	0.59471	0.03673	0.6154	0.04528	0.57049	0.05243	0.57703	0.03215	0.6241	0.00284	0.59997	0.06746	0.55832	0.02216	0.59331	0.03978	0.59592	0.07262	0.58814
15.2	0.32316	0.12006	0.54969	0.02281	0.53447	0.02887	0.53943	0.00388	0.58283	0.02597	0.58508	0.05528	0.52952	0.05624	0.56637	0.0795	0.58181	0.09182	0.5615	0.03202	0.57799	0.04054	0.55693	0.0204	0.5396	0.03633	0.54827	0.01005	0.55498	0.0127	0.59409	0.03736	0.61519	0.04532	0.57075	0.05171	0.57762	0.03186	0.62421	0.00324	0.59915	0.06837	0.55711	0.02172	0.59276	0.04032	0.59507	0.07357	0.58845
15.2167	0.3239	0.11712	0.54803	0.02299	0.53336	0.02782	0.53855	0.00317	0.5822	0.02711	0.58549	0.05495	0.53011	0.05635	0.56624	0.07856	0.58079	0.0921	0.56048	0.03237	0.57741	0.04021	0.55602	0.02118	0.53865	0.03551	0.54665	0.00971	0.55458	0.01124	0.59403	0.03633	0.6144	0.04529	0.56945	0.05241	0.57678	0.03329	0.62391	0.00392	0.59856	0.06803	0.55624	0.02243	0.59165	0.04077	0.59392	0.07403	0.58713
15.2333	0.32374	0.1214	0.5464	0.02157	0.53294	0.02749	0.53878	0.00377	0.58244	0.02648	0.58499	0.05536	0.52948	0.05608	0.56561	0.0783	0.58032	0.09156	0.56057	0.03265	0.57799	0.03982	0.5552	0.0236	0.53724	0.03378	0.54665	0.0088	0.55453	0.01227	0.59322	0.03633	0.61411	0.04448	0.56929	0.05306	0.57636	0.03361	0.62339	0.00436	0.59856	0.06682	0.55701	0.0226	0.59158	0.03971	0.59223	0.07522	0.58639
15.25	0.32317	0.12225	0.54731	0.02342	0.53366	0.02588	0.5419	0.00544	0.58524	0.02412	0.58488	0.05718	0.52861	0.05525	0.56545	0.0785	0.58003	0.09197	0.56005	0.03276	0.57763	0.03967	0.55613	0.0219	0.53928	0.03403	0.54859	0.00546	0.55606	0.01642	0.59248	0.03735	0.61388	0.04479	0.56885	0.05301	0.57671	0.03471	0.62398	0.0052	0.59842	0.067	0.55902	0.01938	0.59381	0.03654	0.59329	0.0737	0.58618
15.2667	0.32267	0.11833	0.54573	0.02213	0.53194	0.02733	0.54001	0.00682	0.58481	0.02486	0.58545	0.0565	0.52845	0.05703	0.56471	0.07954	0.57941	0.09283	0.55949	0.03377	0.57769	0.03982	0.55491	0.02356	0.53666	0.03422	0.54779	0.00562	0.55611	0.01501	0.59303	0.03657	0.61396	0.04467	0.56861	0.0536	0.57641	0.03526	0.62402	0.00527	0.5984	0.06703	0.55854	0.01999	0.59333	0.03721	0.59209	0.07539	0.58583
15.2833	0.32085	0.11836	0.54478	0.02329	0.53115	0.02585	0.53994	0.00635	0.5837	0.02388	0.58582	0.05332	0.53084	0.05752	0.56516	0.07718	0.57817	0.09279	0.55861	0.03431	0.57701	0.04004	0.55442	0.02303	0.53672	0.03395	0.54666	0.0046	0.55721	0.01286	0.59378	0.03378	0.61307	0.04413	0.56746	0.05449	0.57459	0.03529	0.62247	0.0048	0.59735	0.06672	0.55791	0.01966	0.59251	0.03665	0.5914	0.07458	0.5843
15.3	0.32056	0.12058	0.54509	0.02537	0.53085	0.02455	0.53974	0.00515	0.58384	0.02561	0.58661	0.05422	0.53126	0.05713	0.56505	0.07599	0.57756	0.09225	0.55815	0.03399	0.57698	0.03908	0.5556	0.0223	0.53792	0.03476	0.54553	0.00448	0.55674	0.01199	0.59338	0.03301	0.61224	0.04391	0.56652	0.05481	0.57466	0.03711	0.62271	0.00648	0.59718	0.06556	0.55772	0.02087	0.59149	0.03674	0.59175	0.07267	0.58321
15.3167	0.32096	0.11684	0.54313	0.02296	0.53003	0.02535	0.5387	0.00573	0.58332	0.02582	0.58598	0.05457	0.53126	0.05585	0.56552	0.07532	0.57696	0.09309	0.55722	0.03444	0.57592	0.03968	0.55308	0.0237	0.53539	0.03316	0.54509	0.00474	0.55598	0.01213	0.59293	0.03364	0.61193	0.04434	0.56608	0.05454	0.57435	0.03704	0.62251	0.00622	0.59643	0.06661	0.55663	0.02024	0.59116	0.03721	0.58999	0.07516	0.58308
15.3333	0.31996	0.11948	0.54362	0.02485	0.52922	0.02525	0.53847	0.00649	0.58331	0.02533	0.58539	0.05487	0.53028	0.05605	0.56549	0.07694	0.57808	0.09314	0.55749	0.03323	0.57488	0.0403	0.55318	0.02137	0.53595	0.03497	0.5448	0.0039	0.55574	0.01294	0.59306	0.03502	0.61222	0.04557	0.56535	0.05471	0.57373	0.03741	0.62288	0.00516	0.59627	0.06848	0.55602	0.01892	0.59188	0.03776	0.59145	0.07473	0.5832
15.35	0.31905	0.11943	0.54405	0.0247	0.52941	0.02577	0.53849	0.00679	0.58301	0.02458	0.58433	0.05516	0.52919	0.05572	0.5645	0.07679	0.57746	0.09241	0.55747	0.03335	0.57476	0.04056	0.55319	0.02093	0.53602	0.03532	0.5452	0.00413	0.55523	0.014	0.59186	0.03518	0.61168	0.04472	0.56565	0.05437	0.57359	0.03642	0.6219	0.00533	0.59555	0.06788	0.55598	0.01854	0.59145	0.03682	0.59104	0.07371	0.58293
15.3667	0.32161	0.11704	0.54187	0.02402	0.52811	0.0251	0.53756	0.00668	0.58243	0.02524	0.58345	0.05623	0.52921	0.05327	0.56554	0.07569	0.57688	0.09363	0.55656	0.03419	0.57438	0.04063	0.55168	0.02242	0.53427	0.03402	0.54381	0.00359	0.55388	0.01442	0.59114	0.03657	0.61166	0.04513	0.56463	0.05535	0.57265	0.03759	0.62197	0.00505	0.59547	0.06838	0.55525	0.01893	0.59106	0.03775	0.58989	0.07571	0.58217
15.3833	0.32188	0.11585	0.54258	0.02566	0.52824	0.02426	0.53691	0.0047	0.58099	0.02622	0.58407	0.05426	0.5304	0.05455	0.56523	0.07482	0.57603	0.09346	0.55624	0.03481	0.5744	0.04078	0.55254	0.02108	0.53557	0.03484	0.54255	0.00471	0.55382	0.01149	0.59172	0.03444	0.61124	0.04437	0.56447	0.05575	0.57205	0.0374	0.62112	0.00516	0.59494	0.06776	0.55418	0.02031	0.58953	0.0386	0.59031	0.07376	0.58148
15.4	0.32412	0.11914	0.54177	0.02583	0.52698	0.02468	0.53659	0.00654	0.58115	0.02499	0.58347	0.05406	0.53017	0.0542	0.56483	0.07423	0.57618	0.09205	0.55673	0.03382	0.57361	0.04159	0.55149	0.02056	0.53445	0.03544	0.54256	0.00333	0.5541	0.01254	0.59107	0.0342	0.61071	0.04391	0.5639	0.05626	0.57121	0.03758	0.62034	0.00521	0.59384	0.06812	0.55397	0.01862	0.58963	0.0373	0.58955	0.07363	0.58059
15.4167	0.3217	0.12136	0.54171	0.02513	0.52768	0.02432	0.53766	0.00666	0.58235	0.025	0.58449	0.0544	0.53049	0.05492	0.56417	0.07359	0.57535	0.09159	0.55636	0.03403	0.57344	0.0415	0.55117	0.02085	0.53464	0.03438	0.54336	0.00283	0.55509	0.01283	0.59093	0.03284	0.61002	0.04326	0.56399	0.05578	0.57204	0.03812	0.62042	0.00689	0.5932	0.06739	0.55448	0.01772	0.58968	0.03567	0.58871	0.07319	0.58026
15.4333	0.31836	0.12388	0.5404	0.02465	0.52708	0.02374	0.5372	0.00627	0.58103	0.02422	0.58355	0.05297	0.52969	0.05615	0.56342	0.07499	0.57522	0.09213	0.55606	0.03438	0.57317	0.04182	0.55013	0.0216	0.53373	0.03335	0.54249	0.00264	0.55475	0.01224	0.59109	0.03295	0.61012	0.04347	0.56349	0.05644	0.5706	0.03751	0.61956	0.00534	0.59308	0.06792	0.55386	0.01787	0.58942	0.03638	0.58805	0.07448	0.57987
15.45	0.31752	0.12488	0.54062	0.0263	0.5269	0.02262	0.53713	0.00527	0.58038	0.02445	0.58285	0.05324	0.52866	0.0563	0.56288	0.07589	0.57533	0.09211	0.5565	0.03482	0.57362	0.04229	0.55085	0.02075	0.53473	0.0339	0.54161	0.0025	0.5539	0.01229	0.59068	0.03367	0.61055	0.04301	0.56341	0.05766	0.56986	0.03785	0.61935	0.00491	0.59319	0.0679	0.55353	0.01852	0.58906	0.03702	0.58876	0.07361	0.57943
15.4667	0.31857	0.12319	0.54012	0.02595	0.5273	0.02165	0.53744	0.0041	0.57956	0.02405	0.58169	0.05326	0.5279	0.05564	0.56178	0.07478	0.57408	0.09112	0.55642	0.03551	0.57352	0.04301	0.55017	0.02081	0.5349	0.0326	0.54121	0.00267	0.55304	0.01274	0.58913	0.03322	0.60977	0.04134	0.56348	0.05814	0.56918	0.03727	0.61784	0.00542	0.59191	0.06696	0.55295	0.01843	0.58785	0.03608	0.58743	0.07274	0.57836
15.4833	0.3163	0.12457	0.53932	0.02639	0.52562	0.02241	0.53693	0.00666	0.58032	0.02321	0.58167	0.05355	0.52741	0.05599	0.56137	0.07526	0.57409	0.09099	0.55626	0.03513	0.57309	0.04299	0.54972	0.02083	0.53354	0.03382	0.54129	0.000938147	0.5536	0.01386	0.58897	0.03333	0.60952	0.04159	0.56271	0.05861	0.56869	0.03821	0.6179	0.00561	0.59166	0.06719	0.55338	0.0172	0.58849	0.03507	0.58715	0.07302	0.57774
15.5	0.31585	0.12613	0.53973	0.02638	0.52649	0.0218	0.5376	0.00569	0.58138	0.02473	0.58235	0.05571	0.52626	0.05637	0.56145	0.07747	0.57489	0.09228	0.55614	0.03514	0.57269	0.04339	0.54956	0.02006	0.5344	0.03319	0.5415	0.00126	0.55318	0.01445	0.58935	0.03511	0.61031	0.04287	0.56286	0.05823	0.56997	0.0394	0.61982	0.00602	0.59217	0.06888	0.55302	0.01671	0.5893	0.03623	0.5882	0.07395	0.57878
15.5167	0.31634	0.12684	0.53969	0.02657	0.52572	0.02264	0.53755	0.00763	0.58175	0.0233	0.58171	0.05568	0.5258	0.0561	0.56107	0.07733	0.57483	0.09165	0.55585	0.03414	0.57207	0.0428	0.54951	0.01985	0.53376	0.03422	0.54207	0.000194969	0.55355	0.01586	0.58878	0.03523	0.60957	0.04322	0.56225	0.05762	0.56955	0.03907	0.61925	0.00588	0.59182	0.06867	0.55358	0.01563	0.58975	0.03492	0.58799	0.07353	0.57845
15.5333	0.31661	0.12552	0.54008	0.02692	0.52596	0.0225	0.53661	0.00579	0.58068	0.02509	0.58194	0.05564	0.52569	0.05664	0.56097	0.07792	0.57496	0.09193	0.55602	0.03448	0.5724	0.04294	0.54993	0.01958	0.53425	0.03443	0.54102	0.00188	0.55251	0.01403	0.58908	0.03526	0.60994	0.04317	0.56254	0.05782	0.56973	0.0391	0.61951	0.0058	0.5921	0.06875	0.55257	0.01738	0.58874	0.0368	0.58847	0.07333	0.57868
15.55	0.31458	0.12536	0.53928	0.02658	0.52515	0.02281	0.5359	0.00631	0.58016	0.02486	0.58102	0.05593	0.52426	0.05701	0.5589	0.07747	0.57351	0.09048	0.55643	0.03569	0.57299	0.04397	0.54936	0.02019	0.53321	0.03442	0.54056	0.00171	0.55178	0.01457	0.58731	0.0344	0.60933	0.04052	0.56292	0.05915	0.56909	0.03904	0.61796	0.00698	0.59079	0.06708	0.55234	0.01753	0.58737	0.03536	0.58672	0.07228	0.5772
15.5667	0.31624	0.12352	0.53914	0.02757	0.5249	0.02194	0.53591	0.0058	0.57996	0.0251	0.58114	0.05573	0.52443	0.05716	0.55816	0.07634	0.57275	0.0893	0.55635	0.03547	0.57268	0.04407	0.54943	0.01952	0.53367	0.03456	0.53995	0.00134	0.55172	0.01413	0.58668	0.03313	0.60841	0.03956	0.56237	0.05957	0.56865	0.03964	0.61718	0.00805	0.5898	0.06623	0.55196	0.01749	0.58642	0.03454	0.5862	0.07077	0.57599
15.5833	0.31623	0.12533	0.53903	0.02799	0.52399	0.02262	0.53408	0.00525	0.57884	0.02678	0.58064	0.05652	0.52303	0.05757	0.55816	0.07883	0.57311	0.09138	0.55633	0.03708	0.57336	0.04474	0.54962	0.01955	0.53308	0.03567	0.53863	0.0026	0.55004	0.01324	0.587	0.03515	0.60989	0.04007	0.56275	0.06068	0.56846	0.03998	0.61809	0.00685	0.59082	0.06738	0.55096	0.01921	0.58615	0.03742	0.5872	0.07194	0.57666
15.6	0.31679	0.12697	0.5389	0.02926	0.52382	0.02137	0.53575	0.00657	0.581	0.026	0.58184	0.05719	0.52407	0.05718	0.55942	0.07867	0.57419	0.09152	0.55665	0.03608	0.5728	0.04496	0.54962	0.0185	0.53381	0.03572	0.53939	2.00263e-05	0.55175	0.01464	0.58795	0.03542	0.61028	0.04117	0.56204	0.06112	0.56874	0.04187	0.6195	0.00723	0.59105	0.06872	0.55188	0.01685	0.58807	0.03631	0.58816	0.07226	0.5767
15.6167	0.31794	0.12415	0.53777	0.02944	0.52199	0.0221	0.53679	0.01151	0.58411	0.02372	0.58161	0.05971	0.52218	0.05687	0.55813	0.07931	0.5734	0.09143	0.55594	0.03617	0.57183	0.04539	0.54848	0.01825	0.53214	0.03667	0.541	0.00411	0.55311	0.0194	0.58649	0.03632	0.60953	0.04102	0.56107	0.06154	0.56883	0.04385	0.61987	0.00892	0.58999	0.06901	0.55349	0.0127	0.59002	0.03238	0.58725	0.07233	0.57563
15.6333	0.31769	0.11904	0.53673	0.02968	0.52131	0.02127	0.53616	0.01075	0.58405	0.02537	0.58119	0.06194	0.52064	0.05611	0.55736	0.07969	0.57223	0.09233	0.55476	0.03714	0.57109	0.04571	0.54756	0.01813	0.53166	0.03611	0.53978	0.00418	0.5515	0.01995	0.5852	0.03742	0.60902	0.04099	0.5602	0.06203	0.56875	0.04553	0.62019	0.0101	0.58923	0.06932	0.5524	0.01282	0.58915	0.03288	0.58656	0.07255	0.57474
15.65	0.3159	0.11657	0.53549	0.03061	0.52013	0.02015	0.53505	0.00975	0.58592	0.03069	0.584	0.06623	0.52077	0.05561	0.55684	0.07825	0.57119	0.09155	0.55406	0.03688	0.5709	0.04468	0.54756	0.01892	0.53118	0.03598	0.53789	0.00429	0.55045	0.01877	0.58432	0.0365	0.60778	0.04049	0.5588	0.06273	0.57057	0.0509	0.62236	0.01533	0.58871	0.06781	0.55177	0.0145	0.58744	0.03314	0.58549	0.07181	0.57298
15.6667	0.3183	0.11932	0.53486	0.031	0.5199	0.01915	0.53496	0.00892	0.58614	0.03197	0.58479	0.06676	0.52092	0.056	0.55684	0.07844	0.57104	0.09196	0.55376	0.03711	0.57128	0.04394	0.54786	0.01983	0.53124	0.03539	0.53709	0.00448	0.55031	0.01799	0.5846	0.0363	0.60779	0.04069	0.55827	0.06326	0.57067	0.05236	0.62302	0.01606	0.58924	0.06727	0.55191	0.01564	0.58716	0.03373	0.58539	0.07216	0.57259
15.6833	0.32079	0.11982	0.53399	0.03147	0.51941	0.01808	0.53472	0.00819	0.5851	0.03163	0.58314	0.06722	0.51959	0.05497	0.55548	0.07741	0.57002	0.09034	0.55334	0.03633	0.57073	0.0433	0.54755	0.02012	0.53111	0.03482	0.53608	0.00483	0.54892	0.01882	0.58254	0.03627	0.60622	0.03983	0.55717	0.0634	0.5694	0.05234	0.6213	0.0166	0.5881	0.0658	0.55148	0.0161	0.58572	0.03281	0.58405	0.07098	0.57092
15.7	0.31884	0.12019	0.53289	0.03071	0.51895	0.0179	0.53383	0.00741	0.58343	0.03139	0.58146	0.06691	0.51845	0.05443	0.55504	0.0779	0.56994	0.09032	0.5532	0.03622	0.57099	0.04261	0.54716	0.02177	0.53012	0.0339	0.53507	0.00423	0.54744	0.0188	0.58173	0.03729	0.60606	0.03993	0.55677	0.06364	0.56819	0.05145	0.6203	0.01531	0.58842	0.06521	0.55115	0.01767	0.58493	0.03381	0.58322	0.07203	0.57058
15.7167	0.31955	0.12016	0.53336	0.03118	0.51893	0.01813	0.53325	0.00686	0.58193	0.03069	0.58024	0.06569	0.51769	0.05496	0.55447	0.07876	0.56983	0.09052	0.5525	0.03559	0.57031	0.04188	0.54745	0.02111	0.53043	0.03459	0.53466	0.00344	0.54676	0.01834	0.58156	0.03757	0.6055	0.04076	0.55625	0.06269	0.56727	0.04994	0.61928	0.01381	0.58836	0.06535	0.55058	0.01823	0.58444	0.03454	0.58362	0.07151	0.57067
15.7333	0.31587	0.12423	0.53313	0.03107	0.51737	0.0201	0.53118	0.0083	0.58063	0.0304	0.57935	0.06474	0.51814	0.05402	0.55481	0.07759	0.56944	0.09035	0.5522	0.03558	0.57012	0.0417	0.54727	0.02127	0.5288	0.03646	0.53405	0.00282	0.5461	0.01772	0.5812	0.03739	0.6051	0.04062	0.55601	0.06258	0.56643	0.049	0.61825	0.01304	0.58807	0.06504	0.55002	0.01893	0.58365	0.03498	0.58321	0.07136	0.57034
15.75	0.31856	0.12349	0.5329	0.02998	0.51828	0.01963	0.53171	0.00722	0.58012	0.03003	0.5777	0.06594	0.51626	0.05298	0.55354	0.07748	0.5689	0.08913	0.55225	0.03518	0.56954	0.04218	0.54631	0.02127	0.52892	0.03488	0.53422	0.00225	0.54473	0.01931	0.57923	0.03827	0.60428	0.03979	0.55616	0.06202	0.56633	0.04805	0.61717	0.01343	0.5869	0.0647	0.54942	0.01842	0.58285	0.03419	0.58203	0.07104	0.56995
15.7667	0.3192	0.1225	0.53236	0.03073	0.51711	0.0197	0.53031	0.00704	0.57824	0.0296	0.57642	0.06455	0.51524	0.05399	0.55177	0.07754	0.56798	0.08791	0.55184	0.03468	0.56879	0.04212	0.54594	0.02077	0.5283	0.03573	0.5329	0.00197	0.54379	0.0184	0.57822	0.03728	0.603	0.03906	0.55522	0.06223	0.56468	0.0473	0.61517	0.01304	0.58566	0.06393	0.5483	0.01898	0.5812	0.0341	0.58113	0.06979	0.56853
15.7833	0.31567	0.12662	0.53214	0.02937	0.51734	0.02046	0.53026	0.00742	0.57747	0.02822	0.57503	0.06395	0.51435	0.05383	0.55139	0.07814	0.56838	0.0874	0.55195	0.03372	0.56834	0.04191	0.54522	0.02134	0.52756	0.03511	0.53339	0.00157	0.54341	0.01924	0.57774	0.03802	0.60274	0.0395	0.5553	0.06127	0.5642	0.04552	0.61429	0.01172	0.58553	0.06418	0.54824	0.0186	0.58133	0.03398	0.58059	0.07062	0.56894
15.8	0.31361	0.12833	0.53161	0.02971	0.51765	0.01889	0.53047	0.00562	0.57603	0.02772	0.57409	0.06264	0.51438	0.05376	0.55183	0.07864	0.56852	0.08837	0.55123	0.0335	0.56754	0.04178	0.54471	0.02102	0.52813	0.03391	0.53247	0.00139	0.54286	0.01848	0.57812	0.03859	0.60272	0.04069	0.55446	0.06118	0.5629	0.04482	0.61375	0.00984	0.58559	0.06526	0.54735	0.01883	0.58118	0.03531	0.58086	0.0714	0.56894
15.8167	0.31255	0.12876	0.53016	0.02878	0.51774	0.0176	0.53091	0.00475	0.57546	0.0272	0.57295	0.06288	0.51387	0.05256	0.55213	0.07857	0.56794	0.08955	0.55018	0.0341	0.5667	0.04205	0.54317	0.02169	0.52758	0.03171	0.53196	0.00184	0.54211	0.01926	0.57757	0.03973	0.60253	0.04132	0.55374	0.06129	0.56202	0.04474	0.61338	0.00898	0.5852	0.06617	0.54672	0.0182	0.58121	0.03562	0.57998	0.07301	0.56865
15.8333	0.31126	0.12995	0.53203	0.02744	0.51946	0.01931	0.53068	0.00368	0.57511	0.02813	0.57276	0.0636	0.51373	0.05172	0.55301	0.07915	0.56805	0.0913	0.54897	0.03405	0.56617	0.04095	0.54373	0.02124	0.52829	0.032	0.53294	0.000920861	0.54125	0.01904	0.57785	0.04115	0.60258	0.04315	0.5545	0.05837	0.56364	0.04288	0.61419	0.00828	0.586	0.06696	0.54636	0.01907	0.58135	0.03726	0.5811	0.07334	0.57076
15.85	0.31121	0.12964	0.53004	0.0264	0.5192	0.01785	0.53212	0.00458	0.5756	0.02577	0.5727	0.06195	0.51469	0.05201	0.55352	0.07875	0.56823	0.09138	0.54888	0.03374	0.56603	0.04069	0.54246	0.02313	0.52731	0.02953	0.53333	0.00146	0.54289	0.01978	0.57854	0.04049	0.60255	0.04354	0.55371	0.05903	0.5624	0.04297	0.61369	0.00726	0.58614	0.06708	0.54742	0.01764	0.58254	0.03589	0.57991	0.07535	0.57022
15.8667	0.31112	0.13156	0.53031	0.02642	0.51994	0.01716	0.53264	0.00351	0.57592	0.02657	0.57316	0.06261	0.51422	0.05264	0.5525	0.07868	0.56752	0.0908	0.54883	0.03411	0.56601	0.04104	0.54245	0.02273	0.52807	0.02887	0.53334	0.00112	0.54276	0.01962	0.57799	0.03975	0.60209	0.04259	0.55395	0.05901	0.56297	0.04342	0.61361	0.00867	0.58544	0.06649	0.54716	0.0176	0.58188	0.0353	0.57948	0.07437	0.56981
15.8833	0.30999	0.13295	0.52986	0.02569	0.52013	0.017	0.53292	0.00344	0.5754	0.02551	0.57272	0.06137	0.51489	0.05236	0.55165	0.0762	0.56608	0.08902	0.54876	0.03429	0.56614	0.04094	0.54209	0.02354	0.52774	0.02796	0.53348	0.00122	0.5431	0.01947	0.57693	0.03759	0.60077	0.04064	0.55401	0.05901	0.56238	0.04247	0.61165	0.00957	0.58419	0.06443	0.54738	0.0176	0.5807	0.0333	0.57766	0.07312	0.56855
15.9	0.30946	0.13198	0.53013	0.02665	0.52004	0.01652	0.53372	0.00421	0.5756	0.0238	0.57133	0.06184	0.51453	0.05032	0.55157	0.07449	0.56605	0.08717	0.54971	0.03374	0.56649	0.04127	0.54261	0.02298	0.52834	0.02847	0.53394	0.00248	0.54293	0.02168	0.57539	0.03795	0.60038	0.0393	0.5541	0.05971	0.56166	0.04206	0.61048	0.00974	0.58358	0.0634	0.54811	0.01673	0.58076	0.0314	0.57746	0.07152	0.5677
15.9167	0.31259	0.13044	0.52875	0.02615	0.51891	0.0166	0.53235	0.00403	0.57452	0.02448	0.56987	0.06303	0.51215	0.05029	0.55026	0.07612	0.56615	0.0868	0.55039	0.03416	0.56682	0.04224	0.54159	0.0239	0.52688	0.02808	0.53266	0.00217	0.541	0.02221	0.57412	0.03953	0.60079	0.0385	0.5541	0.06115	0.56083	0.04239	0.61009	0.0094	0.58333	0.06354	0.54718	0.01753	0.5799	0.0324	0.57654	0.07259	0.56709
15.9333	0.30835	0.13166	0.52889	0.02762	0.51867	0.01563	0.53224	0.00321	0.5732	0.02363	0.5695	0.06073	0.51219	0.05209	0.54977	0.07723	0.56612	0.08727	0.55034	0.03463	0.56653	0.04305	0.54171	0.02247	0.52769	0.02859	0.53185	0.00235	0.54128	0.02081	0.57492	0.03881	0.60108	0.03851	0.55379	0.06199	0.5594	0.0417	0.60924	0.00779	0.58304	0.06436	0.54639	0.01738	0.57969	0.03311	0.57726	0.072	0.56676
15.95	0.30579	0.13465	0.52746	0.02713	0.51785	0.01519	0.53112	0.00237	0.57165	0.02397	0.56881	0.05978	0.51274	0.05129	0.54998	0.07588	0.56573	0.08673	0.54992	0.03407	0.56587	0.0428	0.54061	0.02331	0.52655	0.0277	0.53043	0.00193	0.54037	0.01956	0.57454	0.0383	0.60029	0.03854	0.55283	0.06216	0.55818	0.04157	0.60818	0.00734	0.58241	0.06416	0.54527	0.01824	0.57842	0.03385	0.57602	0.07266	0.56583
15.9667	0.30602	0.13461	0.52679	0.02744	0.51663	0.01561	0.53107	0.00455	0.57179	0.02197	0.56773	0.05943	0.51361	0.04882	0.55167	0.07442	0.56618	0.08706	0.55014	0.03404	0.56562	0.04343	0.54003	0.0231	0.52557	0.02846	0.53071	0.00364	0.54073	0.02125	0.57443	0.03938	0.60073	0.03889	0.55248	0.06293	0.55708	0.04132	0.60785	0.00593	0.58241	0.06514	0.54566	0.01667	0.57953	0.03322	0.57615	0.07345	0.5657
15.9833	0.305	0.13765	0.52648	0.02548	0.51847	0.01459	0.53402	0.00494	0.57304	0.01898	0.5667	0.05962	0.51206	0.0493	0.55008	0.07496	0.56493	0.08706	0.54912	0.03445	0.56535	0.04275	0.53932	0.02441	0.526	0.02544	0.53288	0.00513	0.54183	0.02445	0.57323	0.03939	0.59974	0.03851	0.55264	0.06165	0.55721	0.03992	0.6068	0.00615	0.58189	0.0641	0.54738	0.01454	0.58061	0.02999	0.5747	0.07372	0.56565
16	0.30277	0.13754	0.52478	0.02466	0.51682	0.01528	0.53334	0.00713	0.57307	0.01774	0.56587	0.05956	0.5114	0.04907	0.54951	0.07487	0.56515	0.08581	0.54915	0.03286	0.56459	0.04222	0.53802	0.02567	0.52379	0.02534	0.53273	0.00657	0.54189	0.02564	0.5725	0.03951	0.59886	0.03882	0.55151	0.06163	0.55621	0.04015	0.60603	0.00598	0.58136	0.06391	0.54761	0.01364	0.58074	0.0289	0.57328	0.0748	0.56475
16.0167	0.30247	0.13563	0.5241	0.026	0.516	0.01405	0.53355	0.00736	0.57272	0.01671	0.56438	0.06008	0.50973	0.04869	0.54892	0.07611	0.56528	0.08605	0.55001	0.03415	0.56583	0.04307	0.53849	0.02596	0.52395	0.0255	0.53207	0.00803	0.54115	0.02723	0.57168	0.04109	0.59989	0.03778	0.55162	0.06408	0.55482	0.04058	0.60562	0.00498	0.58183	0.06367	0.54813	0.01385	0.58108	0.02883	0.57356	0.07483	0.56405
16.0333	0.30267	0.1341	0.52366	0.02564	0.51607	0.01367	0.533	0.00607	0.57243	0.01846	0.56635	0.05869	0.51156	0.05046	0.54879	0.07508	0.56444	0.08597	0.54913	0.03404	0.56577	0.04175	0.53861	0.02707	0.52378	0.02476	0.53124	0.00712	0.54186	0.02406	0.57278	0.03831	0.59897	0.03782	0.55103	0.06351	0.5552	0.04139	0.60568	0.00629	0.58182	0.06241	0.54785	0.01553	0.57988	0.0293	0.57278	0.07466	0.56352
16.05	0.30211	0.13577	0.52418	0.02488	0.5167	0.01433	0.53288	0.00567	0.57252	0.01915	0.56622	0.05972	0.51197	0.04861	0.54947	0.07349	0.56355	0.08657	0.54876	0.03546	0.56627	0.04198	0.53878	0.02732	0.52385	0.02464	0.5316	0.00607	0.54123	0.02438	0.57211	0.03863	0.59906	0.03704	0.55189	0.06323	0.55604	0.04101	0.60576	0.00703	0.58176	0.06185	0.54783	0.01605	0.57946	0.02927	0.57254	0.07434	0.56385
16.0667	0.30301	0.13534	0.52402	0.02522	0.51582	0.01499	0.53296	0.00777	0.57358	0.01836	0.5664	0.0602	0.51194	0.04843	0.54965	0.07362	0.56332	0.0873	0.5488	0.03662	0.56655	0.04284	0.53864	0.02704	0.52321	0.02564	0.53217	0.00747	0.54197	0.02564	0.57217	0.03893	0.59963	0.03664	0.55213	0.06415	0.55608	0.04167	0.60616	0.0072	0.58173	0.06229	0.54844	0.01471	0.58041	0.02832	0.57272	0.0745	0.56378
16.0833	0.30447	0.13619	0.52415	0.02799	0.51498	0.01349	0.53251	0.00681	0.57423	0.02095	0.56738	0.06246	0.51182	0.04768	0.54966	0.07302	0.56271	0.08757	0.54925	0.03844	0.56695	0.04483	0.53912	0.02488	0.52437	0.02697	0.53065	0.00801	0.54107	0.02524	0.57165	0.0391	0.60028	0.03511	0.55212	0.06672	0.55637	0.04476	0.60725	0.00932	0.58102	0.0627	0.54735	0.01477	0.57961	0.02887	0.57351	0.07278	0.56262
16.1	0.30382	0.13666	0.52276	0.02835	0.51373	0.01284	0.53225	0.0076	0.57525	0.02196	0.56802	0.0641	0.51128	0.04769	0.55008	0.07442	0.56327	0.08884	0.54916	0.03882	0.56659	0.0456	0.53811	0.02498	0.5234	0.02672	0.52995	0.00943	0.54096	0.02583	0.57208	0.04047	0.6011	0.03602	0.55139	0.06801	0.55638	0.0472	0.60886	0.00961	0.58129	0.06437	0.54703	0.01389	0.58047	0.02964	0.57369	0.07458	0.56247
16.1167	0.30111	0.13585	0.52313	0.03071	0.51292	0.01207	0.53212	0.00783	0.57498	0.02152	0.56805	0.06322	0.51133	0.04857	0.54983	0.0749	0.5631	0.0892	0.54918	0.03947	0.56652	0.0464	0.53876	0.02314	0.52429	0.02835	0.52929	0.01042	0.5413	0.0254	0.57245	0.04005	0.60138	0.03574	0.55099	0.06928	0.55542	0.04775	0.6086	0.00912	0.58102	0.06488	0.54672	0.0134	0.58053	0.02967	0.57471	0.07326	0.56183
16.1333	0.301	0.13586	0.52189	0.03239	0.5116	0.01036	0.5314	0.00696	0.57408	0.0222	0.56774	0.06303	0.51097	0.04883	0.54853	0.07388	0.56205	0.08773	0.5488	0.03894	0.56595	0.0461	0.53855	0.02291	0.52421	0.02839	0.52736	0.01126	0.54053	0.02454	0.57136	0.03876	0.59996	0.03479	0.54939	0.07045	0.55394	0.04923	0.60737	0.01023	0.5798	0.06366	0.54586	0.01408	0.57883	0.02923	0.57365	0.07181	0.55956
16.15	0.29999	0.13485	0.52164	0.03249	0.51091	0.01087	0.53007	0.00663	0.57268	0.02254	0.56719	0.06211	0.51028	0.04995	0.54808	0.07543	0.56292	0.08746	0.54898	0.03764	0.56525	0.04601	0.53813	0.02256	0.52359	0.02901	0.52641	0.01039	0.53976	0.02331	0.57174	0.03915	0.59993	0.03579	0.54884	0.07013	0.5532	0.04865	0.60709	0.00892	0.57981	0.06459	0.54475	0.01472	0.57834	0.03084	0.5739	0.07241	0.55972
16.1667	0.29803	0.135	0.51988	0.03108	0.51018	0.01078	0.52922	0.00642	0.57246	0.0237	0.5673	0.06283	0.50993	0.04984	0.5483	0.07614	0.56287	0.08857	0.54778	0.03716	0.56414	0.04531	0.53648	0.02398	0.52188	0.02753	0.52551	0.01025	0.53904	0.02287	0.57188	0.03995	0.59953	0.0374	0.54766	0.06954	0.55309	0.04964	0.60775	0.00886	0.57987	0.06554	0.54393	0.01497	0.57817	0.03208	0.57294	0.07481	0.55967
16.1833	0.29928	0.13526	0.51995	0.03141	0.51023	0.01048	0.5294	0.00628	0.57277	0.02402	0.5677	0.06307	0.50979	0.05039	0.54748	0.07576	0.56257	0.0874	0.54866	0.03762	0.56454	0.04651	0.5364	0.02345	0.52216	0.02756	0.52547	0.01043	0.5392	0.02276	0.57146	0.03901	0.59957	0.03576	0.5482	0.07054	0.55328	0.05014	0.6075	0.01003	0.57909	0.06506	0.54374	0.01459	0.57768	0.03125	0.57252	0.0738	0.55905
16.2	0.29907	0.13247	0.51904	0.03136	0.50926	0.01056	0.5299	0.00852	0.57264	0.02075	0.56613	0.0617	0.50923	0.05028	0.5469	0.07564	0.56279	0.0861	0.54873	0.03604	0.56392	0.04585	0.53586	0.02397	0.52117	0.02762	0.52605	0.01254	0.53998	0.02472	0.57081	0.03898	0.59869	0.036	0.54722	0.07039	0.55161	0.04906	0.60589	0.0087	0.57866	0.06468	0.5447	0.01299	0.57843	0.02924	0.57172	0.07395	0.55826
16.2167	0.30367	0.12617	0.51832	0.03079	0.51033	0.00858	0.53036	0.00552	0.57132	0.02133	0.5659	0.06068	0.5096	0.0505	0.54652	0.0748	0.56246	0.08516	0.54835	0.03503	0.56331	0.04511	0.53528	0.02466	0.52185	0.02508	0.52506	0.01161	0.53937	0.02315	0.57059	0.03793	0.59765	0.03607	0.54649	0.06981	0.55099	0.04865	0.60493	0.00871	0.57811	0.06403	0.54382	0.0141	0.57708	0.02979	0.57068	0.074	0.55761
16.2333	0.3046	0.12727	0.51793	0.03074	0.50957	0.00912	0.52899	0.00526	0.56969	0.02132	0.56521	0.05925	0.50929	0.05141	0.54661	0.07632	0.56227	0.08714	0.54713	0.03564	0.56305	0.04431	0.53524	0.02518	0.52107	0.02559	0.5241	0.01077	0.53872	0.02178	0.57134	0.03852	0.59786	0.03748	0.5459	0.06948	0.54998	0.04775	0.60466	0.00668	0.57887	0.06467	0.54321	0.01542	0.57686	0.03175	0.57108	0.07515	0.55801
16.25	0.30336	0.12898	0.51624	0.02969	0.50857	0.00915	0.52866	0.0063	0.56964	0.02065	0.56447	0.05953	0.50838	0.05131	0.54699	0.07809	0.56307	0.08839	0.54618	0.03441	0.5621	0.043	0.53406	0.02681	0.51934	0.02459	0.52381	0.01175	0.53846	0.02274	0.57166	0.04036	0.5978	0.03996	0.54449	0.06882	0.54923	0.04808	0.6052	0.00514	0.57971	0.06588	0.54339	0.01513	0.57787	0.03261	0.57076	0.078	0.55833
16.2667	0.30169	0.12996	0.51658	0.03033	0.50826	0.00942	0.52832	0.00656	0.5692	0.02027	0.56366	0.05963	0.50806	0.05047	0.54786	0.07892	0.56376	0.08956	0.54585	0.03416	0.56188	0.04255	0.53449	0.02635	0.51949	0.02551	0.52367	0.01173	0.53794	0.02325	0.57193	0.04203	0.5983	0.04139	0.54416	0.06852	0.54882	0.04767	0.60556	0.00359	0.58051	0.06689	0.54337	0.01531	0.57852	0.03375	0.5719	0.07853	0.55899
16.2833	0.30044	0.12987	0.51605	0.029	0.50839	0.00983	0.52748	0.00561	0.56774	0.02042	0.563	0.05857	0.50755	0.05132	0.54692	0.07923	0.56288	0.08974	0.54549	0.03513	0.56234	0.04237	0.53409	0.02778	0.51867	0.02458	0.52313	0.01036	0.5372	0.02207	0.57162	0.04145	0.59809	0.04063	0.54453	0.06847	0.54835	0.0464	0.60449	0.0031	0.58043	0.06594	0.54292	0.01681	0.57737	0.03435	0.57082	0.079	0.55884
16.3	0.30079	0.12834	0.51732	0.03026	0.50782	0.0112	0.52564	0.00527	0.56624	0.02135	0.56251	0.05804	0.50771	0.05092	0.54682	0.07844	0.56202	0.08999	0.54472	0.03557	0.56232	0.04173	0.53535	0.02662	0.51899	0.02719	0.52229	0.00861	0.53606	0.02063	0.57123	0.04108	0.59752	0.04047	0.54449	0.06786	0.54813	0.04553	0.60373	0.00295	0.58031	0.06515	0.5421	0.01859	0.57597	0.03542	0.57151	0.07705	0.55872
16.3167	0.30026	0.12756	0.51688	0.03047	0.50852	0.00936	0.52642	0.00342	0.56547	0.02106	0.56161	0.05788	0.50713	0.05058	0.54663	0.07868	0.56173	0.09038	0.54431	0.03582	0.56199	0.04186	0.53499	0.02652	0.51984	0.02557	0.52172	0.00866	0.53538	0.02079	0.57081	0.04164	0.59739	0.04062	0.54408	0.06811	0.54734	0.04527	0.60321	0.00224	0.58009	0.06543	0.54162	0.01866	0.57568	0.03579	0.57136	0.07723	0.5584
16.3333	0.30185	0.12651	0.51668	0.02968	0.50839	0.01006	0.5266	0.0046	0.56526	0.01926	0.56057	0.05717	0.507	0.04998	0.54646	0.078	0.56146	0.0898	0.54541	0.03716	0.56351	0.04272	0.53511	0.0277	0.51915	0.02548	0.52242	0.00912	0.53565	0.02192	0.57021	0.04158	0.59807	0.0387	0.54532	0.06936	0.54679	0.04397	0.60211	0.00161	0.58021	0.06431	0.54261	0.01861	0.57589	0.03458	0.57067	0.07726	0.55826
16.35	0.30201	0.12826	0.51576	0.02829	0.50826	0.01033	0.52654	0.00499	0.56489	0.01841	0.55996	0.05661	0.50703	0.0496	0.5464	0.07747	0.56067	0.09029	0.54656	0.04048	0.56539	0.0452	0.53426	0.02908	0.51804	0.02436	0.52255	0.00923	0.53565	0.02224	0.56988	0.04144	0.5996	0.03591	0.54717	0.07189	0.54633	0.04324	0.60139	0.0012	0.58005	0.0639	0.54278	0.01855	0.57578	0.03412	0.56952	0.07824	0.55808
16.3667	0.3019	0.12825	0.51547	0.02752	0.50798	0.0111	0.52698	0.00684	0.56539	0.01655	0.55919	0.0565	0.50658	0.04922	0.54654	0.07794	0.56076	0.09086	0.54611	0.04029	0.56481	0.04516	0.53357	0.02925	0.51721	0.02435	0.52356	0.01028	0.53621	0.02401	0.56976	0.04228	0.59955	0.03667	0.54699	0.07128	0.54605	0.04247	0.6012	0.000260728	0.58001	0.06464	0.54336	0.01691	0.57693	0.03317	0.56937	0.07916	0.55845
16.3833	0.30216	0.12802	0.5152	0.02648	0.50818	0.0115	0.52729	0.00738	0.56601	0.01641	0.55907	0.05743	0.50599	0.04891	0.54573	0.07734	0.5598	0.0904	0.54611	0.04123	0.56515	0.04564	0.53309	0.02993	0.51667	0.0237	0.52414	0.01043	0.53619	0.02507	0.56874	0.04198	0.59924	0.0353	0.54756	0.07144	0.54656	0.0425	0.60086	0.00152	0.57937	0.06373	0.54371	0.01643	0.57667	0.03179	0.56824	0.07893	0.55807
16.4	0.30212	0.13089	0.5148	0.02828	0.50756	0.00992	0.52702	0.00627	0.56496	0.01647	0.55812	0.05728	0.50508	0.04896	0.54453	0.07703	0.55904	0.08937	0.54512	0.03987	0.56353	0.04507	0.53288	0.02845	0.51735	0.02396	0.52275	0.01091	0.53522	0.02489	0.56759	0.0416	0.59753	0.03563	0.54572	0.07118	0.54519	0.04301	0.59962	0.00178	0.57803	0.06354	0.54256	0.01627	0.57542	0.03156	0.56792	0.07729	0.5565
16.4167	0.30199	0.12917	0.51439	0.027	0.50796	0.01009	0.52874	0.00828	0.56696	0.01469	0.55783	0.0588	0.50497	0.0471	0.5445	0.07521	0.55808	0.0888	0.54488	0.04037	0.56363	0.0451	0.53228	0.02939	0.51683	0.02283	0.52457	0.01276	0.53616	0.02816	0.56622	0.04167	0.5969	0.03457	0.54603	0.07092	0.54581	0.04317	0.59934	0.00326	0.57738	0.06252	0.54416	0.01412	0.57638	0.02832	0.5666	0.07722	0.55609
16.4333	0.30278	0.13079	0.51359	0.02858	0.50676	0.00897	0.52845	0.00848	0.56617	0.01378	0.55698	0.05789	0.50522	0.04644	0.54466	0.07438	0.5577	0.08871	0.54479	0.0407	0.56356	0.04541	0.53229	0.02896	0.51679	0.02336	0.5235	0.01407	0.53599	0.0282	0.5659	0.04152	0.59675	0.03416	0.54514	0.07238	0.5441	0.04357	0.59839	0.00251	0.57701	0.06241	0.54393	0.014	0.5761	0.02813	0.56654	0.07668	0.55488
16.45	0.30393	0.12737	0.51353	0.02601	0.5076	0.01037	0.52823	0.0084	0.56623	0.01428	0.5569	0.05861	0.50477	0.04621	0.54452	0.0746	0.55735	0.08923	0.54432	0.04109	0.5633	0.0455	0.53122	0.03	0.51577	0.02214	0.52428	0.01257	0.53555	0.02841	0.56561	0.04197	0.59666	0.03431	0.54592	0.07099	0.54523	0.04257	0.59861	0.00279	0.57686	0.06265	0.54363	0.01396	0.57597	0.02835	0.56565	0.07798	0.55581
16.4667	0.30364	0.12308	0.51342	0.02898	0.50542	0.01019	0.5276	0.01054	0.56683	0.01381	0.55709	0.05874	0.50564	0.04514	0.54535	0.07338	0.55706	0.0896	0.54359	0.04088	0.563	0.04463	0.53234	0.02888	0.51574	0.02499	0.52357	0.01484	0.53606	0.02899	0.56565	0.04187	0.59621	0.03491	0.54435	0.07192	0.54421	0.04439	0.59874	0.00302	0.577	0.06241	0.54424	0.01357	0.57641	0.02767	0.56659	0.0766	0.55464
16.4833	0.30513	0.11828	0.51433	0.02903	0.50579	0.01095	0.52768	0.01089	0.56703	0.01362	0.55695	0.05903	0.50501	0.04551	0.54533	0.07467	0.55738	0.09044	0.54289	0.04029	0.56185	0.04461	0.5322	0.02741	0.51613	0.02577	0.52419	0.01442	0.53606	0.02948	0.5659	0.04275	0.59611	0.03635	0.54421	0.07047	0.5447	0.04379	0.59922	0.00244	0.5769	0.06386	0.54381	0.0125	0.57702	0.02805	0.5675	0.07661	0.55554
16.5	0.30421	0.12038	0.51479	0.02937	0.50515	0.0122	0.52738	0.01273	0.56699	0.0121	0.55618	0.05848	0.50466	0.04544	0.54543	0.07526	0.55779	0.09063	0.54225	0.03897	0.56078	0.04381	0.53227	0.02656	0.51572	0.02735	0.5248	0.01495	0.53638	0.03048	0.56596	0.0434	0.59559	0.03785	0.5435	0.06915	0.54425	0.04283	0.59889	0.00125	0.57691	0.06461	0.54404	0.01142	0.5778	0.02769	0.56811	0.07652	0.55592
16.5167	0.30489	0.12044	0.5131	0.02999	0.50367	0.01116	0.52753	0.01403	0.5669	0.01039	0.55557	0.05743	0.5048	0.04543	0.54529	0.07484	0.55785	0.08991	0.54276	0.03886	0.5607	0.04455	0.53136	0.02697	0.51472	0.02699	0.52423	0.01728	0.537	0.03118	0.56581	0.043	0.59558	0.03722	0.54266	0.07098	0.5425	0.04349	0.59799	0.000596232	0.57638	0.06471	0.54427	0.01023	0.57814	0.02659	0.56728	0.07705	0.55459
16.5333	0.30563	0.12227	0.51436	0.03036	0.50439	0.01161	0.52843	0.01471	0.56701	0.00852	0.55504	0.0564	0.5045	0.04615	0.54572	0.07663	0.55899	0.09078	0.54319	0.03869	0.56047	0.04535	0.53167	0.02534	0.51568	0.02778	0.52544	0.01751	0.53782	0.03205	0.56676	0.04404	0.59662	0.03824	0.54333	0.0705	0.54241	0.04189	0.59821	0.0015	0.57686	0.06653	0.54453	0.00866	0.5797	0.02678	0.56889	0.07726	0.55596
16.55	0.30585	0.11843	0.51486	0.0326	0.50275	0.01232	0.52756	0.01664	0.56696	0.00771	0.55376	0.05731	0.50348	0.04476	0.54722	0.07881	0.56021	0.09351	0.54289	0.03932	0.56045	0.04559	0.53257	0.0238	0.51565	0.03077	0.52512	0.01867	0.53712	0.03378	0.56728	0.0476	0.59827	0.04037	0.54285	0.07138	0.54154	0.04226	0.59941	0.00409	0.57835	0.06889	0.54469	0.00817	0.58148	0.02855	0.57147	0.07808	0.5569
16.5667	0.30754	0.11675	0.51376	0.03154	0.50204	0.01282	0.52789	0.01867	0.56812	0.00675	0.55419	0.0574	0.50339	0.04541	0.54665	0.07882	0.55997	0.09303	0.54251	0.03862	0.5597	0.04536	0.53138	0.02461	0.5142	0.03021	0.52582	0.02017	0.53822	0.03482	0.56718	0.04694	0.59754	0.04058	0.54222	0.07098	0.54159	0.04285	0.59937	0.00334	0.57776	0.0689	0.54526	0.00649	0.58212	0.02685	0.57029	0.07892	0.55644
16.5833	0.30614	0.11613	0.51388	0.03089	0.50224	0.01338	0.5276	0.01857	0.56851	0.00783	0.55541	0.05736	0.50385	0.04661	0.54538	0.0776	0.5588	0.09155	0.54212	0.03826	0.55901	0.04538	0.53085	0.02433	0.51393	0.03012	0.52594	0.01949	0.53866	0.03367	0.56677	0.04451	0.59611	0.03947	0.54218	0.0701	0.54247	0.04324	0.59891	0.000990044	0.5763	0.06783	0.54472	0.00622	0.58087	0.02561	0.56902	0.07758	0.55568
16.6	0.30556	0.1146	0.51379	0.03109	0.50127	0.01442	0.52571	0.01841	0.56734	0.00914	0.55505	0.05753	0.50374	0.04606	0.54521	0.07695	0.55846	0.09112	0.54144	0.03737	0.55842	0.0443	0.53097	0.02442	0.5131	0.03136	0.52482	0.01825	0.53737	0.03253	0.56621	0.04443	0.59513	0.03993	0.54138	0.0693	0.54223	0.04324	0.59847	0.000721776	0.57606	0.06724	0.54381	0.00778	0.57951	0.02665	0.56872	0.07709	0.55525
16.6167	0.30663	0.11239	0.51334	0.03037	0.50155	0.01411	0.52618	0.01833	0.56813	0.00965	0.55564	0.05839	0.50386	0.04588	0.54563	0.07717	0.55904	0.09114	0.5417	0.0369	0.55815	0.04457	0.53027	0.02473	0.51287	0.03032	0.52506	0.01849	0.53758	0.03284	0.56649	0.04484	0.59539	0.0404	0.54138	0.0692	0.54284	0.04401	0.59936	0.000276025	0.57613	0.06799	0.54377	0.00714	0.58001	0.02675	0.56856	0.07816	0.55556
16.6333	0.30693	0.11519	0.51379	0.02934	0.50212	0.01503	0.52532	0.01723	0.56731	0.0109	0.55534	0.05889	0.50368	0.04517	0.54579	0.07694	0.55869	0.09163	0.54097	0.03688	0.55775	0.04405	0.53012	0.0249	0.51269	0.03018	0.52485	0.01647	0.5364	0.0321	0.56615	0.04532	0.59502	0.04093	0.54158	0.06783	0.54348	0.04318	0.59939	0.000236522	0.57611	0.06802	0.54293	0.00827	0.57915	0.02796	0.56842	0.07835	0.55618
16.65	0.30613	0.11791	0.51437	0.02796	0.50265	0.01657	0.52538	0.01814	0.56741	0.01	0.55497	0.05864	0.50371	0.04483	0.54528	0.07581	0.55761	0.09125	0.54084	0.0379	0.55798	0.04459	0.52985	0.02505	0.51222	0.0303	0.52602	0.01582	0.53667	0.03277	0.56539	0.04455	0.59464	0.03955	0.54267	0.06716	0.54402	0.04166	0.59846	0.000295075	0.57535	0.06716	0.54321	0.00766	0.57887	0.02651	0.56756	0.07765	0.55634
[truncated: 2,603 more rows]
[truncated: 1 more columns]

## Sheet: Figure 3c
Figure 3c
[truncated: 370,139+ more rows]

## Sheet: Figure 3d; Figure S11
Figure 3d							Supplementary Figure S11
[truncated: 11 more rows]
