# Supplementary material for: Suppressing peatland methane production by electron snorkeling through pyrogenic carbon in controlled laboratory incubations
Source: Nat Commun. 2021 Jul 5;12:4119. doi: 10.1038/s41467-021-24350-y (PMC8257765; doi:10.1038/s41467-021-24350-y)
Supplement: Supplementary file 6 — Dataset 3 [file 41467_2021_24350_MOESM6_ESM.xlsx]

## Sheet: Figure 4
Figure 4
Conductive ET-PyC800			Conductive ET-PyC650			Capacitive ET-PyC800			Capacitive ET-PyC650			Redox-cycling ET-PyC500
Electron transfer rate (mmol e- g-1 PyC d-1) Ave.	Electron transfer rate S.D.	Reduction potential (V vs. SHE)	Electron transfer rate (mmol e- g-1 PyC d-1) Ave.	Electron transfer rate S.D.	Reduction potential (V vs. SHE)	Electron transfer rate (mmol e- g-1 PyC d-1) Ave.	Electron transfer rate S.D.	Reduction potential (V vs. SHE)	Electron transfer rate (mmol e- g-1 PyC d-1) Ave.	Electron transfer rate S.D.	Reduction potential (V vs. SHE)	Electron transfer rate (mmol e- g-1 PyC d-1) Ave.	Electron transfer rate S.D.	Reduction potential (V vs. SHE)
3.2	0.15	0.5	0.14	0.03	0.5	0.51	0.08	0.5	0.002	0.0004	0.5	0.16	0.02	from -0.2 to 0.27
2.6	0.31	0.4
0.8	0.18	0.3
0.35	0.11	0.2

## Sheet: Figure S13
Supplementary Figure S13
0.5V (SHE)			0.4V (SHE)			0.3V (SHE)			0.2V (SHE)
Day	Growth current (µA) Ave.	Growth current S.D.	Day	Growth current (µA) Ave.	Growth current S.D.	Day	Growth current (µA) Ave.	Growth current S.D.	Day	Growth current (µA) Ave.	Growth current S.D.
1.2e-05	13.6948	0.3982	0.0002	0.4616	0.0462	0.0002	0.5001	0.08	1.1576e-05	1.0092	0.0961
2.3e-05	13.6764	0.3883	0.0002	0.4624	0.0462	0.0002	0.5009	0.08	2.3151e-05	1.0706	0.102
3.5e-05	13.7802	0.3761	0.0002	0.4638	0.0464	0.0002	0.5025	0.0802	3.4725e-05	0.9233	0.088
4.6e-05	13.7759	0.3807	0.0003	0.4636	0.0464	0.0003	0.5022	0.0802	4.6299e-05	0.8656	0.0825
5.8e-05	13.7322	0.384	0.0003	0.4637	0.0464	0.0003	0.5023	0.0801	5.7873e-05	0.8355	0.0797
6.9e-05	13.8033	0.383	0.0003	0.4643	0.0464	0.0003	0.503	0.0802	6.9447e-05	0.8182	0.0781
8.1e-05	13.7479	0.3789	0.0003	0.4593	0.0459	0.0003	0.4976	0.0793	8.1021e-05	0.8057	0.0769
9.3e-05	13.72	0.3808	0.0003	0.4597	0.046	0.0003	0.498	0.0793	9.2595e-05	0.7953	0.0759
0.000104	13.7172	0.3882	0.0003	0.4621	0.0462	0.0003	0.5006	0.0797	0.00010417	0.7902	0.0755
0.000116	13.7168	0.383	0.0003	0.4634	0.0463	0.0003	0.502	0.0799	0.00011574	0.7856	0.0751
0.000127	13.7936	0.3825	0.0003	0.463	0.0463	0.0003	0.5016	0.0798	0.00012732	0.7836	0.0749
0.000139	13.7273	0.382	0.0004	0.4625	0.0463	0.0004	0.501	0.0796	0.00013889	0.7792	0.0745
0.00015	13.8405	0.3831	0.0004	0.464	0.0464	0.0004	0.5027	0.0799	0.00015047	0.7775	0.0744
0.000162	13.7219	0.3815	0.0004	0.463	0.0463	0.0004	0.5016	0.0796	0.00016204	0.7738	0.074
0.000174	13.7934	0.3887	0.0004	0.4651	0.0465	0.0004	0.5039	0.08	0.00017361	0.7678	0.0735
0.000185	13.6982	0.3844	0.0004	0.4668	0.0467	0.0004	0.5057	0.0802	0.00018519	0.7653	0.0733
0.000197	13.7852	0.395	0.0004	0.4694	0.0469	0.0004	0.5085	0.0806	0.00019676	0.7639	0.0731
0.000208	13.673	0.404	0.0004	0.469	0.0469	0.0004	0.5081	0.0805	0.00020834	0.7649	0.0733
0.00022	13.792	0.4048	0.0004	0.4663	0.0466	0.0004	0.5052	0.08	0.00021991	0.7635	0.0732
0.000231	13.7565	0.403	0.0004	0.4684	0.0468	0.0004	0.5074	0.0803	0.00023148	0.7632	0.0732
0.000243	13.6945	0.396	0.0005	0.4675	0.0468	0.0005	0.5065	0.0801	0.00024306	0.7596	0.0728
0.000255	13.6451	0.3841	0.0005	0.4668	0.0467	0.0005	0.5057	0.08	0.00025463	0.7597	0.0729
0.000266	13.6405	0.3928	0.0005	0.4662	0.0466	0.0005	0.5051	0.0798	0.00026621	0.7592	0.0728
0.000278	13.6466	0.4023	0.0005	0.4653	0.0465	0.0005	0.5041	0.0796	0.00027778	0.7571	0.0727
0.000289	13.5689	0.4015	0.0005	0.4683	0.0468	0.0005	0.5073	0.0801	0.00028935	0.7572	0.0727
0.000301	13.6309	0.4033	0.0005	0.4668	0.0467	0.0005	0.5057	0.0798	0.00030093	0.7576	0.0728
0.000313	13.6292	0.3969	0.0005	0.4681	0.0468	0.0005	0.5071	0.08	0.0003125	0.7565	0.0727
0.000324	13.6156	0.4002	0.0005	0.4667	0.0467	0.0005	0.5056	0.0797	0.00032408	0.7557	0.0726
0.000336	13.5663	0.3933	0.0005	0.4696	0.047	0.0005	0.5087	0.0802	0.00033565	0.7495	0.0721
0.000347	13.5882	0.3948	0.0006	0.4672	0.0467	0.0006	0.5061	0.0797	0.00034723	0.7008	0.0675
0.000359	13.5783	0.3892	0.0006	0.4692	0.0469	0.0006	0.5083	0.08	0.0003588	0.748	0.072
0.00037	13.5491	0.3874	0.0006	0.4688	0.0469	0.0006	0.5079	0.0799	0.00037037	0.7666	0.0738
0.000382	13.535	0.3823	0.0006	0.4684	0.0468	0.0006	0.5074	0.0798	0.00038195	0.7842	0.0755
0.000394	13.5857	0.3789	0.0006	0.4704	0.047	0.0006	0.5096	0.0801	0.00039352	0.7879	0.0758
0.000405	13.6282	0.373	0.0006	0.4688	0.0469	0.0006	0.5079	0.0798	0.0004051	0.7865	0.0757
0.000417	13.6049	0.3707	0.0006	0.4682	0.0468	0.0006	0.5072	0.0796	0.00041667	0.7847	0.0756
0.000428	13.6476	0.3807	0.0006	0.4683	0.0468	0.0006	0.5073	0.0796	0.00042824	0.7818	0.0753
0.00044	13.6534	0.3761	0.0007	0.468	0.0468	0.0007	0.507	0.0795	0.00043982	0.7797	0.0752
0.000451	13.5876	0.3662	0.0007	0.4693	0.0469	0.0007	0.5084	0.0797	0.00045139	0.7772	0.0749
0.000463	13.6765	0.3726	0.0007	0.469	0.0469	0.0007	0.5081	0.0796	0.00046297	0.7757	0.0748
0.000475	13.6728	0.3773	0.0007	0.47	0.047	0.0007	0.5092	0.0797	0.00047454	0.7757	0.0748
0.000486	13.6671	0.3903	0.0007	0.4713	0.0471	0.0007	0.5106	0.0799	0.00048611	0.7709	0.0744
0.000498	13.6426	0.3989	0.0007	0.4704	0.047	0.0007	0.5096	0.0797	0.00049769	0.7701	0.0744
0.000509	13.5809	0.3989	0.0007	0.4708	0.0471	0.0007	0.51	0.0797	0.00050926	0.7701	0.0744
0.000521	13.6233	0.4106	0.0007	0.4717	0.0472	0.0007	0.511	0.0799	0.00052084	0.7683	0.0742
0.000532	13.5839	0.4073	0.0007	0.4711	0.0471	0.0007	0.5104	0.0797	0.00053241	0.7685	0.0743
0.000544	13.7178	0.4077	0.0008	0.4727	0.0473	0.0008	0.5121	0.08	0.00054398	0.7671	0.0742
0.000556	13.6085	0.4021	0.0008	0.4738	0.0474	0.0008	0.5133	0.0801	0.00055556	0.7644	0.0739
0.000567	13.5859	0.3908	0.0008	0.475	0.0475	0.0008	0.5146	0.0803	0.00056713	0.7612	0.0737
0.000579	13.5662	0.3871	0.0008	0.4742	0.0474	0.0008	0.5137	0.0801	0.00057871	0.7604	0.0736
0.00059	13.5423	0.3977	0.0008	0.4738	0.0474	0.0008	0.5133	0.08	0.00059028	0.7665	0.0742
0.000602	13.5609	0.3976	0.0008	0.4708	0.0471	0.0008	0.51	0.0794	0.00060185	0.7661	0.0742
0.000613	13.5714	0.4034	0.0008	0.4716	0.0472	0.0008	0.5109	0.0795	0.00061343	0.7663	0.0742
0.000625	13.6233	0.3975	0.0008	0.4723	0.0472	0.0008	0.5117	0.0796	0.000625	0.7654	0.0742
0.000637	13.5818	0.4084	0.0008	0.4745	0.0475	0.0008	0.514	0.08	0.00063658	0.7653	0.0742
0.000648	13.6197	0.4067	0.0009	0.4733	0.0473	0.0009	0.5127	0.0797	0.00064815	0.7632	0.074
0.00066	13.5349	0.4138	0.0009	0.4729	0.0473	0.0009	0.5123	0.0796	0.00065973	0.7619	0.0739
0.000671	13.5662	0.3946	0.0009	0.4739	0.0474	0.0009	0.5134	0.0797	0.0006713	0.7626	0.074
0.000683	13.5834	0.3923	0.0009	0.4727	0.0473	0.0009	0.5121	0.0795	0.00068287	0.7584	0.0736
0.000694	13.643	0.3944	0.0009	0.4725	0.0473	0.0009	0.5119	0.0794	0.00069445	0.7599	0.0738
0.000706	13.5734	0.3916	0.0009	0.472	0.0472	0.0009	0.5113	0.0793	0.00070602	0.7599	0.0738
0.000718	13.5937	0.391	0.0009	0.4744	0.0474	0.0009	0.5139	0.0797	0.0007176	0.7583	0.0737
0.000729	13.5158	0.3966	0.0009	0.4731	0.0473	0.0009	0.5125	0.0794	0.00072917	0.7586	0.0737
0.000741	13.5705	0.402	0.001	0.4733	0.0473	0.001	0.5127	0.0794	0.00074074	0.7577	0.0737
0.000752	13.6132	0.4065	0.001	0.4748	0.0475	0.001	0.5144	0.0796	0.00075232	0.7576	0.0737
0.000764	13.5584	0.403	0.001	0.4718	0.0472	0.001	0.5111	0.0791	0.00076389	0.7571	0.0737
0.000775	13.6134	0.4027	0.001	0.4718	0.0472	0.001	0.5111	0.079	0.00077547	0.7545	0.0735
0.000787	13.5798	0.4125	0.001	0.4693	0.0469	0.001	0.5084	0.0785	0.00078704	0.7536	0.0734
0.000799	13.64	0.4115	0.001	0.4692	0.0469	0.001	0.5083	0.0785	0.00079861	0.7546	0.0735
0.00081	13.5976	0.4174	0.001	0.4723	0.0472	0.001	0.5117	0.079	0.00081019	0.7555	0.0736
0.000822	13.5918	0.4234	0.001	0.4716	0.0472	0.001	0.5109	0.0788	0.00082176	0.7544	0.0735
0.000833	13.5354	0.4301	0.001	0.4729	0.0473	0.001	0.5123	0.079	0.00083334	0.7558	0.0737
0.000845	13.5787	0.4196	0.0011	0.4738	0.0474	0.0011	0.5133	0.0791	0.00084491	0.7528	0.0734
0.000856	13.5627	0.4067	0.0011	0.4728	0.0473	0.0011	0.5122	0.0789	0.00085648	0.7503	0.0732
0.000868	13.565	0.4116	0.0011	0.4733	0.0473	0.0011	0.5127	0.079	0.00086806	0.7525	0.0735
0.00088	13.5511	0.4213	0.0011	0.4732	0.0473	0.0011	0.5126	0.0789	0.00087963	0.7528	0.0735
0.000891	13.5364	0.4255	0.0011	0.4723	0.0472	0.0011	0.5117	0.0787	0.00089121	0.7537	0.0736
0.000903	13.4716	0.4297	0.0011	0.4743	0.0474	0.0011	0.5138	0.079	0.00090278	0.754	0.0737
0.000914	13.4374	0.4418	0.0011	0.4756	0.0476	0.0011	0.5152	0.0792	0.00091435	0.7537	0.0737
0.000926	13.5556	0.4449	0.0011	0.4743	0.0474	0.0011	0.5138	0.079	0.00092593	0.7544	0.0738
0.000938	13.541	0.4508	0.0011	0.4758	0.0476	0.0011	0.5155	0.0792	0.0009375	0.7527	0.0736
0.000949	13.4729	0.4533	0.0012	0.4758	0.0476	0.0012	0.5155	0.0791	0.00094908	0.7547	0.0738
0.000961	13.6029	0.4572	0.0012	0.4745	0.0475	0.0012	0.514	0.0789	0.00096065	0.7533	0.0737
0.000972	13.5601	0.4507	0.0012	0.4761	0.0476	0.0012	0.5158	0.0791	0.00097223	0.7534	0.0738
0.000984	13.5337	0.4377	0.0012	0.472	0.0472	0.0012	0.5113	0.0784	0.0009838	0.7531	0.0738
0.000995	13.5622	0.4314	0.0012	0.4706	0.0471	0.0012	0.5098	0.0781	0.00099537	0.753	0.0738
0.00101	13.5531	0.4198	0.0012	0.4676	0.0468	0.0012	0.5066	0.0775	0.00101	0.7509	0.0736
0.00102	13.6009	0.4203	0.0012	0.4667	0.0467	0.0012	0.5056	0.0773	0.00102	0.7506	0.0736
0.00103	13.5379	0.4	0.0012	0.4638	0.0464	0.0012	0.5025	0.0768	0.00103	0.7511	0.0737
0.00104	13.5394	0.39	0.0013	0.4627	0.0463	0.0013	0.5013	0.0766	0.00104	0.7505	0.0736
0.00105	13.6261	0.3993	0.0013	0.4643	0.0464	0.0013	0.503	0.0768	0.00105	0.749	0.0735
0.00107	13.5341	0.4118	0.0013	0.4635	0.0464	0.0013	0.5021	0.0766	0.00106	0.7487	0.0735
0.00108	13.5336	0.424	0.0013	0.4671	0.0467	0.0013	0.506	0.0772	0.00108	0.748	0.0735
0.00109	13.5113	0.423	0.0013	0.4677	0.0468	0.0013	0.5067	0.0773	0.00109	0.7468	0.0734
0.0011	13.534	0.4299	0.0013	0.4671	0.0467	0.0013	0.506	0.0772	0.0011	0.7499	0.0737
0.00111	13.541	0.4347	0.0013	0.4655	0.0466	0.0013	0.5043	0.0768	0.00111	0.7501	0.0738
0.00112	13.6134	0.441	0.0013	0.465	0.0465	0.0013	0.5038	0.0767	0.00112	0.7504	0.0738
0.00113	13.5111	0.4347	0.0013	0.4667	0.0467	0.0013	0.5056	0.077	0.00113	0.7519	0.074
0.00115	13.5245	0.4231	0.0014	0.4673	0.0467	0.0014	0.5062	0.077	0.00115	0.751	0.0739
0.00116	13.4923	0.4205	0.0014	0.4675	0.0468	0.0014	0.5065	0.077	0.00116	0.7504	0.0739
0.00117	13.4752	0.438	0.0014	0.4688	0.0469	0.0014	0.5079	0.0772	0.00117	0.7515	0.074
0.00118	13.4536	0.4377	0.0014	0.4688	0.0469	0.0014	0.5079	0.0772	0.00118	0.7499	0.0739
0.00119	13.442	0.4448	0.0014	0.4699	0.047	0.0014	0.5091	0.0774	0.00119	0.7493	0.0739
0.0012	13.5515	0.4565	0.0014	0.4685	0.0469	0.0014	0.5075	0.0771	0.0012	0.7501	0.074
0.00122	13.6037	0.4551	0.0014	0.4692	0.0469	0.0014	0.5083	0.0772	0.00122	0.7504	0.074
0.00123	13.5714	0.4603	0.0014	0.4678	0.0468	0.0014	0.5068	0.0769	0.00123	0.7528	0.0743
0.00124	13.5792	0.4497	0.0015	0.4706	0.0471	0.0015	0.5098	0.0773	0.00124	0.7519	0.0742
0.00125	13.5293	0.4503	0.0015	0.4642	0.0464	0.0015	0.5029	0.0762	0.00125	0.7501	0.0741
0.00126	13.5872	0.4422	0.0015	0.4663	0.0466	0.0015	0.5052	0.0765	0.00126	0.7504	0.0741
0.00127	13.5996	0.4335	0.0015	0.4663	0.0466	0.0015	0.5052	0.0765	0.00127	0.751	0.0742
0.00128	13.5726	0.4466	0.0015	0.4652	0.0465	0.0015	0.504	0.0763	0.00128	0.7512	0.0742
0.0013	13.5894	0.4435	0.0015	0.4641	0.0464	0.0015	0.5028	0.076	0.0013	0.7507	0.0742
0.00131	13.5842	0.4437	0.0015	0.4643	0.0464	0.0015	0.503	0.076	0.00131	0.7514	0.0743
0.00132	13.6734	0.4422	0.0015	0.4648	0.0465	0.0015	0.5035	0.0761	0.00132	0.7501	0.0742
0.00133	13.5762	0.4396	0.0015	0.465	0.0465	0.0015	0.5038	0.0761	0.00133	0.7519	0.0744
0.00134	13.5717	0.4459	0.0016	0.4653	0.0465	0.0016	0.5041	0.0761	0.00134	0.7531	0.0745
0.00135	13.5927	0.4264	0.0016	0.4678	0.0468	0.0016	0.5068	0.0765	0.00135	0.7536	0.0746
0.00137	13.5018	0.4263	0.0016	0.4678	0.0468	0.0016	0.5068	0.0765	0.00137	0.7534	0.0746
0.00138	13.5362	0.4203	0.0016	0.4673	0.0467	0.0016	0.5062	0.0763	0.00138	0.753	0.0746
0.00139	13.5278	0.4154	0.0016	0.4681	0.0468	0.0016	0.5071	0.0764	0.00139	0.7498	0.0743
0.0014	13.6173	0.4189	0.0016	0.4666	0.0467	0.0016	0.5055	0.0762	0.0014	0.7513	0.0745
0.00141	13.5449	0.4225	0.0016	0.4648	0.0465	0.0016	0.5035	0.0758	0.00141	0.7513	0.0745
0.00142	13.56	0.4245	0.0016	0.4663	0.0466	0.0016	0.5052	0.076	0.00142	0.7537	0.0748
0.00144	13.6064	0.4245	0.0016	0.4618	0.0462	0.0016	0.5003	0.0752	0.00144	0.7513	0.0746
0.00145	13.556	0.4326	0.0017	0.4599	0.046	0.0017	0.4982	0.0749	0.00145	0.7507	0.0746
0.00146	13.6237	0.4482	0.0017	0.4604	0.046	0.0017	0.4988	0.0749	0.00146	0.7492	0.0744
0.00147	13.6168	0.4554	0.0017	0.4568	0.0457	0.0017	0.4949	0.0743	0.00147	0.748	0.0743
0.00148	13.6036	0.4617	0.0017	0.4551	0.0455	0.0017	0.493	0.0739	0.00148	0.7481	0.0744
0.00149	13.7326	0.4525	0.0017	0.4594	0.0459	0.0017	0.4977	0.0746	0.00149	0.7492	0.0745
0.0015	13.752	0.4585	0.0017	0.4568	0.0457	0.0017	0.4949	0.0742	0.0015	0.7491	0.0745
0.00152	13.7203	0.4662	0.0017	0.4537	0.0454	0.0017	0.4915	0.0736	0.00152	0.7466	0.0743
0.00153	13.6753	0.4687	0.0017	0.4564	0.0456	0.0017	0.4944	0.074	0.00153	0.7456	0.0742
0.00154	13.6748	0.4668	0.0018	0.4567	0.0457	0.0018	0.4948	0.0741	0.00154	0.7454	0.0743
0.00155	13.6362	0.4655	0.0018	0.4541	0.0454	0.0018	0.4919	0.0736	0.00155	0.7476	0.0745
0.00156	13.6242	0.4708	0.0018	0.4571	0.0457	0.0018	0.4952	0.0741	0.00156	0.7451	0.0743
0.00157	13.628	0.4689	0.0018	0.4573	0.0457	0.0018	0.4954	0.0741	0.00157	0.745	0.0743
0.00159	13.6592	0.4677	0.0018	0.46	0.046	0.0018	0.4983	0.0745	0.00159	0.7456	0.0744
0.0016	13.549	0.4687	0.0018	0.4602	0.046	0.0018	0.4986	0.0745	0.0016	0.7469	0.0745
0.00161	13.6548	0.467	0.0018	0.4617	0.0462	0.0018	0.5002	0.0747	0.00161	0.7469	0.0746
0.00162	13.5619	0.4662	0.0018	0.4615	0.0462	0.0018	0.5	0.0746	0.00162	0.7483	0.0747
0.00163	13.5846	0.4796	0.0018	0.4593	0.0459	0.0018	0.4976	0.0742	0.00163	0.7483	0.0747
0.00164	13.5713	0.4851	0.0019	0.4599	0.046	0.0019	0.4982	0.0743	0.00164	0.7473	0.0747
0.00166	13.5212	0.4836	0.0019	0.4615	0.0462	0.0019	0.5	0.0745	0.00166	0.7482	0.0748
0.00167	13.7095	0.4797	0.0019	0.4608	0.0461	0.0019	0.4992	0.0744	0.00167	0.7502	0.075
0.00168	13.5961	0.4904	0.0019	0.4627	0.0463	0.0019	0.5013	0.0747	0.00168	0.7499	0.075
0.00169	13.5759	0.4864	0.0019	0.4606	0.0461	0.0019	0.499	0.0743	0.00169	0.749	0.0749
0.0017	13.5027	0.4817	0.0019	0.46	0.046	0.0019	0.4983	0.0742	0.0017	0.7501	0.0751
0.00171	13.6205	0.4857	0.0019	0.4572	0.0457	0.0019	0.4953	0.0737	0.00171	0.7518	0.0753
0.00173	13.7417	0.4754	0.0019	0.4589	0.0459	0.0019	0.4971	0.0739	0.00172	0.7505	0.0752
0.00174	13.6442	0.4833	0.0019	0.4577	0.0458	0.0019	0.4958	0.0737	0.00174	0.752	0.0753
0.00175	13.7629	0.4772	0.002	0.4593	0.0459	0.002	0.4976	0.0739	0.00175	0.75	0.0752
0.00176	13.6446	0.4769	0.002	0.4613	0.0461	0.002	0.4997	0.0742	0.00176	0.7514	0.0753
0.00177	13.6248	0.4749	0.002	0.4608	0.0461	0.002	0.4992	0.0741	0.00177	0.7498	0.0752
0.00178	13.6653	0.4866	0.002	0.4588	0.0459	0.002	0.497	0.0737	0.00178	0.7505	0.0753
0.00179	13.6735	0.4981	0.002	0.4586	0.0459	0.002	0.4968	0.0737	0.00179	0.7512	0.0754
0.00181	13.669	0.5022	0.002	0.4597	0.046	0.002	0.498	0.0738	0.00181	0.7513	0.0754
0.00182	13.6563	0.4997	0.002	0.4598	0.046	0.002	0.4981	0.0738	0.00182	0.7495	0.0753
0.00183	13.7339	0.5044	0.002	0.4593	0.0459	0.002	0.4976	0.0737	0.00183	0.7501	0.0754
0.00184	13.6996	0.5018	0.0021	0.4602	0.046	0.0021	0.4986	0.0738	0.00184	0.7503	0.0754
0.00185	13.6599	0.5047	0.0021	0.461	0.0461	0.0021	0.4994	0.0739	0.00185	0.7519	0.0756
0.00186	13.6431	0.503	0.0021	0.4607	0.0461	0.0021	0.4991	0.0738	0.00186	0.7547	0.0759
0.00187	13.6579	0.5086	0.0021	0.4585	0.0459	0.0021	0.4967	0.0734	0.00187	0.7544	0.0759
0.00189	13.6575	0.5128	0.0021	0.4573	0.0457	0.0021	0.4954	0.0732	0.00189	0.7565	0.0761
0.0019	13.5359	0.5162	0.0021	0.4577	0.0458	0.0021	0.4958	0.0732	0.0019	0.7539	0.0759
0.00191	13.5819	0.5114	0.0021	0.4542	0.0454	0.0021	0.4921	0.0726	0.00191	0.7519	0.0757
0.00192	13.5669	0.509	0.0021	0.454	0.0454	0.0021	0.4918	0.0726	0.00192	0.7537	0.0759
0.00193	13.5252	0.5106	0.0021	0.4516	0.0452	0.0021	0.4892	0.0721	0.00193	0.7539	0.0759
0.00194	13.6212	0.5144	0.0022	0.4532	0.0453	0.0022	0.491	0.0724	0.00194	0.7561	0.0762
0.00196	13.6059	0.5127	0.0022	0.4533	0.0453	0.0022	0.4911	0.0723	0.00196	0.7569	0.0763
0.00197	13.5737	0.514	0.0022	0.4513	0.0451	0.0022	0.4889	0.072	0.00197	0.7587	0.0765
0.00198	13.6454	0.5181	0.0022	0.4519	0.0452	0.0022	0.4896	0.072	0.00198	0.7573	0.0764
0.00199	13.7096	0.5179	0.0022	0.4527	0.0453	0.0022	0.4904	0.0722	0.00199	0.7565	0.0763
0.002	13.7365	0.5229	0.0022	0.4538	0.0454	0.0022	0.4916	0.0723	0.002	0.757	0.0764
0.00201	13.6704	0.5283	0.0022	0.4521	0.0452	0.0022	0.4898	0.072	0.00201	0.7569	0.0764
0.00202	13.7271	0.5274	0.0022	0.4542	0.0454	0.0022	0.4921	0.0723	0.00203	0.7574	0.0765
0.00204	13.6338	0.5292	0.0022	0.4548	0.0455	0.0022	0.4927	0.0724	0.00204	0.7575	0.0765
0.00205	13.627	0.5244	0.0023	0.4545	0.0455	0.0023	0.4924	0.0723	0.00205	0.7582	0.0766
0.00206	13.6255	0.528	0.0023	0.4558	0.0456	0.0023	0.4938	0.0725	0.00206	0.7577	0.0766
0.00207	13.5962	0.5096	0.0023	0.4553	0.0455	0.0023	0.4932	0.0724	0.00207	0.7311	0.0741
0.00208	13.5742	0.5168	0.0023	0.4538	0.0454	0.0023	0.4916	0.0721	0.00208	0.7096	0.0721
0.0021	13.7222	0.5025	0.0023	0.4541	0.0454	0.0023	0.4919	0.0721	0.00209	0.7537	0.0763
0.00211	13.6904	0.5146	0.0023	0.4523	0.0452	0.0023	0.49	0.0718	0.00211	0.7692	0.0778
0.00212	13.8034	0.5119	0.0023	0.4543	0.0454	0.0023	0.4922	0.0721	0.00212	0.7694	0.0778
0.00213	13.7165	0.5034	0.0023	0.454	0.0454	0.0023	0.4918	0.072	0.00213	0.7659	0.0775
0.00214	13.6928	0.5107	0.0024	0.4508	0.0451	0.0024	0.4884	0.0715	0.00214	0.7654	0.0775
0.00215	13.7297	0.5007	0.0024	0.4488	0.0449	0.0024	0.4862	0.0711	0.00215	0.7643	0.0774
0.00216	13.681	0.5072	0.0024	0.4471	0.0447	0.0024	0.4844	0.0708	0.00216	0.7672	0.0777
0.00218	13.6581	0.5007	0.0024	0.4484	0.0448	0.0024	0.4858	0.071	0.00218	0.7659	0.0776
0.00219	13.7447	0.4954	0.0024	0.4467	0.0447	0.0024	0.4839	0.0707	0.00219	0.7644	0.0775
0.0022	13.6996	0.4964	0.0024	0.4477	0.0448	0.0024	0.485	0.0708	0.0022	0.7653	0.0776
0.00221	13.6803	0.5041	0.0024	0.4476	0.0448	0.0024	0.4849	0.0707	0.00221	0.7656	0.0777
0.00222	13.7518	0.4995	0.0024	0.4449	0.0445	0.0024	0.482	0.0703	0.00222	0.7643	0.0776
0.00223	13.7575	0.5018	0.0024	0.4463	0.0446	0.0024	0.4835	0.0705	0.00223	0.7795	0.0791
0.00225	13.7337	0.5073	0.0025	0.4438	0.0444	0.0025	0.4808	0.07	0.00225	0.784	0.0795
0.00226	13.7031	0.5069	0.0025	0.4434	0.0443	0.0025	0.4804	0.0699	0.00226	0.7791	0.0791
0.00227	13.7046	0.5169	0.0025	0.4428	0.0443	0.0025	0.4797	0.0698	0.00227	0.7745	0.0787
0.00228	13.7019	0.5151	0.0025	0.4374	0.0437	0.0025	0.4739	0.0689	0.00228	0.7716	0.0784
0.00229	13.7121	0.5122	0.0025	0.4445	0.0445	0.0025	0.4815	0.07	0.00229	0.7673	0.0781
0.0023	13.6728	0.5168	0.0025	0.4418	0.0442	0.0025	0.4786	0.0696	0.0023	0.7662	0.078
0.00231	13.6418	0.5119	0.0025	0.4405	0.0441	0.0025	0.4772	0.0693	0.00231	0.7668	0.0781
0.00233	13.7106	0.5007	0.0025	0.4418	0.0442	0.0025	0.4786	0.0695	0.00233	0.7644	0.0779
0.00234	13.6832	0.5014	0.0025	0.4392	0.0439	0.0025	0.4758	0.069	0.00234	0.7633	0.0778
0.00235	13.6333	0.4938	0.0026	0.4384	0.0438	0.0026	0.4749	0.0689	0.00235	0.7577	0.0773
0.00236	13.6866	0.4836	0.0026	0.4412	0.0441	0.0026	0.478	0.0693	0.00236	0.753	0.0769
0.00237	13.8377	0.4721	0.0026	0.4408	0.0441	0.0026	0.4775	0.0692	0.00237	0.7538	0.077
0.00238	13.7021	0.4711	0.0026	0.4384	0.0438	0.0026	0.4749	0.0688	0.00238	0.7558	0.0772
0.0024	13.6884	0.4791	0.0026	0.442	0.0442	0.0026	0.4788	0.0694	0.0024	0.7562	0.0772
0.00241	13.6203	0.4702	0.0026	0.4408	0.0441	0.0026	0.4775	0.0692	0.00241	0.7588	0.0775
0.00242	13.6446	0.477	0.0026	0.4407	0.0441	0.0026	0.4774	0.0691	0.00242	0.7594	0.0776
0.00243	13.6696	0.4785	0.0026	0.4438	0.0444	0.0026	0.4808	0.0696	0.00243	0.7589	0.0776
0.00244	13.6635	0.4809	0.0027	0.4428	0.0443	0.0027	0.4797	0.0694	0.00244	0.7569	0.0774
0.00245	13.6581	0.4809	0.0027	0.4424	0.0442	0.0027	0.4793	0.0693	0.00245	0.7569	0.0774
0.00246	13.6854	0.4894	0.0027	0.4433	0.0443	0.0027	0.4802	0.0694	0.00247	0.7526	0.0771
0.00248	13.8036	0.4929	0.0027	0.4424	0.0442	0.0027	0.4793	0.0693	0.00248	0.7569	0.0775
0.00249	13.7067	0.4859	0.0027	0.4419	0.0442	0.0027	0.4787	0.0692	0.00249	0.7583	0.0777
0.0025	13.7578	0.4808	0.0027	0.4395	0.044	0.0027	0.4761	0.0687	0.0025	0.7571	0.0776
0.00251	13.7035	0.486	0.0027	0.4399	0.044	0.0027	0.4766	0.0688	0.00251	0.756	0.0775
0.00252	13.7024	0.4929	0.0027	0.439	0.0439	0.0027	0.4756	0.0686	0.00252	0.754	0.0773
0.00253	13.7351	0.4928	0.0027	0.4361	0.0436	0.0027	0.4724	0.0681	0.00253	0.7546	0.0774
0.00255	13.6693	0.4959	0.0028	0.4354	0.0435	0.0028	0.4717	0.0679	0.00255	0.7541	0.0774
0.00256	13.6924	0.4863	0.0028	0.4388	0.0439	0.0028	0.4754	0.0685	0.00256	0.755	0.0775
0.00257	13.7759	0.4915	0.0028	0.4387	0.0439	0.0028	0.4753	0.0685	0.00257	0.7508	0.0771
0.00258	13.6549	0.4994	0.0028	0.4388	0.0439	0.0028	0.4754	0.0684	0.00258	0.7489	0.077
0.00259	13.6933	0.4794	0.0028	0.4397	0.044	0.0028	0.4763	0.0686	0.00259	0.75	0.0771
0.0026	13.6914	0.4722	0.0028	0.4383	0.0438	0.0028	0.4748	0.0683	0.0026	0.7498	0.0771
0.00262	13.7377	0.4694	0.0028	0.4411	0.0441	0.0028	0.4779	0.0688	0.00262	0.7511	0.0773
0.00263	13.7372	0.4762	0.0028	0.4393	0.0439	0.0028	0.4759	0.0684	0.00263	0.7527	0.0775
0.00264	13.7584	0.4872	0.0029	0.438	0.0438	0.0029	0.4745	0.0682	0.00264	0.7539	0.0776
0.00265	13.7463	0.4889	0.0029	0.4393	0.0439	0.0029	0.4759	0.0684	0.00265	0.7542	0.0777
0.00266	13.8193	0.4897	0.0029	0.4403	0.044	0.0029	0.477	0.0685	0.00266	0.7525	0.0775
0.00267	13.8954	0.4787	0.0029	0.44	0.044	0.0029	0.4767	0.0685	0.00267	0.7392	0.0763
0.00268	13.9125	0.4653	0.0029	0.4351	0.0435	0.0029	0.4714	0.0676	0.00269	0.7362	0.076
0.0027	13.8165	0.4754	0.0029	0.4348	0.0435	0.0029	0.471	0.0675	0.0027	0.7382	0.0763
0.00271	13.8166	0.4811	0.0029	0.4359	0.0436	0.0029	0.4722	0.0677	0.00271	0.7441	0.0768
0.00272	13.8429	0.4745	0.0029	0.4359	0.0436	0.0029	0.4722	0.0677	0.00272	0.7461	0.0771
0.00273	13.7968	0.4787	0.0029	0.4379	0.0438	0.0029	0.4744	0.068	0.00273	0.7476	0.0772
0.00274	13.7947	0.475	0.003	0.4356	0.0436	0.003	0.4719	0.0676	0.00274	0.7463	0.0771
0.00276	13.8755	0.478	0.003	0.4346	0.0435	0.003	0.4708	0.0674	0.00275	0.7305	0.0757
0.00277	13.9395	0.4832	0.003	0.433	0.0433	0.003	0.4691	0.0671	0.00277	0.7462	0.0772
0.00278	13.8808	0.4783	0.003	0.4331	0.0433	0.003	0.4692	0.0671	0.00278	0.7684	0.0793
0.00279	13.8484	0.4866	0.003	0.4302	0.043	0.003	0.4661	0.0666	0.00279	0.7727	0.0797
0.0028	13.8165	0.4962	0.003	0.4322	0.0432	0.003	0.4682	0.0669	0.0028	0.7732	0.0798
0.00281	13.7966	0.4984	0.003	0.4354	0.0435	0.003	0.4717	0.0674	0.00281	0.7704	0.0796
0.00282	13.8037	0.4973	0.003	0.4353	0.0435	0.003	0.4716	0.0674	0.00282	0.7706	0.0796
0.00284	13.8413	0.4993	0.003	0.4357	0.0436	0.003	0.472	0.0674	0.00284	0.7683	0.0794
0.00285	13.8745	0.5038	0.0031	0.4384	0.0438	0.0031	0.4749	0.0679	0.00285	0.7708	0.0797
0.00286	13.789	0.4983	0.0031	0.4361	0.0436	0.0031	0.4724	0.0675	0.00286	0.7689	0.0795
0.00287	13.761	0.4845	0.0031	0.4358	0.0436	0.0031	0.4721	0.0674	0.00287	0.7675	0.0794
0.00288	13.7738	0.4659	0.0031	0.4371	0.0437	0.0031	0.4735	0.0676	0.00288	0.7682	0.0795
0.00289	13.7457	0.4785	0.0031	0.4376	0.0438	0.0031	0.4741	0.0676	0.00289	0.7681	0.0796
0.00291	13.7713	0.4661	0.0031	0.4368	0.0437	0.0031	0.4732	0.0675	0.00291	0.7699	0.0798
0.00292	13.7764	0.4775	0.0031	0.4351	0.0435	0.0031	0.4714	0.0672	0.00292	0.7683	0.0796
0.00293	13.7896	0.481	0.0031	0.4358	0.0436	0.0031	0.4721	0.0673	0.00293	0.767	0.0795
0.00294	13.7557	0.4952	0.0032	0.4381	0.0438	0.0032	0.4746	0.0676	0.00294	0.767	0.0796
0.00295	13.6871	0.4976	0.0032	0.4353	0.0435	0.0032	0.4716	0.0672	0.00295	0.7665	0.0795
0.00296	13.7187	0.4991	0.0032	0.4373	0.0437	0.0032	0.4737	0.0675	0.00296	0.762	0.0792
0.00298	13.6622	0.508	0.0032	0.4339	0.0434	0.0032	0.4701	0.0669	0.00297	0.76	0.079
0.00299	13.692	0.4962	0.0032	0.4309	0.0431	0.0032	0.4668	0.0664	0.00299	0.7642	0.0794
0.003	13.6814	0.4819	0.0032	0.4308	0.0431	0.0032	0.4667	0.0663	0.003	0.7647	0.0795
0.00301	13.6825	0.4761	0.0032	0.431	0.0431	0.0032	0.4669	0.0663	0.00301	0.7642	0.0795
0.00302	13.6836	0.4815	0.0032	0.4314	0.0431	0.0032	0.4674	0.0664	0.00302	0.7638	0.0795
0.00303	13.6795	0.4874	0.0032	0.4289	0.0429	0.0032	0.4646	0.066	0.00303	0.7616	0.0793
0.00304	13.6487	0.4699	0.0033	0.4251	0.0425	0.0033	0.4605	0.0653	0.00304	0.7602	0.0792
0.00306	13.6238	0.4621	0.0033	0.4237	0.0424	0.0033	0.459	0.0651	0.00306	0.7602	0.0792
0.00307	13.6095	0.4552	0.0033	0.4207	0.0421	0.0033	0.4558	0.0645	0.00307	0.7604	0.0793
0.00308	13.6187	0.4594	0.0033	0.4221	0.0422	0.0033	0.4573	0.0648	0.00308	0.7612	0.0794
0.00309	13.6372	0.4577	0.0033	0.4193	0.0419	0.0033	0.4542	0.0643	0.00309	0.7623	0.0795
0.0031	13.6025	0.4684	0.0033	0.4203	0.042	0.0033	0.4553	0.0644	0.0031	0.7631	0.0796
0.00311	13.6831	0.4769	0.0033	0.4191	0.0419	0.0033	0.454	0.0642	0.00311	0.7639	0.0797
0.00313	13.7935	0.4676	0.0033	0.4183	0.0418	0.0033	0.4532	0.0641	0.00313	0.7636	0.0797
0.00314	13.6624	0.4739	0.0033	0.4198	0.042	0.0033	0.4548	0.0643	0.00314	0.7628	0.0796
0.00315	13.7185	0.4716	0.0034	0.4188	0.0419	0.0034	0.4537	0.0641	0.00315	0.7631	0.0797
0.00316	13.8027	0.4613	0.0034	0.4203	0.042	0.0034	0.4553	0.0643	0.00316	0.7636	0.0798
0.00317	13.8785	0.461	0.0034	0.4209	0.0421	0.0034	0.456	0.0644	0.00317	0.763	0.0797
0.00318	13.8353	0.4518	0.0034	0.4222	0.0422	0.0034	0.4574	0.0646	0.00318	0.7617	0.0797
0.00319	13.8076	0.4596	0.0034	0.4193	0.0419	0.0034	0.4542	0.0641	0.00319	0.7609	0.0796
0.00321	13.8705	0.4592	0.0034	0.4193	0.0419	0.0034	0.4542	0.0641	0.00321	0.7617	0.0797
0.00322	13.8719	0.4674	0.0034	0.4168	0.0417	0.0034	0.4515	0.0637	0.00322	0.7585	0.0794
0.00323	13.9159	0.4671	0.0034	0.4163	0.0416	0.0034	0.451	0.0636	0.00323	0.7586	0.0795
0.00324	13.8595	0.4666	0.0035	0.4142	0.0414	0.0035	0.4487	0.0632	0.00324	0.7603	0.0797
0.00325	13.8508	0.4646	0.0035	0.4147	0.0415	0.0035	0.4493	0.0633	0.00325	0.759	0.0796
0.00326	13.8187	0.48	0.0035	0.4176	0.0418	0.0035	0.4524	0.0637	0.00326	0.7566	0.0794
0.00327	13.8353	0.4754	0.0035	0.4195	0.042	0.0035	0.4545	0.064	0.00328	0.7558	0.0793
0.00329	13.827	0.4752	0.0035	0.4208	0.0421	0.0035	0.4559	0.0642	0.00329	0.7618	0.0799
0.0033	13.8772	0.4771	0.0035	0.421	0.0421	0.0035	0.4561	0.0643	0.0033	0.7605	0.0798
0.00331	13.8431	0.4662	0.0035	0.4214	0.0421	0.0035	0.4565	0.0643	0.00331	0.7631	0.0801
0.00332	13.845	0.4649	0.0035	0.4233	0.0423	0.0035	0.4586	0.0646	0.00332	0.7609	0.0799
0.00333	13.879	0.4577	0.0035	0.4225	0.0423	0.0035	0.4577	0.0645	0.00333	0.7589	0.0798
0.00334	13.8176	0.4665	0.0036	0.423	0.0423	0.0036	0.4583	0.0645	0.00334	0.7591	0.0798
0.00336	13.9141	0.4533	0.0036	0.4218	0.0422	0.0036	0.457	0.0643	0.00336	0.7589	0.0798
0.00337	13.9787	0.4419	0.0036	0.4221	0.0422	0.0036	0.4573	0.0643	0.00337	0.761	0.08
0.00338	13.8238	0.4397	0.0036	0.4198	0.042	0.0036	0.4548	0.064	0.00338	0.7645	0.0804
0.00339	13.8698	0.4578	0.0036	0.4203	0.042	0.0036	0.4553	0.064	0.00339	0.7672	0.0807
0.0034	13.8294	0.4667	0.0036	0.4197	0.042	0.0036	0.4547	0.0639	0.0034	0.7663	0.0806
0.00341	13.8531	0.4633	0.0036	0.4178	0.0418	0.0036	0.4526	0.0636	0.00341	0.763	0.0803
0.00343	13.8372	0.4718	0.0036	0.4183	0.0418	0.0036	0.4532	0.0636	0.00343	0.7616	0.0802
0.00344	13.8307	0.4563	0.0036	0.4173	0.0417	0.0036	0.4521	0.0635	0.00344	0.7615	0.0803
0.00345	13.8032	0.47	0.0037	0.4184	0.0418	0.0037	0.4533	0.0636	0.00345	0.7624	0.0804
0.00346	13.804	0.47	0.0037	0.4195	0.042	0.0037	0.4545	0.0638	0.00346	0.7622	0.0804
0.00347	13.7979	0.4734	0.0037	0.4178	0.0418	0.0037	0.4526	0.0635	0.00347	0.7599	0.0802
0.00348	13.759	0.4768	0.0037	0.417	0.0417	0.0037	0.4518	0.0634	0.00348	0.7584	0.0801
0.0035	13.7797	0.4769	0.0037	0.4159	0.0416	0.0037	0.4506	0.0632	0.0035	0.7577	0.08
0.00351	13.7283	0.4813	0.0037	0.4144	0.0414	0.0037	0.4489	0.0629	0.00351	0.7585	0.0802
0.00352	13.8536	0.4831	0.0037	0.4151	0.0415	0.0037	0.4497	0.063	0.00352	0.7603	0.0804
0.00353	13.7953	0.4804	0.0037	0.4145	0.0415	0.0037	0.449	0.0629	0.00353	0.7601	0.0804
0.00354	13.8075	0.4851	0.0038	0.4122	0.0412	0.0038	0.4466	0.0625	0.00354	0.7577	0.0802
0.00355	13.7254	0.4909	0.0038	0.4085	0.0408	0.0038	0.4425	0.0619	0.00355	0.7574	0.0802
0.00357	13.7869	0.495	0.0038	0.4081	0.0408	0.0038	0.4421	0.0618	0.00356	0.7563	0.0801
0.00358	13.8346	0.4944	0.0038	0.4059	0.0406	0.0038	0.4397	0.0615	0.00358	0.7571	0.0802
0.00359	13.8678	0.4866	0.0038	0.4053	0.0405	0.0038	0.4391	0.0614	0.00359	0.7568	0.0802
0.0036	13.9421	0.4822	0.0038	0.4064	0.0406	0.0038	0.4403	0.0615	0.0036	0.7579	0.0803
0.00361	13.9243	0.4697	0.0038	0.4047	0.0405	0.0038	0.4384	0.0612	0.00361	0.7595	0.0805
0.00362	13.9253	0.4762	0.0038	0.4031	0.0403	0.0038	0.4367	0.061	0.00362	0.7603	0.0806
0.00363	13.9161	0.473	0.0038	0.4026	0.0403	0.0038	0.4362	0.0609	0.00363	0.758	0.0804
0.00365	13.9375	0.4681	0.0039	0.4006	0.0401	0.0039	0.434	0.0606	0.00365	0.7535	0.08
0.00366	13.9058	0.4651	0.0039	0.3977	0.0398	0.0039	0.4308	0.0601	0.00366	0.7527	0.08
0.00367	13.8739	0.456	0.0039	0.3968	0.0397	0.0039	0.4299	0.0599	0.00367	0.7552	0.0802
0.00368	13.8682	0.4548	0.0039	0.3938	0.0394	0.0039	0.4266	0.0594	0.00368	0.755	0.0803
0.00369	13.851	0.4435	0.0039	0.3964	0.0396	0.0039	0.4294	0.0598	0.00369	0.7555	0.0803
0.0037	13.8574	0.4417	0.0039	0.3983	0.0398	0.0039	0.4315	0.0601	0.0037	0.7543	0.0802
0.00372	13.8474	0.4536	0.0039	0.4021	0.0402	0.0039	0.4356	0.0607	0.00372	0.7554	0.0804
0.00373	13.8697	0.4521	0.0039	0.3989	0.0399	0.0039	0.4321	0.0602	0.00373	0.7555	0.0804
0.00374	13.8381	0.4503	0.004	0.4004	0.04	0.004	0.4338	0.0604	0.00374	0.7579	0.0807
0.00375	13.8347	0.4567	0.004	0.4011	0.0401	0.004	0.4345	0.0605	0.00375	0.7539	0.0803
0.00376	13.8151	0.4509	0.004	0.4	0.04	0.004	0.4333	0.0604	0.00376	0.7542	0.0804
0.00377	13.7838	0.4566	0.004	0.3998	0.04	0.004	0.4331	0.0603	0.00377	0.7553	0.0805
0.00379	13.7978	0.4603	0.004	0.4007	0.0401	0.004	0.4341	0.0605	0.00378	0.7536	0.0804
0.0038	13.8075	0.4552	0.004	0.4005	0.0401	0.004	0.4339	0.0604	0.0038	0.751	0.0802
0.00381	13.8417	0.4566	0.004	0.3991	0.0399	0.004	0.4324	0.0602	0.00381	0.7535	0.0804
0.00382	13.9088	0.455	0.004	0.4003	0.04	0.004	0.4337	0.0604	0.00382	0.7539	0.0805
0.00383	13.8745	0.4617	0.004	0.4011	0.0401	0.004	0.4345	0.0605	0.00383	0.7548	0.0806
0.00384	13.9242	0.4708	0.0041	0.4011	0.0401	0.0041	0.4345	0.0605	0.00384	0.7532	0.0805
0.00385	13.9004	0.4676	0.0041	0.401	0.0401	0.0041	0.4344	0.0604	0.00385	0.7531	0.0805
0.00387	13.852	0.4653	0.0041	0.4038	0.0404	0.0041	0.4375	0.0609	0.00387	0.754	0.0806
0.00388	13.9206	0.4724	0.0041	0.4054	0.0405	0.0041	0.4392	0.0611	0.00388	0.7515	0.0804
0.00389	14.0494	0.4778	0.0041	0.4023	0.0402	0.0041	0.4358	0.0606	0.00389	0.7511	0.0804
0.0039	13.9766	0.4841	0.0041	0.4368	0.0437	0.0041	0.4732	0.0661	0.0039	0.7515	0.0805
0.00391	13.9117	0.4828	0.0041	0.4358	0.0436	0.0041	0.4721	0.0659	0.00391	0.7529	0.0806
0.00392	13.9191	0.4885	0.0041	0.4282	0.0428	0.0041	0.4639	0.0647	0.00392	0.7536	0.0807
0.00394	13.946	0.4902	0.0041	0.4221	0.0422	0.0041	0.4573	0.0637	0.00394	0.7584	0.0812
0.00395	13.9005	0.4903	0.0042	0.4163	0.0416	0.0042	0.451	0.0628	0.00395	0.759	0.0813
0.00396	13.9516	0.494	0.0042	0.4118	0.0412	0.0042	0.4461	0.0621	0.00396	0.7574	0.0812
0.00397	13.8964	0.4874	0.0042	0.4135	0.0414	0.0042	0.448	0.0623	0.00397	0.7574	0.0812
0.00398	13.9106	0.4795	0.0042	0.4116	0.0412	0.0042	0.4459	0.062	0.00398	0.7573	0.0812
0.00399	13.9006	0.4808	0.0042	0.4098	0.041	0.0042	0.444	0.0617	0.00399	0.7561	0.0812
0.004	13.8492	0.4821	0.0042	0.4062	0.0406	0.0042	0.4401	0.0612	0.004	0.7573	0.0813
0.00402	13.8381	0.4775	0.0042	0.4041	0.0404	0.0042	0.4378	0.0608	0.00402	0.7584	0.0814
0.00403	13.8382	0.485	0.0042	0.4013	0.0401	0.0042	0.4347	0.0604	0.00403	0.7574	0.0814
0.00404	13.8605	0.4881	0.0043	0.3985	0.0398	0.0043	0.4317	0.0599	0.00404	0.7597	0.0816
0.00405	13.8448	0.4822	0.0043	0.3973	0.0397	0.0043	0.4304	0.0597	0.00405	0.727	0.0786
0.00406	13.903	0.4793	0.0043	0.4024	0.0402	0.0043	0.4359	0.0605	0.00406	0.7267	0.0786
0.00407	13.8925	0.4769	0.0043	0.4011	0.0401	0.0043	0.4345	0.0603	0.00407	0.76	0.0817
0.00409	13.8409	0.4681	0.0043	0.4003	0.04	0.0043	0.4337	0.0602	0.00409	0.7727	0.0829
0.0041	13.9342	0.4647	0.0043	0.3993	0.0399	0.0043	0.4326	0.06	0.0041	0.7723	0.0829
0.00411	13.912	0.4692	0.0043	0.3973	0.0397	0.0043	0.4304	0.0597	0.00411	0.7689	0.0827
0.00412	13.8769	0.4658	0.0043	0.3958	0.0396	0.0043	0.4288	0.0595	0.00412	0.7688	0.0827
0.00413	13.925	0.4615	0.0043	0.397	0.0397	0.0043	0.4301	0.0597	0.00413	0.7675	0.0826
0.00414	13.9566	0.4636	0.0044	0.3926	0.0393	0.0044	0.4253	0.059	0.00414	0.767	0.0826
0.00415	13.9765	0.4625	0.0044	0.3947	0.0395	0.0044	0.4276	0.0593	0.00416	0.768	0.0827
0.00417	13.9461	0.45	0.0044	0.3917	0.0392	0.0044	0.4243	0.0588	0.00417	0.7694	0.0828
0.00418	13.9669	0.4541	0.0044	0.3918	0.0392	0.0044	0.4245	0.0588	0.00418	0.7718	0.0831
0.00419	13.9907	0.4527	0.0044	0.3923	0.0392	0.0044	0.425	0.0589	0.00419	0.7706	0.083
0.0042	13.9902	0.4584	0.0044	0.3929	0.0393	0.0044	0.4256	0.059	0.0042	0.7697	0.083
0.00421	13.9758	0.4516	0.0044	0.3945	0.0395	0.0044	0.4274	0.0592	0.00421	0.7707	0.0831
0.00422	13.9542	0.4484	0.0044	0.3962	0.0396	0.0044	0.4292	0.0595	0.00422	0.7704	0.0831
0.00424	13.9551	0.4373	0.0044	0.3978	0.0398	0.0044	0.431	0.0597	0.00424	0.7704	0.0831
0.00425	13.9461	0.4362	0.0045	0.3989	0.0399	0.0045	0.4321	0.0599	0.00425	0.7713	0.0832
0.00426	14.0259	0.4481	0.0045	0.3957	0.0396	0.0045	0.4287	0.0594	0.00426	0.7737	0.0835
0.00427	14.0887	0.4528	0.0045	0.3959	0.0396	0.0045	0.4289	0.0594	0.00427	0.7734	0.0835
0.00428	14.147	0.4572	0.0045	0.395	0.0395	0.0045	0.4279	0.0593	0.00428	0.7728	0.0835
0.00429	14.2009	0.4559	0.0045	0.3971	0.0397	0.0045	0.4302	0.0596	0.00429	0.7698	0.0832
0.00431	14.1886	0.4662	0.0045	0.3963	0.0396	0.0045	0.4293	0.0595	0.00431	0.7671	0.083
0.00432	14.1647	0.4624	0.0045	0.3969	0.0397	0.0045	0.43	0.0596	0.00432	0.7663	0.0829
0.00433	14.1484	0.4591	0.0045	0.3953	0.0395	0.0045	0.4282	0.0593	0.00433	0.7665	0.083
0.00434	14.1685	0.4717	0.0046	0.3939	0.0394	0.0046	0.4267	0.0591	0.00434	0.7657	0.0829
0.00435	14.1298	0.4757	0.0046	0.3936	0.0394	0.0046	0.4264	0.0591	0.00435	0.7666	0.0831
0.00436	14.0743	0.481	0.0046	0.3939	0.0394	0.0046	0.4267	0.0591	0.00436	0.7635	0.0828
0.00438	14.033	0.4701	0.0046	0.3928	0.0393	0.0046	0.4255	0.0589	0.00438	0.768	0.0833
0.00439	14.0317	0.4687	0.0046	0.3941	0.0394	0.0046	0.4269	0.0591	0.00439	0.7656	0.0831
0.0044	14.0028	0.4597	0.0046	0.3938	0.0394	0.0046	0.4266	0.0591	0.0044	0.7612	0.0827
0.00441	14.0144	0.4583	0.0046	0.3933	0.0393	0.0046	0.4261	0.059	0.00441	0.7622	0.0828
0.00442	13.9785	0.4521	0.0046	0.3917	0.0392	0.0046	0.4243	0.0588	0.00442	0.7622	0.0828
0.00443	13.9681	0.4461	0.0046	0.3946	0.0395	0.0046	0.4275	0.0592	0.00443	0.7638	0.083
0.00444	13.9101	0.4505	0.0047	0.3913	0.0391	0.0047	0.4239	0.0587	0.00444	0.762	0.0829
0.00446	13.9152	0.4513	0.0047	0.3885	0.0389	0.0047	0.4209	0.0583	0.00446	0.7619	0.0829
0.00447	13.8952	0.4481	0.0047	0.3901	0.039	0.0047	0.4226	0.0585	0.00447	0.7607	0.0828
0.00448	13.8823	0.439	0.0047	0.389	0.0389	0.0047	0.4214	0.0584	0.00448	0.7612	0.0829
0.00449	13.8709	0.4238	0.0047	0.3899	0.039	0.0047	0.4224	0.0585	0.00449	0.7616	0.083
0.0045	13.8978	0.4289	0.0047	0.3929	0.0393	0.0047	0.4256	0.0589	0.0045	0.7612	0.083
0.00451	13.8831	0.4389	0.0047	0.3933	0.0393	0.0047	0.4261	0.059	0.00451	0.7595	0.0828
0.00453	13.9055	0.4457	0.0047	0.3911	0.0391	0.0047	0.4237	0.0587	0.00453	0.7569	0.0826
0.00454	13.8615	0.4558	0.0047	0.39	0.039	0.0047	0.4225	0.0585	0.00454	0.7577	0.0827
0.00455	13.9627	0.4495	0.0048	0.3898	0.039	0.0048	0.4223	0.0585	0.00455	0.7583	0.0828
0.00456	13.9948	0.4487	0.0048	0.3891	0.0389	0.0048	0.4215	0.0584	0.00456	0.7611	0.0831
0.00457	13.9543	0.451	0.0048	0.3878	0.0388	0.0048	0.4201	0.0582	0.00457	0.7598	0.083
0.00458	13.9618	0.4575	0.0048	0.3885	0.0389	0.0048	0.4209	0.0583	0.00458	0.7603	0.0831
0.0046	14.0036	0.466	0.0048	0.3898	0.039	0.0048	0.4223	0.0585	0.00459	0.7607	0.0831
0.00461	13.9417	0.4505	0.0048	0.3894	0.0389	0.0048	0.4219	0.0584	0.00461	0.7579	0.0829
0.00462	13.935	0.4566	0.0048	0.3897	0.039	0.0048	0.4222	0.0585	0.00462	0.7554	0.0827
0.00463	13.9534	0.4681	0.0048	0.3886	0.0389	0.0048	0.421	0.0583	0.00463	0.7547	0.0827
0.00464	13.9662	0.4735	0.0049	0.388	0.0388	0.0049	0.4203	0.0582	0.00464	0.7533	0.0826
0.00465	13.8936	0.4625	0.0049	0.3885	0.0389	0.0049	0.4209	0.0583	0.00465	0.7538	0.0826
0.00466	13.8535	0.4543	0.0049	0.3874	0.0387	0.0049	0.4197	0.0581	0.00466	0.7546	0.0828
0.00468	13.8529	0.4521	0.0049	0.3873	0.0387	0.0049	0.4196	0.0581	0.00468	0.7556	0.0829
0.00469	13.8104	0.4558	0.0049	0.3898	0.039	0.0049	0.4223	0.0585	0.00469	0.7555	0.0829
0.0047	13.7844	0.4517	0.0049	0.3871	0.0387	0.0049	0.4194	0.0581	0.0047	0.7563	0.083
0.00471	13.8494	0.4507	0.0049	0.3858	0.0386	0.0049	0.418	0.0579	0.00471	0.7547	0.0829
0.00472	13.7942	0.4497	0.0049	0.3847	0.0385	0.0049	0.4168	0.0577	0.00472	0.754	0.0828
0.00473	13.7935	0.4595	0.0049	0.3829	0.0383	0.0049	0.4148	0.0575	0.00473	0.7515	0.0827
0.00475	13.8299	0.4573	0.005	0.3821	0.0382	0.005	0.4139	0.0574	0.00475	0.7533	0.0828
0.00476	13.7625	0.4495	0.005	0.3827	0.0383	0.005	0.4146	0.0575	0.00476	0.7527	0.0828
0.00477	13.8653	0.4383	0.005	0.3846	0.0385	0.005	0.4167	0.0577	0.00477	0.7522	0.0828
0.00478	13.7963	0.446	0.005	0.3839	0.0384	0.005	0.4159	0.0576	0.00478	0.7546	0.0831
0.00479	13.7825	0.4436	0.005	0.3851	0.0385	0.005	0.4172	0.0578	0.00479	0.7539	0.083
0.0048	13.8372	0.4483	0.005	0.3825	0.0383	0.005	0.4144	0.0574	0.0048	0.7537	0.083
0.00481	13.8078	0.4462	0.005	0.3808	0.0381	0.005	0.4125	0.0572	0.00481	0.7542	0.0831
0.00483	13.9089	0.4512	0.005	0.3824	0.0382	0.005	0.4143	0.0574	0.00483	0.7512	0.0829
0.00484	13.8637	0.4491	0.005	0.3804	0.038	0.005	0.4121	0.0571	0.00484	0.7462	0.0824
0.00485	13.7973	0.4455	0.0051	0.382	0.0382	0.0051	0.4138	0.0574	0.00485	0.7474	0.0826
0.00486	13.7819	0.451	0.0051	0.3816	0.0382	0.0051	0.4134	0.0573	0.00486	0.7472	0.0826
0.00487	13.8026	0.4521	0.0051	0.3791	0.0379	0.0051	0.4107	0.057	0.00487	0.7494	0.0828
0.00488	13.7198	0.4515	0.0051	0.379	0.0379	0.0051	0.4106	0.057	0.00488	0.7479	0.0827
0.0049	13.7404	0.4509	0.0051	0.3783	0.0378	0.0051	0.4098	0.0569	0.0049	0.7491	0.0829
0.00491	13.7186	0.4483	0.0051	0.377	0.0377	0.0051	0.4084	0.0567	0.00491	0.7487	0.0828
0.00492	13.7406	0.4555	0.0051	0.3748	0.0375	0.0051	0.406	0.0564	0.00492	0.7498	0.083
0.00493	13.677	0.4537	0.0051	0.3739	0.0374	0.0051	0.4051	0.0563	0.00493	0.7483	0.0829
0.00494	13.7918	0.4563	0.0052	0.3736	0.0374	0.0052	0.4047	0.0562	0.00494	0.7476	0.0828
0.00495	13.7836	0.4598	0.0052	0.3743	0.0374	0.0052	0.4055	0.0563	0.00495	0.7477	0.0829
0.00496	13.7699	0.4596	0.0052	0.3762	0.0376	0.0052	0.4076	0.0566	0.00497	0.7485	0.083
0.00498	13.88	0.4635	0.0052	0.3733	0.0373	0.0052	0.4044	0.0562	0.00498	0.7496	0.0831
0.00499	13.7575	0.4663	0.0052	0.3736	0.0374	0.0052	0.4047	0.0563	0.00499	0.7493	0.0831
0.005	13.8325	0.4697	0.0052	0.373	0.0373	0.0052	0.4041	0.0562	0.005	0.7489	0.0831
0.00501	13.7805	0.4773	0.0052	0.3722	0.0372	0.0052	0.4032	0.0561	0.00501	0.7505	0.0833
0.00502	13.8569	0.4767	0.0052	0.3707	0.0371	0.0052	0.4016	0.0559	0.00502	0.7525	0.0835
0.00504	13.8268	0.4755	0.0052	0.372	0.0372	0.0052	0.403	0.0561	0.00503	0.7492	0.0832
0.00505	13.8579	0.4717	0.0053	0.3713	0.0371	0.0053	0.4022	0.056	0.00505	0.7486	0.0832
0.00506	13.8701	0.468	0.0053	0.3693	0.0369	0.0053	0.4001	0.0557	0.00506	0.7484	0.0832
0.00507	13.8952	0.465	0.0053	0.3688	0.0369	0.0053	0.3995	0.0556	0.00507	0.7467	0.0831
0.00508	13.9907	0.4641	0.0053	0.3685	0.0369	0.0053	0.3992	0.0556	0.00508	0.7488	0.0833
0.00509	14.0548	0.4682	0.0053	0.3685	0.0369	0.0053	0.3992	0.0556	0.00509	0.75	0.0835
0.0051	13.9495	0.4653	0.0053	0.3692	0.0369	0.0053	0.4	0.0557	0.0051	0.7502	0.0835
0.00512	13.9618	0.477	0.0053	0.3717	0.0372	0.0053	0.4027	0.0561	0.00512	0.7513	0.0836
0.00513	13.9319	0.4717	0.0053	0.3693	0.0369	0.0053	0.4001	0.0558	0.00513	0.7505	0.0836
0.00514	13.9379	0.4719	0.0054	0.3689	0.0369	0.0054	0.3996	0.0557	0.00514	0.7527	0.0838
0.00515	13.8804	0.4621	0.0054	0.3653	0.0365	0.0054	0.3957	0.0552	0.00515	0.7531	0.0839
0.00516	13.9507	0.4547	0.0054	0.3629	0.0363	0.0054	0.3931	0.0549	0.00516	0.7245	0.0813
0.00517	14.0365	0.4504	0.0054	0.3643	0.0364	0.0054	0.3947	0.0551	0.00517	0.7389	0.0826
0.00518	14.0094	0.4417	0.0054	0.3636	0.0364	0.0054	0.3939	0.055	0.00519	0.7622	0.0848
0.0052	14.0063	0.4554	0.0054	0.3655	0.0366	0.0054	0.396	0.0553	0.0052	0.7647	0.0851
0.00521	13.9635	0.4532	0.0054	0.3644	0.0364	0.0054	0.3948	0.0551	0.00521	0.7644	0.0851
0.00522	14.0707	0.4434	0.0054	0.3638	0.0364	0.0054	0.3941	0.0551	0.00522	0.7628	0.085
0.00523	14.0401	0.4383	0.0054	0.3638	0.0364	0.0054	0.3941	0.0551	0.00523	0.7587	0.0846
0.00524	13.9829	0.4322	0.0055	0.361	0.0361	0.0055	0.3911	0.0547	0.00524	0.757	0.0845
0.00526	13.9352	0.4314	0.0055	0.3562	0.0356	0.0055	0.3859	0.0541	0.00525	0.7532	0.0842
0.00527	13.925	0.427	0.0055	0.3604	0.036	0.0055	0.3904	0.0547	0.00527	0.756	0.0845
0.00528	13.871	0.4333	0.0055	0.3608	0.0361	0.0055	0.3909	0.0547	0.00528	0.7551	0.0844
0.00529	13.9239	0.4257	0.0055	0.3616	0.0362	0.0055	0.3917	0.0549	0.00529	0.757	0.0846
0.0053	13.9291	0.426	0.0055	0.3599	0.036	0.0055	0.3899	0.0546	0.0053	0.7549	0.0845
0.00531	13.9635	0.4293	0.0055	0.3606	0.0361	0.0055	0.3907	0.0547	0.00531	0.7548	0.0845
0.00532	13.8737	0.4272	0.0055	0.3587	0.0359	0.0055	0.3886	0.0545	0.00532	0.7556	0.0846
0.00534	13.9348	0.4171	0.0055	0.3579	0.0358	0.0055	0.3877	0.0544	0.00534	0.7551	0.0846
0.00535	13.9522	0.4214	0.0056	0.3573	0.0357	0.0056	0.3871	0.0543	0.00535	0.7576	0.0849
0.00536	13.9272	0.4179	0.0056	0.3596	0.036	0.0056	0.3896	0.0547	0.00536	0.757	0.0848
0.00537	13.9052	0.4205	0.0056	0.3593	0.0359	0.0056	0.3892	0.0546	0.00537	0.7566	0.0848
0.00538	13.8821	0.4285	0.0056	0.3602	0.036	0.0056	0.3902	0.0548	0.00538	0.7543	0.0846
0.00539	13.8616	0.4237	0.0056	0.3587	0.0359	0.0056	0.3886	0.0546	0.00539	0.7552	0.0848
0.00541	13.8458	0.4282	0.0056	0.3564	0.0356	0.0056	0.3861	0.0543	0.00541	0.7544	0.0847
0.00542	13.8469	0.4178	0.0056	0.3554	0.0355	0.0056	0.385	0.0542	0.00542	0.7574	0.085
0.00543	13.7964	0.4198	0.0056	0.3576	0.0358	0.0056	0.3874	0.0545	0.00543	0.7572	0.085
0.00544	13.7967	0.42	0.0057	0.3583	0.0358	0.0057	0.3882	0.0546	0.00544	0.7568	0.085
0.00545	13.8824	0.4145	0.0057	0.3577	0.0358	0.0057	0.3875	0.0545	0.00545	0.7574	0.0851
0.00546	13.9878	0.4145	0.0057	0.356	0.0356	0.0057	0.3857	0.0543	0.00546	0.757	0.0851
0.00547	13.9348	0.4171	0.0057	0.3573	0.0357	0.0057	0.3871	0.0545	0.00547	0.7562	0.0851
0.00549	13.9262	0.4225	0.0057	0.3561	0.0356	0.0057	0.3858	0.0544	0.00549	0.7572	0.0852
0.0055	13.9618	0.4189	0.0057	0.3568	0.0357	0.0057	0.3865	0.0545	0.0055	0.758	0.0853
0.00551	14.0245	0.4161	0.0057	0.3581	0.0358	0.0057	0.3879	0.0547	0.00551	0.7571	0.0852
0.00552	14.034	0.4123	0.0057	0.3596	0.036	0.0057	0.3896	0.0549	0.00552	0.7554	0.0851
0.00553	14.0164	0.4134	0.0057	0.3599	0.036	0.0057	0.3899	0.0549	0.00553	0.7568	0.0853
0.00554	14.0072	0.4012	0.0058	0.3537	0.0354	0.0058	0.3832	0.0541	0.00554	0.7568	0.0853
0.00556	14.0557	0.4037	0.0058	0.3538	0.0354	0.0058	0.3833	0.0542	0.00556	0.7575	0.0854
0.00557	14.0182	0.4044	0.0058	0.3503	0.035	0.0058	0.3795	0.0537	0.00557	0.7546	0.0852
0.00558	13.9721	0.408	0.0058	0.3494	0.0349	0.0058	0.3785	0.0536	0.00558	0.7533	0.0851
0.00559	14.0142	0.3973	0.0058	0.3505	0.0351	0.0058	0.3797	0.0538	0.00559	0.7531	0.0851
0.0056	13.9716	0.397	0.0058	0.3498	0.035	0.0058	0.379	0.0537	0.0056	0.7525	0.0851
0.00561	13.9404	0.3994	0.0058	0.3476	0.0348	0.0058	0.3766	0.0535	0.00561	0.7542	0.0853
0.00562	13.9057	0.401	0.0058	0.3513	0.0351	0.0058	0.3806	0.054	0.00562	0.7548	0.0853
0.00564	13.9469	0.4111	0.0058	0.3517	0.0352	0.0058	0.381	0.054	0.00564	0.7558	0.0855
0.00565	14.0342	0.4105	0.0059	0.3511	0.0351	0.0059	0.3804	0.054	0.00565	0.7542	0.0854
0.00566	14.0479	0.4071	0.0059	0.3507	0.0351	0.0059	0.3799	0.0539	0.00566	0.7522	0.0852
0.00567	13.9828	0.4133	0.0059	0.3508	0.0351	0.0059	0.38	0.054	0.00567	0.7502	0.085
0.00568	13.999	0.4104	0.0059	0.3505	0.0351	0.0059	0.3797	0.0539	0.00568	0.7517	0.0852
0.00569	13.981	0.4176	0.0059	0.3488	0.0349	0.0059	0.3779	0.0537	0.00569	0.7526	0.0853
0.00571	13.9168	0.4386	0.0059	0.3486	0.0349	0.0059	0.3777	0.0537	0.00571	0.7558	0.0857
0.00572	13.9492	0.4344	0.0059	0.3469	0.0347	0.0059	0.3758	0.0536	0.00572	0.7574	0.0858
0.00573	13.9067	0.4313	0.0059	0.3473	0.0347	0.0059	0.3762	0.0536	0.00573	0.7562	0.0858
0.00574	13.9659	0.4301	0.006	0.3481	0.0348	0.006	0.3771	0.0537	0.00574	0.7522	0.0854
0.00575	13.8956	0.4275	0.006	0.3463	0.0346	0.006	0.3752	0.0535	0.00575	0.7517	0.0854
0.00576	13.9232	0.43	0.006	0.342	0.0342	0.006	0.3705	0.053	0.00576	0.7526	0.0855
0.00578	13.9158	0.4305	0.006	0.3398	0.034	0.006	0.3681	0.0528	0.00578	0.7532	0.0856
0.00579	13.9402	0.4361	0.006	0.3419	0.0342	0.006	0.3704	0.0531	0.00579	0.7541	0.0857
0.0058	13.9679	0.441	0.006	0.3406	0.0341	0.006	0.369	0.0529	0.0058	0.7556	0.0859
0.00581	13.9478	0.4383	0.006	0.3403	0.034	0.006	0.3687	0.0529	0.00581	0.7549	0.0859
0.00582	13.9415	0.4407	0.006	0.3423	0.0342	0.006	0.3708	0.0532	0.00582	0.7551	0.0859
0.00583	13.9148	0.4437	0.006	0.3417	0.0342	0.006	0.3702	0.0531	0.00583	0.7552	0.086
0.00584	13.9386	0.4376	0.0061	0.3403	0.034	0.0061	0.3687	0.053	0.00584	0.7528	0.0858
0.00586	13.9499	0.4351	0.0061	0.3397	0.034	0.0061	0.368	0.0529	0.00586	0.7537	0.0859
0.00587	13.9115	0.4355	0.0061	0.339	0.0339	0.0061	0.3673	0.0529	0.00587	0.7522	0.0858
0.00588	13.9723	0.4417	0.0061	0.3419	0.0342	0.0061	0.3704	0.0532	0.00588	0.7497	0.0856
0.00589	13.9398	0.4447	0.0061	0.3411	0.0341	0.0061	0.3695	0.0532	0.00589	0.7517	0.0858
0.0059	13.9341	0.4313	0.0061	0.3424	0.0342	0.0061	0.3709	0.0533	0.0059	0.7507	0.0857
0.00591	13.9172	0.4274	0.0061	0.3405	0.034	0.0061	0.3689	0.0531	0.00591	0.7541	0.0861
0.00593	13.964	0.4333	0.0061	0.341	0.0341	0.0061	0.3694	0.0532	0.00593	0.7535	0.086
0.00594	13.9364	0.434	0.0061	0.3414	0.0341	0.0061	0.3699	0.0533	0.00594	0.7518	0.0859
0.00595	13.9643	0.44	0.0062	0.3407	0.0341	0.0062	0.3691	0.0532	0.00595	0.7502	0.0858
0.00596	13.9466	0.439	0.0062	0.3378	0.0338	0.0062	0.366	0.0529	0.00596	0.7458	0.0854
0.00597	13.9673	0.4356	0.0062	0.3377	0.0338	0.0062	0.3658	0.0529	0.00597	0.7451	0.0854
0.00598	13.9044	0.4387	0.0062	0.3336	0.0334	0.0062	0.3614	0.0525	0.00598	0.7475	0.0857
0.006	13.8816	0.4274	0.0062	0.3341	0.0334	0.0062	0.3619	0.0526	0.006	0.7494	0.0859
0.00601	13.86	0.415	0.0062	0.3371	0.0337	0.0062	0.3652	0.0529	0.00601	0.7511	0.0861
0.00602	13.8478	0.4029	0.0062	0.3349	0.0335	0.0062	0.3628	0.0527	0.00602	0.7526	0.0862
0.00603	13.8393	0.4125	0.0062	0.3338	0.0334	0.0062	0.3616	0.0526	0.00603	0.7535	0.0863
0.00604	13.8049	0.4137	0.0063	0.3353	0.0335	0.0063	0.3632	0.0528	0.00604	0.7484	0.0859
0.00605	13.8181	0.4216	0.0063	0.334	0.0334	0.0063	0.3618	0.0527	0.00605	0.7474	0.0858
0.00607	13.8213	0.4193	0.0063	0.3321	0.0332	0.0063	0.3598	0.0525	0.00606	0.7496	0.0861
0.00608	13.7981	0.4187	0.0063	0.3357	0.0336	0.0063	0.3637	0.0529	0.00608	0.7477	0.0859
0.00609	13.8314	0.4248	0.0063	0.3321	0.0332	0.0063	0.3598	0.0525	0.00609	0.7496	0.0861
0.0061	13.7489	0.4229	0.0063	0.336	0.0336	0.0063	0.364	0.053	0.0061	0.7495	0.0862
0.00611	13.793	0.4057	0.0063	0.334	0.0334	0.0063	0.3618	0.0528	0.00611	0.7478	0.086
0.00612	13.7788	0.408	0.0063	0.3315	0.0332	0.0063	0.3591	0.0526	0.00612	0.7487	0.0862
0.00613	13.7725	0.4101	0.0063	0.3316	0.0332	0.0063	0.3592	0.0526	0.00613	0.7474	0.0861
0.00615	13.7321	0.4134	0.0064	0.3298	0.033	0.0064	0.3573	0.0524	0.00615	0.748	0.0862
0.00616	13.7466	0.4079	0.0064	0.3299	0.033	0.0064	0.3574	0.0525	0.00616	0.7473	0.0861
0.00617	13.6987	0.3989	0.0064	0.3305	0.0331	0.0064	0.358	0.0526	0.00617	0.748	0.0862
0.00618	13.7475	0.4048	0.0064	0.3315	0.0332	0.0064	0.3591	0.0527	0.00618	0.7476	0.0862
0.00619	13.75	0.4118	0.0064	0.3293	0.0329	0.0064	0.3567	0.0525	0.00619	0.7483	0.0863
0.0062	13.7975	0.4087	0.0064	0.3291	0.0329	0.0064	0.3565	0.0525	0.0062	0.7485	0.0864
0.00622	13.7312	0.4214	0.0064	0.3269	0.0327	0.0064	0.3541	0.0523	0.00622	0.748	0.0863
0.00623	13.7952	0.4058	0.0064	0.3236	0.0324	0.0064	0.3506	0.0519	0.00623	0.7511	0.0867
0.00624	13.7854	0.4189	0.0065	0.3225	0.0323	0.0065	0.3494	0.0519	0.00624	0.7498	0.0866
0.00625	13.7641	0.4159	0.0065	0.3244	0.0324	0.0065	0.3514	0.0521	0.00625	0.7456	0.0862
0.00626	13.7702	0.4196	0.0065	0.3272	0.0327	0.0065	0.3545	0.0524	0.00626	0.7468	0.0864
0.00627	13.7991	0.4122	0.0065	0.3254	0.0325	0.0065	0.3525	0.0523	0.00627	0.7458	0.0863
0.00628	13.7587	0.4049	0.0065	0.327	0.0327	0.0065	0.3543	0.0525	0.00628	0.7464	0.0864
0.0063	13.8009	0.4038	0.0065	0.3212	0.0321	0.0065	0.348	0.0519	0.0063	0.7463	0.0864
0.00631	13.8939	0.412	0.0065	0.3273	0.0327	0.0065	0.3546	0.0526	0.00631	0.746	0.0864
0.00632	13.9069	0.4008	0.0065	0.3248	0.0325	0.0065	0.3519	0.0523	0.00632	0.7476	0.0866
0.00633	13.9891	0.4202	0.0065	0.3194	0.0319	0.0065	0.346	0.0518	0.00633	0.7468	0.0866
0.00634	13.9163	0.415	0.0066	0.3219	0.0322	0.0066	0.3487	0.0521	0.00634	0.7446	0.0864
0.00635	13.8871	0.4029	0.0066	0.3221	0.0322	0.0066	0.3489	0.0521	0.00635	0.7449	0.0864
0.00637	13.8671	0.3982	0.0066	0.32	0.032	0.0066	0.3467	0.0519	0.00637	0.7444	0.0864
0.00638	13.8924	0.4014	0.0066	0.3187	0.0319	0.0066	0.3453	0.0518	0.00638	0.7426	0.0863
0.00639	13.9115	0.3998	0.0066	0.3171	0.0317	0.0066	0.3435	0.0517	0.00639	0.7444	0.0865
0.0064	13.8893	0.4005	0.0066	0.3159	0.0316	0.0066	0.3422	0.0516	0.0064	0.7435	0.0864
0.00641	13.8887	0.4068	0.0066	0.3139	0.0314	0.0066	0.3401	0.0514	0.00641	0.7427	0.0864
0.00642	13.8628	0.4038	0.0066	0.3127	0.0313	0.0066	0.3388	0.0513	0.00642	0.7439	0.0865
0.00643	13.8938	0.4139	0.0066	0.3137	0.0314	0.0066	0.3398	0.0515	0.00644	0.7436	0.0866
0.00645	13.8438	0.4243	0.0067	0.3117	0.0312	0.0067	0.3377	0.0513	0.00645	0.7426	0.0865
0.00646	13.893	0.4174	0.0067	0.3125	0.0313	0.0067	0.3385	0.0514	0.00646	0.7385	0.0862
0.00647	13.951	0.4135	0.0067	0.3116	0.0312	0.0067	0.3376	0.0514	0.00647	0.7408	0.0864
0.00648	13.9406	0.4086	0.0067	0.3097	0.031	0.0067	0.3355	0.0512	0.00648	0.7395	0.0863
0.00649	13.8778	0.4158	0.0067	0.3098	0.031	0.0067	0.3356	0.0513	0.00649	0.7387	0.0863
0.0065	13.9286	0.4037	0.0067	0.3098	0.031	0.0067	0.3356	0.0513	0.0065	0.7404	0.0865
0.00652	13.8629	0.3964	0.0067	0.3111	0.0311	0.0067	0.337	0.0515	0.00652	0.7425	0.0867
0.00653	13.9404	0.3857	0.0067	0.3132	0.0313	0.0067	0.3393	0.0517	0.00653	0.7412	0.0866
0.00654	13.8127	0.3899	0.0068	0.311	0.0311	0.0068	0.3369	0.0515	0.00654	0.7405	0.0866
0.00655	13.7831	0.3896	0.0068	0.3115	0.0312	0.0068	0.3375	0.0516	0.00655	0.7397	0.0865
0.00656	13.7956	0.3868	0.0068	0.3052	0.0305	0.0068	0.3306	0.051	0.00656	0.7408	0.0867
0.00657	13.7795	0.3856	0.0068	0.3054	0.0305	0.0068	0.3309	0.0511	0.00657	0.7373	0.0864
0.00659	13.7432	0.3876	0.0068	0.3054	0.0305	0.0068	0.3309	0.0511	0.00659	0.7369	0.0864
0.0066	13.7242	0.3827	0.0068	0.3047	0.0305	0.0068	0.3301	0.0511	0.0066	0.7361	0.0863
0.00661	13.83	0.3877	0.0068	0.3059	0.0306	0.0068	0.3314	0.0513	0.00661	0.7356	0.0863
0.00662	13.8445	0.3854	0.0068	0.304	0.0304	0.0068	0.3293	0.0511	0.00662	0.7369	0.0865
0.00663	13.8525	0.3807	0.0068	0.3046	0.0305	0.0068	0.33	0.0512	0.00663	0.7355	0.0864
0.00664	13.7943	0.3815	0.0069	0.3025	0.0303	0.0069	0.3277	0.0511	0.00664	0.736	0.0864
0.00666	13.7372	0.3805	0.0069	0.2979	0.0298	0.0069	0.3227	0.0507	0.00666	0.7362	0.0865
0.00667	13.748	0.3916	0.0069	0.2943	0.0294	0.0069	0.3188	0.0504	0.00667	0.7371	0.0866
0.00668	13.7249	0.3766	0.0069	0.2923	0.0292	0.0069	0.3167	0.0503	0.00668	0.7361	0.0866
0.00669	13.7006	0.3812	0.0069	0.2951	0.0295	0.0069	0.3197	0.0506	0.00669	0.737	0.0867
0.0067	13.6776	0.3812	0.0069	0.2936	0.0294	0.0069	0.3181	0.0505	0.0067	0.7362	0.0866
0.00671	13.6896	0.3886	0.0069	0.2952	0.0295	0.0069	0.3198	0.0506	0.00671	0.7358	0.0866
0.00673	13.7049	0.3909	0.0069	0.2933	0.0293	0.0069	0.3177	0.0505	0.00672	0.7377	0.0868
0.00674	13.6936	0.3891	0.0069	0.292	0.0292	0.0069	0.3163	0.0504	0.00674	0.739	0.087
0.00675	13.7322	0.3888	0.007	0.2854	0.0285	0.007	0.3092	0.0499	0.00675	0.739	0.087
0.00676	13.759	0.3864	0.007	0.2837	0.0284	0.007	0.3073	0.0498	0.00676	0.7379	0.087
0.00677	13.7668	0.3851	0.007	0.284	0.0284	0.007	0.3077	0.0499	0.00677	0.7361	0.0868
0.00678	13.764	0.381	0.007	0.2813	0.0281	0.007	0.3047	0.0497	0.00678	0.7374	0.087
0.00679	13.7642	0.3713	0.007	0.2844	0.0284	0.007	0.3081	0.05	0.00679	0.7374	0.087
0.00681	13.7908	0.3568	0.007	0.2826	0.0283	0.007	0.3062	0.0499	0.00681	0.7394	0.0872
0.00682	13.7636	0.3616	0.007	0.2842	0.0284	0.007	0.3079	0.0501	0.00682	0.7387	0.0872
0.00683	13.8188	0.3572	0.007	0.2833	0.0283	0.007	0.3069	0.0501	0.00683	0.7413	0.0875
0.00684	13.7559	0.3615	0.0071	0.2863	0.0286	0.0071	0.3102	0.0504	0.00684	0.7404	0.0874
0.00685	13.82	0.363	0.0071	0.2883	0.0288	0.0071	0.3123	0.0506	0.00685	0.7401	0.0874
0.00686	13.7996	0.3633	0.0071	0.2908	0.0291	0.0071	0.315	0.0508	0.00686	0.7387	0.0873
0.00688	13.8172	0.3772	0.0071	0.29	0.029	0.0071	0.3142	0.0508	0.00688	0.7364	0.0871
0.00689	13.7965	0.3728	0.0071	0.2898	0.029	0.0071	0.314	0.0508	0.00689	0.7377	0.0873
0.0069	13.818	0.3821	0.0071	0.2901	0.029	0.0071	0.3143	0.0509	0.0069	0.7401	0.0876
0.00691	13.8133	0.3799	0.0071	0.2878	0.0288	0.0071	0.3118	0.0508	0.00691	0.7411	0.0877
0.00692	13.7997	0.3866	0.0071	0.2883	0.0288	0.0071	0.3123	0.0508	0.00692	0.7385	0.0875
0.00693	13.7783	0.389	0.0071	0.2875	0.0288	0.0071	0.3115	0.0508	0.00693	0.738	0.0875
0.00694	13.728	0.3871	0.0072	0.2875	0.0288	0.0072	0.3115	0.0509	0.00694	0.7393	0.0876
0.00696	13.7303	0.3902	0.0072	0.2846	0.0285	0.0072	0.3083	0.0507	0.00696	0.7385	0.0876
0.00697	13.7133	0.3857	0.0072	0.2843	0.0284	0.0072	0.308	0.0507	0.00697	0.7401	0.0878
0.00698	13.7442	0.3875	0.0072	0.28	0.028	0.0072	0.3033	0.0504	0.00698	0.7404	0.0878
0.00699	13.7277	0.3985	0.0072	0.2705	0.0271	0.0072	0.293	0.0498	0.00699	0.7399	0.0878
0.007	13.7392	0.3936	0.0072	0.2715	0.0272	0.0072	0.2941	0.0499	0.007	0.7382	0.0877
0.00701	13.7936	0.3906	0.0072	0.2733	0.0273	0.0072	0.2961	0.0501	0.00701	0.7354	0.0874
0.00703	13.7767	0.3907	0.0072	0.2749	0.0275	0.0072	0.2978	0.0502	0.00703	0.735	0.0874
0.00704	13.785	0.3858	0.0072	0.2777	0.0278	0.0072	0.3008	0.0505	0.00704	0.7364	0.0876
0.00705	13.7772	0.3861	0.0073	0.2714	0.0271	0.0073	0.294	0.0501	0.00705	0.7362	0.0876
0.00706	13.762	0.3898	0.0073	0.2724	0.0272	0.0073	0.2951	0.0502	0.00706	0.7355	0.0876
0.00707	13.8353	0.3745	0.0073	0.2716	0.0272	0.0073	0.2942	0.0502	0.00707	0.7351	0.0876
0.00708	13.821	0.3742	0.0073	0.2668	0.0267	0.0073	0.289	0.0499	0.00708	0.7329	0.0874
0.00709	13.8157	0.3707	0.0073	0.2688	0.0269	0.0073	0.2912	0.0501	0.00709	0.7339	0.0875
0.00711	13.7766	0.3595	0.0073	0.2709	0.0271	0.0073	0.2935	0.0503	0.00711	0.7356	0.0877
0.00712	13.8696	0.3637	0.0073	0.2758	0.0276	0.0073	0.2988	0.0507	0.00712	0.7372	0.0879
0.00713	13.9097	0.3704	0.0073	0.2759	0.0276	0.0073	0.2989	0.0507	0.00713	0.7403	0.0882
0.00714	13.886	0.3688	0.0074	0.2789	0.0279	0.0074	0.3021	0.051	0.00714	0.7396	0.0882
0.00715	13.8494	0.3727	0.0074	0.2804	0.028	0.0074	0.3038	0.0512	0.00715	0.7371	0.088
0.00716	13.8166	0.3725	0.0074	0.2829	0.0283	0.0074	0.3065	0.0514	0.00716	0.6959	0.0843
0.00718	13.7553	0.3795	0.0074	0.2826	0.0283	0.0074	0.3062	0.0514	0.00718	0.7298	0.0874
0.00719	13.7734	0.3712	0.0074	0.2832	0.0283	0.0074	0.3068	0.0515	0.00719	0.7457	0.0889
0.0072	13.7462	0.3647	0.0074	0.2834	0.0283	0.0074	0.307	0.0516	0.0072	0.7454	0.0889
0.00721	13.901	0.3619	0.0074	0.2828	0.0283	0.0074	0.3064	0.0516	0.00721	0.7397	0.0884
0.00722	13.9022	0.3696	0.0074	0.285	0.0285	0.0074	0.3088	0.0518	0.00722	0.7584	0.0902
0.00723	13.9236	0.371	0.0074	0.2873	0.0287	0.0074	0.3112	0.052	0.00723	0.7579	0.0901
0.00724	13.9148	0.3753	0.0075	0.2873	0.0287	0.0075	0.3112	0.0521	0.00725	0.7525	0.0897
0.00726	13.8907	0.374	0.0075	0.2855	0.0286	0.0075	0.3093	0.052	0.00726	0.7482	0.0893
0.00727	13.9491	0.3756	0.0075	0.2847	0.0285	0.0075	0.3084	0.052	0.00727	0.7482	0.0894
0.00728	13.8854	0.368	0.0075	0.2843	0.0284	0.0075	0.308	0.052	0.00728	0.747	0.0893
0.00729	13.8454	0.361	0.0075	0.2847	0.0285	0.0075	0.3084	0.0521	0.00729	0.747	0.0893
0.0073	13.8244	0.363	0.0075	0.2856	0.0286	0.0075	0.3094	0.0522	0.0073	0.747	0.0893
0.00732	13.7854	0.3622	0.0075	0.2859	0.0286	0.0075	0.3097	0.0523	0.00731	0.7482	0.0895
0.00733	13.8908	0.3652	0.0075	0.2862	0.0286	0.0075	0.3101	0.0523	0.00733	0.7491	0.0896
0.00734	13.8255	0.368	0.0075	0.2827	0.0283	0.0075	0.3063	0.0521	0.00734	0.7508	0.0898
0.00735	13.846	0.3733	0.0076	0.2811	0.0281	0.0076	0.3045	0.0521	0.00735	0.7514	0.0899
0.00736	13.8675	0.3508	0.0076	0.2848	0.0285	0.0076	0.3085	0.0524	0.00736	0.7507	0.0899
0.00737	13.9259	0.3686	0.0076	0.2861	0.0286	0.0076	0.3099	0.0525	0.00737	0.748	0.0896
0.00738	13.8695	0.3683	0.0076	0.2871	0.0287	0.0076	0.311	0.0527	0.00738	0.7476	0.0896
0.0074	13.8577	0.3739	0.0076	0.2883	0.0288	0.0076	0.3123	0.0528	0.0074	0.7458	0.0895
0.00741	13.8725	0.3772	0.0076	0.2812	0.0281	0.0076	0.3046	0.0523	0.00741	0.7449	0.0895
0.00742	13.8016	0.3692	0.0076	0.2753	0.0275	0.0076	0.2982	0.052	0.00742	0.7462	0.0896
0.00743	13.8241	0.3731	0.0076	0.2729	0.0273	0.0076	0.2956	0.0519	0.00743	0.746	0.0896
0.00744	13.851	0.3698	0.0077	0.2716	0.0272	0.0077	0.2942	0.0519	0.00744	0.746	0.0897
0.00745	13.8622	0.3603	0.0077	0.2705	0.0271	0.0077	0.293	0.0518	0.00745	0.7441	0.0895
0.00747	13.8458	0.3606	0.0077	0.2745	0.0275	0.0077	0.2974	0.0521	0.00747	0.7424	0.0894
0.00748	13.9445	0.3654	0.0077	0.2786	0.0279	0.0077	0.3018	0.0525	0.00748	0.7421	0.0894
0.00749	13.8443	0.3765	0.0077	0.2807	0.0281	0.0077	0.3041	0.0527	0.00749	0.7413	0.0894
0.0075	13.8896	0.3753	0.0077	0.2808	0.0281	0.0077	0.3042	0.0527	0.0075	0.7427	0.0895
0.00751	13.8398	0.3617	0.0077	0.2821	0.0282	0.0077	0.3056	0.0529	0.00751	0.7413	0.0894
0.00752	13.7803	0.3618	0.0077	0.283	0.0283	0.0077	0.3066	0.053	0.00752	0.7408	0.0894
0.00754	13.7694	0.3538	0.0077	0.2842	0.0284	0.0077	0.3079	0.0531	0.00753	0.7397	0.0894
0.00755	13.6949	0.3502	0.0078	0.2872	0.0287	0.0078	0.3111	0.0534	0.00755	0.7402	0.0894
0.00756	13.7161	0.3513	0.0078	0.2848	0.0285	0.0078	0.3085	0.0533	0.00756	0.7392	0.0894
0.00757	13.6599	0.3478	0.0078	0.2878	0.0288	0.0078	0.3118	0.0535	0.00757	0.7405	0.0895
0.00758	13.6614	0.3486	0.0078	0.2875	0.0288	0.0078	0.3115	0.0535	0.00758	0.7393	0.0895
0.00759	13.6527	0.3567	0.0078	0.2867	0.0287	0.0078	0.3106	0.0535	0.00759	0.7387	0.0894
0.0076	13.6592	0.3576	0.0078	0.2861	0.0286	0.0078	0.3099	0.0536	0.0076	0.7392	0.0895
0.00762	13.7772	0.3687	0.0078	0.2863	0.0286	0.0078	0.3102	0.0536	0.00762	0.7387	0.0895
0.00763	13.6966	0.3656	0.0078	0.2876	0.0288	0.0078	0.3116	0.0538	0.00763	0.7369	0.0894
0.00764	13.6427	0.3666	0.0079	0.2878	0.0288	0.0079	0.3118	0.0538	0.00764	0.7373	0.0894
0.00765	13.7133	0.3681	0.0079	0.2903	0.029	0.0079	0.3145	0.054	0.00765	0.736	0.0894
0.00766	13.6565	0.3724	0.0079	0.2888	0.0289	0.0079	0.3129	0.054	0.00766	0.738	0.0896
0.00767	13.8022	0.3737	0.0079	0.2867	0.0287	0.0079	0.3106	0.0539	0.00767	0.7389	0.0897
0.00769	13.7866	0.3608	0.0079	0.2884	0.0288	0.0079	0.3124	0.0541	0.00769	0.7378	0.0896
0.0077	13.7255	0.3562	0.0079	0.2875	0.0288	0.0079	0.3115	0.0541	0.0077	0.7369	0.0896
0.00771	13.7122	0.3568	0.0079	0.2885	0.0289	0.0079	0.3125	0.0542	0.00771	0.7381	0.0897
0.00772	13.6632	0.3585	0.0079	0.2869	0.0287	0.0079	0.3108	0.0541	0.00772	0.7372	0.0897
0.00773	13.8362	0.3632	0.0079	0.2893	0.0289	0.0079	0.3134	0.0543	0.00773	0.736	0.0896
0.00774	13.8207	0.3636	0.008	0.2919	0.0292	0.008	0.3162	0.0546	0.00774	0.736	0.0896
0.00775	13.8536	0.3481	0.008	0.2907	0.0291	0.008	0.3149	0.0545	0.00775	0.7342	0.0895
0.00777	13.777	0.3451	0.008	0.289	0.0289	0.008	0.3131	0.0545	0.00777	0.7334	0.0895
0.00778	13.7619	0.3497	0.008	0.284	0.0284	0.008	0.3077	0.0542	0.00778	0.7326	0.0894
0.00779	13.7489	0.3538	0.008	0.2836	0.0284	0.008	0.3072	0.0542	0.00779	0.7318	0.0894
0.0078	13.758	0.3513	0.008	0.2812	0.0281	0.008	0.3046	0.0541	0.0078	0.735	0.0897
0.00781	13.7717	0.3632	0.008	0.2793	0.0279	0.008	0.3026	0.0541	0.00781	0.7355	0.0898
0.00782	13.7593	0.3585	0.008	0.281	0.0281	0.008	0.3044	0.0542	0.00782	0.7345	0.0897
0.00784	13.7084	0.3726	0.008	0.2826	0.0283	0.008	0.3062	0.0544	0.00784	0.7349	0.0898
0.00785	13.7006	0.3676	0.0081	0.2842	0.0284	0.0081	0.3079	0.0545	0.00785	0.733	0.0897
0.00786	13.7179	0.3855	0.0081	0.2844	0.0284	0.0081	0.3081	0.0546	0.00786	0.7321	0.0896
0.00787	13.7038	0.3864	0.0081	0.2828	0.0283	0.0081	0.3064	0.0546	0.00787	0.7304	0.0895
0.00788	13.739	0.3888	0.0081	0.2837	0.0284	0.0081	0.3073	0.0547	0.00788	0.7308	0.0896
0.00789	13.7091	0.4003	0.0081	0.2849	0.0285	0.0081	0.3086	0.0548	0.00789	0.7329	0.0898
0.00791	13.7122	0.4088	0.0081	0.2825	0.0283	0.0081	0.306	0.0547	0.00791	0.732	0.0897
0.00792	13.7334	0.4063	0.0081	0.2849	0.0285	0.0081	0.3086	0.0549	0.00792	0.7318	0.0898
0.00793	13.6826	0.4057	0.0081	0.2843	0.0284	0.0081	0.308	0.0549	0.00793	0.7305	0.0897
0.00794	13.7218	0.4108	0.0082	0.2866	0.0287	0.0082	0.3105	0.0551	0.00794	0.7303	0.0897
0.00795	13.673	0.4123	0.0082	0.2856	0.0286	0.0082	0.3094	0.0551	0.00795	0.7295	0.0896
0.00796	13.7304	0.4074	0.0082	0.2889	0.0289	0.0082	0.313	0.0554	0.00796	0.7294	0.0897
0.00797	13.7279	0.4047	0.0082	0.2895	0.029	0.0082	0.3136	0.0555	0.00797	0.7314	0.0899
0.00799	13.7137	0.3892	0.0082	0.2868	0.0287	0.0082	0.3107	0.0554	0.00799	0.7288	0.0897
0.008	13.7217	0.3882	0.0082	0.2881	0.0288	0.0082	0.3121	0.0555	0.008	0.7283	0.0897
0.00801	13.7561	0.387	0.0082	0.2888	0.0289	0.0082	0.3129	0.0556	0.00801	0.7283	0.0897
0.00802	13.7379	0.3889	0.0082	0.2875	0.0288	0.0082	0.3115	0.0556	0.00802	0.7281	0.0897
0.00803	13.7364	0.3778	0.0082	0.2848	0.0285	0.0082	0.3085	0.0555	0.00803	0.7316	0.0901
0.00804	13.7033	0.3754	0.0083	0.2861	0.0286	0.0083	0.3099	0.0556	0.00804	0.7307	0.09
0.00806	13.6808	0.3757	0.0083	0.2844	0.0284	0.0083	0.3081	0.0555	0.00806	0.7287	0.0899
0.00807	13.642	0.3764	0.0083	0.2875	0.0288	0.0083	0.3115	0.0558	0.00807	0.7253	0.0896
0.00808	13.6825	0.3789	0.0083	0.2892	0.0289	0.0083	0.3133	0.0559	0.00808	0.7256	0.0897
0.00809	13.6058	0.3617	0.0083	0.2892	0.0289	0.0083	0.3133	0.056	0.00809	0.7266	0.0898
0.0081	13.6824	0.367	0.0083	0.2864	0.0286	0.0083	0.3103	0.0559	0.0081	0.728	0.09
0.00811	13.6337	0.369	0.0083	0.2892	0.0289	0.0083	0.3133	0.0561	0.00811	0.7267	0.0899
0.00813	13.5963	0.3663	0.0083	0.2873	0.0287	0.0083	0.3112	0.056	0.00813	0.7277	0.09
0.00814	13.5565	0.3688	0.0083	0.2861	0.0286	0.0083	0.3099	0.056	0.00814	0.7263	0.0899
0.00815	13.5719	0.3742	0.0084	0.2892	0.0289	0.0084	0.3133	0.0563	0.00815	0.727	0.09
0.00816	13.559	0.3733	0.0084	0.2859	0.0286	0.0084	0.3097	0.0561	0.00816	0.7246	0.0898
0.00817	13.5751	0.3729	0.0084	0.2823	0.0282	0.0084	0.3058	0.056	0.00817	0.724	0.0898
0.00818	13.5501	0.3771	0.0084	0.2836	0.0284	0.0084	0.3072	0.0561	0.00818	0.7285	0.0902
0.00819	13.5793	0.373	0.0084	0.2826	0.0283	0.0084	0.3062	0.0561	0.00819	0.727	0.0901
0.00821	13.554	0.3851	0.0084	0.3048	0.0305	0.0084	0.3302	0.0575	0.00821	0.7276	0.0902
0.00822	13.5609	0.3821	0.0084	0.3086	0.0309	0.0084	0.3343	0.0578	0.00822	0.726	0.0901
0.00823	13.5639	0.375	0.0084	0.2983	0.0298	0.0084	0.3232	0.0572	0.00823	0.7265	0.0902
0.00824	13.5756	0.3796	0.0085	0.2983	0.0298	0.0085	0.3232	0.0573	0.00824	0.7287	0.0904
0.00825	13.5596	0.3688	0.0085	0.2956	0.0296	0.0085	0.3202	0.0572	0.00825	0.7289	0.0905
0.00826	13.5564	0.3727	0.0085	0.2979	0.0298	0.0085	0.3227	0.0574	0.00826	0.7316	0.0908
0.00828	13.5492	0.3593	0.0085	0.2952	0.0295	0.0085	0.3198	0.0572	0.00828	0.73	0.0907
0.00829	13.5535	0.3579	0.0085	0.2951	0.0295	0.0085	0.3197	0.0573	0.00829	0.7271	0.0904
0.0083	13.5278	0.3607	0.0085	0.2951	0.0295	0.0085	0.3197	0.0573	0.0083	0.7262	0.0904
0.00831	13.5487	0.3501	0.0085	0.2958	0.0296	0.0085	0.3205	0.0574	0.00831	0.7259	0.0904
0.00832	13.6038	0.3434	0.0085	0.2929	0.0293	0.0085	0.3173	0.0573	0.00832	0.7268	0.0905
0.00833	13.5535	0.3509	0.0085	0.2949	0.0295	0.0085	0.3195	0.0575	0.00833	0.7294	0.0908
0.00835	13.6101	0.3519	0.0086	0.2941	0.0294	0.0086	0.3186	0.0575	0.00834	0.7292	0.0908
0.00836	13.5924	0.3559	0.0086	0.2951	0.0295	0.0086	0.3197	0.0576	0.00836	0.7299	0.0909
0.00837	13.5373	0.3618	0.0086	0.2953	0.0295	0.0086	0.3199	0.0577	0.00837	0.7295	0.0909
0.00838	13.5565	0.3615	0.0086	0.2945	0.0295	0.0086	0.319	0.0577	0.00838	0.7286	0.0908
0.00839	13.5601	0.355	0.0086	0.2918	0.0292	0.0086	0.3161	0.0576	0.00839	0.7279	0.0908
0.0084	13.5105	0.3596	0.0086	0.2914	0.0291	0.0086	0.3157	0.0576	0.0084	0.7289	0.0909
0.00841	13.6815	0.3653	0.0086	0.2855	0.0286	0.0086	0.3093	0.0574	0.00841	0.7277	0.0909
0.00843	13.6436	0.3624	0.0086	0.2884	0.0288	0.0086	0.3124	0.0576	0.00843	0.727	0.0908
0.00844	13.5802	0.3625	0.0086	0.2914	0.0291	0.0086	0.3157	0.0578	0.00844	0.727	0.0909
0.00845	13.6043	0.3554	0.0087	0.2892	0.0289	0.0087	0.3133	0.0577	0.00845	0.7273	0.0909
0.00846	13.5481	0.3589	0.0087	0.2832	0.0283	0.0087	0.3068	0.0575	0.00846	0.7293	0.0911
0.00847	13.5578	0.3543	0.0087	0.2829	0.0283	0.0087	0.3065	0.0575	0.00847	0.7296	0.0912
0.00848	13.6011	0.3527	0.0087	0.2824	0.0282	0.0087	0.3059	0.0575	0.00848	0.7279	0.0911
0.00849	13.5919	0.3575	0.0087	0.2825	0.0283	0.0087	0.306	0.0576	0.0085	0.7267	0.091
0.00851	13.5638	0.3534	0.0087	0.2816	0.0282	0.0087	0.3051	0.0576	0.00851	0.7253	0.0909
0.00852	13.5544	0.3551	0.0087	0.2844	0.0284	0.0087	0.3081	0.0578	0.00852	0.7235	0.0908
0.00853	13.5378	0.3614	0.0087	0.2872	0.0287	0.0087	0.3111	0.058	0.00853	0.7235	0.0908
0.00854	13.5134	0.3526	0.0088	0.2868	0.0287	0.0088	0.3107	0.0581	0.00854	0.7287	0.0913
0.00855	13.4894	0.3632	0.0088	0.2845	0.0285	0.0088	0.3082	0.058	0.00855	0.7308	0.0916
0.00856	13.5408	0.358	0.0088	0.2861	0.0286	0.0088	0.3099	0.0581	0.00856	0.7316	0.0917
0.00858	13.5184	0.3611	0.0088	0.2839	0.0284	0.0088	0.3076	0.0581	0.00858	0.7282	0.0914
0.00859	13.6613	0.3526	0.0088	0.2859	0.0286	0.0088	0.3097	0.0582	0.00859	0.7283	0.0914
0.0086	13.5958	0.3525	0.0088	0.2869	0.0287	0.0088	0.3108	0.0584	0.0086	0.729	0.0915
0.00861	13.6892	0.349	0.0088	0.2868	0.0287	0.0088	0.3107	0.0584	0.00861	0.7297	0.0916
0.00862	13.7205	0.3617	0.0088	0.2878	0.0288	0.0088	0.3118	0.0585	0.00862	0.7281	0.0915
0.00863	13.7268	0.3502	0.0088	0.2869	0.0287	0.0088	0.3108	0.0585	0.00863	0.7197	0.0908
0.00865	13.7844	0.353	0.0089	0.2862	0.0286	0.0089	0.3101	0.0586	0.00865	0.7162	0.0905
0.00866	13.7522	0.3398	0.0089	0.2903	0.029	0.0089	0.3145	0.0588	0.00866	0.7193	0.0908
0.00867	13.7831	0.3405	0.0089	0.2922	0.0292	0.0089	0.3166	0.059	0.00867	0.7222	0.0911
0.00868	13.6958	0.3474	0.0089	0.29	0.029	0.0089	0.3142	0.0589	0.00868	0.7046	0.0896
0.00869	13.655	0.3437	0.0089	0.2915	0.0292	0.0089	0.3158	0.0591	0.00869	0.7198	0.091
0.0087	13.6671	0.3378	0.0089	0.2898	0.029	0.0089	0.314	0.059	0.0087	0.7328	0.0922
0.00872	13.7142	0.3481	0.0089	0.2895	0.029	0.0089	0.3136	0.0591	0.00872	0.7207	0.0911
0.00873	13.6558	0.3523	0.0089	0.2892	0.0289	0.0089	0.3133	0.0591	0.00873	0.7499	0.0938
0.00874	13.7001	0.3518	0.009	0.2886	0.0289	0.009	0.3127	0.0591	0.00874	0.7591	0.0947
0.00875	13.6858	0.3461	0.009	0.2877	0.0288	0.009	0.3117	0.0592	0.00875	0.758	0.0946
0.00876	13.7001	0.3499	0.009	0.2902	0.029	0.009	0.3144	0.0593	0.00876	0.7578	0.0946
0.00877	13.6356	0.3507	0.009	0.2938	0.0294	0.009	0.3183	0.0596	0.00877	0.7569	0.0946
0.00878	13.6134	0.3553	0.009	0.2914	0.0291	0.009	0.3157	0.0595	0.00878	0.7554	0.0945
0.0088	13.5833	0.3572	0.009	0.2949	0.0295	0.009	0.3195	0.0598	0.0088	0.7542	0.0944
0.00881	13.671	0.3602	0.009	0.2911	0.0291	0.009	0.3154	0.0596	0.00881	0.7536	0.0944
0.00882	13.6538	0.3619	0.009	0.2925	0.0293	0.009	0.3169	0.0598	0.00882	0.7517	0.0942
0.00883	13.7209	0.3627	0.009	0.2934	0.0293	0.009	0.3179	0.0599	0.00883	0.7494	0.0941
0.00884	13.6441	0.358	0.0091	0.2928	0.0293	0.0091	0.3172	0.0599	0.00884	0.7507	0.0942
0.00885	13.6155	0.3574	0.0091	0.2906	0.0291	0.0091	0.3148	0.0598	0.00885	0.752	0.0944
0.00887	13.6351	0.3441	0.0091	0.2938	0.0294	0.0091	0.3183	0.0601	0.00887	0.7515	0.0944
0.00888	13.6187	0.3449	0.0091	0.2946	0.0295	0.0091	0.3192	0.0602	0.00888	0.7486	0.0941
0.00889	13.7096	0.3501	0.0091	0.2909	0.0291	0.0091	0.3151	0.06	0.00889	0.7476	0.0941
0.0089	13.7161	0.3429	0.0091	0.2918	0.0292	0.0091	0.3161	0.0601	0.0089	0.7455	0.0939
0.00891	13.6993	0.3356	0.0091	0.2905	0.0291	0.0091	0.3147	0.0601	0.00891	0.7466	0.0941
0.00892	13.6896	0.3342	0.0091	0.2903	0.029	0.0091	0.3145	0.0602	0.00892	0.7476	0.0942
0.00894	13.6253	0.3455	0.0091	0.2913	0.0291	0.0091	0.3156	0.0603	0.00894	0.7491	0.0944
0.00895	13.579	0.3385	0.0092	0.293	0.0293	0.0092	0.3174	0.0604	0.00895	0.7479	0.0943
0.00896	13.5839	0.3492	0.0092	0.2898	0.029	0.0092	0.314	0.0603	0.00896	0.7456	0.0941
0.00897	13.5817	0.3463	0.0092	0.2902	0.029	0.0092	0.3144	0.0604	0.00897	0.7454	0.0941
0.00898	13.5439	0.3376	0.0092	0.2885	0.0289	0.0092	0.3125	0.0604	0.00898	0.7446	0.0941
0.00899	13.5483	0.3429	0.0092	0.2878	0.0288	0.0092	0.3118	0.0604	0.00899	0.7434	0.094
0.00901	13.5071	0.3368	0.0092	0.287	0.0287	0.0092	0.3109	0.0604	0.009	0.7419	0.0939
0.00902	13.4818	0.3406	0.0092	0.2912	0.0291	0.0092	0.3155	0.0607	0.00902	0.7425	0.094
0.00903	13.5272	0.3382	0.0092	0.2925	0.0293	0.0092	0.3169	0.0608	0.00903	0.7433	0.0941
0.00904	13.4799	0.3415	0.0093	0.2942	0.0294	0.0093	0.3187	0.061	0.00904	0.742	0.094
0.00905	13.5132	0.3489	0.0093	0.2938	0.0294	0.0093	0.3183	0.061	0.00905	0.7421	0.0941
0.00906	13.4847	0.3523	0.0093	0.2906	0.0291	0.0093	0.3148	0.0609	0.00906	0.7421	0.0941
0.00907	13.5137	0.3542	0.0093	0.2878	0.0288	0.0093	0.3118	0.0609	0.00907	0.743	0.0942
0.00909	13.501	0.3518	0.0093	0.2879	0.0288	0.0093	0.3119	0.0609	0.00909	0.7436	0.0943
0.0091	13.4551	0.3501	0.0093	0.2885	0.0289	0.0093	0.3125	0.061	0.0091	0.7409	0.0941
0.00911	13.5025	0.3358	0.0093	0.2911	0.0291	0.0093	0.3154	0.0612	0.00911	0.7461	0.0946
0.00912	13.5114	0.3168	0.0093	0.2954	0.0295	0.0093	0.32	0.0614	0.00912	0.7459	0.0946
0.00913	13.5781	0.3288	0.0093	0.2958	0.0296	0.0093	0.3205	0.0615	0.00913	0.745	0.0946
0.00914	13.5972	0.3293	0.0094	0.2974	0.0297	0.0094	0.3222	0.0617	0.00914	0.7461	0.0947
0.00915	13.5755	0.3293	0.0094	0.2961	0.0296	0.0094	0.3208	0.0617	0.00916	0.7466	0.0948
0.00917	13.5302	0.3327	0.0094	0.2963	0.0296	0.0094	0.321	0.0617	0.00917	0.7461	0.0948
0.00918	13.4973	0.3286	0.0094	0.2996	0.03	0.0094	0.3246	0.062	0.00918	0.7459	0.0948
0.00919	13.5278	0.3274	0.0094	0.2994	0.0299	0.0094	0.3244	0.062	0.00919	0.7417	0.0945
0.0092	13.4801	0.3317	0.0094	0.3021	0.0302	0.0094	0.3273	0.0622	0.0092	0.7401	0.0944
0.00921	13.4309	0.3278	0.0094	0.3019	0.0302	0.0094	0.3271	0.0622	0.00921	0.7383	0.0942
0.00922	13.5269	0.3299	0.0094	0.3017	0.0302	0.0094	0.3268	0.0623	0.00922	0.7405	0.0945
0.00924	13.5555	0.3395	0.0094	0.3026	0.0303	0.0094	0.3278	0.0624	0.00924	0.7428	0.0947
0.00925	13.539	0.3469	0.0095	0.3033	0.0303	0.0095	0.3286	0.0625	0.00925	0.7441	0.0949
0.00926	13.5385	0.3581	0.0095	0.3045	0.0305	0.0095	0.3299	0.0626	0.00926	0.7409	0.0946
0.00927	13.5138	0.3576	0.0095	0.3027	0.0303	0.0095	0.3279	0.0626	0.00927	0.7431	0.0948
0.00928	13.5494	0.3571	0.0095	0.3015	0.0302	0.0095	0.3266	0.0626	0.00928	0.7416	0.0947
0.00929	13.6474	0.3683	0.0095	0.3008	0.0301	0.0095	0.3259	0.0626	0.00929	0.7447	0.095
0.00931	13.5777	0.3705	0.0095	0.3015	0.0302	0.0095	0.3266	0.0627	0.00931	0.745	0.0951
0.00932	13.6125	0.3609	0.0095	0.3058	0.0306	0.0095	0.3313	0.063	0.00932	0.7434	0.095
0.00933	13.5716	0.362	0.0095	0.3058	0.0306	0.0095	0.3313	0.063	0.00933	0.7418	0.0949
0.00934	13.5042	0.3524	0.0096	0.3053	0.0305	0.0096	0.3307	0.0631	0.00934	0.7409	0.0949
0.00935	13.5596	0.362	0.0096	0.303	0.0303	0.0096	0.3283	0.063	0.00935	0.7414	0.0949
0.00936	13.5686	0.3671	0.0096	0.3045	0.0305	0.0096	0.3299	0.0631	0.00936	0.7429	0.0951
0.00937	13.5759	0.3408	0.0096	0.3047	0.0305	0.0096	0.3301	0.0632	0.00937	0.7446	0.0953
0.00939	13.6144	0.3469	0.0096	0.3044	0.0304	0.0096	0.3298	0.0633	0.00939	0.7446	0.0953
0.0094	13.636	0.3481	0.0096	0.3043	0.0304	0.0096	0.3297	0.0633	0.0094	0.7469	0.0956
0.00941	13.5833	0.3458	0.0096	0.3046	0.0305	0.0096	0.33	0.0634	0.00941	0.7439	0.0953
0.00942	13.6457	0.3498	0.0096	0.3043	0.0304	0.0096	0.3297	0.0634	0.00942	0.7428	0.0953
0.00943	13.5963	0.3497	0.0096	0.3044	0.0304	0.0096	0.3298	0.0635	0.00943	0.7435	0.0954
0.00944	13.5875	0.3555	0.0097	0.3036	0.0304	0.0097	0.3289	0.0635	0.00944	0.7437	0.0954
0.00946	13.5616	0.354	0.0097	0.3063	0.0306	0.0097	0.3318	0.0637	0.00946	0.7453	0.0956
0.00947	13.6774	0.3578	0.0097	0.3085	0.0309	0.0097	0.3342	0.0639	0.00947	0.7444	0.0955
0.00948	13.5654	0.3571	0.0097	0.3103	0.031	0.0097	0.3362	0.064	0.00948	0.744	0.0955
0.00949	13.7078	0.3519	0.0097	0.3081	0.0308	0.0097	0.3338	0.064	0.00949	0.7414	0.0954
0.0095	13.6191	0.344	0.0097	0.3069	0.0307	0.0097	0.3325	0.064	0.0095	0.7414	0.0954
0.00951	13.5849	0.3509	0.0097	0.3077	0.0308	0.0097	0.3333	0.0641	0.00951	0.739	0.0952
0.00953	13.6242	0.3452	0.0097	0.3054	0.0305	0.0097	0.3309	0.064	0.00953	0.7415	0.0955
0.00954	13.6578	0.3431	0.0097	0.3058	0.0306	0.0097	0.3313	0.0641	0.00954	0.7406	0.0954
0.00955	13.7021	0.3498	0.0098	0.3062	0.0306	0.0098	0.3317	0.0642	0.00955	0.7414	0.0955
0.00956	13.6424	0.3419	0.0098	0.3083	0.0308	0.0098	0.334	0.0644	0.00956	0.7416	0.0956
0.00957	13.6496	0.3402	0.0098	0.3078	0.0308	0.0098	0.3335	0.0644	0.00957	0.7418	0.0956
0.00958	13.6152	0.339	0.0098	0.3061	0.0306	0.0098	0.3316	0.0644	0.00958	0.7404	0.0956
0.0096	13.5741	0.3458	0.0098	0.3087	0.0309	0.0098	0.3344	0.0645	0.00959	0.742	0.0957
0.00961	13.6056	0.3369	0.0098	0.3108	0.0311	0.0098	0.3367	0.0647	0.00961	0.7427	0.0958
0.00962	13.6161	0.3451	0.0098	0.3111	0.0311	0.0098	0.337	0.0648	0.00962	0.7421	0.0958
0.00963	13.5292	0.3442	0.0098	0.3127	0.0313	0.0098	0.3388	0.0649	0.00963	0.7416	0.0958
0.00964	13.5498	0.3415	0.0099	0.3137	0.0314	0.0099	0.3398	0.065	0.00964	0.7411	0.0958
0.00965	13.602	0.3468	0.0099	0.3149	0.0315	0.0099	0.3411	0.0651	0.00965	0.74	0.0957
0.00966	13.6244	0.3448	0.0099	0.3152	0.0315	0.0099	0.3415	0.0652	0.00966	0.7407	0.0958
0.00968	13.5305	0.3547	0.0099	0.3146	0.0315	0.0099	0.3408	0.0653	0.00968	0.7419	0.096
0.00969	13.5671	0.3575	0.0099	0.3167	0.0317	0.0099	0.3431	0.0654	0.00969	0.742	0.096
0.0097	13.535	0.3473	0.0099	0.3171	0.0317	0.0099	0.3435	0.0655	0.0097	0.7426	0.0961
0.00971	13.5446	0.344	0.0099	0.3191	0.0319	0.0099	0.3457	0.0657	0.00971	0.741	0.096
0.00972	13.4943	0.343	0.0099	0.3222	0.0322	0.0099	0.3491	0.0659	0.00972	0.7403	0.096
0.00973	13.6472	0.3435	0.0099	0.3233	0.0323	0.0099	0.3502	0.066	0.00973	0.7388	0.0959
0.00974	13.656	0.3293	0.01	0.3215	0.0322	0.01	0.3483	0.066	0.00975	0.7388	0.0959
0.00976	13.6137	0.3435	0.01	0.3235	0.0323	0.01	0.3505	0.0661	0.00976	0.7413	0.0962
0.00977	13.5795	0.341	0.01	0.322	0.0322	0.01	0.3488	0.0661	0.00977	0.7428	0.0963
0.00978	13.5966	0.3378	0.01	0.3227	0.0323	0.01	0.3496	0.0662	0.00978	0.7424	0.0963
0.00979	13.6052	0.3353	0.01	0.3242	0.0324	0.01	0.3512	0.0663	0.00979	0.7411	0.0963
0.0098	13.7388	0.3195	0.01	0.3257	0.0326	0.01	0.3528	0.0665	0.0098	0.7391	0.0961
0.00981	13.6419	0.3269	0.01	0.3277	0.0328	0.01	0.355	0.0666	0.00981	0.7417	0.0964
0.00983	13.6342	0.327	0.01	0.3279	0.0328	0.01	0.3552	0.0667	0.00983	0.7387	0.0961
0.00984	13.6474	0.3371	0.01	0.329	0.0329	0.01	0.3564	0.0668	0.00984	0.738	0.0961
0.00985	13.5354	0.3268	0.0101	0.3298	0.033	0.0101	0.3573	0.0669	0.00985	0.7394	0.0963
0.00986	13.612	0.3349	0.0101	0.3307	0.0331	0.0101	0.3583	0.067	0.00986	0.7376	0.0962
0.00987	13.5646	0.3425	0.0101	0.3312	0.0331	0.0101	0.3588	0.0671	0.00987	0.7364	0.0961
0.00988	13.5682	0.3411	0.0101	0.3325	0.0333	0.0101	0.3602	0.0672	0.00988	0.7389	0.0963
0.0099	13.5627	0.3382	0.0101	0.3335	0.0333	0.0101	0.3613	0.0673	0.0099	0.7365	0.0962
0.00991	13.5586	0.3514	0.0101	0.3343	0.0334	0.0101	0.3622	0.0674	0.00991	0.7379	0.0963
0.00992	13.5005	0.3387	0.0101	0.3333	0.0333	0.0101	0.3611	0.0674	0.00992	0.7377	0.0963
0.00993	13.5424	0.3487	0.0101	0.3352	0.0335	0.0101	0.3631	0.0676	0.00993	0.7371	0.0963
0.00994	13.5195	0.3422	0.0102	0.3348	0.0335	0.0102	0.3627	0.0676	0.00994	0.7363	0.0963
0.01	13.5886	0.3325	0.0102	0.3363	0.0336	0.0102	0.3643	0.0678	0.01	0.7339	0.0961
0.01	13.4931	0.3425	0.0102	0.3342	0.0334	0.0102	0.3621	0.0677	0.01	0.7329	0.0961
0.01	13.4988	0.3415	0.0102	0.3364	0.0336	0.0102	0.3644	0.0679	0.01	0.7351	0.0963
0.01	13.4684	0.3537	0.0102	0.3381	0.0338	0.0102	0.3663	0.068	0.01	0.7396	0.0967
0.01	13.453	0.3696	0.0102	0.3383	0.0338	0.0102	0.3665	0.0681	0.01	0.7425	0.097
0.01	13.4422	0.3604	0.0102	0.3393	0.0339	0.0102	0.3676	0.0682	0.01	0.7399	0.0968
0.01	13.413	0.36	0.0102	0.3361	0.0336	0.0102	0.3641	0.0681	0.01	0.7369	0.0966
0.01	13.4221	0.363	0.0102	0.3373	0.0337	0.0102	0.3654	0.0682	0.01	0.7363	0.0966
0.01	13.4499	0.3537	0.0103	0.337	0.0337	0.0103	0.3651	0.0683	0.01	0.7358	0.0966
0.0101	13.3712	0.348	0.0103	0.3359	0.0336	0.0103	0.3639	0.0683	0.0101	0.7377	0.0968
0.0101	13.4186	0.3317	0.0103	0.3357	0.0336	0.0103	0.3637	0.0683	0.0101	0.7409	0.0971
0.0101	13.4527	0.3377	0.0103	0.3362	0.0336	0.0103	0.3642	0.0684	0.0101	0.7371	0.0968
0.0101	13.4453	0.3327	0.0103	0.3374	0.0337	0.0103	0.3655	0.0685	0.0101	0.7403	0.0971
0.0101	13.4756	0.3356	0.0103	0.3358	0.0336	0.0103	0.3638	0.0685	0.0101	0.7417	0.0973
0.0101	13.4525	0.3261	0.0103	0.3347	0.0335	0.0103	0.3626	0.0685	0.0101	0.7408	0.0972
0.0101	13.4251	0.3279	0.0103	0.336	0.0336	0.0103	0.364	0.0686	0.0101	0.7375	0.097
0.0101	13.5082	0.3396	0.0104	0.3382	0.0338	0.0104	0.3664	0.0688	0.0101	0.7369	0.097
0.0101	13.5171	0.342	0.0104	0.3394	0.0339	0.0104	0.3677	0.0689	0.0102	0.7361	0.0969
0.0102	13.4682	0.3303	0.0104	0.3429	0.0343	0.0104	0.3715	0.0692	0.0102	0.7373	0.0971
0.0102	13.47	0.3356	0.0104	0.3445	0.0345	0.0104	0.3732	0.0693	0.0102	0.7376	0.0971
0.0102	13.5414	0.3393	0.0104	0.3433	0.0343	0.0104	0.3719	0.0693	0.0102	0.7369	0.0971
0.0102	13.4944	0.3415	0.0104	0.3426	0.0343	0.0104	0.3712	0.0693	0.0102	0.7395	0.0974
0.0102	13.4878	0.3421	0.0104	0.3428	0.0343	0.0104	0.3714	0.0694	0.0102	0.7409	0.0975
0.0102	13.5663	0.3362	0.0104	0.345	0.0345	0.0104	0.3738	0.0696	0.0102	0.7395	0.0974
0.0102	13.4892	0.3424	0.0104	0.35	0.035	0.0104	0.3792	0.0699	0.0102	0.7375	0.0973
0.0102	13.587	0.3447	0.0105	0.3498	0.035	0.0105	0.379	0.07	0.0102	0.7371	0.0973
0.0103	13.4907	0.3567	0.0105	0.3503	0.035	0.0105	0.3795	0.07	0.0103	0.7391	0.0975
0.0103	13.5425	0.3677	0.0105	0.3465	0.0347	0.0105	0.3754	0.0699	0.0103	0.7382	0.0975
0.0103	13.4439	0.3638	0.0105	0.3466	0.0347	0.0105	0.3755	0.07	0.0103	0.7384	0.0975
0.0103	13.5216	0.3707	0.0105	0.3442	0.0344	0.0105	0.3729	0.0699	0.0103	0.739	0.0976
0.0103	13.4645	0.3699	0.0105	0.3461	0.0346	0.0105	0.3749	0.07	0.0103	0.738	0.0976
0.0103	13.5173	0.3683	0.0105	0.3485	0.0349	0.0105	0.3775	0.0702	0.0103	0.7361	0.0974
0.0103	13.4705	0.375	0.0105	0.3495	0.035	0.0105	0.3786	0.0703	0.0103	0.7366	0.0975
0.0103	13.4751	0.3708	0.0105	0.3512	0.0351	0.0105	0.3805	0.0705	0.0103	0.7362	0.0975
0.0103	13.5296	0.3665	0.0106	0.3509	0.0351	0.0106	0.3801	0.0705	0.0103	0.7377	0.0977
0.0104	13.5496	0.3706	0.0106	0.3504	0.035	0.0106	0.3796	0.0706	0.0104	0.7395	0.0979
0.0104	13.4667	0.3711	0.0106	0.3519	0.0352	0.0106	0.3812	0.0707	0.0104	0.7391	0.0979
0.0104	13.4602	0.3637	0.0106	0.3526	0.0353	0.0106	0.382	0.0708	0.0104	0.7382	0.0978
0.0104	13.4757	0.3533	0.0106	0.3561	0.0356	0.0106	0.3858	0.071	0.0104	0.7368	0.0977
0.0104	13.3744	0.3511	0.0106	0.3548	0.0355	0.0106	0.3844	0.071	0.0104	0.7355	0.0977
0.0104	13.4198	0.3499	0.0106	0.3557	0.0356	0.0106	0.3853	0.0711	0.0104	0.7366	0.0978
0.0104	13.418	0.3454	0.0106	0.3576	0.0358	0.0106	0.3874	0.0713	0.0104	0.7378	0.0979
0.0104	13.4806	0.359	0.0107	0.3571	0.0357	0.0107	0.3869	0.0713	0.0104	0.7375	0.0979
0.0105	13.4852	0.3589	0.0107	0.357	0.0357	0.0107	0.3868	0.0714	0.0105	0.7372	0.098
0.0105	13.5342	0.352	0.0107	0.3556	0.0356	0.0107	0.3852	0.0714	0.0105	0.7374	0.098
0.0105	13.526	0.3537	0.0107	0.3574	0.0357	0.0107	0.3872	0.0715	0.0105	0.7378	0.0981
0.0105	13.4916	0.3674	0.0107	0.36	0.036	0.0107	0.39	0.0717	0.0105	0.7354	0.0979
0.0105	11.7088	0.3503	0.0107	0.3598	0.036	0.0107	0.3898	0.0718	0.0105	0.7356	0.098
0.0105	11.8962	0.3438	0.0107	0.363	0.0363	0.0107	0.3933	0.072	0.0105	0.7353	0.098
0.0105	12.1011	0.3707	0.0107	0.3642	0.0364	0.0107	0.3946	0.0721	0.0105	0.7359	0.0981
0.0105	12.0518	0.3777	0.0107	0.3643	0.0364	0.0107	0.3947	0.0722	0.0105	0.7363	0.0981
0.0105	12.1147	0.3816	0.0108	0.3625	0.0362	0.0108	0.3927	0.0721	0.0105	0.7368	0.0982
0.0106	12.0857	0.3817	0.0108	0.3643	0.0364	0.0108	0.3947	0.0723	0.0106	0.7383	0.0984
0.0106	12.1666	0.3708	0.0108	0.3626	0.0363	0.0108	0.3928	0.0723	0.0106	0.7387	0.0984
0.0106	12.1701	0.374	0.0108	0.3658	0.0366	0.0108	0.3963	0.0725	0.0106	0.7395	0.0986
0.0106	12.135	0.3775	0.0108	0.3678	0.0368	0.0108	0.3985	0.0727	0.0106	0.7397	0.0986
0.0106	12.2199	0.372	0.0108	0.3675	0.0368	0.0108	0.3981	0.0727	0.0106	0.7403	0.0987
0.0106	12.248	0.3662	0.0108	0.3675	0.0368	0.0108	0.3981	0.0728	0.0106	0.7401	0.0987
0.0106	12.2716	0.3732	0.0108	0.3703	0.037	0.0108	0.4012	0.073	0.0106	0.7406	0.0988
0.0106	12.2589	0.3705	0.0108	0.3719	0.0372	0.0108	0.4029	0.0731	0.0106	0.7409	0.0989
0.0106	12.1613	0.3713	0.0109	0.3698	0.037	0.0109	0.4006	0.0731	0.0106	0.7394	0.0988
0.0107	12.1352	0.3765	0.0109	0.371	0.0371	0.0109	0.4019	0.0732	0.0107	0.7392	0.0988
0.0107	12.2289	0.3616	0.0109	0.3717	0.0372	0.0109	0.4027	0.0733	0.0107	0.738	0.0987
0.0107	12.2535	0.352	0.0109	0.3754	0.0375	0.0109	0.4067	0.0736	0.0107	0.7372	0.0987
0.0107	12.1693	0.3586	0.0109	0.3759	0.0376	0.0109	0.4072	0.0736	0.0107	0.736	0.0986
0.0107	12.2181	0.3704	0.0109	0.3734	0.0373	0.0109	0.4045	0.0736	0.0107	0.7361	0.0987
0.0107	12.2603	0.3771	0.0109	0.3738	0.0374	0.0109	0.405	0.0736	0.0107	0.7365	0.0987
0.0107	12.1969	0.3853	0.0109	0.3731	0.0373	0.0109	0.4042	0.0737	0.0107	0.7387	0.099
0.0107	12.1885	0.3823	0.011	0.3718	0.0372	0.011	0.4028	0.0736	0.0107	0.74	0.0991
0.0108	12.1706	0.3845	0.011	0.3709	0.0371	0.011	0.4018	0.0736	0.0108	0.7391	0.0991
0.0108	12.3191	0.3648	0.011	0.3698	0.037	0.011	0.4006	0.0736	0.0108	0.7386	0.0991
0.0108	12.3874	0.3881	0.011	0.3686	0.0369	0.011	0.3993	0.0736	0.0108	0.7388	0.0991
0.0108	12.2721	0.3717	0.011	0.3675	0.0368	0.011	0.3981	0.0736	0.0108	0.7382	0.0991
0.0108	12.2407	0.3659	0.011	0.3663	0.0366	0.011	0.3968	0.0736	0.0108	0.7378	0.0991
0.0108	12.3707	0.3759	0.011	0.3661	0.0366	0.011	0.3966	0.0737	0.0108	0.738	0.0992
0.0108	12.2662	0.371	0.011	0.3707	0.0371	0.011	0.4016	0.074	0.0108	0.7365	0.0991
0.0108	12.2467	0.3768	0.011	0.3713	0.0371	0.011	0.4022	0.0741	0.0108	0.7361	0.0991
0.0108	12.2989	0.3833	0.0111	0.3692	0.0369	0.0111	0.4	0.074	0.0108	0.7376	0.0992
0.0109	12.2517	0.3669	0.0111	0.3703	0.037	0.0111	0.4012	0.0741	0.0109	0.7356	0.0991
0.0109	12.3288	0.3786	0.0111	0.3691	0.0369	0.0111	0.3999	0.0741	0.0109	0.7369	0.0992
0.0109	12.3663	0.3768	0.0111	0.3693	0.0369	0.0111	0.4001	0.0742	0.0109	0.7395	0.0995
0.0109	12.3582	0.3868	0.0111	0.368	0.0368	0.0111	0.3987	0.0742	0.0109	0.7413	0.0997
0.0109	12.3353	0.3777	0.0111	0.3708	0.0371	0.0111	0.4017	0.0744	0.0109	0.7416	0.0998
0.0109	12.3471	0.3831	0.0111	0.3715	0.0372	0.0111	0.4025	0.0745	0.0109	0.7411	0.0998
0.0109	12.2839	0.3821	0.0111	0.3728	0.0373	0.0111	0.4039	0.0746	0.0109	0.7378	0.0995
0.0109	12.448	0.3734	0.0111	0.3748	0.0375	0.0111	0.406	0.0748	0.0109	0.7363	0.0994
0.0109	12.4143	0.3689	0.0112	0.3734	0.0373	0.0112	0.4045	0.0748	0.0109	0.738	0.0996
0.011	12.3835	0.3664	0.0112	0.3754	0.0375	0.0112	0.4067	0.0749	0.011	0.7361	0.0995
0.011	12.3621	0.3806	0.0112	0.3781	0.0378	0.0112	0.4096	0.0751	0.011	0.7365	0.0995
0.011	12.404	0.38	0.0112	0.3752	0.0375	0.0112	0.4065	0.075	0.011	0.7357	0.0995
0.011	12.3612	0.3794	0.0112	0.3734	0.0373	0.0112	0.4045	0.075	0.011	0.7351	0.0995
0.011	12.4234	0.3893	0.0112	0.3746	0.0375	0.0112	0.4058	0.0751	0.011	0.7383	0.0998
0.011	12.4055	0.3895	0.0112	0.3743	0.0374	0.0112	0.4055	0.0751	0.011	0.7372	0.0997
0.011	12.497	0.3872	0.0112	0.3776	0.0378	0.0112	0.4091	0.0754	0.011	0.736	0.0997
0.011	12.3871	0.4004	0.0113	0.3777	0.0378	0.0113	0.4092	0.0754	0.011	0.7345	0.0996
0.0111	12.4396	0.4026	0.0113	0.3784	0.0378	0.0113	0.4099	0.0755	0.0111	0.7361	0.0997
0.0111	12.4696	0.3989	0.0113	0.3795	0.0379	0.0113	0.4111	0.0757	0.0111	0.7382	0.1
0.0111	12.4038	0.4068	0.0113	0.381	0.0381	0.0113	0.4128	0.0758	0.0111	0.7374	0.0999
0.0111	12.5647	0.4043	0.0113	0.3771	0.0377	0.0113	0.4085	0.0756	0.0111	0.7395	0.1002
0.0111	12.5269	0.4108	0.0113	0.3763	0.0376	0.0113	0.4077	0.0757	0.0111	0.739	0.1002
0.0111	12.4286	0.4166	0.0113	0.3775	0.0378	0.0113	0.409	0.0758	0.0111	0.7379	0.1001
0.0111	12.3542	0.4157	0.0113	0.381	0.0381	0.0113	0.4128	0.076	0.0111	0.7343	0.0998
0.0111	12.3994	0.4325	0.0113	0.3851	0.0385	0.0113	0.4172	0.0763	0.0111	0.7353	0.0999
0.0111	12.504	0.415	0.0114	0.3859	0.0386	0.0114	0.4181	0.0764	0.0111	0.7346	0.0999
0.0112	12.2895	0.4303	0.0114	0.3907	0.0391	0.0114	0.4233	0.0768	0.0112	0.7344	0.0999
0.0112	12.4324	0.4076	0.0114	0.3902	0.039	0.0114	0.4227	0.0768	0.0112	0.7355	0.1001
0.0112	12.6744	0.421	0.0114	0.3912	0.0391	0.0114	0.4238	0.0769	0.0112	0.7354	0.1001
0.0112	12.3324	0.4197	0.0114	0.3951	0.0395	0.0114	0.428	0.0772	0.0112	0.736	0.1002
0.0112	12.6138	0.4156	0.0114	0.3954	0.0395	0.0114	0.4284	0.0773	0.0112	0.7345	0.1001
0.0112	12.8216	0.4366	0.0114	0.3982	0.0398	0.0114	0.4314	0.0775	0.0112	0.734	0.1001
0.0112	12.7095	0.4418	0.0114	0.3978	0.0398	0.0114	0.431	0.0775	0.0112	0.7308	0.0998
0.0112	13.1477	0.4527	0.0115	0.3975	0.0398	0.0115	0.4306	0.0775	0.0112	0.731	0.0999
0.0113	12.21	0.4625	0.0115	0.401	0.0401	0.0115	0.4344	0.0778	0.0113	0.7321	0.1
0.0113	12.5242	0.4421	0.0115	0.4001	0.04	0.0115	0.4334	0.0778	0.0113	0.7318	0.1
0.0113	11.7355	0.4531	0.0115	0.4002	0.04	0.0115	0.4336	0.0779	0.0113	0.7324	0.1001
0.0113	12.5891	0.449	0.0115	0.4039	0.0404	0.0115	0.4376	0.0782	0.0113	0.7318	0.1001
0.0113	11.8056	0.4496	0.0115	0.4017	0.0402	0.0115	0.4352	0.0781	0.0113	0.7309	0.1001
0.0113	12.5196	0.4454	0.0115	0.397	0.0397	0.0115	0.4301	0.0778	0.0113	0.7288	0.0999
0.0113	12.6093	0.464	0.0115	0.4015	0.0402	0.0115	0.435	0.0782	0.0113	0.7285	0.0999
0.0113	12.4058	0.4536	0.0115	0.4006	0.0401	0.0115	0.434	0.0782	0.0113	0.7301	0.1001
0.0113	12.6033	0.4541	0.0116	0.4026	0.0403	0.0116	0.4362	0.0784	0.0113	0.729	0.1
0.0114	12.6972	0.4478	0.0116	0.404	0.0404	0.0116	0.4377	0.0785	0.0114	0.7302	0.1002
0.0114	12.4915	0.4369	0.0116	0.4072	0.0407	0.0116	0.4411	0.0787	0.0114	0.7294	0.1002
0.0114	12.6736	0.4366	0.0116	0.4093	0.0409	0.0116	0.4434	0.0789	0.0114	0.7302	0.1003
0.0114	12.4174	0.4386	0.0116	0.409	0.0409	0.0116	0.4431	0.079	0.0114	0.7303	0.1003
0.0114	12.5793	0.4477	0.0116	0.4078	0.0408	0.0116	0.4418	0.0789	0.0114	0.7267	0.1
0.0114	12.1486	0.4382	0.0116	0.4073	0.0407	0.0116	0.4412	0.079	0.0114	0.724	0.0998
0.0114	13.5304	0.4293	0.0116	0.409	0.0409	0.0116	0.4431	0.0791	0.0114	0.7238	0.0998
0.0114	12.4775	0.4266	0.0116	0.4101	0.041	0.0116	0.4443	0.0792	0.0114	0.7259	0.1001
0.0114	13.3277	0.4347	0.0117	0.4132	0.0413	0.0117	0.4476	0.0795	0.0114	0.7259	0.1001
0.0115	12.1416	0.4339	0.0117	0.4141	0.0414	0.0117	0.4486	0.0796	0.0115	0.7267	0.1002
0.0115	12.6996	0.4384	0.0117	0.4128	0.0413	0.0117	0.4472	0.0796	0.0115	0.7281	0.1004
0.0115	12.5529	0.4273	0.0117	0.4107	0.0411	0.0117	0.4449	0.0795	0.0115	0.7283	0.1004
0.0115	12.1289	0.4276	0.0117	0.4118	0.0412	0.0117	0.4461	0.0796	0.0115	0.7264	0.1003
0.0115	12.7445	0.4262	0.0117	0.4142	0.0414	0.0117	0.4487	0.0798	0.0115	0.7299	0.1006
0.0115	12.0522	0.4282	0.0117	0.4159	0.0416	0.0117	0.4506	0.08	0.0115	0.7292	0.1006
0.0115	13.353	0.4203	0.0117	0.4184	0.0418	0.0117	0.4533	0.0802	0.0115	0.7303	0.1008
0.0115	12.7063	0.4301	0.0118	0.4189	0.0419	0.0118	0.4538	0.0803	0.0115	0.7317	0.1009
0.0116	12.8805	0.4219	0.0118	0.418	0.0418	0.0118	0.4528	0.0803	0.0116	0.7311	0.1009
0.0116	12.1539	0.4337	0.0118	0.4193	0.0419	0.0118	0.4542	0.0804	0.0116	0.7317	0.101
0.0116	12.5265	0.4231	0.0118	0.4214	0.0421	0.0118	0.4565	0.0806	0.0116	0.7307	0.1009
0.0116	12.683	0.4221	0.0118	0.4215	0.0422	0.0118	0.4566	0.0807	0.0116	0.7282	0.1008
0.0116	11.3595	0.4249	0.0118	0.4253	0.0425	0.0118	0.4607	0.081	0.0116	0.7262	0.1006
0.0116	12.2942	0.4226	0.0118	0.426	0.0426	0.0118	0.4615	0.0811	0.0116	0.728	0.1008
0.0116	12.5322	0.4184	0.0118	0.4258	0.0426	0.0118	0.4613	0.0811	0.0116	0.7273	0.1008
0.0116	11.6857	0.4156	0.0118	0.4244	0.0424	0.0118	0.4598	0.0811	0.0116	0.7305	0.1011
0.0116	12.5129	0.4241	0.0119	0.4235	0.0424	0.0119	0.4588	0.0811	0.0116	0.7306	0.1012
0.0117	12.1602	0.4197	0.0119	0.4228	0.0423	0.0119	0.458	0.0811	0.0117	0.7285	0.101
0.0117	12.5653	0.4235	0.0119	0.4263	0.0426	0.0119	0.4618	0.0814	0.0117	0.7289	0.1011
0.0117	12.4285	0.4356	0.0119	0.4279	0.0428	0.0119	0.4636	0.0815	0.0117	0.7292	0.1011
0.0117	12.169	0.4296	0.0119	0.4256	0.0426	0.0119	0.4611	0.0814	0.0117	0.7276	0.101
0.0117	12.4117	0.4336	0.0119	0.4282	0.0428	0.0119	0.4639	0.0816	0.0117	0.7247	0.1008
0.0117	12.0537	0.4432	0.0119	0.4313	0.0431	0.0119	0.4672	0.0819	0.0117	0.7294	0.1013
0.0117	12.2464	0.4479	0.0119	0.4337	0.0434	0.0119	0.4698	0.0821	0.0117	0.732	0.1015
0.0117	12.3414	0.4575	0.0119	0.432	0.0432	0.0119	0.468	0.082	0.0117	0.7299	0.1014
0.0117	12.3672	0.4812	0.012	0.4343	0.0434	0.012	0.4705	0.0822	0.0117	0.7319	0.1016
0.0118	12.2685	0.482	0.012	0.4363	0.0436	0.012	0.4727	0.0824	0.0118	0.7321	0.1017
0.0118	12.1928	0.488	0.012	0.4355	0.0436	0.012	0.4718	0.0824	0.0118	0.7338	0.1018
0.0118	12.6104	0.4924	0.012	0.4358	0.0436	0.012	0.4721	0.0825	0.0118	0.7341	0.1019
0.0118	12.3953	0.4997	0.012	0.4348	0.0435	0.012	0.471	0.0825	0.0118	0.7354	0.102
0.0118	12.2349	0.4969	0.012	0.4365	0.0437	0.012	0.4729	0.0827	0.0118	0.7305	0.1017
0.0118	12.3494	0.4977	0.012	0.4361	0.0436	0.012	0.4724	0.0827	0.0118	0.7305	0.1017
0.0118	11.3391	0.5023	0.012	0.4355	0.0436	0.012	0.4718	0.0827	0.0118	0.7279	0.1015
0.0118	13.0948	0.496	0.0121	0.4328	0.0433	0.0121	0.4689	0.0826	0.0118	0.7269	0.1015
0.0119	12.5836	0.4863	0.0121	0.4351	0.0435	0.0121	0.4714	0.0828	0.0119	0.7305	0.1018
0.0119	11.6221	0.486	0.0121	0.4364	0.0436	0.0121	0.4728	0.0829	0.0119	0.7302	0.1018
0.0119	13.0911	0.4809	0.0121	0.4341	0.0434	0.0121	0.4703	0.0828	0.0119	0.7288	0.1017
0.0119	12.3415	0.4769	0.0121	0.4381	0.0438	0.0121	0.4746	0.0831	0.0119	0.7315	0.102
0.0119	11.6011	0.484	0.0121	0.4398	0.044	0.0121	0.4765	0.0833	0.0119	0.7289	0.1018
0.0119	12.6157	0.4859	0.0121	0.4416	0.0442	0.0121	0.4784	0.0835	0.0119	0.7282	0.1018
0.0119	11.3247	0.4909	0.0121	0.4399	0.044	0.0121	0.4766	0.0834	0.0119	0.7285	0.1019
0.0119	12.6234	0.4973	0.0121	0.438	0.0438	0.0121	0.4745	0.0833	0.0119	0.7272	0.1018
0.0119	13.0747	0.5111	0.0122	0.44	0.044	0.0122	0.4767	0.0835	0.0119	0.7262	0.1017
0.012	12.2973	0.5051	0.0122	0.4416	0.0442	0.0122	0.4784	0.0837	0.012	0.7276	0.1019
0.012	12.5718	0.5051	0.0122	0.4439	0.0444	0.0122	0.4809	0.0839	0.012	0.7279	0.102
0.012	12.1502	0.5044	0.0122	0.4478	0.0448	0.0122	0.4851	0.0842	0.012	0.727	0.1019
0.012	12.4464	0.5076	0.0122	0.4488	0.0449	0.0122	0.4862	0.0843	0.012	0.7278	0.102
0.012	12.5506	0.5053	0.0122	0.4461	0.0446	0.0122	0.4833	0.0842	0.012	0.7292	0.1022
0.012	12.7602	0.5012	0.0122	0.4478	0.0448	0.0122	0.4851	0.0844	0.012	0.7265	0.102
0.012	12.773	0.496	0.0122	0.4496	0.045	0.0122	0.4871	0.0845	0.012	0.7266	0.102
0.012	12.8267	0.5055	0.0122	0.4523	0.0452	0.0122	0.49	0.0848	0.012	0.7277	0.1022
0.012	12.9909	0.5022	0.0123	0.4533	0.0453	0.0123	0.4911	0.0849	0.012	0.7278	0.1022
0.0121	12.5266	0.5084	0.0123	0.4535	0.0454	0.0123	0.4913	0.0849	0.0121	0.7252	0.102
0.0121	12.5785	0.4997	0.0123	0.4514	0.0451	0.0123	0.489	0.0849	0.0121	0.7247	0.102
0.0121	12.3023	0.492	0.0123	0.4512	0.0451	0.0123	0.4888	0.0849	0.0121	0.7266	0.1022
0.0121	12.8878	0.4875	0.0123	0.4493	0.0449	0.0123	0.4867	0.0848	0.0121	0.7279	0.1024
0.0121	13.1056	0.4868	0.0123	0.452	0.0452	0.0123	0.4897	0.0851	0.0121	0.7241	0.1021
0.0121	12.386	0.4935	0.0123	0.4538	0.0454	0.0123	0.4916	0.0852	0.0121	0.6971	0.0998
0.0121	12.1527	0.4959	0.0123	0.4581	0.0458	0.0123	0.4963	0.0856	0.0121	0.7232	0.1021
0.0121	12.5411	0.4991	0.0124	0.4568	0.0457	0.0124	0.4949	0.0855	0.0121	0.7356	0.1032
0.0122	13.6119	0.4974	0.0124	0.4589	0.0459	0.0124	0.4971	0.0857	0.0122	0.7368	0.1033
0.0122	13.9088	0.5052	0.0124	0.457	0.0457	0.0124	0.4951	0.0857	0.0122	0.7304	0.1028
0.0122	12.3357	0.5155	0.0124	0.46	0.046	0.0124	0.4983	0.0859	0.0122	0.737	0.1034
0.0122	12.7212	0.5108	0.0124	0.4589	0.0459	0.0124	0.4971	0.0859	0.0122	0.7375	0.1035
0.0122	12.9578	0.5128	0.0124	0.4596	0.046	0.0124	0.4979	0.086	0.0122	0.7316	0.103
0.0122	12.7182	0.5183	0.0124	0.4609	0.0461	0.0124	0.4993	0.0861	0.0122	0.73	0.1029
0.0122	12.3666	0.5077	0.0124	0.4612	0.0461	0.0124	0.4996	0.0862	0.0122	0.7307	0.103
0.0122	12.9284	0.5225	0.0124	0.4621	0.0462	0.0124	0.5006	0.0863	0.0122	0.7299	0.103
0.0122	11.9796	0.4999	0.0125	0.4601	0.046	0.0125	0.4984	0.0862	0.0122	0.7329	0.1033
0.0123	12.4288	0.5049	0.0125	0.4573	0.0457	0.0125	0.4954	0.0861	0.0123	0.7347	0.1035
0.0123	12.6196	0.5061	0.0125	0.4583	0.0458	0.0125	0.4965	0.0862	0.0123	0.7344	0.1035
0.0123	13.3444	0.4906	0.0125	0.4609	0.0461	0.0125	0.4993	0.0864	0.0123	0.7366	0.1037
0.0123	12.5345	0.4952	0.0125	0.4655	0.0466	0.0125	0.5043	0.0868	0.0123	0.7363	0.1037
0.0123	13.4796	0.5035	0.0125	0.4641	0.0464	0.0125	0.5028	0.0868	0.0123	0.7359	0.1037
0.0123	13.4602	0.5027	0.0125	0.4663	0.0466	0.0125	0.5052	0.087	0.0123	0.7364	0.1038
0.0123	13.2346	0.5073	0.0125	0.4676	0.0468	0.0125	0.5066	0.0871	0.0123	0.7348	0.1037
0.0123	14.0227	0.5121	0.0125	0.4685	0.0469	0.0125	0.5075	0.0872	0.0123	0.7331	0.1036
0.0124	12.3231	0.5085	0.0126	0.4698	0.047	0.0126	0.509	0.0874	0.0123	0.7337	0.1037
0.0124	13.8657	0.5233	0.0126	0.4689	0.0469	0.0126	0.508	0.0873	0.0124	0.7318	0.1036
0.0124	13.1094	0.4922	0.0126	0.4673	0.0467	0.0126	0.5062	0.0873	0.0124	0.7333	0.1037
0.0124	13.1408	0.4912	0.0126	0.469	0.0469	0.0126	0.5081	0.0875	0.0124	0.735	0.1039
0.0124	12.8807	0.4953	0.0126	0.4697	0.047	0.0126	0.5088	0.0876	0.0124	0.7336	0.1038
0.0124	13.279	0.4923	0.0126	0.4713	0.0471	0.0126	0.5106	0.0877	0.0124	0.732	0.1037
0.0124	12.8926	0.5065	0.0126	0.47	0.047	0.0126	0.5092	0.0877	0.0124	0.7309	0.1037
0.0124	13.446	0.5015	0.0126	0.4723	0.0472	0.0126	0.5117	0.0879	0.0124	0.7311	0.1037
0.0124	13.3327	0.4973	0.0127	0.471	0.0471	0.0127	0.5103	0.0879	0.0124	0.7299	0.1037
0.0125	13.2749	0.5085	0.0127	0.4729	0.0473	0.0127	0.5123	0.088	0.0125	0.7314	0.1038
0.0125	13.8902	0.5042	0.0127	0.4748	0.0475	0.0127	0.5144	0.0882	0.0125	0.7319	0.1039
0.0125	12.572	0.5076	0.0127	0.4728	0.0473	0.0127	0.5122	0.0881	0.0125	0.7306	0.1038
0.0125	13.2875	0.4984	0.0127	0.4751	0.0475	0.0127	0.5147	0.0883	0.0125	0.73	0.1038
0.0125	13.3665	0.4969	0.0127	0.4757	0.0476	0.0127	0.5153	0.0884	0.0125	0.7299	0.1039
0.0125	13.6544	0.4963	0.0127	0.4781	0.0478	0.0127	0.5179	0.0887	0.0125	0.7307	0.104
0.0125	13.8971	0.4783	0.0127	0.4745	0.0475	0.0127	0.514	0.0885	0.0125	0.7286	0.1038
0.0125	13.3401	0.4833	0.0127	0.4685	0.0469	0.0127	0.5075	0.0881	0.0125	0.7291	0.1039
0.0125	14.0028	0.4796	0.0128	0.4693	0.0469	0.0128	0.5084	0.0882	0.0125	0.7265	0.1037
0.0126	13.5644	0.4744	0.0128	0.4726	0.0473	0.0128	0.512	0.0885	0.0126	0.7278	0.1039
0.0126	12.2777	0.4904	0.0128	0.4733	0.0473	0.0128	0.5127	0.0886	0.0126	0.7277	0.1039
0.0126	13.1381	0.4868	0.0128	0.4745	0.0475	0.0128	0.514	0.0887	0.0126	0.7295	0.1041
0.0126	12.6992	0.4879	0.0128	0.4735	0.0474	0.0128	0.513	0.0887	0.0126	0.7307	0.1042
0.0126	12.9757	0.4888	0.0128	0.4718	0.0472	0.0128	0.5111	0.0886	0.0126	0.7298	0.1042
0.0126	12.6579	0.4967	0.0128	0.468	0.0468	0.0128	0.507	0.0884	0.0126	0.7324	0.1044
0.0126	13.2238	0.4926	0.0128	0.4661	0.0466	0.0128	0.5049	0.0884	0.0126	0.7298	0.1043
0.0126	13.3106	0.501	0.0129	0.4665	0.0467	0.0129	0.5054	0.0884	0.0126	0.7283	0.1042
0.0127	13.2959	0.4947	0.0129	0.4663	0.0466	0.0129	0.5052	0.0885	0.0127	0.7287	0.1042
0.0127	13.0052	0.4878	0.0129	0.469	0.0469	0.0129	0.5081	0.0887	0.0127	0.7277	0.1042
0.0127	12.9021	0.4797	0.0129	0.4691	0.0469	0.0129	0.5082	0.0888	0.0127	0.7261	0.1041
0.0127	13.3669	0.479	0.0129	0.4718	0.0472	0.0129	0.5111	0.089	0.0127	0.7282	0.1043
0.0127	12.9543	0.4832	0.0129	0.4713	0.0471	0.0129	0.5106	0.089	0.0127	0.7281	0.1043
0.0127	13.0957	0.4798	0.0129	0.474	0.0474	0.0129	0.5135	0.0893	0.0127	0.7284	0.1044
0.0127	13.1746	0.4821	0.0129	0.4743	0.0474	0.0129	0.5138	0.0893	0.0127	0.7286	0.1045
0.0127	13.1254	0.4923	0.0129	0.4772	0.0477	0.0129	0.517	0.0896	0.0127	0.7292	0.1045
0.0127	13.334	0.4994	0.013	0.4786	0.0479	0.013	0.5185	0.0897	0.0127	0.7273	0.1044
0.0128	13.1873	0.5064	0.013	0.4793	0.0479	0.013	0.5192	0.0898	0.0128	0.726	0.1043
0.0128	13.2857	0.5001	0.013	0.4797	0.048	0.013	0.5197	0.0899	0.0128	0.724	0.1042
0.0128	13.3383	0.5054	0.013	0.4752	0.0475	0.013	0.5148	0.0896	0.0128	0.7239	0.1042
0.0128	13.2952	0.5063	0.013	0.4755	0.0476	0.013	0.5151	0.0897	0.0128	0.7248	0.1044
0.0128	13.3452	0.502	0.013	0.4764	0.0476	0.013	0.5161	0.0898	0.0128	0.7236	0.1043
0.0128	13.2707	0.4913	0.013	0.478	0.0478	0.013	0.5178	0.09	0.0128	0.7244	0.1044
0.0128	13.3709	0.5053	0.013	0.4777	0.0478	0.013	0.5175	0.09	0.0128	0.7246	0.1044
0.0128	13.3041	0.4962	0.013	0.4787	0.0479	0.013	0.5186	0.0901	0.0128	0.7278	0.1048
0.0128	13.3312	0.4771	0.0131	0.4797	0.048	0.0131	0.5197	0.0903	0.0128	0.7283	0.1048
0.0129	13.3396	0.4801	0.0131	0.4812	0.0481	0.0131	0.5213	0.0904	0.0129	0.7276	0.1048
0.0129	13.3638	0.4899	0.0131	0.4811	0.0481	0.0131	0.5212	0.0905	0.0129	0.7254	0.1047
0.0129	13.3019	0.4824	0.0131	0.4832	0.0483	0.0131	0.5235	0.0907	0.0129	0.7192	0.1042
0.0129	13.2268	0.4805	0.0131	0.4833	0.0483	0.0131	0.5236	0.0907	0.0129	0.7227	0.1045
0.0129	13.3073	0.4903	0.0131	0.4813	0.0481	0.0131	0.5214	0.0906	0.0129	0.7248	0.1047
0.0129	13.285	0.486	0.0131	0.4831	0.0483	0.0131	0.5234	0.0908	0.0129	0.7265	0.1049
0.0129	13.3119	0.4814	0.0131	0.4833	0.0483	0.0131	0.5236	0.0909	0.0129	0.727	0.105
0.0129	13.2852	0.4865	0.0132	0.4856	0.0486	0.0132	0.5261	0.0911	0.0129	0.7258	0.1049
0.013	13.1896	0.488	0.0132	0.4853	0.0485	0.0132	0.5257	0.0911	0.013	0.7253	0.1049
0.013	13.3786	0.4989	0.0132	0.4849	0.0485	0.0132	0.5253	0.0911	0.013	0.7259	0.105
0.013	13.054	0.4986	0.0132	0.4796	0.048	0.0132	0.5196	0.0908	0.013	0.7256	0.105
0.013	13.18	0.5164	0.0132	0.4822	0.0482	0.0132	0.5224	0.0911	0.013	0.7251	0.105
0.013	13.1852	0.5221	0.0132	0.4839	0.0484	0.0132	0.5242	0.0912	0.013	0.7242	0.105
0.013	13.3435	0.5172	0.0132	0.4863	0.0486	0.0132	0.5268	0.0914	0.013	0.7258	0.1052
0.013	13.153	0.5238	0.0132	0.4873	0.0487	0.0132	0.5279	0.0916	0.013	0.7245	0.1051
0.013	13.2385	0.516	0.0132	0.4887	0.0489	0.0132	0.5294	0.0917	0.013	0.7232	0.105
0.013	13.4378	0.5147	0.0133	0.4888	0.0489	0.0133	0.5295	0.0918	0.013	0.7227	0.105
0.0131	13.2427	0.5253	0.0133	0.491	0.0491	0.0133	0.5319	0.092	0.0131	0.7253	0.1053
0.0131	13.0973	0.5177	0.0133	0.49	0.049	0.0133	0.5308	0.092	0.0131	0.7261	0.1054
0.0131	13.303	0.5022	0.0133	0.4918	0.0492	0.0133	0.5328	0.0921	0.0131	0.7245	0.1053
0.0131	13.1127	0.5259	0.0133	0.4905	0.0491	0.0133	0.5314	0.0921	0.0131	0.7243	0.1053
0.0131	13.1996	0.5147	0.0133	0.4933	0.0493	0.0133	0.5344	0.0923	0.0131	0.7218	0.1051
0.0131	13.1318	0.5054	0.0133	0.4915	0.0492	0.0133	0.5325	0.0923	0.0131	0.7212	0.1051
0.0131	13.2155	0.5176	0.0133	0.4936	0.0494	0.0133	0.5347	0.0925	0.0131	0.7226	0.1053
0.0131	13.2533	0.507	0.0133	0.4938	0.0494	0.0133	0.535	0.0925	0.0131	0.724	0.1054
0.0131	13.2444	0.5115	0.0134	0.4941	0.0494	0.0134	0.5353	0.0926	0.0131	0.724	0.1055
0.0132	13.1187	0.5073	0.0134	0.4931	0.0493	0.0134	0.5342	0.0926	0.0132	0.7241	0.1055
0.0132	13.1448	0.5116	0.0134	0.4938	0.0494	0.0134	0.535	0.0927	0.0132	0.7234	0.1055
0.0132	13.3662	0.5074	0.0134	0.4953	0.0495	0.0134	0.5366	0.0928	0.0132	0.7246	0.1056
0.0132	13.131	0.5066	0.0134	0.496	0.0496	0.0134	0.5373	0.0929	0.0132	0.7237	0.1056
0.0132	13.2958	0.5101	0.0134	0.4914	0.0491	0.0134	0.5324	0.0927	0.0132	0.7234	0.1056
0.0132	13.5522	0.5105	0.0134	0.4903	0.049	0.0134	0.5312	0.0927	0.0132	0.7241	0.1057
0.0132	12.9592	0.4954	0.0134	0.4915	0.0492	0.0134	0.5325	0.0928	0.0132	0.7242	0.1057
0.0132	13.3684	0.5015	0.0135	0.4923	0.0492	0.0135	0.5333	0.0929	0.0132	0.7253	0.1059
0.0133	13.2315	0.5058	0.0135	0.4936	0.0494	0.0135	0.5347	0.093	0.0133	0.7264	0.106
0.0133	13.2666	0.504	0.0135	0.4928	0.0493	0.0135	0.5339	0.093	0.0133	0.7265	0.1061
0.0133	13.4736	0.5003	0.0135	0.4944	0.0494	0.0135	0.5356	0.0932	0.0133	0.7282	0.1062
0.0133	13.2821	0.5063	0.0135	0.4939	0.0494	0.0135	0.5351	0.0932	0.0133	0.7295	0.1064
0.0133	13.5294	0.5006	0.0135	0.4941	0.0494	0.0135	0.5353	0.0933	0.0133	0.7289	0.1064
0.0133	13.1455	0.4919	0.0135	0.4963	0.0496	0.0135	0.5377	0.0935	0.0133	0.7298	0.1065
0.0133	13.0503	0.4949	0.0135	0.4962	0.0496	0.0135	0.5376	0.0935	0.0133	0.7279	0.1064
0.0133	13.0158	0.5011	0.0135	0.4986	0.0499	0.0135	0.5402	0.0937	0.0133	0.7271	0.1063
0.0133	12.9428	0.5099	0.0136	0.4969	0.0497	0.0136	0.5383	0.0937	0.0133	0.7265	0.1063
0.0134	13.0487	0.5046	0.0136	0.4988	0.0499	0.0136	0.5404	0.0939	0.0134	0.7275	0.1064
0.0134	13.3789	0.5052	0.0136	0.4987	0.0499	0.0136	0.5403	0.0939	0.0134	0.7292	0.1066
0.0134	13.1	0.5035	0.0136	0.5017	0.0502	0.0136	0.5435	0.0942	0.0134	0.7298	0.1067
0.0134	13.3475	0.4978	0.0136	0.4996	0.05	0.0136	0.5412	0.0941	0.0134	0.7281	0.1066
0.0134	13.0119	0.4877	0.0136	0.5006	0.0501	0.0136	0.5423	0.0942	0.0134	0.7267	0.1065
0.0134	13.1368	0.5088	0.0136	0.5036	0.0504	0.0136	0.5456	0.0944	0.0134	0.7122	0.1053
0.0134	13.3884	0.5118	0.0136	0.5025	0.0503	0.0136	0.5444	0.0944	0.0134	0.7145	0.1056
0.0134	13.3285	0.5024	0.0136	0.5027	0.0503	0.0136	0.5446	0.0945	0.0134	0.7396	0.1078
0.0134	13.7786	0.506	0.0137	0.5012	0.0501	0.0137	0.543	0.0944	0.0134	0.7438	0.1082
0.0135	13.0243	0.5073	0.0137	0.4994	0.0499	0.0137	0.541	0.0944	0.0135	0.7386	0.1077
0.0135	13.183	0.5012	0.0137	0.5022	0.0502	0.0137	0.5441	0.0946	0.0135	0.7336	0.1073
0.0135	13.07	0.4925	0.0137	0.5016	0.0502	0.0137	0.5434	0.0946	0.0135	0.7313	0.1072
0.0135	13.2046	0.4867	0.0137	0.5	0.05	0.0137	0.5417	0.0946	0.0135	0.7312	0.1072
0.0135	13.086	0.4859	0.0137	0.5014	0.0501	0.0137	0.5432	0.0947	0.0135	0.7317	0.1073
0.0135	13.1533	0.492	0.0137	0.5024	0.0502	0.0137	0.5443	0.0948	0.0135	0.7305	0.1072
0.0135	13.3595	0.5027	0.0137	0.5027	0.0503	0.0137	0.5446	0.0949	0.0135	0.7313	0.1074
0.0135	13.2922	0.5391	0.0138	0.5022	0.0502	0.0138	0.5441	0.0949	0.0135	0.7294	0.1072
0.0136	13.28	0.5388	0.0138	0.5044	0.0504	0.0138	0.5464	0.0951	0.0136	0.7287	0.1072
0.0136	13.2364	0.5333	0.0138	0.5009	0.0501	0.0138	0.5426	0.0949	0.0136	0.7287	0.1072
0.0136	13.4178	0.5311	0.0138	0.5026	0.0503	0.0138	0.5445	0.0951	0.0136	0.7297	0.1074
0.0136	13.306	0.5159	0.0138	0.4999	0.05	0.0138	0.5416	0.095	0.0136	0.7326	0.1076
0.0136	13.6654	0.5107	0.0138	0.5027	0.0503	0.0138	0.5446	0.0952	0.0136	0.7335	0.1078
0.0136	13.2922	0.5009	0.0138	0.5025	0.0503	0.0138	0.5444	0.0953	0.0136	0.7323	0.1077
0.0136	13.7521	0.4901	0.0138	0.5005	0.0501	0.0138	0.5422	0.0952	0.0136	0.7293	0.1075
0.0136	13.5756	0.4872	0.0138	0.5008	0.0501	0.0138	0.5425	0.0952	0.0136	0.7292	0.1075
0.0136	13.3121	0.4893	0.0139	0.5013	0.0501	0.0139	0.5431	0.0953	0.0136	0.7284	0.1075
0.0137	13.3253	0.4927	0.0139	0.4998	0.05	0.0139	0.5415	0.0953	0.0137	0.7285	0.1075
0.0137	13.1917	0.4874	0.0139	0.5005	0.0501	0.0139	0.5422	0.0954	0.0137	0.7276	0.1075
0.0137	13.5029	0.4829	0.0139	0.4988	0.0499	0.0139	0.5404	0.0953	0.0137	0.728	0.1076
0.0137	13.4318	0.4868	0.0139	0.5003	0.05	0.0139	0.542	0.0955	0.0137	0.7271	0.1075
0.0137	13.3471	0.4944	0.0139	0.5013	0.0501	0.0139	0.5431	0.0956	0.0137	0.7275	0.1076
0.0137	13.3559	0.4893	0.0139	0.5039	0.0504	0.0139	0.5459	0.0958	0.0137	0.7259	0.1075
0.0137	13.3094	0.4775	0.0139	0.5022	0.0502	0.0139	0.5441	0.0958	0.0137	0.7225	0.1072
0.0137	13.2871	0.4919	0.014	0.5051	0.0505	0.014	0.5472	0.096	0.0137	0.7232	0.1073
0.0137	13.1955	0.4879	0.014	0.5036	0.0504	0.014	0.5456	0.096	0.0138	0.7246	0.1075
0.0138	13.2683	0.4862	0.014	0.5044	0.0504	0.014	0.5464	0.0961	0.0138	0.7263	0.1077
0.0138	13.312	0.4985	0.014	0.5042	0.0504	0.014	0.5462	0.0961	0.0138	0.7272	0.1078
0.0138	13.2595	0.4993	0.014	0.5077	0.0508	0.014	0.55	0.0964	0.0138	0.727	0.1078
0.0138	13.2707	0.5006	0.014	0.5056	0.0506	0.014	0.5477	0.0963	0.0138	0.7272	0.1079
0.0138	13.2944	0.4918	0.014	0.5058	0.0506	0.014	0.548	0.0964	0.0138	0.7277	0.108
0.0138	13.1946	0.481	0.014	0.5042	0.0504	0.014	0.5462	0.0963	0.0138	0.7257	0.1078
0.0138	13.2629	0.4861	0.014	0.5041	0.0504	0.014	0.5461	0.0964	0.0138	0.7239	0.1077
0.0138	13.4338	0.4903	0.0141	0.5043	0.0504	0.0141	0.5463	0.0964	0.0138	0.7237	0.1077
0.0139	13.129	0.4915	0.0141	0.5072	0.0507	0.0141	0.5495	0.0967	0.0139	0.7244	0.1078
0.0139	13.3485	0.4818	0.0141	0.5056	0.0506	0.0141	0.5477	0.0966	0.0139	0.7253	0.1079
0.0139	13.1122	0.4678	0.0141	0.4998	0.05	0.0141	0.5415	0.0963	0.0139	0.7251	0.108
0.0139	13.3442	0.4735	0.0141	0.5014	0.0501	0.0141	0.5432	0.0965	0.0139	0.7266	0.1081
0.0139	13.3824	0.4795	0.0141	0.5033	0.0503	0.0141	0.5452	0.0966	0.0139	0.7284	0.1083
0.0139	13.4017	0.4663	0.0141	0.5048	0.0505	0.0141	0.5469	0.0968	0.0139	0.7269	0.1082
0.0139	13.4003	0.471	0.0141	0.5001	0.05	0.0141	0.5418	0.0966	0.0139	0.7245	0.1081
0.0139	13.3614	0.476	0.0141	0.5026	0.0503	0.0141	0.5445	0.0968	0.0139	0.7208	0.1078
0.0139	13.3211	0.4748	0.0142	0.5042	0.0504	0.0142	0.5462	0.0969	0.0139	0.7237	0.1081
0.014	13.3734	0.4749	0.0142	0.5056	0.0506	0.0142	0.5477	0.0971	0.014	0.7266	0.1084
0.014	13.423	0.4726	0.0142	0.5071	0.0507	0.0142	0.5494	0.0972	0.014	0.7264	0.1084
0.014	13.2692	0.4763	0.0142	0.5077	0.0508	0.0142	0.55	0.0973	0.014	0.7269	0.1085
0.014	13.3712	0.483	0.0142	0.5085	0.0509	0.0142	0.5509	0.0974	0.014	0.7301	0.1088
0.014	13.3585	0.4799	0.0142	0.5076	0.0508	0.0142	0.5499	0.0974	0.014	0.7283	0.1087
0.014	13.3201	0.4828	0.0142	0.5104	0.051	0.0142	0.5529	0.0976	0.014	0.729	0.1088
0.014	13.3897	0.4844	0.0142	0.5103	0.051	0.0142	0.5528	0.0977	0.014	0.7272	0.1086
0.014	13.3548	0.4934	0.0143	0.5119	0.0512	0.0143	0.5546	0.0978	0.014	0.7254	0.1085
0.0141	13.3636	0.4855	0.0143	0.5113	0.0511	0.0143	0.5539	0.0979	0.0141	0.7237	0.1084
0.0141	13.4186	0.4886	0.0143	0.5127	0.0513	0.0143	0.5554	0.098	0.0141	0.7245	0.1085
0.0141	13.307	0.4863	0.0143	0.514	0.0514	0.0143	0.5568	0.0981	0.0141	0.7235	0.1085
0.0141	13.2189	0.4953	0.0143	0.5125	0.0513	0.0143	0.5552	0.0981	0.0141	0.7241	0.1086
0.0141	13.3648	0.4913	0.0143	0.5108	0.0511	0.0143	0.5534	0.098	0.0141	0.7235	0.1086
0.0141	13.3313	0.4937	0.0143	0.5109	0.0511	0.0143	0.5535	0.0981	0.0141	0.7255	0.1088
0.0141	13.2901	0.4991	0.0143	0.5123	0.0512	0.0143	0.555	0.0982	0.0141	0.727	0.1089
0.0141	13.2721	0.4961	0.0143	0.5135	0.0514	0.0143	0.5563	0.0984	0.0141	0.7258	0.1089
0.0141	13.255	0.5001	0.0144	0.5126	0.0513	0.0144	0.5553	0.0984	0.0141	0.7245	0.1088
0.0142	13.2513	0.5031	0.0144	0.5127	0.0513	0.0144	0.5554	0.0984	0.0142	0.7245	0.1088
0.0142	13.27	0.4859	0.0144	0.5134	0.0513	0.0144	0.5562	0.0985	0.0142	0.7251	0.1089
0.0142	13.1982	0.478	0.0144	0.5129	0.0513	0.0144	0.5556	0.0985	0.0142	0.7279	0.1092
0.0142	13.3491	0.4779	0.0144	0.5116	0.0512	0.0144	0.5542	0.0985	0.0142	0.7274	0.1092
0.0142	13.333	0.4797	0.0144	0.5137	0.0514	0.0144	0.5565	0.0987	0.0142	0.7279	0.1093
0.0142	13.323	0.4729	0.0144	0.5128	0.0513	0.0144	0.5555	0.0987	0.0142	0.7272	0.1093
0.0142	13.2197	0.4753	0.0144	0.5113	0.0511	0.0144	0.5539	0.0987	0.0142	0.724	0.109
0.0142	13.412	0.4826	0.0144	0.5094	0.0509	0.0144	0.5519	0.0986	0.0142	0.7238	0.109
0.0142	13.3553	0.479	0.0145	0.5074	0.0507	0.0145	0.5497	0.0985	0.0142	0.7242	0.1091
0.0143	13.4808	0.4807	0.0145	0.5069	0.0507	0.0145	0.5491	0.0986	0.0143	0.7247	0.1092
0.0143	13.327	0.4907	0.0145	0.5079	0.0508	0.0145	0.5502	0.0987	0.0143	0.7256	0.1093
0.0143	13.5727	0.4951	0.0145	0.5094	0.0509	0.0145	0.5519	0.0988	0.0143	0.7267	0.1095
0.0143	13.3636	0.4921	0.0145	0.5103	0.051	0.0145	0.5528	0.0989	0.0143	0.7245	0.1093
0.0143	13.4038	0.4882	0.0145	0.511	0.0511	0.0145	0.5536	0.099	0.0143	0.7224	0.1092
0.0143	13.3197	0.4771	0.0145	0.5097	0.051	0.0145	0.5522	0.099	0.0143	0.7208	0.1091
0.0143	13.5818	0.4772	0.0145	0.5111	0.0511	0.0145	0.5537	0.0991	0.0143	0.7204	0.1091
0.0143	13.5552	0.4745	0.0146	0.5074	0.0507	0.0146	0.5497	0.099	0.0143	0.7201	0.1091
0.0144	13.4674	0.4666	0.0146	0.5098	0.051	0.0146	0.5523	0.0992	0.0144	0.721	0.1092
0.0144	13.5191	0.4727	0.0146	0.5094	0.0509	0.0146	0.5519	0.0992	0.0144	0.7227	0.1094
0.0144	13.3807	0.4709	0.0146	0.5097	0.051	0.0146	0.5522	0.0993	0.0144	0.7231	0.1095
0.0144	13.4253	0.4754	0.0146	0.5099	0.051	0.0146	0.5524	0.0993	0.0144	0.7198	0.1092
0.0144	13.534	0.4799	0.0146	0.5093	0.0509	0.0146	0.5517	0.0994	0.0144	0.7194	0.1092
0.0144	13.4398	0.4833	0.0146	0.5037	0.0504	0.0146	0.5457	0.0991	0.0144	0.7186	0.1092
0.0144	13.4408	0.4793	0.0146	0.4998	0.05	0.0146	0.5415	0.0989	0.0144	0.7195	0.1093
0.0144	13.3985	0.4767	0.0146	0.5018	0.0502	0.0146	0.5436	0.0991	0.0144	0.7218	0.1095
0.0144	13.3884	0.4801	0.0147	0.4993	0.0499	0.0147	0.5409	0.099	0.0144	0.7225	0.1096
0.0145	13.5232	0.4787	0.0147	0.5007	0.0501	0.0147	0.5424	0.0991	0.0145	0.7211	0.1096
0.0145	13.4253	0.4792	0.0147	0.5017	0.0502	0.0147	0.5435	0.0993	0.0145	0.7216	0.1096
0.0145	13.5551	0.4836	0.0147	0.5025	0.0503	0.0147	0.5444	0.0994	0.0145	0.7214	0.1097
0.0145	13.5383	0.4805	0.0147	0.5039	0.0504	0.0147	0.5459	0.0995	0.0145	0.7219	0.1097
0.0145	13.4781	0.4844	0.0147	0.5051	0.0505	0.0147	0.5472	0.0996	0.0145	0.7226	0.1098
0.0145	13.5561	0.4819	0.0147	0.5055	0.0506	0.0147	0.5476	0.0997	0.0145	0.7209	0.1097
0.0145	13.925	0.4919	0.0147	0.5047	0.0505	0.0147	0.5468	0.0997	0.0145	0.7198	0.1097
0.0145	13.4604	0.4878	0.0147	0.5081	0.0508	0.0147	0.5504	0.1	0.0145	0.7196	0.1097
0.0145	12.7601	0.4935	0.0148	0.5075	0.0508	0.0148	0.5498	0.1	0.0145	0.7201	0.1098
0.0146	13.9951	0.4929	0.0148	0.5076	0.0508	0.0148	0.5499	0.1	0.0146	0.718	0.1096
0.0146	13.2846	0.4917	0.0148	0.5102	0.051	0.0148	0.5527	0.1003	0.0146	0.7196	0.1098
0.0146	13.7324	0.49	0.0148	0.5101	0.051	0.0148	0.5526	0.1003	0.0146	0.7169	0.1096
0.0146	13.6678	0.495	0.0148	0.5108	0.0511	0.0148	0.5534	0.1004	0.0146	0.7158	0.1096
0.0146	13.5496	0.5022	0.0148	0.5078	0.0508	0.0148	0.5501	0.1003	0.0146	0.7168	0.1097
0.0146	13.4193	0.4857	0.0148	0.5102	0.051	0.0148	0.5527	0.1005	0.0146	0.717	0.1098
0.0146	13.3566	0.4797	0.0148	0.5083	0.0508	0.0148	0.5507	0.1004	0.0146	0.7202	0.1101
0.0146	13.6529	0.4884	0.0149	0.51	0.051	0.0149	0.5525	0.1006	0.0146	0.7195	0.11
0.0147	13.2764	0.4795	0.0149	0.5098	0.051	0.0149	0.5523	0.1006	0.0147	0.7198	0.1101
0.0147	13.4287	0.4857	0.0149	0.511	0.0511	0.0149	0.5536	0.1007	0.0147	0.7171	0.1099
0.0147	13.2001	0.4831	0.0149	0.5118	0.0512	0.0149	0.5545	0.1009	0.0147	0.7196	0.1102
0.0147	13.3585	0.4897	0.0149	0.5138	0.0514	0.0149	0.5566	0.101	0.0147	0.7171	0.11
0.0147	13.3313	0.491	0.0149	0.5118	0.0512	0.0149	0.5545	0.101	0.0147	0.7138	0.1098
0.0147	13.5139	0.4958	0.0149	0.5123	0.0512	0.0149	0.555	0.101	0.0147	0.7154	0.1099
0.0147	13.3549	0.4965	0.0149	0.5143	0.0514	0.0149	0.5572	0.1012	0.0147	0.7181	0.1102
0.0147	13.2717	0.5007	0.0149	0.5145	0.0515	0.0149	0.5574	0.1013	0.0147	0.7152	0.11
0.0147	13.367	0.4844	0.015	0.5139	0.0514	0.015	0.5567	0.1013	0.0147	0.7164	0.1101
0.0148	13.3077	0.4652	0.015	0.5157	0.0516	0.015	0.5587	0.1015	0.0148	0.7153	0.1101
0.0148	13.2707	0.4711	0.015	0.5141	0.0514	0.015	0.5569	0.1014	0.0148	0.7137	0.11
0.0148	13.3069	0.4697	0.015	0.5114	0.0511	0.015	0.554	0.1013	0.0148	0.7159	0.1102
0.0148	13.2641	0.4697	0.015	0.5098	0.051	0.015	0.5523	0.1013	0.0148	0.7155	0.1102
0.0148	13.2222	0.473	0.015	0.5103	0.051	0.015	0.5528	0.1014	0.0148	0.716	0.1103
0.0148	13.439	0.4775	0.015	0.5102	0.051	0.015	0.5527	0.1014	0.0148	0.7143	0.1102
0.0148	13.2471	0.481	0.015	0.5143	0.0514	0.015	0.5572	0.1017	0.0148	0.7141	0.1102
0.0148	13.4874	0.4684	0.015	0.5132	0.0513	0.015	0.556	0.1017	0.0148	0.7132	0.1102
0.0149	13.493	0.4779	0.0151	0.5124	0.0512	0.0151	0.5551	0.1017	0.0148	0.7123	0.1101
0.0149	13.3767	0.4845	0.0151	0.5138	0.0514	0.0151	0.5566	0.1019	0.0149	0.7153	0.1104
0.0149	13.4011	0.4935	0.0151	0.5129	0.0513	0.0151	0.5556	0.1019	0.0149	0.7153	0.1105
0.0149	13.4153	0.4878	0.0151	0.5161	0.0516	0.0151	0.5591	0.1021	0.0149	0.7133	0.1103
0.0149	13.472	0.48	0.0151	0.5128	0.0513	0.0151	0.5555	0.102	0.0149	0.7146	0.1105
0.0149	13.428	0.4743	0.0151	0.5148	0.0515	0.0151	0.5577	0.1022	0.0149	0.7123	0.1103
0.0149	13.5692	0.468	0.0151	0.5133	0.0513	0.0151	0.5561	0.1021	0.0149	0.711	0.1103
0.0149	13.4337	0.4721	0.0151	0.5135	0.0514	0.0151	0.5563	0.1022	0.0149	0.7135	0.1105
0.0149	13.5714	0.4641	0.0152	0.5137	0.0514	0.0152	0.5565	0.1023	0.0149	0.7148	0.1107
0.015	13.6251	0.464	0.0152	0.5113	0.0511	0.0152	0.5539	0.1022	0.015	0.7152	0.1107
0.015	13.5787	0.4664	0.0152	0.5111	0.0511	0.0152	0.5537	0.1022	0.015	0.714	0.1107
0.015	13.5803	0.4722	0.0152	0.5114	0.0511	0.0152	0.554	0.1023	0.015	0.7132	0.1106
0.015	13.5555	0.4646	0.0152	0.5132	0.0513	0.0152	0.556	0.1025	0.015	0.714	0.1107
0.015	13.6036	0.4722	0.0152	0.5098	0.051	0.0152	0.5523	0.1023	0.015	0.7145	0.1108
0.015	13.4486	0.4725	0.0152	0.5061	0.0506	0.0152	0.5483	0.1022	0.015	0.7158	0.111
0.015	13.4901	0.4694	0.0152	0.5082	0.0508	0.0152	0.5506	0.1024	0.015	0.7156	0.111
0.015	13.6478	0.4665	0.0152	0.5077	0.0508	0.0152	0.55	0.1024	0.015	0.7119	0.1107
0.015	13.511	0.4582	0.0153	0.5089	0.0509	0.0153	0.5513	0.1025	0.015	0.7124	0.1108
0.0151	13.4496	0.4524	0.0153	0.5111	0.0511	0.0153	0.5537	0.1027	0.0151	0.711	0.1107
0.0151	13.5391	0.4623	0.0153	0.5098	0.051	0.0153	0.5523	0.1027	0.0151	0.7123	0.1109
0.0151	14.1106	0.4695	0.0153	0.5108	0.0511	0.0153	0.5534	0.1028	0.0151	0.7111	0.1108
0.0151	13.6598	0.4624	0.0153	0.5107	0.0511	0.0153	0.5533	0.1028	0.0151	0.7125	0.111
0.0151	13.4983	0.4711	0.0153	0.5103	0.051	0.0153	0.5528	0.1029	0.0151	0.7135	0.1111
0.0151	13.5654	0.4592	0.0153	0.5093	0.0509	0.0153	0.5517	0.1029	0.0151	0.7131	0.1111
0.0151	13.6882	0.455	0.0153	0.51	0.051	0.0153	0.5525	0.103	0.0151	0.7128	0.1111
0.0151	13.5318	0.4617	0.0154	0.51	0.051	0.0154	0.5525	0.103	0.0151	0.7046	0.1105
0.0152	13.66	0.4622	0.0154	0.5095	0.051	0.0154	0.552	0.1031	0.0152	0.6935	0.1096
0.0152	13.4599	0.46	0.0154	0.5088	0.0509	0.0154	0.5512	0.1031	0.0152	0.6941	0.1097
0.0152	13.5877	0.4573	0.0154	0.5129	0.0513	0.0154	0.5556	0.1034	0.0152	0.6976	0.11
0.0152	13.4556	0.4589	0.0154	0.5124	0.0512	0.0154	0.5551	0.1034	0.0152	0.7007	0.1103
0.0152	13.6229	0.4624	0.0154	0.509	0.0509	0.0154	0.5514	0.1033	0.0152	0.7027	0.1105
0.0152	13.5328	0.4538	0.0154	0.5108	0.0511	0.0154	0.5534	0.1034	0.0152	0.704	0.1106
0.0152	13.5402	0.4507	0.0154	0.5111	0.0511	0.0154	0.5537	0.1035	0.0152	0.7034	0.1106
0.0152	13.5586	0.4534	0.0154	0.5116	0.0512	0.0154	0.5542	0.1036	0.0152	0.7125	0.1114
0.0152	13.5666	0.4552	0.0155	0.5092	0.0509	0.0155	0.5516	0.1035	0.0152	0.701	0.1105
0.0153	13.4348	0.4535	0.0155	0.51	0.051	0.0155	0.5525	0.1036	0.0153	0.7031	0.1107
0.0153	13.832	0.449	0.0155	0.5121	0.0512	0.0155	0.5548	0.1038	0.0153	0.7256	0.1127
0.0153	13.5262	0.4428	0.0155	0.5087	0.0509	0.0155	0.5511	0.1037	0.0153	0.7294	0.113
0.0153	13.6025	0.4452	0.0155	0.5099	0.051	0.0155	0.5524	0.1038	0.0153	0.7173	0.112
0.0153	13.6891	0.4389	0.0155	0.5094	0.0509	0.0155	0.5519	0.1038	0.0153	0.7215	0.1124
0.0153	13.5996	0.4457	0.0155	0.5089	0.0509	0.0155	0.5513	0.1039	0.0153	0.7324	0.1134
0.0153	13.497	0.4372	0.0155	0.5091	0.0509	0.0155	0.5515	0.1039	0.0153	0.7286	0.1131
0.0153	13.8138	0.4408	0.0155	0.5111	0.0511	0.0155	0.5537	0.1041	0.0153	0.7241	0.1128
0.0153	13.7166	0.4417	0.0156	0.5099	0.051	0.0156	0.5524	0.1041	0.0153	0.723	0.1127
0.0154	13.6382	0.4419	0.0156	0.5093	0.0509	0.0156	0.5517	0.1041	0.0154	0.723	0.1128
0.0154	13.556	0.4356	0.0156	0.5089	0.0509	0.0156	0.5513	0.1041	0.0154	0.7242	0.1129
0.0154	13.7536	0.4349	0.0156	0.5065	0.0507	0.0156	0.5487	0.1041	0.0154	0.7247	0.113
0.0154	13.6078	0.4255	0.0156	0.5063	0.0506	0.0156	0.5485	0.1041	0.0154	0.7254	0.1131
0.0154	13.6182	0.4308	0.0156	0.5065	0.0507	0.0156	0.5487	0.1042	0.0154	0.7259	0.1132
0.0154	13.6657	0.4299	0.0156	0.5044	0.0504	0.0156	0.5464	0.1042	0.0154	0.7223	0.1129
0.0154	13.5699	0.4423	0.0156	0.5052	0.0505	0.0156	0.5473	0.1043	0.0154	0.7207	0.1128
0.0154	13.549	0.4358	0.0157	0.5052	0.0505	0.0157	0.5473	0.1043	0.0154	0.7202	0.1128
0.0155	13.5732	0.4349	0.0157	0.5038	0.0504	0.0157	0.5458	0.1043	0.0155	0.7204	0.1129
0.0155	13.5526	0.4404	0.0157	0.5023	0.0502	0.0157	0.5442	0.1043	0.0155	0.7213	0.113
0.0155	13.501	0.4337	0.0157	0.5039	0.0504	0.0157	0.5459	0.1044	0.0155	0.7215	0.113
0.0155	13.5885	0.4296	0.0157	0.5048	0.0505	0.0157	0.5469	0.1045	0.0155	0.723	0.1132
0.0155	13.471	0.431	0.0157	0.5032	0.0503	0.0157	0.5451	0.1045	0.0155	0.7228	0.1132
0.0155	13.5435	0.43	0.0157	0.5055	0.0506	0.0157	0.5476	0.1047	0.0155	0.719	0.1129
0.0155	13.5308	0.4275	0.0157	0.5072	0.0507	0.0157	0.5495	0.1048	0.0155	0.7168	0.1128
0.0155	13.469	0.4347	0.0157	0.5043	0.0504	0.0157	0.5463	0.1048	0.0155	0.7172	0.1129
0.0155	13.4604	0.4328	0.0158	0.5018	0.0502	0.0158	0.5436	0.1047	0.0155	0.719	0.1131
0.0156	13.5481	0.4288	0.0158	0.4997	0.05	0.0158	0.5413	0.1047	0.0156	0.7166	0.1129
0.0156	13.5381	0.4302	0.0158	0.4973	0.0497	0.0158	0.5387	0.1046	0.0156	0.7181	0.1131
0.0156	13.546	0.4256	0.0158	0.4986	0.0499	0.0158	0.5402	0.1047	0.0156	0.7164	0.1129
0.0156	13.4548	0.4262	0.0158	0.4976	0.0498	0.0158	0.5391	0.1047	0.0156	0.7157	0.1129
0.0156	13.6097	0.4212	0.0158	0.4987	0.0499	0.0158	0.5403	0.1048	0.0156	0.7168	0.1131
0.0156	13.515	0.4214	0.0158	0.4954	0.0495	0.0158	0.5367	0.1048	0.0156	0.717	0.1131
0.0156	13.5716	0.4235	0.0158	0.4979	0.0498	0.0158	0.5394	0.1049	0.0156	0.7157	0.113
0.0156	13.5172	0.4225	0.0158	0.4988	0.0499	0.0158	0.5404	0.105	0.0156	0.7149	0.113
0.0156	13.5634	0.42	0.0159	0.4963	0.0496	0.0159	0.5377	0.105	0.0156	0.7137	0.113
0.0157	13.4731	0.4061	0.0159	0.4991	0.0499	0.0159	0.5407	0.1052	0.0157	0.7129	0.1129
0.0157	13.5663	0.4023	0.0159	0.4987	0.0499	0.0159	0.5403	0.1052	0.0157	0.7159	0.1132
0.0157	13.559	0.41	0.0159	0.4996	0.05	0.0159	0.5412	0.1053	0.0157	0.719	0.1135
0.0157	13.4869	0.4098	0.0159	0.4996	0.05	0.0159	0.5412	0.1054	0.0157	0.7211	0.1137
0.0157	13.4747	0.397	0.0159	0.4959	0.0496	0.0159	0.5372	0.1053	0.0157	0.7199	0.1137
0.0157	13.5635	0.3994	0.0159	0.4981	0.0498	0.0159	0.5396	0.1054	0.0157	0.716	0.1134
0.0157	13.2614	0.4003	0.0159	0.4985	0.0499	0.0159	0.54	0.1055	0.0157	0.7161	0.1134
0.0157	13.212	0.4013	0.016	0.5009	0.0501	0.016	0.5426	0.1057	0.0157	0.7178	0.1136
0.0158	13.4837	0.3923	0.016	0.4999	0.05	0.016	0.5416	0.1057	0.0158	0.7195	0.1138
0.0158	13.6298	0.3898	0.016	0.4962	0.0496	0.016	0.5376	0.1056	0.0158	0.7197	0.1139
0.0158	13.5934	0.3897	0.016	0.4973	0.0497	0.016	0.5387	0.1057	0.0158	0.7199	0.1139
0.0158	13.5312	0.3892	0.016	0.4996	0.05	0.016	0.5412	0.1059	0.0158	0.717	0.1137
0.0158	13.5488	0.3947	0.016	0.5009	0.0501	0.016	0.5426	0.106	0.0158	0.7146	0.1135
0.0158	13.6326	0.3865	0.016	0.5013	0.0501	0.016	0.5431	0.1061	0.0158	0.7166	0.1138
0.0158	13.6557	0.3911	0.016	0.5023	0.0502	0.016	0.5442	0.1062	0.0158	0.7184	0.1139
0.0158	13.6573	0.3915	0.016	0.5033	0.0503	0.016	0.5452	0.1063	0.0158	0.7181	0.114
0.0158	13.6102	0.3844	0.0161	0.5022	0.0502	0.0161	0.5441	0.1063	0.0158	0.7203	0.1142
0.0159	13.5432	0.3699	0.0161	0.5005	0.0501	0.0161	0.5422	0.1063	0.0159	0.7212	0.1143
0.0159	13.4595	0.3762	0.0161	0.5008	0.0501	0.0161	0.5425	0.1063	0.0159	0.7219	0.1144
0.0159	13.6217	0.394	0.0161	0.5	0.05	0.0161	0.5417	0.1064	0.0159	0.7194	0.1142
0.0159	13.7671	0.4098	0.0161	0.5008	0.0501	0.0161	0.5425	0.1065	0.0159	0.7181	0.1142
0.0159	13.7288	0.414	0.0161	0.5001	0.05	0.0161	0.5418	0.1065	0.0159	0.7177	0.1142
0.0159	13.6654	0.4109	0.0161	0.5012	0.0501	0.0161	0.543	0.1066	0.0159	0.7154	0.114
0.0159	13.6682	0.4034	0.0161	0.4989	0.0499	0.0161	0.5405	0.1066	0.0159	0.7164	0.1141
0.0159	13.6316	0.398	0.0161	0.4988	0.0499	0.0161	0.5404	0.1066	0.0159	0.7178	0.1143
0.0159	13.5762	0.3927	0.0162	0.4982	0.0498	0.0162	0.5397	0.1067	0.0159	0.7183	0.1144
0.016	13.6275	0.3923	0.0162	0.4977	0.0498	0.0162	0.5392	0.1067	0.016	0.7174	0.1143
0.016	13.5478	0.3876	0.0162	0.4976	0.0498	0.0162	0.5391	0.1068	0.016	0.7191	0.1145
0.016	13.5657	0.3961	0.0162	0.4981	0.0498	0.0162	0.5396	0.1068	0.016	0.7188	0.1145
0.016	13.5791	0.3888	0.0162	0.4987	0.0499	0.0162	0.5403	0.1069	0.016	0.7177	0.1145
0.016	13.671	0.3889	0.0162	0.4989	0.0499	0.0162	0.5405	0.107	0.016	0.717	0.1145
0.016	13.6914	0.4004	0.0162	0.4993	0.0499	0.0162	0.5409	0.1071	0.016	0.7164	0.1144
0.016	13.5783	0.3992	0.0162	0.4975	0.0498	0.0162	0.539	0.1071	0.016	0.7158	0.1144
0.016	13.5743	0.4004	0.0163	0.5004	0.05	0.0163	0.5421	0.1073	0.016	0.7174	0.1146
0.0161	13.5566	0.396	0.0163	0.4958	0.0496	0.0163	0.5371	0.1071	0.0161	0.7196	0.1148
0.0161	13.6052	0.393	0.0163	0.4961	0.0496	0.0163	0.5374	0.1072	0.0161	0.7223	0.1151
0.0161	13.6232	0.3891	0.0163	0.4963	0.0496	0.0163	0.5377	0.1073	0.0161	0.7214	0.1151
0.0161	13.724	0.3835	0.0163	0.493	0.0493	0.0163	0.5341	0.1072	0.0161	0.7199	0.115
0.0161	13.4473	0.3922	0.0163	0.4938	0.0494	0.0163	0.535	0.1073	0.0161	0.7207	0.1151
0.0161	13.5415	0.3833	0.0163	0.4965	0.0497	0.0163	0.5379	0.1075	0.0161	0.7193	0.115
0.0161	13.4321	0.3831	0.0163	0.4963	0.0496	0.0163	0.5377	0.1075	0.0161	0.7202	0.1151
0.0161	13.485	0.3856	0.0163	0.4935	0.0494	0.0163	0.5346	0.1075	0.0161	0.7228	0.1154
0.0161	13.5349	0.3828	0.0164	0.4922	0.0492	0.0164	0.5332	0.1075	0.0161	0.725	0.1156
0.0162	13.5291	0.3866	0.0164	0.4926	0.0493	0.0164	0.5337	0.1076	0.0162	0.7246	0.1156
0.0162	13.4927	0.3917	0.0164	0.4907	0.0491	0.0164	0.5316	0.1075	0.0162	0.7218	0.1154
0.0162	13.6329	0.3962	0.0164	0.4903	0.049	0.0164	0.5312	0.1076	0.0162	0.7215	0.1154
0.0162	13.5271	0.3922	0.0164	0.4893	0.0489	0.0164	0.5301	0.1076	0.0162	0.7184	0.1152
0.0162	13.5532	0.3824	0.0164	0.4898	0.049	0.0164	0.5306	0.1077	0.0162	0.7195	0.1153
0.0162	13.6014	0.3871	0.0164	0.4881	0.0488	0.0164	0.5288	0.1077	0.0162	0.7161	0.1151
0.0162	13.5872	0.3938	0.0164	0.4891	0.0489	0.0164	0.5299	0.1078	0.0162	0.7174	0.1152
0.0162	13.5514	0.3815	0.0165	0.4908	0.0491	0.0165	0.5317	0.1079	0.0162	0.7174	0.1153
0.0162	13.6094	0.3807	0.0165	0.49	0.049	0.0165	0.5308	0.108	0.0163	0.718	0.1154
0.0163	13.5432	0.3829	0.0165	0.4888	0.0489	0.0165	0.5295	0.108	0.0163	0.7176	0.1154
0.0163	13.5527	0.3881	0.0165	0.4882	0.0488	0.0165	0.5289	0.108	0.0163	0.7171	0.1154
0.0163	13.5154	0.3802	0.0165	0.4886	0.0489	0.0165	0.5293	0.1081	0.0163	0.717	0.1154
0.0163	13.451	0.3829	0.0165	0.4903	0.049	0.0165	0.5312	0.1082	0.0163	0.7163	0.1154
0.0163	13.5054	0.3877	0.0165	0.4888	0.0489	0.0165	0.5295	0.1082	0.0163	0.7146	0.1153
0.0163	13.4391	0.3812	0.0165	0.4868	0.0487	0.0165	0.5274	0.1082	0.0163	0.7132	0.1152
0.0163	13.3773	0.3811	0.0165	0.4868	0.0487	0.0165	0.5274	0.1083	0.0163	0.7105	0.115
0.0163	13.4781	0.3857	0.0166	0.4853	0.0485	0.0166	0.5257	0.1083	0.0163	0.7096	0.115
0.0164	13.3931	0.3785	0.0166	0.4848	0.0485	0.0166	0.5252	0.1083	0.0164	0.7119	0.1152
0.0164	13.5369	0.3702	0.0166	0.4817	0.0482	0.0166	0.5218	0.1083	0.0164	0.7144	0.1155
0.0164	13.5428	0.3739	0.0166	0.4811	0.0481	0.0166	0.5212	0.1083	0.0164	0.7137	0.1155
0.0164	13.5245	0.3735	0.0166	0.4836	0.0484	0.0166	0.5239	0.1085	0.0164	0.7148	0.1156
0.0164	13.6878	0.3788	0.0166	0.4828	0.0483	0.0166	0.523	0.1085	0.0164	0.7132	0.1155
0.0164	13.6178	0.3846	0.0166	0.4832	0.0483	0.0166	0.5235	0.1086	0.0164	0.7118	0.1154
0.0164	13.7063	0.3747	0.0166	0.485	0.0485	0.0166	0.5254	0.1087	0.0164	0.7122	0.1155
0.0164	13.5115	0.3801	0.0166	0.4843	0.0484	0.0166	0.5247	0.1088	0.0164	0.7114	0.1155
0.0164	13.6377	0.3844	0.0167	0.4838	0.0484	0.0167	0.5241	0.1088	0.0164	0.7122	0.1156
0.0165	13.5581	0.3787	0.0167	0.4823	0.0482	0.0167	0.5225	0.1088	0.0165	0.7128	0.1157
0.0165	13.7221	0.3817	0.0167	0.4821	0.0482	0.0167	0.5223	0.1089	0.0165	0.7121	0.1156
0.0165	13.6879	0.3869	0.0167	0.4858	0.0486	0.0167	0.5263	0.1091	0.0165	0.714	0.1158
0.0165	13.6558	0.3685	0.0167	0.484	0.0484	0.0167	0.5243	0.1091	0.0165	0.7139	0.1159
0.0165	13.588	0.3695	0.0167	0.4817	0.0482	0.0167	0.5218	0.1091	0.0165	0.715	0.116
0.0165	13.5891	0.3687	0.0167	0.4826	0.0483	0.0167	0.5228	0.1092	0.0165	0.7148	0.116
0.0165	13.6667	0.3668	0.0167	0.4802	0.048	0.0167	0.5202	0.1091	0.0165	0.7127	0.1159
0.0165	13.5703	0.3789	0.0168	0.4819	0.0482	0.0168	0.5221	0.1093	0.0165	0.7142	0.116
0.0166	13.5804	0.3714	0.0168	0.4835	0.0484	0.0168	0.5238	0.1094	0.0166	0.7128	0.116
0.0166	13.6087	0.3656	0.0168	0.4848	0.0485	0.0168	0.5252	0.1095	0.0166	0.7121	0.116
0.0166	13.5792	0.3587	0.0168	0.484	0.0484	0.0168	0.5243	0.1095	0.0166	0.7131	0.1161
0.0166	13.6231	0.3708	0.0168	0.4843	0.0484	0.0168	0.5247	0.1096	0.0166	0.714	0.1162
0.0166	13.5691	0.3748	0.0168	0.4816	0.0482	0.0168	0.5217	0.1096	0.0166	0.7154	0.1163
0.0166	13.5382	0.3668	0.0168	0.4825	0.0483	0.0168	0.5227	0.1097	0.0166	0.7157	0.1164
0.0166	13.5536	0.3687	0.0168	0.4813	0.0481	0.0168	0.5214	0.1097	0.0166	0.714	0.1163
0.0166	13.6451	0.3721	0.0168	0.4818	0.0482	0.0168	0.522	0.1098	0.0166	0.7104	0.1161
0.0166	13.6827	0.3723	0.0169	0.4815	0.0482	0.0169	0.5216	0.1098	0.0166	0.7117	0.1162
0.0167	13.8238	0.3731	0.0169	0.4838	0.0484	0.0169	0.5241	0.11	0.0167	0.7119	0.1163
0.0167	13.5693	0.3836	0.0169	0.4818	0.0482	0.0169	0.522	0.11	0.0167	0.7106	0.1162
0.0167	13.4935	0.379	0.0169	0.4793	0.0479	0.0169	0.5192	0.11	0.0167	0.7117	0.1163
0.0167	13.5595	0.3685	0.0169	0.4817	0.0482	0.0169	0.5218	0.1101	0.0167	0.7127	0.1164
0.0167	13.5736	0.362	0.0169	0.4815	0.0482	0.0169	0.5216	0.1102	0.0167	0.714	0.1166
0.0167	13.3552	0.3543	0.0169	0.4813	0.0481	0.0169	0.5214	0.1102	0.0167	0.7143	0.1167
0.0167	13.5768	0.3632	0.0169	0.4808	0.0481	0.0169	0.5209	0.1103	0.0167	0.7199	0.1172
0.0167	13.5059	0.3642	0.0169	0.4803	0.048	0.0169	0.5203	0.1103	0.0167	0.7235	0.1175
0.0167	13.5108	0.3723	0.017	0.4811	0.0481	0.017	0.5212	0.1104	0.0167	0.7216	0.1174
0.0168	13.4016	0.369	0.017	0.4804	0.048	0.017	0.5204	0.1105	0.0168	0.719	0.1172
0.0168	13.5943	0.3711	0.017	0.4805	0.0481	0.017	0.5205	0.1105	0.0168	0.7183	0.1172
0.0168	13.5461	0.3628	0.017	0.4808	0.0481	0.017	0.5209	0.1106	0.0168	0.7173	0.1171
0.0168	13.5242	0.3613	0.017	0.4775	0.0478	0.017	0.5173	0.1106	0.0168	0.716	0.1171
0.0168	13.5234	0.3596	0.017	0.4728	0.0473	0.017	0.5122	0.1105	0.0168	0.7158	0.1171
0.0168	13.4896	0.3587	0.017	0.4754	0.0475	0.017	0.515	0.1106	0.0168	0.7147	0.117
0.0168	13.4729	0.3657	0.017	0.4754	0.0475	0.017	0.515	0.1107	0.0168	0.7147	0.1171
0.0168	13.4999	0.3672	0.0171	0.4756	0.0476	0.0171	0.5152	0.1108	0.0168	0.7162	0.1173
0.0169	13.5698	0.3679	0.0171	0.4759	0.0476	0.0171	0.5156	0.1108	0.0169	0.7156	0.1172
0.0169	13.4511	0.361	0.0171	0.4748	0.0475	0.0171	0.5144	0.1109	0.0169	0.7159	0.1173
0.0169	13.5706	0.3646	0.0171	0.4748	0.0475	0.0171	0.5144	0.1109	0.0169	0.718	0.1175
0.0169	13.8313	0.3526	0.0171	0.4733	0.0473	0.0171	0.5127	0.111	0.0169	0.7203	0.1178
0.0169	13.572	0.3455	0.0171	0.4728	0.0473	0.0171	0.5122	0.111	0.0169	0.7186	0.1177
0.0169	13.596	0.3532	0.0171	0.4733	0.0473	0.0171	0.5127	0.1111	0.0169	0.7161	0.1175
0.0169	13.4915	0.3448	0.0171	0.4728	0.0473	0.0171	0.5122	0.1111	0.0169	0.7122	0.1172
0.0169	13.5488	0.3556	0.0171	0.4733	0.0473	0.0171	0.5127	0.1112	0.0169	0.7117	0.1172
0.0169	13.5191	0.3522	0.0172	0.4713	0.0471	0.0172	0.5106	0.1112	0.0169	0.7132	0.1174
0.017	13.4995	0.3622	0.0172	0.4704	0.047	0.0172	0.5096	0.1113	0.017	0.7145	0.1175
0.017	13.603	0.3714	0.0172	0.4716	0.0472	0.0172	0.5109	0.1114	0.017	0.7142	0.1175
0.017	13.4759	0.3621	0.0172	0.4741	0.0474	0.0172	0.5136	0.1115	0.017	0.7192	0.118
0.017	13.6003	0.3641	0.0172	0.4699	0.047	0.0172	0.5091	0.1115	0.017	0.7181	0.1179
0.017	13.5263	0.3574	0.0172	0.4723	0.0472	0.0172	0.5117	0.1116	0.017	0.7158	0.1178
0.017	13.4926	0.3515	0.0172	0.4755	0.0476	0.0172	0.5151	0.1118	0.017	0.7137	0.1176
0.017	13.5633	0.3618	0.0172	0.4718	0.0472	0.0172	0.5111	0.1117	0.017	0.7155	0.1178
0.017	13.5636	0.3553	0.0172	0.4703	0.047	0.0172	0.5095	0.1117	0.017	0.7161	0.1179
0.017	13.6542	0.3485	0.0173	0.4733	0.0473	0.0173	0.5127	0.1119	0.017	0.7137	0.1178
0.0171	13.532	0.3652	0.0173	0.4713	0.0471	0.0173	0.5106	0.1119	0.0171	0.7105	0.1175
0.0171	13.4563	0.3613	0.0173	0.4697	0.047	0.0173	0.5088	0.1119	0.0171	0.7119	0.1177
0.0171	13.5577	0.358	0.0173	0.4705	0.0471	0.0173	0.5097	0.112	0.0171	0.713	0.1178
0.0171	13.5353	0.3545	0.0173	0.4711	0.0471	0.0173	0.5104	0.1121	0.0171	0.7122	0.1178
0.0171	13.6415	0.3578	0.0173	0.4706	0.0471	0.0173	0.5098	0.1122	0.0171	0.7157	0.1181
0.0171	13.5649	0.3628	0.0173	0.467	0.0467	0.0173	0.5059	0.1121	0.0171	0.715	0.1181
0.0171	13.4227	0.3677	0.0173	0.4688	0.0469	0.0173	0.5079	0.1122	0.0171	0.7175	0.1184
0.0171	13.5024	0.3701	0.0174	0.4681	0.0468	0.0174	0.5071	0.1123	0.0171	0.7224	0.1188
0.0172	13.4792	0.3772	0.0174	0.4693	0.0469	0.0174	0.5084	0.1124	0.0172	0.7314	0.1196
0.0172	13.5269	0.3856	0.0174	0.4678	0.0468	0.0174	0.5068	0.1124	0.0172	0.7289	0.1194
0.0172	13.4941	0.371	0.0174	0.4691	0.0469	0.0174	0.5082	0.1125	0.0172	0.7265	0.1193
0.0172	13.4961	0.3749	0.0174	0.4663	0.0466	0.0174	0.5052	0.1125	0.0172	0.7208	0.1188
0.0172	13.4981	0.3612	0.0174	0.4632	0.0463	0.0174	0.5018	0.1125	0.0172	0.7199	0.1188
0.0172	13.4897	0.3642	0.0174	0.4598	0.046	0.0174	0.4981	0.1125	0.0172	0.7214	0.119
0.0172	13.1334	0.3697	0.0174	0.4592	0.0459	0.0174	0.4975	0.1125	0.0172	0.7235	0.1192
0.0172	13.5011	0.3482	0.0174	0.4592	0.0459	0.0174	0.4975	0.1126	0.0172	0.7233	0.1192
0.0172	13.4908	0.3638	0.0175	0.4595	0.046	0.0175	0.4978	0.1127	0.0172	0.722	0.1191
0.0173	13.4889	0.3771	0.0175	0.4596	0.046	0.0175	0.4979	0.1128	0.0173	0.7246	0.1194
0.0173	13.5109	0.3577	0.0175	0.4599	0.046	0.0175	0.4982	0.1128	0.0173	0.728	0.1197
0.0173	13.4948	0.3519	0.0175	0.46	0.046	0.0175	0.4983	0.1129	0.0173	0.7259	0.1196
0.0173	13.618	0.3748	0.0175	0.4596	0.046	0.0175	0.4979	0.113	0.0173	0.7247	0.1195
0.0173	13.4477	0.3776	0.0175	0.4604	0.046	0.0175	0.4988	0.1131	0.0173	0.7256	0.1196
0.0173	13.5381	0.383	0.0175	0.4592	0.0459	0.0175	0.4975	0.1131	0.0173	0.7242	0.1196
0.0173	13.4927	0.3773	0.0175	0.4588	0.0459	0.0175	0.497	0.1132	0.0173	0.7235	0.1195
0.0173	13.4341	0.3742	0.0175	0.459	0.0459	0.0175	0.4973	0.1132	0.0173	0.724	0.1196
0.0174	13.3736	0.3883	0.0176	0.4578	0.0458	0.0176	0.496	0.1133	0.0173	0.7251	0.1197
0.0174	13.3908	0.388	0.0176	0.4587	0.0459	0.0176	0.4969	0.1134	0.0174	0.7238	0.1197
0.0174	13.4289	0.3858	0.0176	0.4578	0.0458	0.0176	0.496	0.1134	0.0174	0.7252	0.1198
0.0174	13.4565	0.3797	0.0176	0.4563	0.0456	0.0176	0.4943	0.1134	0.0174	0.7241	0.1198
0.0174	13.4517	0.373	0.0176	0.4555	0.0456	0.0176	0.4935	0.1135	0.0174	0.7236	0.1198
0.0174	13.36	0.3898	0.0176	0.4566	0.0457	0.0176	0.4947	0.1136	0.0174	0.7218	0.1197
0.0174	13.4531	0.3961	0.0176	0.4555	0.0456	0.0176	0.4935	0.1136	0.0174	0.7211	0.1197
0.0174	13.4379	0.3759	0.0176	0.4582	0.0458	0.0176	0.4964	0.1138	0.0174	0.7189	0.1195
0.0174	13.4353	0.3786	0.0177	0.4599	0.046	0.0177	0.4982	0.1139	0.0174	0.7195	0.1196
0.0175	13.3657	0.3677	0.0177	0.4572	0.0457	0.0177	0.4953	0.1139	0.0175	0.7215	0.1198
0.0175	13.3534	0.3757	0.0177	0.4577	0.0458	0.0177	0.4958	0.114	0.0175	0.7203	0.1198
0.0175	13.495	0.3741	0.0177	0.4548	0.0455	0.0177	0.4927	0.114	0.0175	0.7218	0.1199
0.0175	13.5932	0.3842	0.0177	0.4553	0.0455	0.0177	0.4932	0.114	0.0175	0.7225	0.12
0.0175	13.3988	0.3804	0.0177	0.4571	0.0457	0.0177	0.4952	0.1142	0.0175	0.7199	0.1198
0.0175	13.4613	0.3842	0.0177	0.4565	0.0457	0.0177	0.4945	0.1142	0.0175	0.7211	0.12
0.0175	13.5011	0.3892	0.0177	0.4563	0.0456	0.0177	0.4943	0.1143	0.0175	0.7202	0.1199
0.0175	13.4118	0.386	0.0177	0.458	0.0458	0.0177	0.4962	0.1144	0.0175	0.7209	0.12
0.0175	13.4416	0.3905	0.0178	0.4579	0.0458	0.0178	0.4961	0.1144	0.0175	0.7186	0.1199
0.0176	13.4752	0.3805	0.0178	0.4553	0.0455	0.0178	0.4932	0.1145	0.0176	0.72	0.1201
0.0176	13.5205	0.3777	0.0178	0.4546	0.0455	0.0178	0.4925	0.1145	0.0176	0.7187	0.12
0.0176	13.3077	0.3841	0.0178	0.4534	0.0453	0.0178	0.4912	0.1146	0.0176	0.721	0.1202
0.0176	13.3818	0.3901	0.0178	0.4549	0.0455	0.0178	0.4928	0.1147	0.0176	0.7213	0.1203
0.0176	13.428	0.3883	0.0178	0.4563	0.0456	0.0178	0.4943	0.1148	0.0176	0.7212	0.1203
0.0176	13.3565	0.3894	0.0178	0.4576	0.0458	0.0178	0.4957	0.1149	0.0176	0.7201	0.1203
0.0176	13.3941	0.3836	0.0178	0.4585	0.0459	0.0178	0.4967	0.1149	0.0176	0.7173	0.1201
0.0176	13.2989	0.3932	0.0179	0.4543	0.0454	0.0179	0.4922	0.1149	0.0176	0.7168	0.1201
0.0176	13.3267	0.3965	0.0179	0.443	0.0443	0.0179	0.4799	0.1148	0.0177	0.7153	0.12
0.0177	13.3754	0.3953	0.0179	0.4477	0.0448	0.0179	0.485	0.115	0.0177	0.7152	0.12
0.0177	13.3595	0.39	0.0179	0.4468	0.0447	0.0179	0.484	0.115	0.0177	0.7171	0.1202
0.0177	13.4242	0.3852	0.0179	0.449	0.0449	0.0179	0.4864	0.1151	0.0177	0.7178	0.1203
0.0177	13.3641	0.3825	0.0179	0.4495	0.045	0.0179	0.487	0.1152	0.0177	0.7183	0.1204
0.0177	13.3213	0.3935	0.0179	0.4511	0.0451	0.0179	0.4887	0.1153	0.0177	0.7191	0.1205
0.0177	13.4401	0.3959	0.0179	0.4489	0.0449	0.0179	0.4863	0.1153	0.0177	0.7212	0.1207
0.0177	13.4348	0.3816	0.0179	0.4514	0.0451	0.0179	0.489	0.1154	0.0177	0.7181	0.1205
0.0177	13.4388	0.4001	0.018	0.45	0.045	0.018	0.4875	0.1155	0.0177	0.7177	0.1205
0.0178	13.3081	0.3967	0.018	0.445	0.0445	0.018	0.4821	0.1155	0.0178	0.7156	0.1204
0.0178	13.3556	0.4172	0.018	0.4442	0.0444	0.018	0.4812	0.1155	0.0178	0.7165	0.1205
0.0178	13.3389	0.3992	0.018	0.4416	0.0442	0.018	0.4784	0.1156	0.0178	0.7177	0.1206
0.0178	13.3146	0.3978	0.018	0.4386	0.0439	0.018	0.4752	0.1156	0.0178	0.7181	0.1207
0.0178	13.347	0.3915	0.018	0.4389	0.0439	0.018	0.4755	0.1157	0.0178	0.7193	0.1208
0.0178	13.3191	0.41	0.018	0.4367	0.0437	0.018	0.4731	0.1157	0.0178	0.719	0.1209
0.0178	13.4007	0.416	0.018	0.4341	0.0434	0.018	0.4703	0.1157	0.0178	0.7177	0.1208
0.0178	13.3488	0.4017	0.018	0.4313	0.0431	0.018	0.4672	0.1158	0.0178	0.7158	0.1207
0.0178	13.3656	0.4109	0.0181	0.4332	0.0433	0.0181	0.4693	0.1159	0.0178	0.7157	0.1207
0.0179	13.3754	0.3989	0.0181	0.4295	0.043	0.0181	0.4653	0.1159	0.0179	0.7147	0.1207
0.0179	13.4288	0.407	0.0181	0.4238	0.0424	0.0181	0.4591	0.1159	0.0179	0.7134	0.1206
0.0179	13.4001	0.3926	0.0181	0.422	0.0422	0.0181	0.4572	0.116	0.0179	0.714	0.1207
0.0179	13.3663	0.3852	0.0181	0.4223	0.0422	0.0181	0.4575	0.116	0.0179	0.7147	0.1208
0.0179	13.4555	0.3697	0.0181	0.4228	0.0423	0.0181	0.458	0.1161	0.0179	0.717	0.121
0.0179	13.5065	0.3774	0.0181	0.4219	0.0422	0.0181	0.4571	0.1162	0.0179	0.7181	0.1211
0.0179	13.5737	0.3876	0.0181	0.4195	0.042	0.0181	0.4545	0.1162	0.0179	0.7174	0.1211
0.0179	13.4743	0.3839	0.0182	0.4165	0.0417	0.0182	0.4512	0.1163	0.0179	0.7164	0.1211
0.018	13.4611	0.3876	0.0182	0.4177	0.0418	0.0182	0.4525	0.1164	0.018	0.7145	0.121
0.018	13.484	0.4064	0.0182	0.4164	0.0416	0.0182	0.4511	0.1164	0.018	0.7116	0.1208
0.018	13.5541	0.4046	0.0182	0.4156	0.0416	0.0182	0.4502	0.1165	0.018	0.7159	0.1212
0.018	13.5467	0.3915	0.0182	0.4158	0.0416	0.0182	0.4505	0.1166	0.018	0.715	0.1211
0.018	13.5618	0.3876	0.0182	0.4148	0.0415	0.0182	0.4494	0.1166	0.018	0.7142	0.1211
0.018	13.4843	0.3888	0.0182	0.4151	0.0415	0.0182	0.4497	0.1167	0.018	0.7163	0.1213
0.018	13.5597	0.3942	0.0182	0.414	0.0414	0.0182	0.4485	0.1168	0.018	0.7289	0.1224
0.018	13.4439	0.3806	0.0182	0.4174	0.0417	0.0182	0.4522	0.1169	0.018	0.7314	0.1226
0.018	13.4909	0.3813	0.0183	0.4201	0.042	0.0183	0.4551	0.117	0.018	0.7272	0.1223
0.0181	13.4513	0.3853	0.0183	0.4216	0.0422	0.0183	0.4567	0.1171	0.0181	0.723	0.122
0.0181	13.4297	0.3889	0.0183	0.4218	0.0422	0.0183	0.457	0.1171	0.0181	0.7225	0.122
0.0181	13.4135	0.3599	0.0183	0.4229	0.0423	0.0183	0.4581	0.1172	0.0181	0.7202	0.1219
0.0181	13.3895	0.3728	0.0183	0.4241	0.0424	0.0183	0.4594	0.1173	0.0181	0.7224	0.1221
0.0181	13.3861	0.3697	0.0183	0.4229	0.0423	0.0183	0.4581	0.1174	0.0181	0.7254	0.1224
0.0181	13.3623	0.3931	0.0183	0.4231	0.0423	0.0183	0.4584	0.1174	0.0181	0.7269	0.1225
0.0181	13.3603	0.3663	0.0183	0.4238	0.0424	0.0183	0.4591	0.1175	0.0181	0.7241	0.1224
0.0181	13.4115	0.3514	0.0183	0.4277	0.0428	0.0183	0.4633	0.1176	0.0181	0.7245	0.1224
0.0181	13.4025	0.3704	0.0184	0.4257	0.0426	0.0184	0.4612	0.1177	0.0181	0.7206	0.1222
0.0182	13.5122	0.381	0.0184	0.4255	0.0426	0.0184	0.461	0.1177	0.0182	0.7204	0.1222
0.0182	13.4122	0.3697	0.0184	0.4239	0.0424	0.0184	0.4592	0.1178	0.0182	0.7173	0.122
0.0182	13.5159	0.3722	0.0184	0.4252	0.0425	0.0184	0.4606	0.1179	0.0182	0.7159	0.1219
0.0182	13.4824	0.3855	0.0184	0.4245	0.0425	0.0184	0.4599	0.118	0.0182	0.7148	0.1218
0.0182	13.4659	0.3728	0.0184	0.4263	0.0426	0.0184	0.4618	0.118	0.0182	0.7132	0.1217
0.0182	13.5066	0.3935	0.0184	0.4259	0.0426	0.0184	0.4614	0.1181	0.0182	0.7158	0.122
0.0182	13.4736	0.3873	0.0184	0.428	0.0428	0.0184	0.4637	0.1182	0.0182	0.7155	0.122
0.0182	13.5066	0.3852	0.0185	0.4253	0.0425	0.0185	0.4607	0.1183	0.0182	0.7175	0.1222
0.0183	13.4222	0.3757	0.0185	0.4278	0.0428	0.0185	0.4635	0.1183	0.0183	0.7181	0.1223
0.0183	13.428	0.4008	0.0185	0.4259	0.0426	0.0185	0.4614	0.1184	0.0183	0.7151	0.1221
0.0183	13.4154	0.3779	0.0185	0.4252	0.0425	0.0185	0.4606	0.1185	0.0183	0.714	0.1221
0.0183	13.3972	0.3912	0.0185	0.4264	0.0426	0.0185	0.4619	0.1186	0.0183	0.7103	0.1218
0.0183	13.3539	0.3703	0.0185	0.4269	0.0427	0.0185	0.4625	0.1186	0.0183	0.7101	0.1218
0.0183	13.3856	0.3793	0.0185	0.4267	0.0427	0.0185	0.4623	0.1187	0.0183	0.7105	0.1219
0.0183	13.3999	0.3814	0.0185	0.4249	0.0425	0.0185	0.4603	0.1188	0.0183	0.714	0.1222
0.0183	13.3838	0.3928	0.0185	0.4248	0.0425	0.0185	0.4602	0.1188	0.0183	0.7167	0.1225
0.0183	13.3782	0.3979	0.0186	0.4247	0.0425	0.0186	0.4601	0.1189	0.0183	0.7169	0.1225
0.0184	13.4397	0.4076	0.0186	0.4211	0.0421	0.0186	0.4562	0.119	0.0184	0.7153	0.1224
0.0184	13.4275	0.3952	0.0186	0.4204	0.042	0.0186	0.4554	0.119	0.0184	0.7133	0.1223
0.0184	13.4109	0.3951	0.0186	0.4208	0.0421	0.0186	0.4559	0.1191	0.0184	0.7137	0.1224
0.0184	13.3973	0.4044	0.0186	0.421	0.0421	0.0186	0.4561	0.1192	0.0184	0.7143	0.1225
0.0184	13.4358	0.4037	0.0186	0.4228	0.0423	0.0186	0.458	0.1193	0.0184	0.7167	0.1227
0.0184	13.3724	0.3962	0.0186	0.4238	0.0424	0.0186	0.4591	0.1193	0.0184	0.7174	0.1228
0.0184	13.4086	0.398	0.0186	0.4265	0.0427	0.0186	0.462	0.1194	0.0184	0.7164	0.1228
0.0184	13.3106	0.4067	0.0186	0.4254	0.0425	0.0186	0.4609	0.1195	0.0184	0.7146	0.1227
0.0184	13.3255	0.4019	0.0187	0.4229	0.0423	0.0187	0.4581	0.1196	0.0184	0.7119	0.1225
0.0185	13.3436	0.4057	0.0187	0.4232	0.0423	0.0187	0.4585	0.1196	0.0185	0.7093	0.1223
0.0185	13.3156	0.3985	0.0187	0.4243	0.0424	0.0187	0.4597	0.1197	0.0185	0.7114	0.1225
0.0185	13.3084	0.391	0.0187	0.4244	0.0424	0.0187	0.4598	0.1198	0.0185	0.7168	0.123
0.0185	13.3671	0.3928	0.0187	0.4256	0.0426	0.0187	0.4611	0.1199	0.0185	0.7194	0.1233
0.0185	13.4538	0.3903	0.0187	0.4253	0.0425	0.0187	0.4607	0.1199	0.0185	0.722	0.1235
0.0185	13.4543	0.3817	0.0187	0.4238	0.0424	0.0187	0.4591	0.12	0.0185	0.7233	0.1237
0.0185	13.5043	0.3866	0.0187	0.4237	0.0424	0.0187	0.459	0.1201	0.0185	0.7236	0.1237
0.0185	13.5227	0.3782	0.0188	0.4221	0.0422	0.0188	0.4573	0.1201	0.0185	0.7231	0.1237
0.0186	13.426	0.3872	0.0188	0.4222	0.0422	0.0188	0.4574	0.1202	0.0186	0.7208	0.1236
0.0186	13.5293	0.3836	0.0188	0.423	0.0423	0.0188	0.4583	0.1203	0.0186	0.7181	0.1234
0.0186	13.4913	0.3841	0.0188	0.4233	0.0423	0.0188	0.4586	0.1204	0.0186	0.715	0.1232
0.0186	13.5522	0.3808	0.0188	0.4239	0.0424	0.0188	0.4592	0.1204	0.0186	0.7164	0.1233
0.0186	13.5372	0.373	0.0188	0.4245	0.0425	0.0188	0.4599	0.1205	0.0186	0.7164	0.1234
0.0186	13.4611	0.3812	0.0188	0.4222	0.0422	0.0188	0.4574	0.1206	0.0186	0.7172	0.1235
0.0186	13.5124	0.4043	0.0188	0.4203	0.042	0.0188	0.4553	0.1206	0.0186	0.7182	0.1236
0.0186	13.4613	0.4239	0.0188	0.4243	0.0424	0.0188	0.4597	0.1207	0.0186	0.716	0.1235
0.0186	13.3975	0.4173	0.0189	0.4232	0.0423	0.0189	0.4585	0.1208	0.0186	0.7163	0.1235
0.0187	13.4337	0.4285	0.0189	0.4219	0.0422	0.0189	0.4571	0.1209	0.0187	0.7171	0.1236
0.0187	13.3452	0.4182	0.0189	0.4238	0.0424	0.0189	0.4591	0.121	0.0187	0.7173	0.1237
0.0187	13.3886	0.431	0.0189	0.4247	0.0425	0.0189	0.4601	0.121	0.0187	0.7186	0.1238
0.0187	13.4274	0.431	0.0189	0.4223	0.0422	0.0189	0.4575	0.1211	0.0187	0.7155	0.1236
0.0187	13.3897	0.4204	0.0189	0.4203	0.042	0.0189	0.4553	0.1212	0.0187	0.7157	0.1237
0.0187	13.3991	0.4145	0.0189	0.4219	0.0422	0.0189	0.4571	0.1212	0.0187	0.7195	0.124
0.0187	13.446	0.4144	0.0189	0.4191	0.0419	0.0189	0.454	0.1213	0.0187	0.717	0.1239
0.0187	13.4055	0.4125	0.019	0.4211	0.0421	0.019	0.4562	0.1214	0.0187	0.7163	0.1239
0.0188	13.4118	0.409	0.019	0.4211	0.0421	0.019	0.4562	0.1215	0.0188	0.7161	0.1239
0.0188	13.4318	0.3923	0.019	0.4194	0.0419	0.019	0.4544	0.1215	0.0188	0.7169	0.124
0.0188	13.3896	0.4135	0.019	0.4187	0.0419	0.019	0.4536	0.1216	0.0188	0.7165	0.124
0.0188	13.3179	0.4244	0.019	0.4191	0.0419	0.019	0.454	0.1217	0.0188	0.7132	0.1238
0.0188	13.4667	0.416	0.019	0.4194	0.0419	0.019	0.4544	0.1217	0.0188	0.7144	0.1239
0.0188	13.3407	0.4174	0.019	0.4181	0.0418	0.019	0.4529	0.1218	0.0188	0.7136	0.1239
0.0188	13.3618	0.409	0.019	0.4194	0.0419	0.019	0.4544	0.1219	0.0188	0.7149	0.124
0.0188	13.3573	0.4132	0.019	0.4176	0.0418	0.019	0.4524	0.122	0.0188	0.7164	0.1242
0.0188	13.391	0.421	0.0191	0.4183	0.0418	0.0191	0.4532	0.122	0.0188	0.7175	0.1243
0.0189	13.402	0.4168	0.0191	0.4193	0.0419	0.0191	0.4542	0.1221	0.0189	0.711	0.1238
0.0189	13.3294	0.4153	0.0191	0.4204	0.042	0.0191	0.4554	0.1222	0.0189	0.7111	0.1239
0.0189	13.4487	0.4109	0.0191	0.4193	0.0419	0.0191	0.4542	0.1223	0.0189	0.7121	0.124
0.0189	13.5063	0.4184	0.0191	0.4191	0.0419	0.0191	0.454	0.1223	0.0189	0.7109	0.124
0.0189	13.4985	0.4196	0.0191	0.4176	0.0418	0.0191	0.4524	0.1224	0.0189	0.7107	0.124
0.0189	13.5256	0.4262	0.0191	0.4173	0.0417	0.0191	0.4521	0.1225	0.0189	0.7142	0.1243
0.0189	13.4769	0.4143	0.0191	0.4145	0.0415	0.0191	0.449	0.1226	0.0189	0.7173	0.1246
0.0189	13.3815	0.4253	0.0191	0.4127	0.0413	0.0191	0.4471	0.1226	0.0189	0.7178	0.1247
0.0189	13.4374	0.4159	0.0192	0.412	0.0412	0.0192	0.4463	0.1227	0.0189	0.7153	0.1245
0.019	13.4588	0.4138	0.0192	0.4124	0.0412	0.0192	0.4468	0.1228	0.019	0.7138	0.1244
0.019	13.3622	0.4111	0.0192	0.4119	0.0412	0.0192	0.4462	0.1229	0.019	0.7152	0.1246
0.019	13.3632	0.4113	0.0192	0.4096	0.041	0.0192	0.4437	0.1229	0.019	0.7123	0.1244
0.019	13.4006	0.4171	0.0192	0.4091	0.0409	0.0192	0.4432	0.123	0.019	0.7116	0.1244
0.019	13.2927	0.4145	0.0192	0.4089	0.0409	0.0192	0.443	0.1231	0.019	0.7134	0.1246
0.019	13.268	0.4128	0.0192	0.4098	0.041	0.0192	0.444	0.1232	0.019	0.7121	0.1245
0.019	13.3528	0.4026	0.0192	0.41	0.041	0.0192	0.4442	0.1232	0.019	0.7112	0.1245
0.019	13.3018	0.4121	0.0193	0.4093	0.0409	0.0193	0.4434	0.1233	0.019	0.7108	0.1245
0.0191	13.3015	0.4089	0.0193	0.4082	0.0408	0.0193	0.4422	0.1234	0.0191	0.7113	0.1246
0.0191	13.3333	0.413	0.0193	0.4067	0.0407	0.0193	0.4406	0.1235	0.0191	0.7115	0.1246
0.0191	13.2804	0.4045	0.0193	0.405	0.0405	0.0193	0.4388	0.1235	0.0191	0.7091	0.1245
0.0191	13.4234	0.4019	0.0193	0.4066	0.0407	0.0193	0.4405	0.1236	0.0191	0.7069	0.1243
0.0191	13.3087	0.4085	0.0193	0.4072	0.0407	0.0193	0.4411	0.1237	0.0191	0.707	0.1244
0.0191	13.314	0.4173	0.0193	0.4082	0.0408	0.0193	0.4422	0.1238	0.0191	0.7069	0.1244
0.0191	13.3162	0.4134	0.0193	0.4102	0.041	0.0193	0.4444	0.1238	0.0191	0.7071	0.1245
0.0191	13.3328	0.4086	0.0193	0.4054	0.0405	0.0193	0.4392	0.1239	0.0191	0.7072	0.1245
0.0191	13.2326	0.389	0.0194	0.404	0.0404	0.0194	0.4377	0.124	0.0191	0.7072	0.1246
0.0192	13.2456	0.4096	0.0194	0.4057	0.0406	0.0194	0.4395	0.1241	0.0192	0.7093	0.1248
0.0192	13.3446	0.4069	0.0194	0.4031	0.0403	0.0194	0.4367	0.1241	0.0192	0.7111	0.125
0.0192	13.3008	0.4076	0.0194	0.4047	0.0405	0.0194	0.4384	0.1242	0.0192	0.7074	0.1247
0.0192	13.2446	0.4066	0.0194	0.4044	0.0404	0.0194	0.4381	0.1243	0.0192	0.7065	0.1247
0.0192	13.2477	0.4017	0.0194	0.4055	0.0406	0.0194	0.4393	0.1244	0.0192	0.7042	0.1245
0.0192	13.2478	0.4045	0.0194	0.4018	0.0402	0.0194	0.4353	0.1244	0.0192	0.7053	0.1246
0.0192	13.3283	0.3845	0.0194	0.4003	0.04	0.0194	0.4337	0.1245	0.0192	0.707	0.1248
0.0192	13.2838	0.3943	0.0194	0.401	0.0401	0.0194	0.4344	0.1246	0.0192	0.7062	0.1248
0.0192	13.2244	0.4005	0.0195	0.401	0.0401	0.0195	0.4344	0.1247	0.0192	0.7049	0.1247
0.0193	13.3014	0.404	0.0195	0.3987	0.0399	0.0195	0.4319	0.1248	0.0193	0.7043	0.1247
0.0193	13.2811	0.3994	0.0195	0.3995	0.04	0.0195	0.4328	0.1248	0.0193	0.7055	0.1249
0.0193	13.228	0.4046	0.0195	0.399	0.0399	0.0195	0.4323	0.1249	0.0193	0.7053	0.1249
0.0193	13.2091	0.3926	0.0195	0.3971	0.0397	0.0195	0.4302	0.125	0.0193	0.7056	0.125
0.0193	13.2253	0.3971	0.0195	0.3963	0.0396	0.0195	0.4293	0.1251	0.0193	0.7055	0.125
0.0193	13.2194	0.3959	0.0195	0.3968	0.0397	0.0195	0.4299	0.1251	0.0193	0.7053	0.125
0.0193	13.1945	0.4053	0.0195	0.3943	0.0394	0.0195	0.4272	0.1252	0.0193	0.7013	0.1247
0.0193	13.2095	0.3975	0.0196	0.3963	0.0396	0.0196	0.4293	0.1253	0.0193	0.7003	0.1247
0.0194	13.2108	0.4002	0.0196	0.3956	0.0396	0.0196	0.4286	0.1254	0.0194	0.7022	0.1249
0.0194	13.3247	0.3948	0.0196	0.3969	0.0397	0.0196	0.43	0.1255	0.0194	0.7027	0.125
0.0194	13.2664	0.3942	0.0196	0.3958	0.0396	0.0196	0.4288	0.1255	0.0194	0.7062	0.1253
0.0194	13.2577	0.4028	0.0196	0.3952	0.0395	0.0196	0.4281	0.1256	0.0194	0.7073	0.1254
0.0194	13.3314	0.3923	0.0196	0.3929	0.0393	0.0196	0.4256	0.1257	0.0194	0.7038	0.1252
0.0194	13.2831	0.3841	0.0196	0.3902	0.039	0.0196	0.4227	0.1258	0.0194	0.7065	0.1254
0.0194	13.2999	0.3886	0.0196	0.3879	0.0388	0.0196	0.4202	0.1259	0.0194	0.7099	0.1258
0.0194	13.2861	0.392	0.0196	0.39	0.039	0.0196	0.4225	0.126	0.0194	0.7108	0.1259
0.0194	13.2525	0.3834	0.0197	0.389	0.0389	0.0197	0.4214	0.126	0.0194	0.7107	0.1259
0.0195	13.2693	0.3941	0.0197	0.3907	0.0391	0.0197	0.4233	0.1261	0.0195	0.7119	0.126
0.0195	13.3328	0.4007	0.0197	0.3899	0.039	0.0197	0.4224	0.1262	0.0195	0.7096	0.1259
0.0195	13.3306	0.3996	0.0197	0.3898	0.039	0.0197	0.4223	0.1263	0.0195	0.7116	0.1261
0.0195	13.3519	0.3959	0.0197	0.3883	0.0388	0.0197	0.4207	0.1264	0.0195	0.7099	0.126
0.0195	13.2872	0.3988	0.0197	0.3891	0.0389	0.0197	0.4215	0.1264	0.0195	0.7094	0.126
0.0195	13.197	0.397	0.0197	0.389	0.0389	0.0197	0.4214	0.1265	0.0195	0.7094	0.126
0.0195	13.2156	0.4144	0.0197	0.3884	0.0388	0.0197	0.4208	0.1266	0.0195	0.7112	0.1262
0.0195	13.2495	0.4061	0.0197	0.3913	0.0391	0.0197	0.4239	0.1266	0.0195	0.7117	0.1263
0.0195	13.2831	0.3921	0.0198	0.3904	0.039	0.0198	0.4229	0.1267	0.0195	0.7123	0.1264
0.0196	13.3219	0.408	0.0198	0.3889	0.0389	0.0198	0.4213	0.1268	0.0196	0.7157	0.1267
0.0196	13.2738	0.4132	0.0198	0.3777	0.0378	0.0198	0.4092	0.127	0.0196	0.7124	0.1265
0.0196	13.3081	0.4111	0.0198	0.3783	0.0378	0.0198	0.4098	0.1271	0.0196	0.7107	0.1264
0.0196	13.3404	0.4074	0.0198	0.3787	0.0379	0.0198	0.4103	0.1271	0.0196	0.7131	0.1266
0.0196	12.7803	0.4089	0.0198	0.3798	0.038	0.0198	0.4115	0.1272	0.0196	0.7133	0.1267
0.0196	12.9714	0.3985	0.0198	0.3757	0.0376	0.0198	0.407	0.1273	0.0196	0.7094	0.1264
0.0196	13.5988	0.3902	0.0198	0.376	0.0376	0.0198	0.4073	0.1274	0.0196	0.7103	0.1265
0.0196	13.5102	0.4005	0.0199	0.3761	0.0376	0.0199	0.4074	0.1275	0.0196	0.7112	0.1266
0.0197	13.3822	0.3984	0.0199	0.377	0.0377	0.0199	0.4084	0.1275	0.0197	0.7127	0.1268
0.0197	13.4383	0.3916	0.0199	0.3776	0.0378	0.0199	0.4091	0.1276	0.0197	0.7146	0.127
0.0197	13.2494	0.4	0.0199	0.3753	0.0375	0.0199	0.4066	0.1277	0.0197	0.7167	0.1272
0.0197	13.3183	0.3886	0.0199	0.3769	0.0377	0.0199	0.4083	0.1278	0.0197	0.7158	0.1272
0.0197	13.2456	0.3869	0.0199	0.3759	0.0376	0.0199	0.4072	0.1279	0.0197	0.7134	0.127
0.0197	13.3838	0.3868	0.0199	0.3776	0.0378	0.0199	0.4091	0.1279	0.0197	0.7119	0.1269
0.0197	12.8049	0.3993	0.0199	0.3812	0.0381	0.0199	0.413	0.128	0.0197	0.7118	0.127
0.0197	12.8541	0.3908	0.0199	0.3781	0.0378	0.0199	0.4096	0.1281	0.0197	0.7086	0.1268
0.0197	13.4093	0.382	0.02	0.3787	0.0379	0.02	0.4103	0.1281	0.0197	0.7084	0.1268
0.0198	13.4469	0.3837	0.02	0.3777	0.0378	0.02	0.4092	0.1282	0.0198	0.7104	0.127
0.0198	13.2614	0.3712	0.02	0.3783	0.0378	0.02	0.4098	0.1283	0.0198	0.71	0.127
0.0198	13.491	0.3724	0.02	0.3789	0.0379	0.02	0.4105	0.1284	0.0198	0.7113	0.1271
0.0198	13.1091	0.3701	0.02	0.3792	0.0379	0.02	0.4108	0.1284	0.0198	0.7094	0.127
0.0198	13.3653	0.3724	0.02	0.3803	0.038	0.02	0.412	0.1285	0.0198	0.711	0.1272
0.0198	13.2602	0.3749	0.02	0.3789	0.0379	0.02	0.4105	0.1286	0.0198	0.7109	0.1272
0.0198	13.2475	0.3657	0.02	0.3801	0.038	0.02	0.4118	0.1287	0.0198	0.7071	0.127
0.0198	13.2731	0.3827	0.02	0.3806	0.0381	0.02	0.4123	0.1287	0.0198	0.7057	0.1269
0.0198	13.3253	0.3715	0.0201	0.3808	0.0381	0.0201	0.4125	0.1288	0.0198	0.7065	0.127
0.0199	13.1747	0.4001	0.0201	0.3799	0.038	0.0201	0.4116	0.1289	0.0199	0.7102	0.1273
0.0199	13.319	0.3946	0.0201	0.3791	0.0379	0.0201	0.4107	0.129	0.0199	0.7113	0.1275
0.0199	13.376	0.3952	0.0201	0.3796	0.038	0.0201	0.4112	0.1291	0.0199	0.7097	0.1274
0.0199	13.1774	0.3888	0.0201	0.3785	0.0379	0.0201	0.41	0.1292	0.0199	0.7129	0.1277
0.0199	13.0325	0.3968	0.0201	0.3779	0.0378	0.0201	0.4094	0.1292	0.0199	0.7124	0.1277
0.0199	13.1125	0.3996	0.0201	0.3765	0.0377	0.0201	0.4079	0.1293	0.0199	0.7096	0.1275
0.0199	13.2138	0.396	0.0201	0.3753	0.0375	0.0201	0.4066	0.1294	0.0199	0.7106	0.1276
0.0199	13.2878	0.3974	0.0202	0.3782	0.0378	0.0202	0.4097	0.1295	0.0199	0.7077	0.1274
0.02	13.0426	0.3957	0.0202	0.3768	0.0377	0.0202	0.4082	0.1296	0.02	0.707	0.1274
0.02	13.9052	0.3855	0.0202	0.3763	0.0376	0.0202	0.4077	0.1296	0.02	0.7078	0.1275
0.02	13.3491	0.3814	0.0202	0.3722	0.0372	0.0202	0.4032	0.1298	0.02	0.7064	0.1274
0.02	13.265	0.3747	0.0202	0.3729	0.0373	0.0202	0.404	0.1298	0.02	0.7039	0.1273
0.02	13.1527	0.3836	0.0202	0.368	0.0368	0.0202	0.3987	0.13	0.02	0.705	0.1274
0.02	13.4406	0.3828	0.0202	0.3683	0.0368	0.0202	0.399	0.1301	0.02	0.7047	0.1274
0.02	12.9971	0.384	0.0202	0.3677	0.0368	0.0202	0.3983	0.1302	0.02	0.7057	0.1275
0.02	13.2582	0.3792	0.0202	0.3642	0.0364	0.0202	0.3946	0.1303	0.02	0.7035	0.1274
0.02	13.2931	0.3751	0.0203	0.3593	0.0359	0.0203	0.3892	0.1304	0.02	0.7011	0.1273
0.0201	13.1511	0.3736	0.0203	0.3584	0.0358	0.0203	0.3883	0.1305	0.0201	0.7014	0.1273
0.0201	13.2296	0.3891	0.0203	0.3556	0.0356	0.0203	0.3852	0.1307	0.0201	0.7037	0.1275
0.0201	13.1596	0.3953	0.0203	0.3553	0.0355	0.0203	0.3849	0.1308	0.0201	0.702	0.1274
0.0201	13.1659	0.3997	0.0203	0.3558	0.0356	0.0203	0.3855	0.1308	0.0201	0.7033	0.1276
0.0201	13.2213	0.394	0.0203	0.3543	0.0354	0.0203	0.3838	0.1309	0.0201	0.7038	0.1277
0.0201	13.1866	0.3952	0.0203	0.3533	0.0353	0.0203	0.3827	0.131	0.0201	0.7035	0.1277
0.0201	13.1763	0.3918	0.0203	0.3508	0.0351	0.0203	0.38	0.1312	0.0201	0.7027	0.1277
0.0201	13.1143	0.3819	0.0204	0.3484	0.0348	0.0204	0.3774	0.1313	0.0201	0.7034	0.1278
0.0202	13.1496	0.3952	0.0204	0.3455	0.0345	0.0204	0.3743	0.1314	0.0202	0.7012	0.1276
0.0202	13.2519	0.3949	0.0204	0.3435	0.0344	0.0204	0.3721	0.1315	0.0202	0.6972	0.1274
0.0202	13.2836	0.3895	0.0204	0.3446	0.0345	0.0204	0.3733	0.1316	0.0202	0.6975	0.1274
0.0202	13.3178	0.3851	0.0204	0.3447	0.0345	0.0204	0.3734	0.1317	0.0202	0.7	0.1277
0.0202	13.2764	0.3759	0.0204	0.3417	0.0342	0.0204	0.3702	0.1318	0.0202	0.7003	0.1277
0.0202	13.5055	0.3975	0.0204	0.3422	0.0342	0.0204	0.3707	0.1319	0.0202	0.7029	0.128
0.0202	13.1689	0.3822	0.0204	0.3423	0.0342	0.0204	0.3708	0.132	0.0202	0.7032	0.128
0.0202	13.2214	0.3925	0.0204	0.3444	0.0344	0.0204	0.3731	0.132	0.0202	0.7059	0.1283
0.0202	13.1728	0.3743	0.0205	0.3443	0.0344	0.0205	0.373	0.1321	0.0202	0.7045	0.1282
0.0203	13.3511	0.3923	0.0205	0.3459	0.0346	0.0205	0.3747	0.1321	0.0203	0.7026	0.1281
0.0203	13.2355	0.3881	0.0205	0.3437	0.0344	0.0205	0.3723	0.1323	0.0203	0.7002	0.128
0.0203	13.2229	0.3892	0.0205	0.3412	0.0341	0.0205	0.3696	0.1324	0.0203	0.7015	0.1281
0.0203	13.1872	0.3982	0.0205	0.3422	0.0342	0.0205	0.3707	0.1324	0.0203	0.7017	0.1282
0.0203	13.2376	0.3752	0.0205	0.3403	0.034	0.0205	0.3687	0.1326	0.0203	0.7013	0.1282
0.0203	13.3139	0.3718	0.0205	0.3412	0.0341	0.0205	0.3696	0.1326	0.0203	0.6988	0.128
0.0203	13.2338	0.3599	0.0205	0.3388	0.0339	0.0205	0.367	0.1328	0.0203	0.7018	0.1283
0.0203	13.2335	0.3818	0.0205	0.3425	0.0343	0.0205	0.371	0.1328	0.0203	0.7027	0.1284
0.0203	13.3675	0.3749	0.0206	0.343	0.0343	0.0206	0.3716	0.1328	0.0203	0.7012	0.1283
0.0204	13.1384	0.3685	0.0206	0.3466	0.0347	0.0206	0.3755	0.1328	0.0204	0.7039	0.1286
0.0204	13.2483	0.3796	0.0206	0.3487	0.0349	0.0206	0.3778	0.1329	0.0204	0.7027	0.1285
0.0204	13.2395	0.3867	0.0206	0.3478	0.0348	0.0206	0.3768	0.133	0.0204	0.7064	0.1289
0.0204	13.0895	0.3878	0.0206	0.3469	0.0347	0.0206	0.3758	0.1331	0.0204	0.7051	0.1288
0.0204	13.1103	0.3715	0.0206	0.3489	0.0349	0.0206	0.378	0.1331	0.0204	0.7081	0.1291
0.0204	13.2414	0.38	0.0206	0.3506	0.0351	0.0206	0.3798	0.1331	0.0204	0.7099	0.1293
0.0204	13.2246	0.3583	0.0206	0.3521	0.0352	0.0206	0.3814	0.1332	0.0204	0.7062	0.129
0.0204	13.2855	0.3666	0.0207	0.3508	0.0351	0.0207	0.38	0.1333	0.0204	0.7044	0.1289
0.0205	13.2972	0.3664	0.0207	0.351	0.0351	0.0207	0.3803	0.1334	0.0205	0.7061	0.1291
0.0205	13.3339	0.3705	0.0207	0.3496	0.035	0.0207	0.3787	0.1335	0.0205	0.7083	0.1293
0.0205	13.2642	0.3811	0.0207	0.3433	0.0343	0.0207	0.3719	0.1337	0.0205	0.7071	0.1293
0.0205	13.1336	0.3958	0.0207	0.3412	0.0341	0.0207	0.3696	0.1338	0.0205	0.7083	0.1294
0.0205	13.1425	0.3941	0.0207	0.3413	0.0341	0.0207	0.3697	0.1339	0.0205	0.7091	0.1295
0.0205	13.171	0.4018	0.0207	0.3467	0.0347	0.0207	0.3756	0.1339	0.0205	0.7099	0.1296
0.0205	13.3019	0.4061	0.0207	0.346	0.0346	0.0207	0.3748	0.134	0.0205	0.7104	0.1297
0.0205	13.0991	0.4007	0.0207	0.3495	0.035	0.0207	0.3786	0.134	0.0205	0.7056	0.1293
0.0205	13.0322	0.4054	0.0208	0.3491	0.0349	0.0208	0.3782	0.1341	0.0205	0.7007	0.129
0.0206	13.1094	0.407	0.0208	0.3484	0.0348	0.0208	0.3774	0.1341	0.0206	0.7023	0.1292
0.0206	13.1988	0.417	0.0208	0.3471	0.0347	0.0208	0.376	0.1343	0.0206	0.7043	0.1294
0.0206	13.2624	0.4148	0.0208	0.3498	0.035	0.0208	0.379	0.1343	0.0206	0.7049	0.1295
0.0206	13.3345	0.4057	0.0208	0.3482	0.0348	0.0208	0.3772	0.1344	0.0206	0.705	0.1295
0.0206	13.1477	0.4052	0.0208	0.3505	0.0351	0.0208	0.3797	0.1344	0.0206	0.7025	0.1293
0.0206	13.3066	0.3942	0.0208	0.3504	0.035	0.0208	0.3796	0.1345	0.0206	0.7017	0.1293
0.0206	13.1856	0.3929	0.0208	0.3419	0.0342	0.0208	0.3704	0.1348	0.0206	0.7038	0.1295
0.0206	13.0958	0.3897	0.0208	0.3445	0.0345	0.0208	0.3732	0.1348	0.0206	0.7011	0.1294
0.0206	13.2192	0.3917	0.0209	0.3447	0.0345	0.0209	0.3734	0.1349	0.0206	0.6993	0.1293
0.0207	12.3304	0.382	0.0209	0.3481	0.0348	0.0209	0.3771	0.1349	0.0207	0.6989	0.1293
0.0207	13.3691	0.3869	0.0209	0.3478	0.0348	0.0209	0.3768	0.135	0.0207	0.6987	0.1293
0.0207	13.3709	0.3825	0.0209	0.3465	0.0347	0.0209	0.3754	0.1351	0.0207	0.7013	0.1295
0.0207	13.2013	0.3838	0.0209	0.3493	0.0349	0.0209	0.3784	0.1351	0.0207	0.702	0.1296
0.0207	13.0829	0.3922	0.0209	0.3489	0.0349	0.0209	0.378	0.1352	0.0207	0.7018	0.1297
0.0207	13.5999	0.3957	0.0209	0.3468	0.0347	0.0209	0.3757	0.1353	0.0207	0.7016	0.1297
0.0207	13.2599	0.3976	0.0209	0.3466	0.0347	0.0209	0.3755	0.1354	0.0207	0.7026	0.1298
0.0207	13.295	0.4042	0.021	0.3478	0.0348	0.021	0.3768	0.1354	0.0207	0.7041	0.13
0.0208	13.1272	0.3985	0.021	0.3472	0.0347	0.021	0.3761	0.1355	0.0208	0.6988	0.1296
0.0208	13.477	0.3955	0.021	0.3457	0.0346	0.021	0.3745	0.1356	0.0208	0.6984	0.1296
0.0208	13.2035	0.4084	0.021	0.3479	0.0348	0.021	0.3769	0.1357	0.0208	0.6988	0.1297
0.0208	13.2701	0.4196	0.021	0.3453	0.0345	0.021	0.3741	0.1358	0.0208	0.6991	0.1297
0.0208	13.1459	0.4198	0.021	0.3406	0.0341	0.021	0.369	0.136	0.0208	0.6993	0.1298
0.0208	13.0515	0.4153	0.021	0.343	0.0343	0.021	0.3716	0.136	0.0208	0.6971	0.1297
0.0208	13.3516	0.4218	0.021	0.3438	0.0344	0.021	0.3725	0.1361	0.0208	0.6995	0.1299
0.0208	13.2021	0.4174	0.021	0.3438	0.0344	0.021	0.3725	0.1362	0.0208	0.6966	0.1297
0.0208	13.1842	0.4231	0.0211	0.3436	0.0344	0.0211	0.3722	0.1363	0.0208	0.6926	0.1294
0.0209	13.3028	0.4213	0.0211	0.3413	0.0341	0.0211	0.3697	0.1364	0.0209	0.6942	0.1296
0.0209	13.1221	0.4191	0.0211	0.3423	0.0342	0.0211	0.3708	0.1364	0.0209	0.6946	0.1297
0.0209	13.1692	0.4175	0.0211	0.3403	0.034	0.0211	0.3687	0.1366	0.0209	0.6961	0.1298
0.0209	13.0421	0.4116	0.0211	0.342	0.0342	0.0211	0.3705	0.1366	0.0209	0.697	0.1299
0.0209	13.2273	0.4061	0.0211	0.3403	0.034	0.0211	0.3687	0.1367	0.0209	0.6962	0.1299
0.0209	13.0853	0.4038	0.0211	0.3392	0.0339	0.0211	0.3675	0.1368	0.0209	0.6948	0.1299
0.0209	13.2211	0.3992	0.0211	0.338	0.0338	0.0211	0.3662	0.1369	0.0209	0.6957	0.13
0.0209	13.1438	0.3976	0.0211	0.3344	0.0334	0.0211	0.3623	0.1371	0.0209	0.6948	0.1299
0.0209	13.1223	0.3908	0.0212	0.3343	0.0334	0.0212	0.3622	0.1372	0.0209	0.6938	0.1299
0.021	13.0715	0.3975	0.0212	0.3365	0.0337	0.0212	0.3645	0.1372	0.021	0.6925	0.1298
0.021	13.2	0.4021	0.0212	0.3361	0.0336	0.0212	0.3641	0.1373	0.021	0.6939	0.13
0.021	13.1777	0.4093	0.0212	0.3353	0.0335	0.0212	0.3632	0.1374	0.021	0.6923	0.1299
0.021	13.0817	0.4031	0.0212	0.3348	0.0335	0.0212	0.3627	0.1375	0.021	0.6938	0.1301
0.021	13.1636	0.3949	0.0212	0.3356	0.0336	0.0212	0.3636	0.1376	0.021	0.6935	0.1301
0.021	13.1222	0.3852	0.0212	0.3358	0.0336	0.0212	0.3638	0.1376	0.021	0.6931	0.1301
0.021	13.08	0.3882	0.0212	0.3361	0.0336	0.0212	0.3641	0.1377	0.021	0.6936	0.1302
0.021	13.0753	0.3886	0.0213	0.3369	0.0337	0.0213	0.365	0.1378	0.021	0.6929	0.1302
0.0211	13.0818	0.3954	0.0213	0.338	0.0338	0.0213	0.3662	0.1378	0.0211	0.6906	0.13
0.0211	12.7605	0.3932	0.0213	0.3397	0.034	0.0213	0.368	0.1379	0.0211	0.6877	0.1298
0.0211	13.1389	0.3971	0.0213	0.3379	0.0338	0.0213	0.3661	0.138	0.0211	0.6843	0.1296
0.0211	13.0191	0.4045	0.0213	0.3368	0.0337	0.0213	0.3649	0.1381	0.0211	0.6844	0.1297
0.0211	13.0412	0.412	0.0213	0.337	0.0337	0.0213	0.3651	0.1382	0.0211	0.6862	0.1298
0.0211	13.0573	0.418	0.0213	0.3372	0.0337	0.0213	0.3653	0.1383	0.0211	0.6867	0.1299
0.0211	13.0817	0.4248	0.0213	0.339	0.0339	0.0213	0.3673	0.1383	0.0211	0.6897	0.1302
0.0211	13.139	0.435	0.0213	0.3346	0.0335	0.0213	0.3625	0.1385	0.0211	0.6885	0.1301
0.0211	13.084	0.4334	0.0214	0.3315	0.0332	0.0214	0.3591	0.1387	0.0211	0.6905	0.1303
0.0212	13.0287	0.435	0.0214	0.3303	0.033	0.0214	0.3578	0.1388	0.0212	0.6898	0.1303
0.0212	13.0141	0.4316	0.0214	0.327	0.0327	0.0214	0.3543	0.1389	0.0212	0.6917	0.1305
0.0212	13.2617	0.4288	0.0214	0.3305	0.0331	0.0214	0.358	0.1389	0.0212	0.6893	0.1304
0.0212	12.8459	0.4213	0.0214	0.3329	0.0333	0.0214	0.3606	0.1389	0.0212	0.6877	0.1303
0.0212	13.1088	0.4219	0.0214	0.3358	0.0336	0.0214	0.3638	0.1389	0.0212	0.6858	0.1302
0.0212	13.094	0.4107	0.0214	0.334	0.0334	0.0214	0.3618	0.1391	0.0212	0.6864	0.1303
0.0212	13.2241	0.4097	0.0214	0.3304	0.033	0.0214	0.3579	0.1392	0.0212	0.6842	0.1301
0.0212	12.7495	0.4088	0.0215	0.3298	0.033	0.0215	0.3573	0.1393	0.0212	0.6856	0.1303
0.0213	13.0809	0.4087	0.0215	0.3278	0.0328	0.0215	0.3551	0.1395	0.0213	0.6876	0.1305
0.0213	13.1854	0.4123	0.0215	0.3207	0.0321	0.0215	0.3474	0.1398	0.0213	0.688	0.1306
0.0213	13.1756	0.4151	0.0215	0.3242	0.0324	0.0215	0.3512	0.1397	0.0213	0.6906	0.1308
0.0213	13.1453	0.4207	0.0215	0.3276	0.0328	0.0215	0.3549	0.1397	0.0213	0.689	0.1307
0.0213	13.0363	0.4209	0.0215	0.3266	0.0327	0.0215	0.3538	0.1398	0.0213	0.6867	0.1306
0.0213	13.3129	0.411	0.0215	0.3265	0.0327	0.0215	0.3537	0.1399	0.0213	0.6874	0.1307
0.0213	13.2908	0.4097	0.0215	0.3234	0.0323	0.0215	0.3504	0.1401	0.0213	0.6879	0.1308
0.0213	13.3574	0.4149	0.0215	0.3236	0.0324	0.0215	0.3506	0.1402	0.0213	0.6905	0.131
0.0213	13.2915	0.4198	0.0216	0.3209	0.0321	0.0216	0.3476	0.1403	0.0213	0.6913	0.1311
0.0214	13.3714	0.4084	0.0216	0.3228	0.0323	0.0216	0.3497	0.1404	0.0214	0.692	0.1312
0.0214	13.9826	0.4103	0.0216	0.3208	0.0321	0.0216	0.3475	0.1405	0.0214	0.6919	0.1312
0.0214	13.1429	0.4183	0.0216	0.3273	0.0327	0.0216	0.3546	0.1404	0.0214	0.6939	0.1314
0.0214	13.1993	0.4137	0.0216	0.329	0.0329	0.0216	0.3564	0.1404	0.0214	0.6911	0.1313
0.0214	13.2406	0.4201	0.0216	0.3267	0.0327	0.0216	0.3539	0.1406	0.0214	0.6877	0.131
0.0214	13.7132	0.4169	0.0216	0.3258	0.0326	0.0216	0.353	0.1407	0.0214	0.6892	0.1312
0.0214	13.2539	0.4173	0.0216	0.3267	0.0327	0.0216	0.3539	0.1407	0.0214	0.689	0.1312
0.0214	13.106	0.4195	0.0216	0.3285	0.0328	0.0216	0.3559	0.1408	0.0214	0.6912	0.1314
0.0214	13.2699	0.4105	0.0217	0.328	0.0328	0.0217	0.3553	0.1409	0.0214	0.692	0.1315
0.0215	13.4216	0.4005	0.0217	0.3297	0.033	0.0217	0.3572	0.1409	0.0215	0.6928	0.1316
0.0215	13.0634	0.4028	0.0217	0.3317	0.0332	0.0217	0.3593	0.1409	0.0215	0.6934	0.1317
0.0215	13.1702	0.4066	0.0217	0.334	0.0334	0.0217	0.3618	0.1409	0.0215	0.6851	0.1311
0.0215	13.112	0.411	0.0217	0.3341	0.0334	0.0217	0.3619	0.141	0.0215	0.6996	0.1323
0.0215	13.1835	0.4038	0.0217	0.3328	0.0333	0.0217	0.3605	0.1411	0.0215	0.7035	0.1327
0.0215	13.1736	0.4038	0.0217	0.3339	0.0334	0.0217	0.3617	0.1412	0.0215	0.7065	0.1329
0.0215	13.2618	0.3962	0.0217	0.3342	0.0334	0.0217	0.3621	0.1412	0.0215	0.7012	0.1326
0.0215	12.8276	0.3941	0.0218	0.3318	0.0332	0.0218	0.3595	0.1414	0.0215	0.6982	0.1324
0.0216	13.1302	0.3908	0.0218	0.3349	0.0335	0.0218	0.3628	0.1414	0.0216	0.697	0.1323
0.0216	13.0243	0.395	0.0218	0.3333	0.0333	0.0218	0.3611	0.1415	0.0216	0.6971	0.1324
0.0216	13.241	0.3929	0.0218	0.333	0.0333	0.0218	0.3608	0.1416	0.0216	0.6977	0.1324
0.0216	13.3105	0.3971	0.0218	0.3323	0.0332	0.0218	0.36	0.1417	0.0216	0.6971	0.1324
0.0216	13.3411	0.3991	0.0218	0.3318	0.0332	0.0218	0.3595	0.1418	0.0216	0.6996	0.1327
0.0216	13.1108	0.4033	0.0218	0.3327	0.0333	0.0218	0.3604	0.1419	0.0216	0.7045	0.1331
0.0216	13.2634	0.4037	0.0218	0.3329	0.0333	0.0218	0.3606	0.1419	0.0216	0.7044	0.1331
0.0216	13.2235	0.4033	0.0218	0.331	0.0331	0.0218	0.3586	0.1421	0.0216	0.7042	0.1332
0.0216	13.1183	0.392	0.0219	0.3363	0.0336	0.0219	0.3643	0.142	0.0216	0.704	0.1332
0.0217	13.1378	0.3962	0.0219	0.3348	0.0335	0.0219	0.3627	0.1421	0.0217	0.7029	0.1331
0.0217	12.9336	0.396	0.0219	0.3334	0.0333	0.0219	0.3612	0.1422	0.0217	0.6989	0.1329
0.0217	13.3588	0.4042	0.0219	0.3334	0.0333	0.0219	0.3612	0.1423	0.0217	0.6967	0.1327
0.0217	13.3443	0.4047	0.0219	0.3304	0.033	0.0219	0.3579	0.1425	0.0217	0.6993	0.133
0.0217	13.1729	0.4047	0.0219	0.3294	0.0329	0.0219	0.3569	0.1426	0.0217	0.6853	0.1319
0.0217	13.7415	0.4116	0.0219	0.3308	0.0331	0.0219	0.3584	0.1426	0.0217	0.682	0.1317
0.0217	13.289	0.4121	0.0219	0.3328	0.0333	0.0219	0.3605	0.1427	0.0217	0.6866	0.1321
0.0217	13.3539	0.4005	0.0219	0.3321	0.0332	0.0219	0.3598	0.1428	0.0217	0.6823	0.1318
0.0217	13.205	0.4023	0.022	0.3351	0.0335	0.022	0.363	0.1428	0.0217	0.6827	0.1319
0.0218	13.1156	0.4022	0.022	0.332	0.0332	0.022	0.3597	0.1429	0.0218	0.695	0.1329
0.0218	12.9786	0.4025	0.022	0.3314	0.0331	0.022	0.359	0.143	0.0218	0.6952	0.133
0.0218	13.1066	0.4027	0.022	0.3268	0.0327	0.022	0.354	0.1432	0.0218	0.7065	0.1339
0.0218	13.1104	0.3948	0.022	0.3222	0.0322	0.022	0.3491	0.1435	0.0218	0.7102	0.1342
0.0218	13.3159	0.3975	0.022	0.3199	0.032	0.022	0.3466	0.1436	0.0218	0.7103	0.1343
0.0218	13.1422	0.3982	0.022	0.3224	0.0322	0.022	0.3493	0.1436	0.0218	0.7041	0.1338
0.0218	12.9416	0.4003	0.022	0.3229	0.0323	0.022	0.3498	0.1437	0.0218	0.7023	0.1337
0.0218	13.1664	0.395	0.0221	0.3239	0.0324	0.0221	0.3509	0.1437	0.0218	0.6999	0.1336
0.0219	13.2061	0.4003	0.0221	0.3257	0.0326	0.0221	0.3528	0.1438	0.0219	0.7002	0.1336
0.0219	12.4445	0.386	0.0221	0.3274	0.0327	0.0221	0.3547	0.1438	0.0219	0.6991	0.1336
0.0219	13.1752	0.3961	0.0221	0.3305	0.0331	0.0221	0.358	0.1438	0.0219	0.7029	0.1339
0.0219	13.5073	0.3956	0.0221	0.331	0.0331	0.0221	0.3586	0.1439	0.0219	0.701	0.1338
0.0219	13.2156	0.4038	0.0221	0.3327	0.0333	0.0221	0.3604	0.1439	0.0219	0.7016	0.1339
0.0219	13.4051	0.3877	0.0221	0.3338	0.0334	0.0221	0.3616	0.1439	0.0219	0.7012	0.1339
0.0219	13.6652	0.3853	0.0221	0.3339	0.0334	0.0221	0.3617	0.144	0.0219	0.7033	0.1341
0.0219	13.4519	0.3824	0.0221	0.3333	0.0333	0.0221	0.3611	0.1441	0.0219	0.7029	0.1341
0.0219	12.8557	0.3848	0.0222	0.3298	0.033	0.0222	0.3573	0.1443	0.0219	0.6995	0.1339
0.022	13.6025	0.3848	0.0222	0.3303	0.033	0.0222	0.3578	0.1444	0.022	0.696	0.1337
0.022	13.1778	0.391	0.0222	0.3272	0.0327	0.0222	0.3545	0.1445	0.022	0.6948	0.1336
0.022	13.1169	0.3977	0.0222	0.3269	0.0327	0.0222	0.3541	0.1446	0.022	0.6976	0.1339
0.022	13.2162	0.3983	0.0222	0.3245	0.0325	0.0222	0.3515	0.1448	0.022	0.697	0.1339
0.022	14.3719	0.3947	0.0222	0.3225	0.0323	0.0222	0.3494	0.1449	0.022	0.6988	0.1341
0.022	13.8123	0.3962	0.0222	0.3214	0.0321	0.0222	0.3482	0.145	0.022	0.6984	0.1341
0.022	13.201	0.3948	0.0222	0.3223	0.0322	0.0222	0.3492	0.1451	0.022	0.7002	0.1343
0.022	12.6675	0.3975	0.0222	0.3262	0.0326	0.0222	0.3534	0.1451	0.022	0.703	0.1345
0.022	12.6544	0.3987	0.0223	0.325	0.0325	0.0223	0.3521	0.1452	0.022	0.7021	0.1345
0.0221	11.5874	0.402	0.0223	0.3275	0.0328	0.0223	0.3548	0.1452	0.0221	0.6999	0.1344
0.0221	11.7557	0.3996	0.0223	0.3263	0.0326	0.0223	0.3535	0.1453	0.0221	0.7003	0.1344
0.0221	13.0007	0.4008	0.0223	0.3268	0.0327	0.0223	0.354	0.1454	0.0221	0.6976	0.1343
0.0221	12.0105	0.3942	0.0223	0.3258	0.0326	0.0223	0.353	0.1455	0.0221	0.6983	0.1344
0.0221	12.9675	0.3875	0.0223	0.3244	0.0324	0.0223	0.3514	0.1456	0.0221	0.6975	0.1343
0.0221	13.3044	0.3898	0.0223	0.3236	0.0324	0.0223	0.3506	0.1457	0.0221	0.6987	0.1345
0.0221	12.8976	0.3829	0.0223	0.3248	0.0325	0.0223	0.3519	0.1458	0.0221	0.6989	0.1345
0.0221	14.0015	0.3834	0.0224	0.324	0.0324	0.0224	0.351	0.1459	0.0221	0.699	0.1346
0.0222	13.1612	0.3907	0.0224	0.3236	0.0324	0.0224	0.3506	0.146	0.0222	0.7001	0.1347
0.0222	13.3699	0.3926	0.0224	0.3229	0.0323	0.0224	0.3498	0.1461	0.0222	0.7002	0.1348
0.0222	13.5695	0.3896	0.0224	0.322	0.0322	0.0224	0.3488	0.1462	0.0222	0.6957	0.1345
0.0222	13.566	0.393	0.0224	0.3204	0.032	0.0224	0.3471	0.1463	0.0222	0.6961	0.1345
0.0222	12.3223	0.3966	0.0224	0.3167	0.0317	0.0224	0.3431	0.1465	0.0222	0.6957	0.1345
0.0222	12.9575	0.3946	0.0224	0.3158	0.0316	0.0224	0.3421	0.1466	0.0222	0.6954	0.1346
0.0222	12.4834	0.3938	0.0224	0.3155	0.0316	0.0224	0.3418	0.1467	0.0222	0.6966	0.1347
0.0222	13.3029	0.3771	0.0224	0.316	0.0316	0.0224	0.3423	0.1468	0.0222	0.6984	0.1349
0.0222	13.3441	0.3859	0.0225	0.3171	0.0317	0.0225	0.3435	0.1468	0.0222	0.7009	0.1351
0.0223	12.4234	0.3867	0.0225	0.3204	0.032	0.0225	0.3471	0.1468	0.0223	0.7003	0.1351
0.0223	12.6732	0.3834	0.0225	0.3185	0.0319	0.0225	0.345	0.1469	0.0223	0.6977	0.135
0.0223	13.187	0.3901	0.0225	0.3218	0.0322	0.0225	0.3486	0.1469	0.0223	0.6978	0.135
0.0223	13.6486	0.3978	0.0225	0.3232	0.0323	0.0225	0.3501	0.1469	0.0223	0.6973	0.135
0.0223	13.3509	0.398	0.0225	0.3273	0.0327	0.0225	0.3546	0.1469	0.0223	0.6979	0.1351
0.0223	13.7085	0.4064	0.0225	0.3259	0.0326	0.0225	0.3531	0.147	0.0223	0.6987	0.1352
0.0223	12.617	0.4002	0.0225	0.3268	0.0327	0.0225	0.354	0.1471	0.0223	0.6995	0.1353
0.0223	13.4033	0.3975	0.0225	0.3272	0.0327	0.0225	0.3545	0.1471	0.0223	0.7012	0.1355
0.0223	13.2542	0.3997	0.0226	0.327	0.0327	0.0226	0.3543	0.1472	0.0223	0.6993	0.1354
0.0224	13.4627	0.3867	0.0226	0.3259	0.0326	0.0226	0.3531	0.1474	0.0224	0.6991	0.1354
0.0224	13.121	0.3889	0.0226	0.3288	0.0329	0.0226	0.3562	0.1473	0.0224	0.6974	0.1353
0.0224	12.6311	0.3955	0.0226	0.3295	0.033	0.0226	0.357	0.1474	0.0224	0.6982	0.1354
0.0224	12.9797	0.3963	0.0226	0.3313	0.0331	0.0226	0.3589	0.1474	0.0224	0.6978	0.1354
0.0224	13.4777	0.4018	0.0226	0.3318	0.0332	0.0226	0.3595	0.1475	0.0224	0.6994	0.1356
0.0224	13.1472	0.4068	0.0226	0.3328	0.0333	0.0226	0.3605	0.1475	0.0224	0.6973	0.1355
0.0224	13.0394	0.4114	0.0226	0.3325	0.0333	0.0226	0.3602	0.1476	0.0224	0.6971	0.1355
0.0224	13.1127	0.4107	0.0227	0.332	0.0332	0.0227	0.3597	0.1477	0.0224	0.6977	0.1356
0.0225	13.0657	0.3959	0.0227	0.3335	0.0333	0.0227	0.3613	0.1478	0.0225	0.7064	0.1363
0.0225	13.0451	0.3959	0.0227	0.3303	0.033	0.0227	0.3578	0.1479	0.0225	0.7064	0.1363
0.0225	13.2206	0.3935	0.0227	0.3301	0.033	0.0227	0.3576	0.148	0.0225	0.7046	0.1362
0.0225	13.207	0.3852	0.0227	0.332	0.0332	0.0227	0.3597	0.1481	0.0225	0.7021	0.1361
0.0225	13.1079	0.3891	0.0227	0.331	0.0331	0.0227	0.3586	0.1482	0.0225	0.7026	0.1362
0.0225	12.9858	0.379	0.0227	0.3335	0.0333	0.0227	0.3613	0.1482	0.0225	0.7028	0.1362
0.0225	13.1524	0.3892	0.0227	0.3288	0.0329	0.0227	0.3562	0.1484	0.0225	0.7037	0.1363
0.0225	13.0573	0.3862	0.0227	0.3303	0.033	0.0227	0.3578	0.1484	0.0225	0.7031	0.1363
0.0225	13.1508	0.3896	0.0228	0.3318	0.0332	0.0228	0.3595	0.1485	0.0225	0.7045	0.1365
0.0226	13.4191	0.3858	0.0228	0.3343	0.0334	0.0228	0.3622	0.1485	0.0226	0.7021	0.1363
0.0226	13.2134	0.3823	0.0228	0.3368	0.0337	0.0228	0.3649	0.1485	0.0226	0.6974	0.136
0.0226	13.0671	0.3705	0.0228	0.3368	0.0337	0.0228	0.3649	0.1486	0.0226	0.6993	0.1362
0.0226	12.861	0.3707	0.0228	0.3359	0.0336	0.0228	0.3639	0.1487	0.0226	0.6983	0.1362
0.0226	12.9457	0.3723	0.0228	0.3343	0.0334	0.0228	0.3622	0.1488	0.0226	0.6987	0.1362
0.0226	13.1313	0.3753	0.0228	0.3363	0.0336	0.0228	0.3643	0.1488	0.0226	0.6988	0.1363
0.0226	12.9731	0.3849	0.0228	0.3385	0.0339	0.0228	0.3667	0.1488	0.0226	0.6988	0.1363
0.0226	13.0339	0.3871	0.0229	0.3405	0.034	0.0229	0.3689	0.1489	0.0226	0.6987	0.1364
0.0227	13.0155	0.393	0.0229	0.3412	0.0341	0.0229	0.3696	0.1489	0.0227	0.6987	0.1364
0.0227	13.0806	0.3842	0.0229	0.3407	0.0341	0.0229	0.3691	0.149	0.0227	0.7002	0.1366
0.0227	13.0458	0.3855	0.0229	0.3418	0.0342	0.0229	0.3703	0.1491	0.0227	0.6997	0.1366
0.0227	12.6421	0.3886	0.0229	0.3405	0.034	0.0229	0.3689	0.1492	0.0227	0.6985	0.1365
0.0227	13.032	0.3945	0.0229	0.3398	0.034	0.0229	0.3681	0.1493	0.0227	0.6968	0.1364
0.0227	13.0072	0.3777	0.0229	0.3404	0.034	0.0229	0.3688	0.1493	0.0227	0.6958	0.1364
0.0227	13.0169	0.3906	0.0229	0.341	0.0341	0.0229	0.3694	0.1494	0.0227	0.6969	0.1365
0.0227	12.9222	0.3951	0.0229	0.3433	0.0343	0.0229	0.3719	0.1494	0.0227	0.6965	0.1365
0.0227	12.96	0.404	0.023	0.343	0.0343	0.023	0.3716	0.1495	0.0227	0.7004	0.1369
0.0228	12.9704	0.402	0.023	0.3438	0.0344	0.023	0.3725	0.1496	0.0228	0.6998	0.1369
0.0228	13.0253	0.3962	0.023	0.345	0.0345	0.023	0.3738	0.1496	0.0228	0.7003	0.137
0.0228	13.0753	0.3895	0.023	0.3461	0.0346	0.023	0.3749	0.1497	0.0228	0.6964	0.1367
0.0228	12.938	0.3945	0.023	0.3452	0.0345	0.023	0.374	0.1498	0.0228	0.6951	0.1366
0.0228	13.14	0.3993	0.023	0.3458	0.0346	0.023	0.3746	0.1498	0.0228	0.6971	0.1368
0.0228	12.9083	0.4028	0.023	0.3463	0.0346	0.023	0.3752	0.1499	0.0228	0.6971	0.1369
0.0228	13.0026	0.4018	0.023	0.3462	0.0346	0.023	0.3751	0.15	0.0228	0.6982	0.137
0.0228	13.0006	0.4045	0.023	0.3462	0.0346	0.023	0.3751	0.1501	0.0228	0.6984	0.1371
0.0228	12.9627	0.4029	0.0231	0.347	0.0347	0.0231	0.3759	0.1501	0.0228	0.7007	0.1373
0.0229	13.0889	0.4003	0.0231	0.3467	0.0347	0.0231	0.3756	0.1502	0.0229	0.7001	0.1373
0.0229	13.0593	0.4103	0.0231	0.3474	0.0347	0.0231	0.3764	0.1503	0.0229	0.6989	0.1372
0.0229	12.938	0.4155	0.0231	0.3476	0.0348	0.0231	0.3766	0.1504	0.0229	0.6981	0.1372
0.0229	13.0061	0.4067	0.0231	0.3483	0.0348	0.0231	0.3773	0.1504	0.0229	0.6982	0.1372
0.0229	13.0438	0.3893	0.0231	0.3482	0.0348	0.0231	0.3772	0.1505	0.0229	0.6966	0.1372
0.0229	12.9204	0.3958	0.0231	0.3476	0.0348	0.0231	0.3766	0.1506	0.0229	0.695	0.1371
0.0229	12.9612	0.3859	0.0231	0.3482	0.0348	0.0231	0.3772	0.1507	0.0229	0.6938	0.137
0.0229	12.9564	0.3941	0.0232	0.3478	0.0348	0.0232	0.3768	0.1508	0.0229	0.6935	0.137
0.023	13.0136	0.3866	0.0232	0.3488	0.0349	0.0232	0.3779	0.1508	0.023	0.694	0.1371
0.023	12.9041	0.392	0.0232	0.3485	0.0349	0.0232	0.3775	0.1509	0.023	0.6944	0.1372
0.023	13.0625	0.3858	0.0232	0.3491	0.0349	0.0232	0.3782	0.151	0.023	0.6945	0.1373
0.023	13.0537	0.3979	0.0232	0.3509	0.0351	0.0232	0.3801	0.151	0.023	0.6956	0.1374
0.023	12.9492	0.3976	0.0232	0.3499	0.035	0.0232	0.3791	0.1511	0.023	0.6971	0.1375
0.023	13.0079	0.3937	0.0232	0.3492	0.0349	0.0232	0.3783	0.1512	0.023	0.6946	0.1374
0.023	13.0003	0.3938	0.0232	0.3502	0.035	0.0232	0.3794	0.1513	0.023	0.6914	0.1372
0.023	13.016	0.3768	0.0232	0.3514	0.0351	0.0232	0.3807	0.1513	0.023	0.6926	0.1373
0.023	13.0918	0.4028	0.0233	0.3508	0.0351	0.0233	0.38	0.1514	0.023	0.6934	0.1374
0.0231	12.9744	0.3984	0.0233	0.3526	0.0353	0.0233	0.382	0.1514	0.0231	0.6952	0.1376
0.0231	13.0371	0.4017	0.0233	0.351	0.0351	0.0233	0.3803	0.1516	0.0231	0.6949	0.1376
0.0231	13.07	0.3975	0.0233	0.3542	0.0354	0.0233	0.3837	0.1515	0.0231	0.6937	0.1376
0.0231	12.9807	0.4131	0.0233	0.3534	0.0353	0.0233	0.3829	0.1516	0.0231	0.6943	0.1377
0.0231	12.8926	0.4103	0.0233	0.354	0.0354	0.0233	0.3835	0.1517	0.0231	0.6912	0.1375
0.0231	12.9457	0.4201	0.0233	0.3526	0.0353	0.0233	0.382	0.1518	0.0231	0.6923	0.1376
[truncated: 549,397+ more rows]

## Sheet: Figure S5
Supplementary Figure S5
Day 1		Day 3		Day 9
Potential (V)	Current (mA)	Potential (V)	Current (mA)	Potential (V)	Current (mA)
0.03861	0.01426	0.07254	0.02271	0.09579	0.03046
0.03925	0.01425	0.07302	0.02333	0.0961	0.02947
0.03976	0.01419	0.07347	0.02314	0.09646	0.02968
0.04021	0.01433	0.07395	0.02345	0.0973	0.02951
0.0408	0.01426	0.07446	0.02323	0.09752	0.02975
0.04131	0.01443	0.07495	0.02355	0.09802	0.02959
0.04173	0.01434	0.07549	0.02334	0.09894	0.02976
0.04221	0.0145	0.07599	0.02364	0.099	0.02956
0.04282	0.01441	0.07653	0.02345	0.09976	0.02981
0.04323	0.01457	0.07702	0.02374	0.10007	0.02959
0.04383	0.01449	0.07753	0.02356	0.10044	0.02977
0.04405	0.01465	0.07803	0.02385	0.10129	0.02966
0.0448	0.01455	0.07848	0.02365	0.1016	0.02989
0.04527	0.01473	0.07899	0.02394	0.1021	0.02969
0.04577	0.01464	0.07948	0.02377	0.10294	0.02984
0.0462	0.01479	0.08002	0.02404	0.10326	0.02964
0.04676	0.0147	0.08053	0.02386	0.10405	0.02986
0.04726	0.01487	0.08098	0.02414	0.10402	0.0297
0.04782	0.01477	0.08149	0.02397	0.10454	0.0299
0.04823	0.01493	0.08199	0.02426	0.10551	0.0297
0.04876	0.01485	0.08248	0.02403	0.10567	0.02989
0.04935	0.01501	0.08292	0.02436	0.10617	0.02973
0.04975	0.01492	0.08349	0.02417	0.10693	0.02994
0.05015	0.01514	0.08398	0.02444	0.10709	0.02978
0.05077	0.01504	0.08448	0.02427	0.10765	0.03003
0.05118	0.01519	0.085	0.02454	0.10842	0.02986
0.05188	0.01509	0.08546	0.02435	0.10854	0.03005
0.0522	0.01525	0.08601	0.02462	0.10927	0.0299
0.05276	0.01517	0.08647	0.02443	0.10956	0.03011
0.05332	0.01534	0.08694	0.02473	0.11014	0.02993
0.05379	0.01524	0.08749	0.02456	0.11088	0.03012
0.05428	0.01539	0.08798	0.02483	0.11104	0.02991
0.05481	0.01533	0.08847	0.02467	0.11144	0.03011
0.05526	0.01546	0.08898	0.02492	0.11259	0.02995
0.0558	0.01536	0.08953	0.02476	0.11274	0.03014
0.05632	0.01552	0.09001	0.02502	0.11355	0.02996
0.05682	0.01545	0.09041	0.02484	0.11366	0.0302
0.05736	0.01559	0.09092	0.02512	0.11428	0.02998
0.05774	0.01549	0.09151	0.02493	0.11471	0.0302
0.05835	0.01565	0.09194	0.02516	0.11551	0.03002
0.05891	0.01562	0.09251	0.02504	0.11544	0.03027
0.05932	0.01572	0.09296	0.02529	0.11639	0.03009
0.0598	0.01566	0.09352	0.02514	0.11684	0.03029
0.06029	0.0158	0.09396	0.02538	0.1172	0.03012
0.06077	0.01574	0.09449	0.02521	0.11792	0.03031
0.06121	0.01586	0.09499	0.02548	0.11813	0.03011
0.06176	0.01579	0.09545	0.02532	0.11896	0.03033
0.0622	0.01594	0.09595	0.02554	0.11945	0.03012
0.06276	0.01587	0.09637	0.02515	0.12014	0.03037
0.06326	0.016	0.09679	0.02553	0.12075	0.03015
0.06372	0.01594	0.09743	0.02541	0.12088	0.03038
0.06435	0.01608	0.09785	0.02567	0.1213	0.03025
0.06478	0.01601	0.09843	0.02552	0.12224	0.03045
0.06533	0.01613	0.09885	0.02579	0.1226	0.03027
0.06565	0.01606	0.09945	0.02562	0.12317	0.03045
0.06619	0.0162	0.09994	0.02586	0.12368	0.03031
0.06685	0.01615	0.10043	0.02574	0.12401	0.03051
0.06724	0.01627	0.10088	0.02596	0.12452	0.03029
0.06769	0.01619	0.10141	0.0258	0.1252	0.03052
0.0682	0.01636	0.1019	0.02606	0.12557	0.03036
0.0688	0.01627	0.10243	0.02591	0.12617	0.03057
0.06931	0.01645	0.10293	0.02618	0.1264	0.03038
0.06976	0.01634	0.10346	0.02602	0.12701	0.03057
0.07022	0.01649	0.10385	0.02625	0.12758	0.03043
0.0707	0.01642	0.10443	0.02613	0.12799	0.03063
0.07141	0.01657	0.10491	0.02634	0.12837	0.03045
0.07169	0.01648	0.10547	0.0262	0.12912	0.03072
0.0722	0.01666	0.10593	0.02645	0.12944	0.03049
0.07275	0.01655	0.10642	0.02632	0.13018	0.03079
0.07339	0.01671	0.1069	0.02654	0.13067	0.03053
0.07381	0.01662	0.10742	0.02639	0.13087	0.0307
0.07426	0.01679	0.10791	0.0266	0.13164	0.03056
0.07485	0.01668	0.10842	0.02648	0.13199	0.03076
0.0753	0.01683	0.10892	0.02669	0.1326	0.03057
0.07577	0.01676	0.10936	0.02656	0.1335	0.03079
0.07621	0.01693	0.10993	0.02678	0.1336	0.0306
0.07682	0.01683	0.11036	0.02664	0.13414	0.03084
0.07738	0.017	0.11089	0.02687	0.13476	0.03062
0.07792	0.01691	0.11144	0.02674	0.13499	0.03087
0.07822	0.01706	0.11192	0.02694	0.13573	0.0307
0.07873	0.01695	0.11239	0.02683	0.13596	0.0309
0.0792	0.01711	0.1129	0.02703	0.13642	0.03072
0.07963	0.01703	0.11337	0.02691	0.13708	0.03095
0.08019	0.0172	0.11388	0.02711	0.1375	0.03072
0.08069	0.01709	0.11443	0.02698	0.13796	0.03097
0.08129	0.01727	0.11488	0.0272	0.13861	0.03084
0.08172	0.01718	0.11542	0.02707	0.13898	0.03103
0.08228	0.01734	0.11585	0.02729	0.13971	0.03086
0.08273	0.01724	0.11637	0.02717	0.14027	0.031
0.08328	0.0174	0.11696	0.02736	0.14041	0.03083
0.08367	0.0173	0.11745	0.02723	0.14132	0.03102
0.08421	0.01747	0.11792	0.02746	0.14146	0.03086
0.08472	0.01737	0.11838	0.02729	0.1419	0.03105
0.08529	0.01754	0.11895	0.02752	0.1426	0.0309
0.08575	0.01744	0.11947	0.02738	0.143	0.03113
0.08632	0.01759	0.11998	0.0276	0.1436	0.03092
0.08682	0.01749	0.12043	0.02749	0.14406	0.03114
0.08742	0.01766	0.12093	0.02768	0.14455	0.03099
0.08778	0.01757	0.12146	0.02757	0.14528	0.03122
0.08839	0.01772	0.12194	0.02778	0.14575	0.03101
0.08879	0.01765	0.12233	0.02763	0.14594	0.03125
0.08924	0.01779	0.12293	0.02785	0.14673	0.03103
0.08969	0.01773	0.12341	0.02772	0.14713	0.03125
0.09021	0.01786	0.12392	0.02792	0.14761	0.0311
0.09075	0.01779	0.12441	0.02781	0.14825	0.03131
0.09128	0.01793	0.12491	0.028	0.14859	0.03109
0.0918	0.01785	0.12542	0.02789	0.14913	0.03127
0.09235	0.01799	0.12596	0.02809	0.14957	0.03116
0.09286	0.01792	0.12637	0.02794	0.15006	0.03132
0.09336	0.01804	0.12691	0.02816	0.15036	0.03119
0.09388	0.01798	0.12742	0.02804	0.15092	0.03134
0.09427	0.0181	0.12797	0.02823	0.15164	0.03116
0.09471	0.01808	0.12841	0.02812	0.15173	0.03136
0.09528	0.01819	0.1289	0.02832	0.15262	0.03122
0.09564	0.01812	0.12948	0.02821	0.15319	0.03146
0.09621	0.01825	0.12988	0.0284	0.1535	0.03131
0.09669	0.01821	0.13039	0.02826	0.15415	0.03148
0.09721	0.01829	0.13085	0.02848	0.15445	0.03129
0.09766	0.01825	0.13136	0.02835	0.15504	0.03152
0.09824	0.01834	0.13188	0.02853	0.15551	0.03134
0.09866	0.01834	0.13245	0.02843	0.15594	0.03156
0.09922	0.01843	0.13288	0.02861	0.15656	0.03136
0.09979	0.01841	0.13346	0.0285	0.15716	0.03152
0.1003	0.0185	0.1339	0.02871	0.15726	0.03144
0.10084	0.01848	0.13437	0.02855	0.15822	0.03158
0.10123	0.0187	0.13492	0.02879	0.15874	0.03142
0.10184	0.01863	0.13533	0.02866	0.15896	0.03163
0.10233	0.01871	0.13586	0.02884	0.1597	0.03149
0.10281	0.01864	0.13637	0.02873	0.15999	0.03168
0.10322	0.01873	0.13687	0.02891	0.16037	0.03153
0.10377	0.01868	0.13744	0.02879	0.16127	0.03167
0.10432	0.01878	0.13783	0.02898	0.16153	0.03152
0.1047	0.01878	0.13841	0.02889	0.16182	0.03175
0.10526	0.01883	0.13885	0.02908	0.16254	0.03162
0.10575	0.01882	0.13933	0.02897	0.16292	0.03175
0.1062	0.0189	0.13982	0.02914	0.16344	0.03165
0.10685	0.01887	0.1404	0.02905	0.1641	0.03182
0.10726	0.01895	0.14086	0.02922	0.16458	0.03165
0.10781	0.01892	0.14132	0.02912	0.16498	0.03186
0.10813	0.01904	0.14185	0.0293	0.16562	0.03173
0.10889	0.019	0.14231	0.02921	0.16625	0.03189
0.10924	0.0191	0.14285	0.02941	0.16642	0.03179
0.10983	0.01907	0.14335	0.02929	0.16711	0.03195
0.1103	0.01915	0.14385	0.02944	0.16749	0.03182
0.1108	0.01913	0.14439	0.02937	0.16812	0.03199
0.11139	0.01922	0.14493	0.02953	0.16862	0.03187
0.11172	0.01918	0.14538	0.02942	0.169	0.03195
0.11223	0.01928	0.1459	0.02958	0.1696	0.03188
0.11284	0.01926	0.1464	0.02952	0.17015	0.03204
0.11331	0.01934	0.14688	0.02968	0.17024	0.03191
0.11381	0.01931	0.14737	0.02962	0.17106	0.03209
0.11424	0.01941	0.14793	0.02976	0.17155	0.03199
0.11474	0.01938	0.14839	0.0297	0.17184	0.03207
0.11524	0.01946	0.14883	0.02983	0.17262	0.03203
0.11583	0.01945	0.14941	0.02976	0.17301	0.03213
0.11632	0.01953	0.14984	0.0299	0.17356	0.03208
0.11687	0.01951	0.15036	0.02982	0.17415	0.03222
0.11735	0.01959	0.15091	0.02998	0.17468	0.03212
0.11777	0.01957	0.15133	0.02989	0.17514	0.03225
0.11826	0.01969	0.15189	0.03002	0.17578	0.03216
0.11882	0.01963	0.15235	0.02999	0.17595	0.03231
0.11933	0.01971	0.1528	0.03011	0.17657	0.0322
0.11972	0.01969	0.15341	0.03003	0.17709	0.03224
0.12025	0.01979	0.15393	0.03018	0.17741	0.03222
0.12066	0.01974	0.15428	0.03011	0.17823	0.03233
0.12148	0.01982	0.15487	0.03024	0.17868	0.03226
0.12174	0.01984	0.15529	0.03017	0.17898	0.03234
0.12245	0.01991	0.15594	0.0303	0.17976	0.03226
0.12272	0.01989	0.15636	0.0303	0.17986	0.03238
0.12322	0.01996	0.15686	0.03039	0.18047	0.03238
0.12375	0.01997	0.15743	0.03034	0.18122	0.03247
0.12433	0.02005	0.15792	0.03046	0.18162	0.03239
0.12489	0.02003	0.15842	0.03042	0.18187	0.03243
0.12527	0.02008	0.15897	0.03052	0.18275	0.03242
0.12579	0.02011	0.15942	0.0305	0.18306	0.03246
0.12626	0.02016	0.15991	0.03061	0.18345	0.0325
0.12691	0.02016	0.16034	0.03059	0.18408	0.03252
0.1272	0.02022	0.16084	0.03066	0.18455	0.03251
0.12776	0.02026	0.16134	0.03065	0.18507	0.03261
0.12835	0.02031	0.16186	0.03074	0.1856	0.03258
0.12876	0.02029	0.16236	0.03072	0.18629	0.03254
0.12929	0.02033	0.1629	0.03082	0.18641	0.03259
0.12977	0.02037	0.16341	0.0308	0.18706	0.03262
0.13032	0.02039	0.16385	0.03087	0.18753	0.03262
0.13067	0.02042	0.16438	0.03087	0.18802	0.03263
0.1314	0.02045	0.16488	0.03094	0.18866	0.03261
0.1318	0.02049	0.16539	0.03095	0.18923	0.03264
0.13216	0.02051	0.16594	0.03103	0.18948	0.03274
0.13281	0.02056	0.16637	0.03102	0.19006	0.03273
0.13331	0.02058	0.16694	0.03111	0.19053	0.03275
0.13393	0.02065	0.16737	0.03113	0.19084	0.0328
0.13417	0.02065	0.16785	0.03117	0.19162	0.03278
0.13475	0.02068	0.16837	0.03121	0.19208	0.03279
0.13544	0.0207	0.16883	0.03122	0.19282	0.03286
0.13578	0.02076	0.16942	0.03124	0.19313	0.03285
0.13634	0.02076	0.16986	0.03133	0.19347	0.03293
0.13672	0.0208	0.17043	0.03135	0.19431	0.03291
0.13747	0.02083	0.17088	0.0314	0.1945	0.0329
0.13783	0.0209	0.17136	0.03143	0.19496	0.03293
0.13827	0.02087	0.17189	0.03146	0.19578	0.033
0.13871	0.02094	0.17235	0.03149	0.19599	0.03296
0.13932	0.02093	0.17285	0.03152	0.19643	0.03305
0.13989	0.02101	0.17335	0.0316	0.19713	0.03301
0.14017	0.02098	0.17374	0.03162	0.19751	0.03307
0.1409	0.02107	0.1743	0.03165	0.19796	0.03308
0.1414	0.02108	0.17488	0.03168	0.19888	0.03316
0.14178	0.02115	0.17534	0.03174	0.19896	0.03312
0.14234	0.02112	0.17586	0.03176	0.19949	0.03321
0.14284	0.0212	0.17632	0.0318	0.19992	0.03325
0.14332	0.02118	0.17685	0.03182	0.2004	0.0333
0.14367	0.02125	0.17736	0.03185	0.20109	0.03323
0.14432	0.02124	0.17784	0.03186	0.20167	0.0333
0.14484	0.02132	0.17834	0.03191	0.20189	0.03326
0.14525	0.02131	0.17879	0.03201	0.20286	0.03333
0.14584	0.02139	0.17932	0.03203	0.20285	0.03327
0.14624	0.02137	0.17983	0.03202	0.20361	0.03335
0.14676	0.02148	0.18035	0.03208	0.2041	0.03331
0.14728	0.02144	0.18079	0.03207	0.20449	0.03351
0.1479	0.02152	0.18131	0.03214	0.20519	0.03341
0.1482	0.02148	0.18179	0.03216	0.20556	0.03348
0.14881	0.02158	0.18238	0.03219	0.20606	0.03339
0.14941	0.02155	0.18284	0.0322	0.20671	0.03347
0.14964	0.02162	0.18332	0.03228	0.20708	0.03345
0.15049	0.02162	0.1838	0.03227	0.20748	0.03361
0.15084	0.02172	0.18435	0.03235	0.20826	0.0335
0.15127	0.0217	0.18477	0.03234	0.20868	0.03364
0.15183	0.02178	0.18528	0.03243	0.2088	0.03357
0.15219	0.02178	0.18586	0.03243	0.20955	0.03363
0.1528	0.02187	0.18632	0.03248	0.21007	0.03362
0.15333	0.02183	0.18685	0.0325	0.21028	0.03373
0.1539	0.0219	0.18733	0.03257	0.21111	0.03374
0.15427	0.0219	0.18784	0.03258	0.21173	0.03386
0.15479	0.022	0.18833	0.03268	0.21183	0.03375
0.15538	0.02196	0.18882	0.03265	0.21261	0.03388
0.15578	0.02203	0.18937	0.03272	0.21267	0.03375
0.15624	0.02201	0.18989	0.03273	0.21327	0.03386
0.15684	0.02209	0.19035	0.0328	0.21416	0.03376
0.15733	0.02204	0.1908	0.03279	0.2147	0.03387
0.1578	0.02216	0.19128	0.03286	0.21523	0.03379
0.15826	0.02214	0.19181	0.03285	0.21584	0.03396
0.15874	0.02224	0.19232	0.03296	0.21568	0.03387
0.15925	0.0222	0.19286	0.03295	0.21627	0.0341
0.15977	0.02229	0.19329	0.03301	0.21736	0.03396
0.16034	0.02227	0.19388	0.03299	0.21762	0.03408
0.16077	0.02237	0.19433	0.03309	0.21791	0.03398
0.16127	0.02232	0.19488	0.0331	0.21859	0.03415
0.16181	0.02243	0.19539	0.03315	0.21909	0.03401
0.1623	0.02238	0.19584	0.03311	0.21922	0.03417
0.16282	0.02249	0.1963	0.03323	0.22015	0.03404
0.16329	0.02245	0.19684	0.03322	0.22074	0.03421
0.16375	0.02257	0.1973	0.0333	0.22094	0.03412
0.16436	0.0225	0.19785	0.03333	0.22157	0.03426
0.16482	0.02262	0.19832	0.03338	0.22206	0.03413
0.16529	0.02256	0.19873	0.03342	0.22237	0.03427
0.16575	0.0227	0.19929	0.03347	0.22331	0.03415
0.16626	0.02264	0.19982	0.03343	0.22345	0.03433
0.16674	0.02275	0.20033	0.03354	0.22404	0.03417
0.16745	0.02267	0.20084	0.03351	0.22432	0.03437
0.16782	0.02282	0.20127	0.03357	0.22484	0.03422
0.16827	0.02274	0.2018	0.03356	0.22546	0.03443
0.16891	0.02286	0.20227	0.03367	0.22604	0.03436
0.16932	0.02283	0.20283	0.03372	0.22649	0.03447
0.16976	0.02296	0.20338	0.03381	0.22709	0.03436
0.17034	0.02288	0.20386	0.03376	0.22749	0.03454
0.17083	0.02301	0.20433	0.03387	0.22801	0.03443
0.17134	0.02295	0.20485	0.03387	0.22847	0.03457
0.17171	0.02309	0.20536	0.034	0.22886	0.03442
0.17234	0.02301	0.20584	0.03399	0.22994	0.03462
0.17265	0.02315	0.20628	0.03405	0.22995	0.0345
0.17332	0.02306	0.20677	0.03404	0.23038	0.0347
0.17388	0.02324	0.20733	0.03413	0.23095	0.03457
0.17425	0.02315	0.20791	0.03409	0.23148	0.03479
0.17479	0.02327	0.20829	0.03421	0.23182	0.03465
0.17539	0.0232	0.20884	0.03415	0.2325	0.03483
0.17581	0.02336	0.20936	0.03425	0.23295	0.03467
0.17618	0.02325	0.20988	0.0342	0.23378	0.03487
0.17679	0.0234	0.21034	0.03431	0.23385	0.0347
0.17724	0.02332	0.21081	0.03428	0.23419	0.03493
0.17781	0.02347	0.21138	0.03439	0.23519	0.03477
0.1784	0.0234	0.21184	0.03435	0.23542	0.03497
0.17877	0.02354	0.21232	0.03446	0.236	0.03489
0.17931	0.02346	0.2128	0.03441	0.23658	0.03505
0.17975	0.02362	0.21332	0.03452	0.23672	0.03491
0.18034	0.02352	0.21378	0.03452	0.23757	0.03511
0.18081	0.02368	0.21429	0.03461	0.23794	0.03493
0.18142	0.0236	0.21481	0.03457	0.23831	0.03513
0.1818	0.02375	0.21534	0.03467	0.23893	0.03503
0.18227	0.02365	0.21579	0.03463	0.23947	0.03517
0.18276	0.02381	0.21639	0.03476	0.23996	0.03513
0.18312	0.02375	0.21682	0.03469	0.24032	0.03527
0.18358	0.02388	0.21729	0.03483	0.24086	0.03515
0.18413	0.02379	0.21785	0.0348	0.24154	0.0353
0.18464	0.02394	0.21832	0.03489	0.242	0.03521
0.18511	0.02386	0.21879	0.03484	0.2426	0.03534
0.18563	0.024	0.2193	0.03495	0.24274	0.0352
0.18617	0.02392	0.2198	0.03489	0.24325	0.03539
0.18666	0.02408	0.22026	0.03504	0.24416	0.03523
0.18716	0.024	0.22076	0.03497	0.24452	0.03542
0.18762	0.02414	0.22132	0.03509	0.24512	0.03535
0.18818	0.02405	0.22175	0.03506	0.24554	0.03556
0.18867	0.02421	0.22231	0.03517	0.24594	0.03547
0.18922	0.02417	0.22283	0.0351	0.24651	0.03558
0.18979	0.02425	0.22332	0.03524	0.24668	0.0355
0.19025	0.02419	0.22387	0.03519	0.2474	0.03572
0.19079	0.02434	0.22431	0.03537	0.24793	0.03551
0.19126	0.02427	0.22487	0.03526	0.24852	0.03576
0.19183	0.02442	0.22528	0.03542	0.2488	0.03558
0.19227	0.02434	0.22576	0.03535	0.24953	0.03578
0.19257	0.02449	0.22634	0.03548	0.24996	0.0357
0.19312	0.02444	0.2268	0.03541	0.25039	0.03579
0.19369	0.02455	0.22724	0.03557	0.2508	0.03565
0.19425	0.02446	0.22779	0.03549	0.25129	0.0359
0.19465	0.02462	0.22837	0.03564	0.25195	0.03574
0.19515	0.02455	0.22882	0.03554	0.25249	0.03589
0.19573	0.02467	0.2293	0.0357	0.25256	0.03576
0.19629	0.02461	0.22983	0.03562	0.25336	0.03598
0.19665	0.02476	0.23029	0.03577	0.25386	0.03585
0.1971	0.02467	0.23084	0.03571	0.25455	0.03604
0.19757	0.02481	0.23129	0.03587	0.2553	0.03593
0.19809	0.02475	0.23185	0.03575	0.2555	0.0361
0.19866	0.02489	0.2323	0.03592	0.25615	0.03599
0.19908	0.02481	0.23281	0.03588	0.2564	0.0362
0.19965	0.02495	0.23334	0.03604	0.25689	0.03611
0.20006	0.02488	0.23383	0.0359	0.25757	0.03627
0.20064	0.02504	0.2343	0.03606	0.25789	0.03611
0.20109	0.02496	0.23478	0.03596	0.25833	0.03634
0.20164	0.02512	0.23533	0.03617	0.25905	0.03621
0.20206	0.02504	0.23587	0.03603	0.25955	0.03636
0.20266	0.02518	0.23629	0.03623	0.26005	0.03621
0.20319	0.02509	0.2368	0.03609	0.2604	0.03644
0.20367	0.02535	0.2373	0.03629	0.26098	0.03642
0.20421	0.02521	0.2378	0.03616	0.26141	0.03658
0.20471	0.02539	0.23824	0.03636	0.26188	0.03639
0.20516	0.02526	0.23886	0.03625	0.26223	0.03657
0.20563	0.02541	0.23926	0.0365	0.2632	0.03641
0.20617	0.02534	0.23978	0.03642	0.26375	0.03658
0.20663	0.02548	0.24031	0.03663	0.26391	0.03647
0.20721	0.02539	0.24085	0.03648	0.26443	0.03669
0.20772	0.02555	0.24123	0.0367	0.26474	0.03653
0.20833	0.02548	0.24177	0.03656	0.26564	0.03672
0.20874	0.02563	0.24231	0.03676	0.26594	0.03653
0.20923	0.02551	0.24279	0.03664	0.26622	0.0368
0.20971	0.0257	0.2434	0.03685	0.26733	0.03669
0.2102	0.02559	0.24387	0.0367	0.26745	0.03694
0.21065	0.02577	0.24435	0.03696	0.26803	0.03681
0.21114	0.02565	0.24482	0.03678	0.26834	0.03696
0.21167	0.02584	0.24526	0.03701	0.26911	0.03679
0.2124	0.02572	0.24585	0.03686	0.26927	0.03699
0.2127	0.02589	0.24635	0.03711	0.26977	0.03687
0.21317	0.02577	0.24684	0.03694	0.27063	0.03708
0.21368	0.02596	0.24734	0.03715	0.27067	0.03691
0.21421	0.02591	0.24778	0.03698	0.27128	0.03716
0.21481	0.02603	0.24831	0.03726	0.27202	0.03697
0.21531	0.02592	0.24877	0.03709	0.27229	0.03726
0.21564	0.0261	0.24931	0.03734	0.27269	0.03707
0.21613	0.02603	0.24975	0.03718	0.27363	0.03726
0.21679	0.02618	0.25028	0.0375	0.2742	0.03709
0.21722	0.02609	0.25073	0.03738	0.27449	0.03735
0.21768	0.02624	0.25127	0.03762	0.27517	0.03724
0.21827	0.02619	0.25181	0.03743	0.27571	0.03747
0.21868	0.02634	0.25223	0.03769	0.27599	0.0373
0.21921	0.02626	0.25277	0.03749	0.27657	0.03749
0.21977	0.02642	0.25328	0.03776	0.27713	0.03736
0.2202	0.02632	0.25376	0.03761	0.27737	0.03752
0.22065	0.02646	0.25425	0.03783	0.27826	0.03729
0.22115	0.0264	0.25478	0.03764	0.27853	0.03756
0.22178	0.02653	0.25526	0.0379	0.27905	0.03745
0.22217	0.02646	0.25576	0.03769	0.27997	0.03769
0.22271	0.02659	0.25632	0.03799	0.2799	0.03745
0.22329	0.02656	0.25678	0.03778	0.28024	0.03772
0.22365	0.02668	0.25727	0.03804	0.28125	0.03754
0.22437	0.02663	0.25775	0.03787	0.28178	0.03783
0.22479	0.02676	0.25827	0.03812	0.28182	0.0377
0.22519	0.02672	0.25877	0.03794	0.28269	0.0379
0.22576	0.02683	0.25925	0.0382	0.28316	0.03779
0.22611	0.02679	0.25975	0.038	0.2834	0.03808
0.22678	0.02688	0.26029	0.0383	0.28408	0.03781
0.22728	0.02685	0.26075	0.03809	0.28454	0.03812
0.22769	0.02695	0.26132	0.03834	0.28491	0.03789
0.22829	0.02694	0.26183	0.03817	0.2857	0.03816
0.22869	0.02704	0.26226	0.03844	0.286	0.03791
0.22919	0.02704	0.26277	0.03824	0.28666	0.03814
0.22977	0.02712	0.26323	0.03856	0.28692	0.03793
0.23015	0.0271	0.2638	0.03834	0.28774	0.03831
0.23071	0.02718	0.26435	0.03862	0.28808	0.03804
0.23122	0.02718	0.26475	0.03837	0.2885	0.03836
0.23171	0.02726	0.26526	0.03865	0.28906	0.03807
0.23224	0.02726	0.26577	0.03846	0.28958	0.03834
0.23265	0.02737	0.26626	0.03871	0.28994	0.03821
0.23314	0.02735	0.26677	0.03854	0.29089	0.03851
0.23375	0.02743	0.26733	0.03883	0.29107	0.03825
0.2344	0.0274	0.26779	0.0386	0.29152	0.03849
0.23471	0.0275	0.26826	0.03889	0.29201	0.03829
0.23521	0.02752	0.26867	0.03874	0.29292	0.03858
0.23565	0.02758	0.2692	0.03907	0.29294	0.03836
0.23627	0.02757	0.26977	0.03883	0.29324	0.03873
0.2368	0.02766	0.27026	0.03905	0.29414	0.03849
0.23714	0.02766	0.27077	0.0388	0.29426	0.03878
0.23773	0.02775	0.27129	0.03913	0.29489	0.03855
0.23821	0.02772	0.27176	0.03893	0.29559	0.03889
0.23882	0.02785	0.27235	0.03925	0.29605	0.03866
0.2393	0.02781	0.27276	0.03903	0.29672	0.03895
0.23986	0.0279	0.27324	0.03929	0.29739	0.03872
0.24021	0.02788	0.27374	0.03908	0.29752	0.03901
0.24083	0.02798	0.27426	0.03933	0.29782	0.03874
0.24103	0.02796	0.27473	0.03917	0.29833	0.03905
0.24173	0.02804	0.2753	0.03946	0.2993	0.03878
0.24223	0.02804	0.27576	0.03925	0.29944	0.03923
0.24271	0.02815	0.27628	0.03953	0.30012	0.03898
0.24323	0.02813	0.27677	0.03931	0.30065	0.03934
0.24362	0.02822	0.27728	0.03962	0.30109	0.03908
0.24424	0.02822	0.2778	0.03939	0.30157	0.03941
0.24471	0.02831	0.27823	0.03968	0.30211	0.03909
0.24533	0.02829	0.27882	0.0395	0.30246	0.03945
0.24575	0.0284	0.27933	0.03976	0.30278	0.0392
0.24621	0.02838	0.2797	0.03954	0.30387	0.03946
0.24658	0.02847	0.28027	0.03986	0.30394	0.03924
0.24723	0.02849	0.28073	0.03965	0.30449	0.03955
0.24777	0.02856	0.28132	0.03992	0.30519	0.03934
0.24824	0.02854	0.28176	0.03975	0.30543	0.03968
0.24872	0.02864	0.28231	0.04	0.30604	0.03937
0.24918	0.02862	0.2828	0.03983	0.30646	0.03977
0.24974	0.0287	0.28323	0.04009	0.307	0.0395
0.25021	0.0287	0.28383	0.03988	0.30757	0.03983
0.25076	0.02878	0.28427	0.04016	0.30802	0.03954
0.25115	0.02878	0.28475	0.03998	0.30839	0.03989
0.25175	0.02891	0.28532	0.04026	0.30915	0.03963
0.25226	0.02892	0.28582	0.04007	0.30978	0.03999
0.25275	0.02897	0.28629	0.04034	0.30986	0.03967
0.25339	0.02897	0.28674	0.04015	0.31044	0.04008
0.25374	0.02905	0.28729	0.04043	0.31092	0.03982
0.25434	0.02909	0.28774	0.04023	0.31143	0.04018
0.25462	0.02918	0.2883	0.04055	0.31207	0.03985
0.25527	0.02917	0.28884	0.04033	0.3126	0.04026
0.25572	0.02924	0.28923	0.04062	0.31298	0.04004
0.25617	0.02926	0.28973	0.04042	0.31357	0.04039
0.25692	0.02933	0.29029	0.04068	0.3139	0.04004
0.2571	0.02937	0.29074	0.04053	0.3144	0.04041
0.25783	0.02943	0.29125	0.04078	0.31515	0.04018
0.25823	0.02945	0.29177	0.04058	0.31549	0.04048
0.25868	0.02948	0.29224	0.04089	0.3157	0.04015
0.25921	0.02948	0.29281	0.04067	0.31656	0.04048
0.25975	0.02957	0.29327	0.04095	0.31691	0.04017
0.26012	0.02961	0.29378	0.04077	0.31715	0.04059
0.26078	0.02968	0.2943	0.04104	0.31795	0.04027
0.26097	0.02974	0.29476	0.04089	0.31844	0.0406
0.26168	0.02981	0.29526	0.04118	0.31891	0.04033
0.26216	0.0298	0.29574	0.04105	0.31962	0.04074
0.26266	0.02984	0.29629	0.04141	0.32007	0.04034
0.2632	0.0299	0.29673	0.04121	0.32049	0.04077
0.26369	0.02992	0.29729	0.04147	0.32104	0.04045
0.26411	0.02999	0.29772	0.0413	0.32151	0.04088
0.26483	0.03	0.29821	0.04155	0.32198	0.04049
0.26499	0.03006	0.29884	0.04138	0.32261	0.04095
0.26568	0.0301	0.29926	0.04162	0.32307	0.04059
0.26615	0.03017	0.29974	0.04142	0.32347	0.04104
0.26646	0.03018	0.30024	0.04172	0.32369	0.04069
0.26737	0.03025	0.30071	0.04151	0.32458	0.04107
0.26752	0.03025	0.3013	0.04181	0.32475	0.04073
0.26821	0.03033	0.30181	0.04161	0.32535	0.04117
0.26871	0.03034	0.30228	0.04187	0.32638	0.04085
0.26909	0.03044	0.30278	0.04168	0.32643	0.04125
0.26969	0.03046	0.30331	0.04195	0.32679	0.04088
0.27015	0.03054	0.30379	0.04178	0.32764	0.04137
0.27062	0.03056	0.30428	0.04208	0.32804	0.04104
0.27126	0.03065	0.30472	0.04184	0.32857	0.04146
0.27155	0.03068	0.3053	0.04217	0.3291	0.04105
0.27214	0.03075	0.30578	0.04198	0.32965	0.04151
0.27263	0.03073	0.30626	0.04225	0.32993	0.0412
0.27312	0.03082	0.30676	0.04208	0.33048	0.04164
0.27354	0.03085	0.30724	0.04239	0.33105	0.04133
0.27417	0.03094	0.30774	0.04215	0.33125	0.04172
0.2747	0.03095	0.30824	0.04247	0.33162	0.04137
0.27503	0.03109	0.30876	0.04225	0.33251	0.04186
0.27564	0.03108	0.30929	0.04253	0.333	0.04139
0.27598	0.03115	0.30978	0.04235	0.33348	0.04191
0.27661	0.03113	0.3103	0.04264	0.33404	0.04159
0.27703	0.03124	0.31082	0.04244	0.33465	0.04199
0.27769	0.03125	0.31131	0.04272	0.335	0.04156
0.27814	0.03134	0.31179	0.04253	0.33535	0.04203
0.27864	0.03132	0.31228	0.04293	0.33607	0.04171
0.27921	0.03146	0.31277	0.04275	0.33659	0.04222
0.2795	0.03145	0.31332	0.04299	0.33687	0.04178
0.28013	0.03155	0.31375	0.04281	0.33737	0.04218
0.28061	0.03157	0.31426	0.04306	0.33808	0.04186
0.28116	0.03164	0.31473	0.04286	0.33862	0.04232
0.28164	0.03164	0.31523	0.04316	0.33893	0.04198
0.28206	0.03174	0.31568	0.04294	0.33978	0.04242
0.28267	0.03175	0.31623	0.04333	0.33998	0.04205
0.28311	0.0319	0.31674	0.04312	0.34049	0.04258
0.2837	0.03188	0.31727	0.04341	0.341	0.04225
0.28406	0.03203	0.31771	0.04323	0.34152	0.04266
0.2846	0.03205	0.31825	0.04349	0.34186	0.04229
0.28504	0.03214	0.31873	0.0433	0.34261	0.04275
0.28573	0.03214	0.31923	0.04358	0.3434	0.04244
0.28617	0.03224	0.31974	0.04337	0.34349	0.04283
0.28665	0.03223	0.32027	0.04368	0.34369	0.04246
0.28712	0.03234	0.32077	0.04348	0.34441	0.04289
0.28752	0.03231	0.32129	0.04379	0.34531	0.04252
0.28827	0.03243	0.32173	0.04359	0.34542	0.043
0.28857	0.03244	0.32227	0.04385	0.34581	0.04275
0.28912	0.03254	0.32282	0.04367	0.34681	0.0432
0.28956	0.03253	0.32323	0.044	0.34694	0.04271
0.29028	0.03264	0.32379	0.04379	0.34745	0.04325
0.29064	0.03264	0.32425	0.04422	0.34807	0.04287
0.29107	0.03274	0.32478	0.04396	0.34878	0.04325
0.29175	0.03271	0.32527	0.04423	0.34886	0.04287
0.29243	0.03297	0.32573	0.04401	0.34911	0.04346
0.29329	0.03284	0.32632	0.04428	0.35047	0.04309
0.2938	0.03303	0.32674	0.04412	0.35044	0.04353
0.29424	0.033	0.32731	0.0444	0.35069	0.04318
0.29483	0.03313	0.32776	0.04421	0.35162	0.04362
0.29523	0.03309	0.32826	0.0445	0.3519	0.04327
0.29572	0.03324	0.32874	0.04429	0.35239	0.04374
0.29631	0.03319	0.32926	0.04458	0.35296	0.04331
0.29676	0.03332	0.32975	0.04438	0.35368	0.04383
0.29729	0.03327	0.33024	0.04468	0.35402	0.04342
0.29767	0.03355	0.33069	0.0445	0.35435	0.04388
0.29828	0.03349	0.33122	0.04479	0.35507	0.04351
0.29879	0.03371	0.33168	0.0446	0.35557	0.04397
0.29924	0.03357	0.33216	0.04493	0.35572	0.04362
0.29976	0.03376	0.33275	0.04471	0.35631	0.04417
0.30034	0.03366	0.33319	0.04501	0.35711	0.04378
0.30075	0.03385	0.33367	0.0448	0.35737	0.0442
0.30124	0.03377	0.33421	0.04508	0.35785	0.0438
0.30183	0.03396	0.33471	0.04492	0.35877	0.04423
0.30236	0.03385	0.33519	0.04521	0.359	0.04388
0.30266	0.03406	0.33568	0.04504	0.35935	0.04436
0.30328	0.03397	0.33629	0.04533	0.36012	0.04406
0.30368	0.03416	0.33668	0.04516	0.36044	0.04453
0.30435	0.03409	0.33717	0.04542	0.36082	0.04408
0.30482	0.03433	0.33769	0.04524	0.36151	0.04452
0.30539	0.03427	0.33814	0.04558	0.36221	0.04417
0.30584	0.03448	0.33874	0.04561	0.36216	0.04463
0.30628	0.03439	0.33925	0.04586	0.36288	0.04431
0.30682	0.0346	0.33967	0.04565	0.36326	0.04476
0.30729	0.03452	0.34025	0.04599	0.36375	0.04446
0.30798	0.03465	0.34076	0.04579	0.3643	0.04487
0.3083	0.03459	0.3412	0.04606	0.36509	0.04449
0.30884	0.03474	0.34171	0.04589	0.36549	0.04495
0.30937	0.03474	0.34219	0.04615	0.36565	0.04464
0.30988	0.03485	0.34274	0.04599	0.36661	0.0451
0.31027	0.03481	0.34327	0.04625	0.3668	0.04481
0.3108	0.03495	0.34368	0.04608	0.36738	0.04533
0.3114	0.03497	0.34419	0.04639	0.36823	0.04497
0.31187	0.03511	0.34469	0.04619	0.36828	0.04531
0.31229	0.03507	0.34521	0.04648	0.36885	0.04506
0.31273	0.03518	0.34568	0.04634	0.36978	0.04541
0.31337	0.03518	0.34622	0.04662	0.36979	0.04505
0.31386	0.03531	0.34672	0.04646	0.37058	0.04549
0.31443	0.03529	0.34724	0.04673	0.37116	0.04515
0.31487	0.03541	0.34766	0.04657	0.37143	0.04559
0.31539	0.0354	0.34826	0.04687	0.37171	0.04529
0.31583	0.03552	0.34873	0.04669	0.37246	0.04573
0.3164	0.03553	0.34925	0.04695	0.37292	0.04544
0.31684	0.03565	0.34968	0.04681	0.37329	0.04589
0.31747	0.03565	0.35026	0.04708	0.37399	0.04552
0.31779	0.03578	0.35067	0.04695	0.37424	0.04594
0.3183	0.03576	0.35118	0.04731	0.37496	0.04576
0.31894	0.03588	0.35164	0.04717	0.37558	0.0461
0.31928	0.03588	0.35222	0.04745	0.37577	0.04573
0.31983	0.03598	0.35275	0.04725	0.37624	0.04621
0.32031	0.03598	0.35324	0.04752	0.37717	0.04599
0.32085	0.03612	0.35368	0.04737	0.37723	0.04638
0.32137	0.03609	0.35422	0.04762	0.37786	0.04607
0.32191	0.03623	0.35468	0.04749	0.37834	0.04643
0.32231	0.03618	0.35518	0.04776	0.37911	0.04611
0.32275	0.03634	0.35569	0.04761	0.37957	0.04655
0.32336	0.0363	0.35619	0.04788	0.37984	0.04626
0.32381	0.03645	0.35665	0.0477	0.38069	0.04663
0.32435	0.03642	0.35724	0.04795	0.38092	0.04634
0.32469	0.03658	0.35776	0.04782	0.38126	0.04675
0.3252	0.03655	0.35826	0.04806	0.38223	0.04657
0.32576	0.03671	0.35877	0.04794	0.38255	0.04719
0.32638	0.03671	0.35924	0.0482	0.38294	0.04687
0.32692	0.03689	0.35969	0.04808	0.38354	0.04727
0.32742	0.03682	0.36024	0.04836	0.38419	0.04689
0.32783	0.03698	0.3607	0.04826	0.3845	0.04729
0.32834	0.03693	0.36121	0.04851	0.38494	0.04697
0.32878	0.03709	0.36173	0.04839	0.38562	0.04738
0.32919	0.03704	0.36219	0.04867	0.38613	0.04708
0.32991	0.03725	0.36266	0.04852	0.38618	0.04751
0.33028	0.03719	0.3632	0.04874	0.38687	0.04711
0.33067	0.03735	0.36374	0.04862	0.38758	0.04748
0.33137	0.0373	0.36424	0.04889	0.38781	0.04713
0.33185	0.03748	0.36468	0.04876	0.38837	0.04763
0.33245	0.03744	0.36521	0.04904	0.389	0.04736
0.33286	0.03758	0.36572	0.04889	0.38939	0.04769
0.33337	0.03749	0.3662	0.04912	0.39019	0.0474
0.33376	0.03773	0.36663	0.04902	0.39055	0.04779
0.3344	0.03762	0.36721	0.04927	0.39113	0.04755
0.33482	0.03789	0.36767	0.04915	0.39148	0.04794
0.3353	0.03776	0.36859	0.04957	0.39184	0.04766
0.33573	0.03799	0.36936	0.04932	0.39271	0.0481
0.33628	0.03787	0.36982	0.04958	0.39311	0.04769
0.33689	0.03809	0.37029	0.04948	0.3933	0.04814
0.33736	0.03798	0.37085	0.04973	0.39436	0.04786
0.33788	0.03824	0.37131	0.04964	0.39425	0.04822
0.33826	0.03817	0.37182	0.04988	0.39468	0.04805
0.33883	0.03838	0.37233	0.04993	0.39551	0.04847
0.33914	0.03824	0.37286	0.05025	0.39582	0.0481
0.33964	0.03847	0.3734	0.05019	0.39622	0.0486
0.34013	0.0384	0.37387	0.05038	0.39698	0.04832
0.34062	0.0386	0.37428	0.05028	0.39745	0.04862
0.34131	0.03853	0.37483	0.05051	0.39777	0.04834
0.34171	0.03876	0.37532	0.05041	0.39852	0.04875
0.34224	0.03867	0.37583	0.05075	0.39914	0.04919
0.34268	0.03887	0.37631	0.05065	0.40003	0.04889
0.3432	0.03877	0.3768	0.05079	0.40054	0.0485
0.34367	0.03906	0.37737	0.05067	0.40096	0.04911
0.34427	0.03892	0.37787	0.0509	0.40192	0.04868
0.34485	0.03913	0.37828	0.05078	0.40213	0.04918
0.34517	0.03902	0.37884	0.05099	0.40281	0.04894
0.34563	0.03928	0.37936	0.05087	0.40312	0.04934
0.34625	0.03921	0.37983	0.05108	0.4035	0.04893
0.34687	0.03944	0.38029	0.05107	0.40394	0.0495
0.34724	0.03935	0.38088	0.05129	0.40454	0.04905
0.34767	0.03954	0.3814	0.0512	0.40473	0.04953
0.34807	0.03946	0.38181	0.05141	0.40552	0.04919
0.34883	0.03964	0.38235	0.05129	0.40601	0.0496
0.34929	0.03963	0.38283	0.05155	0.4065	0.04931
0.34964	0.03978	0.38334	0.05146	0.40718	0.04985
0.35022	0.03975	0.38384	0.0517	0.40718	0.0494
0.35069	0.03991	0.3843	0.05161	0.40817	0.04992
0.35132	0.03991	0.38485	0.0518	0.40862	0.04957
0.3516	0.04007	0.38526	0.05171	0.40906	0.05008
0.35227	0.04003	0.38582	0.05195	0.40973	0.04969
0.35278	0.04015	0.38627	0.05186	0.41009	0.05031
0.35318	0.04014	0.38684	0.05208	0.41056	0.04975
0.35368	0.04029	0.38735	0.05204	0.41081	0.05034
0.35417	0.04025	0.38781	0.05225	0.41177	0.04995
0.35473	0.04045	0.3883	0.05214	0.41198	0.05036
0.35526	0.04045	0.38888	0.05235	0.41242	0.05006
0.35575	0.04055	0.38929	0.05243	0.4133	0.05061
0.35619	0.04057	0.38985	0.05268	0.4136	0.05013
0.35673	0.04071	0.39033	0.05246	0.41395	0.0508
0.35734	0.0408	0.39085	0.05261	0.41446	0.05035
0.35769	0.04084	0.39131	0.05257	0.41487	0.05087
0.35818	0.04091	0.39185	0.05277	0.41563	0.05055
0.35876	0.04096	0.39235	0.05275	0.41618	0.051
0.35929	0.04102	0.39281	0.05294	0.41647	0.05059
0.3597	0.04114	0.39333	0.05283	0.4171	0.05114
0.36023	0.04109	0.39385	0.05306	0.41744	0.05073
0.36077	0.04124	0.39436	0.05294	0.41798	0.05131
0.36124	0.04124	0.39483	0.05318	0.41841	0.05085
0.36177	0.04143	0.39533	0.05311	0.41912	0.05152
0.36221	0.04143	0.39584	0.05333	0.41958	0.05105
0.3628	0.04151	0.3963	0.05323	0.42007	0.05161
0.36319	0.04158	0.39684	0.05347	0.42052	0.05116
0.36372	0.04164	0.39738	0.05335	0.42095	0.05173
0.3641	0.04167	0.39784	0.05363	0.42158	0.05116
0.36466	0.04182	0.39838	0.05352	0.42197	0.05178
0.36524	0.04184	0.3988	0.05376	0.42277	0.05139
0.36557	0.04198	0.39936	0.05368	0.42314	0.05193
0.36625	0.04195	0.39982	0.05392	0.42343	0.05167
0.36671	0.04213	0.40032	0.05383	0.42412	0.0522
0.36721	0.04213	0.40086	0.05419	0.42433	0.05167
0.36791	0.04225	0.40131	0.05408	0.42486	0.05228
0.36818	0.04221	0.40181	0.05432	0.42554	0.05177
0.36868	0.04238	0.40237	0.05426	0.42601	0.05237
0.36929	0.0424	0.40281	0.05448	0.42636	0.0519
0.36967	0.0425	0.40332	0.05445	0.4273	0.05248
0.37028	0.0425	0.40382	0.05474	0.42758	0.05202
0.37066	0.04266	0.40432	0.05463	0.42814	0.05261
0.37133	0.04268	0.40484	0.05489	0.42856	0.05216
0.37172	0.04285	0.40535	0.05477	0.42899	0.05285
0.37212	0.04285	0.40579	0.05501	0.42949	0.05238
0.3727	0.04307	0.40635	0.05504	0.43012	0.05289
0.3732	0.04301	0.40684	0.05528	0.43051	0.05245
0.37371	0.04315	0.40728	0.05515	0.43119	0.05308
0.37418	0.04315	0.40778	0.05535	0.43177	0.05252
0.3749	0.04333	0.40822	0.05526	0.43187	0.05326
0.37521	0.04334	0.40879	0.05548	0.43268	0.05286
0.37572	0.04344	0.40933	0.05543	0.43299	0.05343
0.37636	0.04353	0.40979	0.05566	0.43333	0.05296
0.37666	0.04363	0.4103	0.05556	0.43403	0.0534
0.37718	0.0436	0.41082	0.05578	0.43466	0.0531
0.37766	0.04375	0.41126	0.05572	0.43508	0.05367
0.37834	0.04373	0.4118	0.05594	0.43574	0.05311
0.37882	0.04394	0.41227	0.0559	0.43582	0.05373
0.37923	0.04383	0.41277	0.05613	0.43664	0.0534
0.37968	0.04403	0.41325	0.05606	0.43732	0.05391
0.38023	0.04403	0.4138	0.05629	0.43732	0.05357
0.3807	0.04418	0.41426	0.05626	0.43808	0.05425
0.38111	0.04415	0.41475	0.05645	0.43827	0.0537
0.38186	0.04432	0.41531	0.0564	0.43882	0.05426
0.38214	0.04433	0.41579	0.0566	0.4396	0.05386
0.38275	0.04447	0.41634	0.05656	0.44003	0.0543
0.38334	0.04452	0.41685	0.05678	0.44037	0.05401
0.38354	0.04462	0.41729	0.05674	0.44083	0.05451
0.38417	0.04465	0.41777	0.05694	0.44138	0.05403
0.38464	0.04483	0.41828	0.05697	0.44176	0.05479
0.38536	0.04479	0.4188	0.05714	0.44245	0.05428
0.3856	0.04495	0.41929	0.05713	0.44302	0.05469
0.38623	0.04496	0.41979	0.05729	0.44333	0.0544
0.38681	0.04512	0.42029	0.05732	0.44376	0.05487
0.3872	0.04512	0.42079	0.05749	0.44445	0.05455
0.38779	0.04527	0.42121	0.05748	0.44493	0.05513
0.38816	0.04529	0.42173	0.05765	0.4455	0.05466
0.38876	0.04537	0.4223	0.05765	0.44571	0.05524
0.3892	0.04552	0.42289	0.05783	0.44648	0.05498
0.38979	0.04557	0.42328	0.05788	0.44718	0.05527
0.39017	0.04564	0.42376	0.05797	0.44765	0.05505
0.3907	0.04569	0.42431	0.05804	0.44798	0.05547
0.39113	0.04581	0.42478	0.05819	0.44828	0.05503
0.39173	0.04586	0.42525	0.05821	0.44883	0.0557
0.39224	0.04601	0.42582	0.05841	0.44959	0.05542
0.39276	0.04599	0.42623	0.05846	0.44975	0.05578
0.39339	0.04611	0.42678	0.05857	0.45019	0.05552
0.39369	0.04616	0.42733	0.05861	0.45114	0.056
0.39429	0.04634	0.42779	0.05871	0.45144	0.05575
0.39471	0.04634	0.42832	0.05879	0.45169	0.0562
0.39537	0.04649	0.42881	0.05891	0.45269	0.05589
0.39568	0.04645	0.42925	0.05894	0.45311	0.05616
0.39628	0.04658	0.42984	0.05906	0.45312	0.05594
0.39665	0.04661	0.43037	0.05916	0.45394	0.0564
0.39715	0.04677	0.43073	0.05922	0.45448	0.05609
0.39758	0.04682	0.43129	0.05932	0.45478	0.05652
0.39814	0.04691	0.43175	0.05947	0.4556	0.05642
0.39864	0.04691	0.43228	0.05961	0.45578	0.05679
0.39925	0.04715	0.43284	0.05971	0.45628	0.05658
0.39964	0.04715	0.43329	0.05978	0.45695	0.05712
0.40032	0.0473	0.43381	0.05989	0.45754	0.05674
0.40067	0.04736	0.43428	0.05997	0.45779	0.05719
0.40135	0.04746	0.43476	0.06004	0.45841	0.05704
0.40181	0.04754	0.43533	0.06019	0.45895	0.0572
0.40217	0.0476	0.43576	0.0603	0.4592	0.05707
0.40266	0.04763	0.43637	0.06045	0.45998	0.05742
0.40318	0.04779	0.43685	0.06048	0.46026	0.05717
0.40382	0.04787	0.43722	0.06058	0.46099	0.05762
0.40416	0.04796	0.43779	0.06066	0.46153	0.05741
0.40468	0.04803	0.43828	0.06075	0.46197	0.05757
0.40509	0.04819	0.4388	0.06085	0.46235	0.05751
0.40585	0.04815	0.43925	0.06105	0.46279	0.0578
0.40625	0.04828	0.43979	0.06111	0.46358	0.05769
0.40671	0.04828	0.44033	0.06125	0.46386	0.05808
0.40727	0.04848	0.44077	0.0613	0.46427	0.05785
0.40768	0.0485	0.44123	0.06143	0.4649	0.05817
0.40837	0.04873	0.4418	0.06152	0.4654	0.0581
0.40866	0.04873	0.44227	0.06162	0.46581	0.05837
0.40921	0.04886	0.44276	0.06166	0.46648	0.05826
0.40972	0.04895	0.44326	0.06182	0.46695	0.05853
0.41039	0.04901	0.44382	0.06187	0.46737	0.05837
0.41085	0.04905	0.44422	0.062	0.4677	0.05861
0.41127	0.04918	0.44477	0.06207	0.46833	0.05857
0.4117	0.04923	0.44531	0.0622	0.46898	0.05896
0.41221	0.04931	0.4458	0.06235	0.46928	0.05874
0.41285	0.04939	0.44625	0.06252	0.46983	0.05907
0.41317	0.04955	0.44675	0.06257	0.47056	0.05893
0.41389	0.0496	0.44724	0.06288	0.47088	0.05911
0.41424	0.04972	0.44772	0.063	0.47128	0.05916
0.41469	0.04977	0.44824	0.06308	0.47185	0.05936
0.41509	0.04995	0.44885	0.0631	0.47236	0.05928
0.41574	0.04993	0.44927	0.06323	0.47283	0.05952
0.41624	0.05008	0.44982	0.06329	0.47344	0.05947
0.41676	0.05008	0.45022	0.06341	0.47412	0.0597
0.41718	0.05024	0.45075	0.06346	0.4745	0.05968
0.41767	0.0503	0.4513	0.06359	0.47496	0.05996
0.41818	0.05045	0.45175	0.06368	0.47541	0.05985
0.41859	0.05051	0.45225	0.0638	0.47603	0.06011
0.41932	0.05061	0.45279	0.06384	0.47643	0.06001
0.41969	0.05063	0.45321	0.06397	0.47682	0.06043
0.42016	0.0508	0.45373	0.06403	0.47783	0.06038
0.42067	0.05083	0.45421	0.06418	0.4777	0.06054
0.42116	0.05092	0.45477	0.06431	0.47834	0.06058
0.42166	0.05102	0.45522	0.06443	0.47887	0.06073
0.42209	0.05118	0.45577	0.0645	0.47946	0.06062
0.42268	0.05119	0.45624	0.06465	0.47976	0.0608
0.42315	0.0513	0.45676	0.0647	0.48059	0.06076
0.42375	0.05132	0.45735	0.06479	0.48108	0.06088
0.42403	0.05149	0.45782	0.06494	0.48126	0.06098
0.42462	0.05157	0.45827	0.06504	0.48209	0.06114
0.4252	0.05175	0.45879	0.06511	0.48245	0.06105
0.42565	0.05166	0.45929	0.06525	0.48258	0.0614
0.42615	0.05189	0.45974	0.06532	0.48386	0.06139
0.42652	0.05189	0.46027	0.06558	0.48394	0.06161
0.42725	0.0521	0.4608	0.06567	0.48446	0.06157
0.42769	0.05213	0.46122	0.06583	0.48488	0.06178
0.4282	0.05231	0.46171	0.06591	0.48527	0.06159
0.42855	0.05226	0.46222	0.06602	0.48585	0.06193
0.4292	0.05242	0.46278	0.06615	0.48651	0.06189
0.42964	0.05241	0.46329	0.06631	0.48695	0.062
0.43014	0.05264	0.46376	0.0664	0.48728	0.06211
0.43069	0.05265	0.46428	0.06655	0.48807	0.06227
0.43114	0.05286	0.46479	0.06663	0.48824	0.06214
0.43176	0.05285	0.4653	0.06679	0.48881	0.06244
0.43213	0.05305	0.46578	0.06686	0.48943	0.06236
0.43264	0.05304	0.46625	0.06702	0.49008	0.0626
0.43306	0.05322	0.46673	0.06707	0.49016	0.06254
0.43374	0.05319	0.46726	0.06723	0.49112	0.06279
0.43413	0.05343	0.46775	0.06728	0.49156	0.06266
0.4347	0.05337	0.46829	0.06742	0.49164	0.06295
0.43514	0.05358	0.46876	0.06746	0.49235	0.06291
0.43583	0.05361	0.4692	0.06764	0.49291	0.06321
0.4362	0.05391	0.46978	0.06773	0.4933	0.06309
0.43671	0.05381	0.47026	0.06791	0.4936	0.06342
0.43723	0.05403	0.47075	0.06795	0.49432	0.06322
0.43773	0.05396	0.4713	0.06809	0.49467	0.06355
0.43819	0.05411	0.47169	0.06815	0.49548	0.06354
0.43878	0.05411	0.47225	0.06835	0.49575	0.06379
0.43918	0.05439	0.47279	0.06845	0.49646	0.06375
0.43971	0.05436	0.47327	0.06863	0.49683	0.06414
0.44009	0.05456	0.47374	0.06873	0.49752	0.06392
0.4406	0.05456	0.47424	0.06887	0.49789	0.06411
0.44105	0.05476	0.47475	0.06896	0.49821	0.06408
0.44165	0.05477	0.4752	0.06909	0.49905	0.0643
0.4421	0.05498	0.4758	0.06919	0.49939	0.06424
0.44277	0.05499	0.4763	0.06938	0.49989	0.0645
0.44322	0.05522	0.47679	0.06941	0.50046	0.06447
0.44371	0.05521	0.47726	0.06954	0.5008	0.06481
0.44425	0.05539	0.47773	0.06966	0.50136	0.06481
0.44474	0.05543	0.47821	0.06978	0.50178	0.06512
0.44514	0.05564	0.47881	0.06987	0.50258	0.06501
0.44558	0.05564	0.47921	0.07005	0.5029	0.06523
0.44608	0.0559	0.47975	0.07013	0.50328	0.06521
0.4466	0.05594	0.48023	0.0703	0.50408	0.06559
0.44711	0.05614	0.48077	0.07032	0.50443	0.06537
0.44762	0.05617	0.48124	0.07051	0.50494	0.0657
0.44817	0.05636	0.48176	0.07059	0.50541	0.06556
0.44871	0.05641	0.48224	0.07076	0.5061	0.06586
0.44927	0.05662	0.48276	0.07089	0.50614	0.06572
0.44968	0.05667	0.48327	0.07106	0.50688	0.06615
0.45022	0.05688	0.48379	0.07112	0.50717	0.06603
0.45063	0.05682	0.48425	0.0713	0.50793	0.06617
0.45118	0.05699	0.48476	0.07138	0.50847	0.06605
0.45158	0.05704	0.48522	0.0715	0.50862	0.06655
0.45206	0.05721	0.4857	0.07163	0.50938	0.06637
0.45252	0.05726	0.48628	0.07178	0.50992	0.06658
0.45313	0.05743	0.4868	0.07187	0.5104	0.06647
0.45362	0.05751	0.48724	0.07205	0.51082	0.06695
0.45418	0.05773	0.48768	0.07212	0.51128	0.06664
0.4547	0.05774	0.4882	0.07233	0.51183	0.06703
0.45514	0.05793	0.48873	0.07243	0.51223	0.06688
0.45556	0.05798	0.48927	0.07255	0.51254	0.06739
0.45615	0.05817	0.48973	0.07266	0.51355	0.06726
0.4567	0.05821	0.49025	0.07281	0.51387	0.06766
0.45714	0.05842	0.49069	0.07289	0.51433	0.0674
0.45768	0.05844	0.49119	0.07302	0.51499	0.06789
0.45813	0.05868	0.4917	0.07313	0.51522	0.06778
0.45874	0.05881	0.49219	0.07335	0.51603	0.0681
0.45917	0.05894	0.49275	0.07348	0.51623	0.06786
0.45975	0.05894	0.49315	0.07363	0.51674	0.06812
0.46019	0.05907	0.49372	0.07369	0.51718	0.06807
0.46063	0.05904	0.49422	0.07383	0.51787	0.06844
0.46106	0.05932	0.49476	0.07391	0.51821	0.06825
0.46162	0.05931	0.4952	0.07412	0.51878	0.06858
0.46214	0.05956	0.4957	0.07422	0.51921	0.06851
0.46279	0.05954	0.49619	0.07445	0.52007	0.06887
0.46313	0.05984	0.49672	0.07455	0.52038	0.06871
0.46359	0.05978	0.49722	0.0747	0.52086	0.06916
0.46417	0.06008	0.4977	0.07479	0.52132	0.06898
0.46471	0.06008	0.49821	0.07496	0.52189	0.06936
0.46525	0.06024	0.49876	0.07507	0.52236	0.0692
0.4657	0.06019	0.49925	0.07535	0.52266	0.06964
0.46612	0.06049	0.49967	0.07533	0.52346	0.06951
0.46661	0.06047	0.50023	0.07554	0.52382	0.06985
0.4672	0.06072	0.50077	0.07563	0.52461	0.06961
0.46769	0.0607	0.50127	0.07582	0.52471	0.07005
0.46815	0.06101	0.50167	0.07593	0.5255	0.06999
0.46871	0.06096	0.50214	0.07614	0.52585	0.07021
0.46921	0.0613	0.50269	0.0763	0.52612	0.07171
0.46961	0.06115	0.5032	0.07653	0.52663	0.07181
0.47005	0.06145	0.5037	0.07645	0.52729	0.07159
0.4707	0.06141	0.50421	0.07668	0.52802	0.07185
0.47124	0.06176	0.50469	0.0767	0.52824	0.07168
0.47154	0.06158	0.50523	0.07699	0.52902	0.07205
0.47214	0.0619	0.50577	0.07715	0.52928	0.07187
0.47264	0.06189	0.5062	0.07735	0.52987	0.07208
0.47329	0.06222	0.50672	0.07743	0.53031	0.07181
0.47373	0.06218	0.50727	0.0778	0.53087	0.07205
0.47418	0.06244	0.50774	0.07774	0.53132	0.0714
0.47461	0.06241	0.50823	0.07801	0.53189	0.07156
0.47518	0.06268	0.50879	0.07804	0.53239	0.07151
0.47553	0.06264	0.50922	0.07831	0.53301	0.07184
0.4761	0.06295	0.50967	0.07837	0.53321	0.07173
0.47668	0.06297	0.51024	0.07862	0.53372	0.07216
0.4772	0.06317	0.51072	0.07863	0.5346	0.07207
0.47774	0.06315	0.51124	0.0789	0.53483	0.07252
0.47804	0.06341	0.51178	0.0789	0.53531	0.07226
0.47867	0.0634	0.51224	0.07919	0.53593	0.07261
0.47915	0.0637	0.51272	0.07925	0.53629	0.07236
0.4798	0.06374	0.51319	0.07955	0.53684	0.07284
0.48016	0.06399	0.51373	0.07957	0.53742	0.07275
0.48054	0.06402	0.5142	0.07992	0.53812	0.07305
0.48114	0.06429	0.51486	0.07992	0.5382	0.07281
0.48177	0.06434	0.51535	0.08039	0.53853	0.0734
0.48222	0.06455	0.51568	0.08038	0.53946	0.07326
0.48257	0.06467	0.51622	0.08077	0.53991	0.07348
0.48313	0.06485	0.51681	0.08079	0.54014	0.07356
0.48367	0.06485	0.51722	0.08105	0.5409	0.0739
0.48421	0.06498	0.51777	0.08105	0.54132	0.07365
0.48466	0.06509	0.51823	0.08135	0.54177	0.07399
0.48518	0.06527	0.51871	0.08135	0.54221	0.07394
0.48569	0.06539	0.51923	0.08172	0.54304	0.07424
0.48605	0.06554	0.51974	0.08167	0.54337	0.07417
0.48664	0.06566	0.52021	0.08198	0.54364	0.07456
0.48719	0.06584	0.52074	0.08196	0.54445	0.0745
0.48775	0.06593	0.52121	0.08226	0.54482	0.07471
0.48815	0.06613	0.52172	0.08223	0.54521	0.07468
0.4887	0.06614	0.52224	0.08257	0.54588	0.07506
0.48922	0.06633	0.5227	0.08252	0.54664	0.07495
0.48959	0.06644	0.5232	0.08287	0.5467	0.0753
0.49024	0.06661	0.52379	0.08286	0.54692	0.0752
0.49056	0.06669	0.5242	0.08324	0.54803	0.07563
0.49129	0.06689	0.52472	0.08319	0.54835	0.07551
0.49171	0.06702	0.52522	0.08359	0.54872	0.07607
0.4921	0.06713	0.52565	0.0835	0.54929	0.07593
0.4928	0.06722	0.52621	0.08385	0.54989	0.07614
0.49314	0.06745	0.52674	0.08377	0.55034	0.07602
0.49368	0.0676	0.52718	0.08417	0.55078	0.07648
0.494	0.06771	0.52774	0.08411	0.55123	0.07642
0.49466	0.06781	0.5282	0.08448	0.55166	0.07659
0.49506	0.06807	0.52873	0.08451	0.55245	0.07655
0.49552	0.06812	0.5292	0.0849	0.55287	0.07693
0.49594	0.06832	0.52969	0.08485	0.55344	0.07699
0.49651	0.06841	0.53021	0.08518	0.55374	0.07728
0.49707	0.06872	0.5307	0.08512	0.55411	0.07723
0.49757	0.06882	0.53113	0.0855	0.55471	0.07746
0.49824	0.06898	0.53173	0.08547	0.55525	0.07734
0.49857	0.06904	0.53214	0.08584	0.55581	0.07789
0.49913	0.0692	0.53274	0.08578	0.55647	0.07776
0.49947	0.06932	0.53321	0.08617	0.55668	0.0781
0.49996	0.06949	0.5337	0.08617	0.55704	0.078
0.50043	0.06968	0.53422	0.0865	0.55783	0.07826
0.50114	0.06987	0.53478	0.0865	0.55817	0.07825
0.50164	0.06999	0.53522	0.0869	0.55878	0.07866
0.50216	0.07015	0.53573	0.08682	0.5592	0.07856
0.50267	0.07028	0.53622	0.08718	0.55976	0.07873
0.50302	0.07049	0.53672	0.08722	0.56045	0.07876
0.5035	0.07055	0.5372	0.0877	0.56058	0.07911
0.50392	0.07074	0.5377	0.08784	0.56137	0.07901
0.50459	0.07091	0.53818	0.08818	0.56161	0.07928
0.50508	0.07111	0.53866	0.08812	0.56251	0.07942
0.50567	0.07123	0.5392	0.08853	0.56309	0.07955
0.50604	0.07142	0.5397	0.08849	0.56323	0.07958
0.50651	0.07144	0.54017	0.08891	0.56365	0.0798
0.50695	0.07168	0.54071	0.08887	0.56456	0.07993
0.50744	0.0717	0.5412	0.08923	0.56481	0.08012
0.50797	0.07203	0.54173	0.08927	0.56513	0.08019
0.5086	0.07208	0.54221	0.08962	0.56623	0.08039
0.50907	0.07236	0.5427	0.08961	0.56625	0.08049
0.50955	0.07236	0.54323	0.09	0.56674	0.0807
0.51013	0.07273	0.54373	0.09	0.56747	0.08084
0.51059	0.07276	0.54421	0.09037	0.56781	0.08086
0.51109	0.07305	0.54476	0.0904	0.56805	0.08106
0.51147	0.07303	0.54518	0.09076	0.56886	0.08128
0.51202	0.07334	0.54573	0.09074	0.56938	0.08136
0.51245	0.07341	0.5462	0.0911	0.56987	0.08158
0.51303	0.0737	0.54669	0.09111	0.57019	0.08164
0.51347	0.07378	0.54728	0.09154	0.57072	0.08178
0.51404	0.07403	0.54767	0.09151	0.57124	0.0821
0.51449	0.07409	0.54813	0.0919	0.57136	0.08225
0.51505	0.07436	0.5487	0.09191	0.57265	0.0824
0.51547	0.07435	0.54918	0.09228	0.57263	0.08241
0.51613	0.07464	0.5497	0.09236	0.57291	0.08278
0.51652	0.07475	0.55023	0.09269	0.57393	0.08312
0.51703	0.075	0.55072	0.09265	0.57417	0.08306
0.51752	0.07506	0.55118	0.09306	0.57445	0.08313
0.51806	0.07535	0.55171	0.09305	0.57536	0.08335
0.51847	0.07544	0.55221	0.09342	0.57595	0.0836
0.51904	0.07564	0.55274	0.09348	0.57601	0.08369
0.51943	0.07576	0.5532	0.09382	0.57666	0.08388
0.5201	0.07603	0.55371	0.09389	0.57747	0.08419
0.52043	0.07614	0.55415	0.09424	0.57786	0.08419
0.52114	0.07629	0.55471	0.09435	0.57818	0.0844
0.52152	0.07651	0.55517	0.09481	0.57835	0.08442
0.52224	0.07674	0.55567	0.09475	0.57939	0.08462
0.52258	0.07692	0.55617	0.09512	0.57975	0.08462
0.52321	0.07704	0.5567	0.09511	0.58009	0.08509
0.52353	0.07721	0.55721	0.0955	0.58088	0.08517
0.52419	0.07737	0.55764	0.09549	0.58124	0.08531
0.52459	0.07762	0.55827	0.09589	0.58182	0.08536
0.52525	0.07772	0.55874	0.0959	0.58235	0.08555
0.52565	0.07798	0.55921	0.0963	0.58283	0.08566
0.52619	0.07809	0.55974	0.09628	0.58321	0.08576
0.52659	0.07834	0.56023	0.09687	0.58379	0.08585
0.52713	0.07843	0.56074	0.09698	0.58417	0.08621
0.52755	0.07875	0.56122	0.09725	0.58483	0.08646
0.52807	0.07882	0.5617	0.09745	0.58519	0.08662
0.52848	0.0791	0.56218	0.09776	0.58565	0.08664
0.52901	0.07914	0.56268	0.09774	0.58643	0.08692
0.52951	0.0794	0.56325	0.09812	0.58682	0.08683
0.52994	0.0795	0.56366	0.09816	0.58726	0.0872
0.53063	0.07984	0.56418	0.09861	0.58771	0.08752
0.53099	0.07995	0.56473	0.09862	0.58839	0.08778
0.53177	0.0802	0.56514	0.09895	0.5888	0.0876
0.53207	0.08036	0.5657	0.09903	0.58912	0.08801
0.53272	0.08055	0.5661	0.09943	0.58988	0.08785
0.53302	0.08075	0.56669	0.09947	0.59012	0.08808
0.53365	0.08105	0.56718	0.09987	0.59094	0.08825
0.5341	0.08101	0.5677	0.09992	0.59131	0.08859
0.53469	0.08122	0.56821	0.10024	0.59187	0.08845
0.53503	0.08134	0.56866	0.10027	0.59206	0.08887
0.53564	0.08171	0.56917	0.1007	0.59249	0.08897
0.53593	0.08179	0.56966	0.10089	0.59347	0.0892
0.53657	0.08199	0.57008	0.1013	0.59369	0.08924
0.53694	0.0822	0.57069	0.10124	0.59426	0.08946
0.53752	0.08247	0.57113	0.10163	0.59464	0.08956
0.53795	0.08254	0.57166	0.10165	0.59554	0.08985
0.53852	0.08274	0.57221	0.1021	0.59594	0.08982
0.53893	0.08289	0.57269	0.1021	0.59621	0.09025
0.53948	0.08311	0.57316	0.10251	0.59695	0.09026
0.53993	0.08328	0.57369	0.10259	0.59735	0.09029
0.54057	0.08354	0.57417	0.103	0.59759	0.09041
0.541	0.08374	0.57469	0.103	0.59828	0.09089
0.54173	0.08395	0.57524	0.10344	0.59871	0.09087
0.54213	0.08427	0.57567	0.10351	0.5991	0.09121
0.54267	0.08451	0.57616	0.10405	0.5997	0.09121
0.54311	0.0847	0.57663	0.104	0.60041	0.09131
0.54359	0.08493	0.57721	0.1044	0.60042	0.09209
0.54404	0.0851	0.57771	0.10443	0.6001	0.08731
0.54456	0.08525	0.57818	0.10488	0.59969	0.08437
0.54504	0.08553	0.57863	0.10492	0.59916	0.08189
0.54548	0.08576	0.57919	0.10537	0.5987	0.08082
0.54613	0.08593	0.57961	0.1055	0.5982	0.079
0.5465	0.08609	0.58016	0.10593	0.59741	0.07851
0.54719	0.0863	0.58066	0.10591	0.59718	0.07707
0.54762	0.0865	0.58115	0.10631	0.59663	0.07654
0.54823	0.08668	0.58161	0.10664	0.59583	0.07521
0.54859	0.08686	0.58215	0.10702	0.59574	0.07492
0.54915	0.08704	0.58268	0.10692	0.59505	0.07365
0.54957	0.08731	0.58317	0.10733	0.5947	0.0734
0.55017	0.08745	0.58367	0.10734	0.59435	0.07234
0.55057	0.08774	0.58421	0.10788	0.59343	0.07198
0.55117	0.08796	0.58469	0.10789	0.59323	0.07082
0.55156	0.08816	0.58517	0.10833	0.59263	0.07085
0.55202	0.08832	0.58566	0.10838	0.59223	0.06973
0.55251	0.08858	0.58613	0.10878	0.59168	0.06949
0.55301	0.08872	0.58674	0.10897	0.59115	0.06865
0.55347	0.08897	0.58716	0.10936	0.59064	0.06862
0.55405	0.08928	0.58761	0.10934	0.59008	0.06739
0.55448	0.08968	0.58819	0.10977	0.58949	0.06737
0.55508	0.08966	0.5887	0.10998	0.58935	0.06652
0.5555	0.08986	0.58908	0.11049	0.58884	0.06647
0.55613	0.09	0.5897	0.1108	0.58816	0.06558
0.55641	0.09032	0.5902	0.11112	0.5875	0.06554
0.557	0.09044	0.59067	0.11108	0.5873	0.06471
0.55744	0.09069	0.59114	0.11156	0.58659	0.06473
0.55797	0.09097	0.59164	0.11154	0.58594	0.06382
0.55852	0.09118	0.59219	0.11201	0.58575	0.06369
0.55907	0.09132	0.59272	0.11206	0.58527	0.06287
0.55968	0.09169	0.59323	0.11258	0.58473	0.06293
0.56002	0.09178	0.59365	0.11258	0.58417	0.06205
0.56052	0.09218	0.59417	0.11309	0.58386	0.06208
0.56099	0.09225	0.59466	0.11308	0.58284	0.06117
0.56166	0.09262	0.5952	0.11364	0.58254	0.06119
0.56203	0.0927	0.59562	0.11368	0.58215	0.06042
0.56269	0.09304	0.5962	0.11418	0.58149	0.06037
0.5631	0.09317	0.59667	0.1142	0.58099	0.05967
0.56349	0.09351	0.59721	0.11472	0.58042	0.05962
0.56401	0.09362	0.59772	0.11478	0.58017	0.05879
0.5647	0.09404	0.5982	0.11528	0.57956	0.05887
0.56518	0.0941	0.59869	0.11529	0.57908	0.05819
0.56561	0.09444	0.59916	0.11595	0.5787	0.05807
0.56615	0.09452	0.59963	0.11595	0.5781	0.05748
0.56657	0.09491	0.60009	0.11627	0.57758	0.05758
0.56704	0.09498	0.60022	0.11607	0.5775	0.05689
0.56747	0.09534	0.59996	0.11338	0.57653	0.05671
0.56815	0.09554	0.59947	0.11052	0.5759	0.05623
0.56852	0.09594	0.59891	0.10891	0.57562	0.05611
0.569	0.09599	0.5984	0.10732	0.57518	0.05545
0.56947	0.09635	0.59796	0.10616	0.57452	0.05536
0.57013	0.09649	0.5974	0.1049	0.57408	0.05476
0.57051	0.09679	0.59698	0.10436	0.57386	0.05467
0.57117	0.09689	0.5965	0.10306	0.57334	0.05395
0.57165	0.09735	0.59596	0.10217	0.57237	0.05406
0.57212	0.09744	0.59549	0.10105	0.5723	0.05342
0.57254	0.09771	0.59496	0.10028	0.57177	0.05332
0.57295	0.09782	0.59449	0.09928	0.57085	0.05282
0.57348	0.09823	0.59395	0.09857	0.57046	0.05279
0.574	0.0984	0.59351	0.09763	0.56997	0.05218
0.57447	0.09877	0.59291	0.09705	0.56989	0.05214
0.57506	0.0989	0.59255	0.09606	0.56915	0.0517
0.57556	0.09921	0.59194	0.09546	0.5687	0.05144
0.57607	0.09945	0.59149	0.09457	0.5681	0.05093
0.57646	0.09979	0.59096	0.09401	0.56751	0.05097
0.57703	0.09994	0.59041	0.09312	0.56711	0.0504
0.57744	0.10033	0.58994	0.09262	0.56672	0.05022
0.57806	0.1005	0.58948	0.09176	0.56603	0.04986
0.57845	0.10093	0.58892	0.09134	0.56597	0.04975
0.57908	0.10094	0.58851	0.09047	0.56514	0.04921
0.57946	0.1013	0.58795	0.09	0.56436	0.04907
0.5801	0.10139	0.58748	0.08919	0.56442	0.04863
0.58055	0.10173	0.587	0.08872	0.56338	0.04851
0.58105	0.10198	0.58645	0.08794	0.56298	0.04829
0.58157	0.10226	0.58597	0.08776	0.56264	0.04799
0.58211	0.10244	0.58545	0.08694	0.56213	0.04748
0.58258	0.10281	0.58498	0.08646	0.56161	0.04743
0.58297	0.10307	0.58449	0.08561	0.56114	0.04697
0.58356	0.10344	0.58394	0.08517	0.56043	0.04694
0.58399	0.10366	0.58345	0.08443	0.56041	0.04649
0.58451	0.10408	0.58301	0.08404	0.5597	0.04633
0.585	0.10409	0.58248	0.0833	0.55898	0.04601
0.58552	0.1044	0.582	0.08292	0.55888	0.046
0.58604	0.10465	0.58151	0.08223	0.55834	0.04551
0.58648	0.10504	0.58095	0.08185	0.55743	0.04546
0.58707	0.10526	0.58044	0.08113	0.55722	0.04501
0.58753	0.10556	0.57997	0.0808	0.55663	0.04485
0.58803	0.10567	0.57946	0.08015	0.55581	0.04446
0.58854	0.10597	0.57897	0.07978	0.55534	0.0443
0.58898	0.10621	0.57843	0.07908	0.55498	0.04379
0.5895	0.10656	0.57797	0.07871	0.55456	0.04383
0.59002	0.10669	0.57745	0.07807	0.55439	0.04349
0.59053	0.10703	0.57701	0.0778	0.55364	0.04327
0.59101	0.10722	0.57646	0.07704	0.55311	0.04296
0.59152	0.10764	0.57598	0.07671	0.55276	0.0429
0.59197	0.1078	0.57545	0.07606	0.55209	0.04255
0.5925	0.10821	0.57497	0.07578	0.55164	0.04248
0.59298	0.10853	0.57454	0.07518	0.55143	0.04197
0.59357	0.10893	0.57393	0.07489	0.5508	0.04194
0.59403	0.10899	0.57344	0.07418	0.55008	0.04163
0.59463	0.10933	0.57293	0.07393	0.54948	0.04148
0.59505	0.10949	0.57246	0.07326	0.54913	0.04117
0.59556	0.10994	0.57197	0.07305	0.54879	0.041
0.596	0.11012	0.57146	0.07241	0.54837	0.04061
0.59652	0.11046	0.57095	0.07211	0.54728	0.04056
0.59695	0.1106	0.57046	0.0715	0.54724	0.04017
0.59747	0.11101	0.56998	0.07127	0.54675	0.04005
0.59799	0.1111	0.56947	0.07064	0.54622	0.03968
0.59859	0.11153	0.56894	0.0704	0.54552	0.03966
0.59901	0.11159	0.56849	0.06977	0.54491	0.03929
0.59952	0.11203	0.56797	0.06957	0.54476	0.03919
0.59993	0.11215	0.56743	0.06895	0.54416	0.03893
0.60012	0.11203	0.56705	0.06888	0.54378	0.03874
0.59995	0.10987	0.56649	0.0684	0.54323	0.03838
0.59935	0.10752	0.56597	0.06825	0.54251	0.03837
0.59905	0.10611	0.56549	0.06762	0.54178	0.0379
0.59841	0.10478	0.56493	0.06741	0.54154	0.03799
0.59805	0.10362	0.56445	0.06681	0.54116	0.03761
0.5974	0.10245	0.56397	0.06668	0.54089	0.03751
0.59701	0.10161	0.5635	0.06611	0.54007	0.03715
0.59635	0.10067	0.56299	0.0659	0.53977	0.03714
0.59591	0.09984	0.56253	0.06534	0.53922	0.03671
0.59539	0.09896	0.56194	0.06515	0.53879	0.03675
0.59503	0.09821	0.56146	0.06461	0.53826	0.03645
0.59447	0.0973	0.56101	0.06445	0.53764	0.03635
0.59386	0.09655	0.56055	0.06385	0.53704	0.03587
0.59339	0.09566	0.56007	0.0637	0.53665	0.03588
0.59288	0.09487	0.55956	0.0631	0.53609	0.0355
0.59229	0.09412	0.55903	0.06296	0.5355	0.03552
0.59193	0.09352	0.55855	0.06236	0.53523	0.03497
0.59144	0.09277	0.55801	0.06222	0.53435	0.03497
0.59098	0.09211	0.55752	0.0616	0.53405	0.03467
0.59042	0.09143	0.55704	0.06148	0.53355	0.03473
0.5899	0.09081	0.5565	0.06092	0.53299	0.03431
0.58935	0.09011	0.55598	0.06086	0.53238	0.03432
0.58893	0.08956	0.55558	0.06024	0.53236	0.03398
0.58833	0.08883	0.55501	0.06009	0.53161	0.03393
0.58797	0.08836	0.55447	0.05949	0.53115	0.03358
0.58735	0.08767	0.55404	0.05941	0.53049	0.0337
0.58697	0.08708	0.55353	0.05878	0.53019	0.03318
0.58637	0.08646	0.55295	0.05871	0.52955	0.03316
0.58607	0.08592	0.55252	0.05814	0.52918	0.0328
0.58528	0.08527	0.55202	0.05805	0.52879	0.03278
0.58499	0.08478	0.55152	0.05751	0.52824	0.03234
0.58439	0.08417	0.55102	0.05738	0.52768	0.03237
0.58403	0.08372	0.55045	0.05684	0.52698	0.03195
0.58335	0.08314	0.54995	0.05674	0.52657	0.032
0.58284	0.08244	0.54949	0.0562	0.52635	0.0317
0.5823	0.08184	0.54907	0.05611	0.52573	0.03162
0.58187	0.08133	0.54845	0.05554	0.52503	0.03144
0.58143	0.08092	0.54804	0.05544	0.52472	0.03133
0.58089	0.0804	0.54751	0.05487	0.52421	0.03084
0.58051	0.07985	0.54706	0.05483	0.52346	0.03107
0.57991	0.07931	0.54656	0.05426	0.5231	0.03059
0.57938	0.0788	0.54599	0.05421	0.52283	0.03053
0.57879	0.07847	0.54558	0.05363	0.52213	0.03028
0.57831	0.07807	0.5451	0.05363	0.52181	0.03032
0.57777	0.07758	0.54458	0.05302	0.52111	0.02982
0.57744	0.07707	0.54399	0.05293	0.52056	0.02998
0.57689	0.07655	0.5435	0.05242	0.52019	0.02955
0.57647	0.07616	0.54296	0.05236	0.51946	0.02955
0.57587	0.07567	0.54246	0.05184	0.51933	0.02915
0.57529	0.07522	0.54201	0.05179	0.51861	0.02914
0.57476	0.07469	0.54146	0.05128	0.51821	0.02878
0.57421	0.07431	0.54102	0.05133	0.51769	0.02888
0.57382	0.07382	0.54049	0.05077	0.51714	0.02839
0.57331	0.07339	0.54002	0.05075	0.51665	0.02848
0.57289	0.07285	0.53956	0.05021	0.51647	0.02803
0.57244	0.07267	0.539	0.05012	0.51564	0.02811
0.57209	0.07207	0.53847	0.04963	0.51534	0.02779
0.57145	0.07165	0.53799	0.04954	0.51451	0.02777
0.57103	0.07124	0.53754	0.04912	0.51408	0.02746
0.57039	0.07087	0.537	0.04904	0.51391	0.02751
0.56986	0.07037	0.53653	0.04854	0.51302	0.027
0.5694	0.07001	0.53597	0.04846	0.51253	0.02739
0.56903	0.0695	0.53553	0.04808	0.51218	0.02687
0.56845	0.06914	0.53491	0.04799	0.51173	0.02693
0.56803	0.06868	0.53449	0.04765	0.51115	0.02655
0.56749	0.06822	0.534	0.04758	0.51072	0.02656
0.56696	0.06781	0.53355	0.04713	0.51019	0.0262
0.56638	0.06746	0.53301	0.04708	0.50998	0.02619
0.56597	0.06704	0.53251	0.04664	0.50898	0.02572
0.56555	0.06674	0.53202	0.04653	0.50882	0.02582
0.56506	0.06629	0.53155	0.04609	0.5083	0.02532
0.56458	0.06589	0.53098	0.04599	0.50759	0.02564
0.56395	0.0654	0.53054	0.04558	0.50741	0.02509
0.56353	0.06507	0.53	0.04545	0.50651	0.02466
0.56289	0.06474	0.52956	0.04506	0.50551	0.02463
0.56247	0.06435	0.52902	0.04498	0.50492	0.02429
0.56187	0.06388	0.52847	0.04451	0.50451	0.02419
0.56157	0.0635	0.528	0.04453	0.50389	0.02391
0.56094	0.0632	0.5275	0.04411	0.50362	0.02398
0.5605	0.06284	0.52702	0.04397	0.50313	0.0237
0.55993	0.06243	0.5265	0.04356	0.50233	0.0237
0.55963	0.06216	0.52602	0.04347	0.50228	0.02335
0.5589	0.06175	0.52551	0.04305	0.50168	0.02333
0.55854	0.06143	0.525	0.043	0.50099	0.02307
0.55789	0.06101	0.52458	0.04258	0.50099	0.02304
0.55759	0.06076	0.52401	0.0425	0.50013	0.02273
0.55692	0.06033	0.52356	0.04207	0.49963	0.02265
0.55659	0.06004	0.52307	0.04198	0.49889	0.02238
0.55593	0.0596	0.52252	0.04162	0.49853	0.02247
0.55539	0.05932	0.52207	0.0415	0.49813	0.0222
0.55483	0.05896	0.5215	0.04112	0.4977	0.02217
0.55445	0.05861	0.52104	0.04105	0.49706	0.02191
0.55382	0.0583	0.52061	0.04065	0.49643	0.0219
0.55351	0.05802	0.51998	0.04058	0.49594	0.02161
0.553	0.05773	0.51955	0.04022	0.49566	0.0216
0.5525	0.05744	0.51905	0.04009	0.49526	0.02135
0.55196	0.05715	0.51853	0.03978	0.49453	0.02126
0.55152	0.05677	0.51798	0.03971	0.49382	0.02104
0.5509	0.05647	0.51754	0.03931	0.4936	0.02095
0.55042	0.05613	0.51704	0.03922	0.49312	0.02073
0.54995	0.05582	0.51653	0.03885	0.49252	0.02072
0.54941	0.05552	0.51604	0.0389	0.49195	0.0204
0.54904	0.05522	0.51553	0.03866	0.49187	0.02036
0.54849	0.05495	0.51499	0.03853	0.49087	0.02014
0.548	0.05464	0.5146	0.03823	0.4908	0.02011
0.54738	0.05445	0.51405	0.03827	0.49012	0.0198
0.54698	0.05394	0.51347	0.03795	0.48951	0.01984
0.54633	0.05371	0.51307	0.03783	0.48934	0.0196
0.54588	0.05339	0.51249	0.0374	0.48826	0.01954
0.54543	0.05316	0.51203	0.03737	0.48783	0.01921
0.54494	0.05285	0.51156	0.03701	0.48779	0.01928
0.54442	0.05268	0.51105	0.03697	0.48728	0.01901
0.54403	0.05233	0.51056	0.03658	0.48662	0.01899
0.54353	0.05209	0.51002	0.03647	0.48623	0.01869
0.54306	0.05172	0.50951	0.0361	0.48562	0.01864
0.54261	0.05155	0.50901	0.03599	0.48487	0.01838
0.542	0.05118	0.50855	0.03564	0.48461	0.01837
0.54142	0.05098	0.50803	0.0356	0.48411	0.01812
0.54095	0.05063	0.50753	0.03523	0.4836	0.01812
0.54044	0.05047	0.50704	0.03517	0.48334	0.01786
0.53983	0.05003	0.50651	0.03484	0.48265	0.01784
0.53946	0.04984	0.506	0.03476	0.48202	0.01764
0.53887	0.04945	0.50552	0.03431	0.4817	0.01759
0.53853	0.0493	0.50504	0.0343	0.48123	0.01734
0.53799	0.04897	0.50453	0.03394	0.48053	0.01736
0.53753	0.04881	0.50402	0.03387	0.48034	0.01707
0.53688	0.04843	0.50348	0.03359	0.47965	0.01711
0.53643	0.04835	0.50309	0.03354	0.47879	0.0168
0.53592	0.0479	0.5025	0.03318	0.47862	0.01683
0.53541	0.04766	0.50208	0.03309	0.47825	0.01649
0.53493	0.04736	0.50147	0.03271	0.47745	0.01655
0.53448	0.04725	0.501	0.03271	0.47743	0.01636
0.53405	0.04689	0.50051	0.03242	0.47668	0.01639
0.53349	0.04675	0.49997	0.03236	0.47584	0.01607
0.53312	0.04637	0.49952	0.03204	0.4758	0.01608
0.53246	0.04627	0.49903	0.032	0.47516	0.01581
0.53199	0.04592	0.49851	0.03168	0.47468	0.01587
0.53151	0.04574	0.49804	0.03163	0.47425	0.01554
0.53093	0.04537	0.4975	0.03129	0.47353	0.01551
0.53038	0.04529	0.49703	0.03126	0.47293	0.01524
0.52995	0.04488	0.49652	0.0309	0.47285	0.01532
0.52938	0.04476	0.49607	0.03083	0.47201	0.01502
0.529	0.04439	0.49557	0.03052	0.47139	0.01501
0.52855	0.04428	0.49504	0.03052	0.47117	0.01476
0.52807	0.04391	0.49453	0.0301	0.47044	0.0148
0.52754	0.04378	0.49415	0.03005	0.46987	0.01453
0.527	0.04344	0.49354	0.02972	0.46929	0.01459
0.52649	0.04331	0.49302	0.02969	0.46891	0.01434
0.52603	0.04295	0.49249	0.02934	0.46854	0.01425
0.52556	0.0428	0.49205	0.0293	0.46807	0.01408
0.5249	0.04247	0.49156	0.02899	0.46775	0.01409
0.52438	0.04232	0.491	0.02896	0.46697	0.01383
0.52397	0.04203	0.49055	0.02862	0.4665	0.01382
0.52341	0.04193	0.48998	0.02856	0.46649	0.01354
0.52292	0.04156	0.48951	0.02825	0.46565	0.01356
0.52246	0.04143	0.48898	0.02822	0.46521	0.01333
0.52199	0.04112	0.48855	0.02788	0.46461	0.01333
0.52154	0.04098	0.488	0.02788	0.46399	0.01308
0.52085	0.04072	0.48758	0.02754	0.46374	0.0131
0.52043	0.04053	0.487	0.02751	0.46318	0.01284
0.51987	0.04024	0.48655	0.02718	0.46274	0.01288
0.5194	0.0401	0.48596	0.02716	0.46243	0.01258
0.51897	0.03985	0.48552	0.02683	0.46156	0.01263
0.51851	0.03971	0.48507	0.02683	0.46118	0.01239
0.51793	0.03943	0.48457	0.02646	0.46065	0.01238
0.51745	0.03925	0.48411	0.02649	0.46019	0.0121
0.51694	0.039	0.48358	0.02616	0.45984	0.01215
0.51648	0.03883	0.48299	0.0262	0.45895	0.01189
0.51595	0.03852	0.48255	0.02589	0.45829	0.01193
0.51542	0.03841	0.48203	0.02588	0.45784	0.01167
0.51495	0.0381	0.48152	0.02551	0.45798	0.01168
0.5144	0.038	0.48105	0.0255	0.45721	0.01141
0.51399	0.03768	0.48061	0.02514	0.45656	0.01144
0.51355	0.03757	0.48008	0.02516	0.4561	0.0112
0.51306	0.03724	0.47953	0.02481	0.45569	0.01126
0.51243	0.03716	0.47909	0.0248	0.45481	0.01096
0.51197	0.0369	0.47794	0.02418	0.45455	0.01099
0.51144	0.03681	0.47745	0.02396	0.45421	0.01071
0.51091	0.0365	0.47693	0.0238	0.45359	0.01075
0.51052	0.03635	0.47638	0.02364	0.45305	0.01046
0.51002	0.03605	0.4759	0.02345	0.4529	0.01052
0.50951	0.03602	0.47544	0.02332	0.45229	0.01021
0.50897	0.03567	0.47489	0.02314	0.4514	0.01028
0.50838	0.03554	0.47441	0.02325	0.45131	0.01001
0.50786	0.03526	0.47389	0.02304	0.45042	0.01014
0.50741	0.03518	0.47348	0.02287	0.45006	0.00979
0.50685	0.03487	0.47293	0.02284	0.44966	0.0099
0.5065	0.03482	0.47237	0.0227	0.44915	0.00957
0.50595	0.03449	0.4719	0.02254	0.44831	0.00962
0.50548	0.03441	0.4714	0.02243	0.44795	0.00937
0.50501	0.03409	0.47086	0.02226	0.44767	0.00941
0.50457	0.03407	0.47039	0.02212	0.44713	0.00913
0.50403	0.03374	0.46987	0.02197	0.44659	0.00925
0.50347	0.03369	0.46938	0.02179	0.44599	0.00896
0.50304	0.03338	0.46891	0.02165	0.4453	0.00904
0.50253	0.03328	0.46837	0.02148	0.44493	0.00869
0.50201	0.03297	0.4679	0.02132	0.44467	0.00882
0.5014	0.03297	0.46741	0.02117	0.44399	0.00856
0.50098	0.03258	0.4669	0.021	0.44338	0.00866
0.50043	0.03254	0.46636	0.02085	0.44312	0.00835
0.50002	0.03219	0.46582	0.02069	0.4424	0.00847
0.49943	0.03225	0.46536	0.02053	0.44167	0.00815
0.49899	0.03186	0.46489	0.02046	0.44159	0.00832
0.49847	0.03188	0.46442	0.02028	0.44106	0.00798
0.49804	0.03152	0.46382	0.02014	0.44035	0.00802
0.49747	0.03148	0.46345	0.02001	0.43996	0.00772
0.49701	0.03112	0.46292	0.01984	0.43974	0.00786
0.49635	0.03116	0.46241	0.01966	0.43911	0.00754
0.49589	0.03084	0.46191	0.01959	0.43865	0.00768
0.49544	0.03085	0.46142	0.01943	0.4381	0.00737
0.49496	0.03043	0.46093	0.01928	0.43799	0.00745
0.49444	0.03046	0.46043	0.01909	0.43731	0.00713
0.49406	0.0301	0.45994	0.01894	0.43675	0.0072
0.49354	0.03005	0.45937	0.0188	0.43642	0.00685
0.49298	0.02976	0.45886	0.01869	0.43592	0.00702
0.49254	0.02972	0.45839	0.01852	0.43489	0.00666
0.49201	0.02943	0.45795	0.01841	0.43487	0.00683
0.49152	0.02938	0.45744	0.01824	0.43433	0.00644
0.49103	0.02906	0.45691	0.01811	0.43375	0.00654
0.49047	0.02905	0.45644	0.01797	0.43315	0.00628
0.49003	0.0288	0.4559	0.01785	0.43289	0.00644
0.48943	0.02876	0.45543	0.01774	0.43219	0.00608
0.48909	0.0285	0.4549	0.01759	0.43161	0.00615
0.48852	0.02842	0.4544	0.01741	0.43135	0.00585
0.48811	0.02812	0.45392	0.01729	0.43061	0.00597
0.48749	0.02804	0.45337	0.01713	0.43004	0.00564
0.48709	0.02781	0.45294	0.01702	0.42952	0.00581
0.4865	0.0277	0.45238	0.01687	0.42926	0.00548
0.48607	0.02745	0.45192	0.01676	0.42879	0.00559
0.48552	0.02733	0.45141	0.01662	0.42811	0.0052
0.48502	0.02713	0.45089	0.01649	0.42783	0.00533
0.4845	0.02702	0.4504	0.01636	0.42742	0.00499
0.48415	0.02682	0.44988	0.01625	0.42663	0.00515
0.48357	0.02673	0.44937	0.01608	0.42603	0.00479
0.4831	0.0265	0.4489	0.01597	0.42606	0.00497
0.4825	0.0264	0.44841	0.0158	0.42518	0.0046
0.48205	0.02617	0.44793	0.01571	0.42447	0.00482
0.48151	0.02608	0.44738	0.01559	0.42424	0.00445
0.48114	0.02588	0.44693	0.01545	0.42385	0.00467
0.48054	0.0258	0.4464	0.0153	0.42312	0.00434
0.48013	0.02561	0.44592	0.01524	0.42257	0.00452
0.47953	0.02552	0.44538	0.0151	0.42235	0.00412
0.47912	0.02531	0.44485	0.01499	0.42171	0.00426
0.47854	0.02518	0.44444	0.01485	0.42118	0.00393
0.47814	0.02499	0.44394	0.01473	0.42073	0.0041
0.47757	0.02494	0.44346	0.01458	0.42048	0.00372
0.47715	0.02469	0.44288	0.01446	0.41977	0.00389
0.47656	0.02459	0.44238	0.01437	0.41905	0.00351
0.47603	0.02435	0.44192	0.01429	0.4186	0.00369
0.4755	0.02431	0.4414	0.01409	0.41855	0.00334
0.47497	0.02414	0.44088	0.01401	0.41786	0.00355
0.4745	0.02401	0.44042	0.01384	0.41697	0.00316
0.47404	0.02384	0.43988	0.01375	0.4169	0.00332
0.47363	0.02376	0.43947	0.01359	0.41617	0.00293
0.47308	0.0235	0.43892	0.01353	0.41556	0.00316
0.47274	0.02342	0.43847	0.01333	0.41536	0.00275
0.47215	0.02321	0.43798	0.01321	0.41492	0.00297
0.47158	0.02314	0.43739	0.01304	0.41438	0.0026
0.47105	0.023	0.43693	0.01297	0.41344	0.00286
0.4705	0.02281	0.43642	0.0128	0.41355	0.00241
0.46992	0.02261	0.43595	0.01271	0.41255	0.00266
0.46962	0.02256	0.43546	0.01253	0.41213	0.00226
0.46913	0.02243	0.43488	0.01245	0.41176	0.00253
0.46853	0.02228	0.4344	0.01229	0.41132	0.00207
0.46805	0.02214	0.43392	0.01221	0.41069	0.0023
0.46756	0.02206	0.43351	0.01202	0.41002	0.00188
0.46708	0.02187	0.43296	0.01195	0.4098	0.00216
0.46652	0.0218	0.43241	0.01179	0.40917	0.00174
0.46614	0.02152	0.43191	0.01172	0.40851	0.00195
0.46556	0.02145	0.43145	0.01154	0.40842	0.00157
0.46514	0.02124	0.43099	0.01148	0.40767	0.00184
0.46457	0.0212	0.43039	0.01129	0.40724	0.00137
0.46421	0.02104	0.42997	0.01124	0.40695	0.00161
0.46361	0.02099	0.42938	0.01106	0.40638	0.00118
0.4632	0.02072	0.42894	0.01099	0.40569	0.00151
0.46256	0.02069	0.42848	0.0108	0.4053	0.00105
0.46204	0.02054	0.42796	0.01073	0.40497	0.00131
0.46151	0.02048	0.42737	0.01056	0.40432	0.00084626
0.46107	0.02018	0.42691	0.01049	0.40356	0.00113
0.46047	0.02022	0.42648	0.0103	0.40324	0.00070857
0.45999	0.01995	0.42596	0.01026	0.40279	0.000991855
0.45947	0.01991	0.42541	0.01006	0.40223	0.000559495
0.45902	0.01963	0.42489	0.01004	0.4017	0.000783815
0.45849	0.01964	0.4244	0.00982	0.40123	0.00034566
0.45813	0.01942	0.42391	0.00977	0.40089	0.000655195
0.45767	0.01942	0.42348	0.0096	0.40057	0.000248873
0.45705	0.01923	0.42296	0.00955	0.3999	0.000486871
0.45659	0.01915	0.42241	0.00935	0.39934	2.46735e-05
0.45596	0.01891	0.42191	0.00932	0.39861	0.000357252
0.4555	0.01886	0.42137	0.0091	0.39815	-0.000141551
0.455	0.01867	0.42091	0.00909	0.39764	0.000126497
0.45465	0.01855	0.42047	0.0089	0.39692	-0.000323419
0.45404	0.01844	0.41997	0.00888	0.39684	-6.40985e-05
0.45372	0.01832	0.41937	0.00866	0.39638	-0.00050239
0.4531	0.01819	0.41895	0.00862	0.39569	-0.000189888
0.45265	0.01803	0.41847	0.0084	0.39535	-0.000670815
0.45201	0.01794	0.41792	0.00838	0.39454	-0.000346935
0.45148	0.01778	0.41741	0.00818	0.3941	-0.00083633
0.45101	0.01774	0.41693	0.00818	0.39369	-0.00056174
0.45063	0.01753	0.41641	0.00797	0.39337	-0.000992225
0.45022	0.01754	0.4159	0.00791	0.39291	-0.00068366
0.44961	0.01729	0.4154	0.00774	0.39194	-0.00116
0.44919	0.01721	0.41495	0.00772	0.392	-0.000833865
0.44848	0.017	0.41438	0.00751	0.39104	-0.00131
0.44812	0.01697	0.41394	0.00752	0.39078	-0.000935935
0.44744	0.01675	0.41345	0.00727	0.39048	-0.00144
0.44713	0.01673	0.41286	0.0073	0.38996	-0.00118
0.44613	0.0166	0.41242	0.00706	0.3893	-0.00162
0.44547	0.01617	0.41198	0.00706	0.38875	-0.00132
0.44496	0.01597	0.41145	0.00685	0.38844	-0.00174
0.44446	0.0159	0.41087	0.00684	0.38779	-0.00139
0.4439	0.01571	0.41044	0.00661	0.3871	-0.00188
0.44342	0.01566	0.40996	0.00663	0.38709	-0.00157
0.44293	0.01549	0.40942	0.00639	0.38626	-0.00203
0.44241	0.01541	0.40889	0.00641	0.38545	-0.00175
0.4418	0.01521	0.40842	0.00617	0.38553	-0.00217
0.44138	0.01519	0.40798	0.0062	0.38486	-0.00188
0.44086	0.01499	0.40744	0.00599	0.38402	-0.0023
0.44034	0.01495	0.40698	0.00602	0.38399	-0.00201
0.43999	0.01474	0.40646	0.00576	0.38317	-0.0025
0.43936	0.01468	0.40595	0.00584	0.38291	-0.00219
0.43902	0.01449	0.4055	0.00555	0.38261	-0.00264
0.4383	0.01451	0.40498	0.00561	0.38187	-0.00238
0.43782	0.01427	0.40443	0.00538	0.38157	-0.0028
0.43725	0.01422	0.40398	0.00542	0.38104	-0.0025
0.43688	0.01401	0.40344	0.00516	0.38032	-0.00296
0.43643	0.01398	0.40298	0.00519	0.37969	-0.00269
0.43587	0.01382	0.40243	0.00495	0.37931	-0.0031
0.43547	0.01378	0.40198	0.00501	0.37914	-0.00284
0.43489	0.01356	0.40149	0.00475	0.3783	-0.00327
0.43437	0.01358	0.40095	0.0048	0.37762	-0.00299
0.43389	0.01337	0.40044	0.00455	0.37726	-0.00339
0.43338	0.01334	0.39998	0.0046	0.37701	-0.00314
0.43284	0.01314	0.3994	0.00432	0.37622	-0.00358
0.43253	0.0131	0.39896	0.0044	0.37551	-0.00328
0.43189	0.0129	0.39851	0.00413	0.37553	-0.0037
0.43131	0.0129	0.39793	0.0042	0.37493	-0.00342
0.4307	0.01268	0.39743	0.00391	0.3744	-0.00383
0.43052	0.01268	0.39697	0.00399	0.37363	-0.00356
0.42995	0.01246	0.39652	0.00372	0.37335	-0.00396
0.42943	0.01248	0.396	0.00378	0.3728	-0.00368
0.42894	0.01223	0.3955	0.00352	0.37223	-0.00409
0.42829	0.01223	0.39494	0.00357	0.37213	-0.00384
0.42802	0.01202	0.39446	0.0033	0.37115	-0.00429
0.42731	0.01201	0.39399	0.0034	0.37044	-0.00401
0.42685	0.01178	0.39347	0.00309	0.37009	-0.0044
0.42629	0.01181	0.39299	0.00318	0.36978	-0.00411
0.42591	0.01158	0.39244	0.0029	0.36914	-0.00452
0.42543	0.0116	0.39194	0.00298	0.36879	-0.00427
0.42486	0.01137	0.39151	0.00271	0.36821	-0.00469
0.42429	0.01139	0.39097	0.00277	0.36772	-0.0044
0.42384	0.01117	0.39048	0.00251	0.36705	-0.00475
0.42333	0.01121	0.39005	0.0026	0.36687	-0.00451
0.42289	0.01096	0.38953	0.00228	0.36638	-0.00495
0.42245	0.01098	0.38896	0.0024	0.36551	-0.00467
0.42176	0.01074	0.38848	0.0021	0.3654	-0.00508
0.42128	0.01075	0.38772	0.00202	0.36479	-0.00487
0.42083	0.01056	0.38689	0.00181	0.36418	-0.00527
0.42042	0.01056	0.38628	0.00179	0.36404	-0.00499
0.41999	0.01033	0.38585	0.00165	0.36319	-0.0054
0.41946	0.01033	0.38527	0.0016	0.36292	-0.00513
0.41888	0.01013	0.38481	0.00143	0.36244	-0.00553
0.41831	0.01017	0.38433	0.00142	0.36218	-0.00527
0.41785	0.00997	0.3838	0.00131	0.36125	-0.00567
0.41734	0.01002	0.38328	0.00135	0.36066	-0.0054
0.41702	0.00974	0.38279	0.00118	0.36049	-0.00581
0.41647	0.00976	0.38232	0.00118	0.35963	-0.00554
0.41611	0.00955	0.3818	0.00104	0.35925	-0.00592
0.41555	0.00953	0.38124	0.00101	0.35889	-0.0057
0.415	0.00933	0.38082	0.00083525	0.35846	-0.0061
0.41435	0.00934	0.38035	0.00078946	0.35766	-0.00583
0.41391	0.00916	0.37976	0.000638065	0.35721	-0.00622
0.41346	0.00918	0.37931	0.000610795	0.35696	-0.00595
0.41301	0.00898	0.37881	0.000498696	0.35638	-0.00635
0.41253	0.00897	0.37831	0.000449488	0.3557	-0.00607
0.41205	0.00879	0.37785	0.00031485	0.35524	-0.00647
0.41148	0.00876	0.37732	0.000226833	0.35512	-0.00622
0.41088	0.00854	0.37681	0.000105227	0.3543	-0.00659
0.41044	0.00855	0.37628	7.0549e-05	0.3538	-0.00632
0.40989	0.00832	0.37577	-7.7487e-05	0.3537	-0.00673
0.40945	0.00833	0.37527	-0.000124226	0.35311	-0.0065
0.40903	0.00818	0.37484	-0.000282716	0.35212	-0.00689
0.40858	0.00816	0.37435	-0.000333055	0.35181	-0.00662
0.40802	0.00785	0.37383	-0.000449132	0.35154	-0.00703
0.4074	0.00792	0.37331	-0.000504985	0.35082	-0.00674
0.40697	0.00777	0.37282	-0.000641975	0.35013	-0.00714
0.40644	0.00776	0.37231	-0.000671935	0.34989	-0.00684
0.40605	0.00754	0.3718	-0.000827825	0.34939	-0.00726
0.40549	0.0076	0.37133	-0.000858005	0.34879	-0.00698
0.40503	0.00738	0.37092	-0.001	0.34849	-0.00732
0.40447	0.00738	0.37022	-0.00107	0.34795	-0.00711
0.40392	0.00717	0.3698	-0.00118	0.34718	-0.00751
0.40341	0.0072	0.36933	-0.00124	0.3469	-0.00725
0.40298	0.00696	0.36889	-0.00138	0.34631	-0.00764
0.40251	0.00703	0.36833	-0.00141	0.34584	-0.00736
0.40203	0.00683	0.36779	-0.00158	0.34551	-0.00777
0.40151	0.00685	0.36736	-0.00162	0.34503	-0.00749
0.40102	0.00665	0.36689	-0.00175	0.34438	-0.00792
0.40042	0.00667	0.36632	-0.0018	0.34398	-0.00764
0.39995	0.00642	0.36584	-0.00193	0.34337	-0.00803
0.39948	0.00648	0.36533	-0.002	0.34267	-0.00775
0.39897	0.00627	0.36482	-0.00211	0.34216	-0.00806
0.39849	0.00628	0.36429	-0.00215	0.34193	-0.00766
0.39792	0.00604	0.36392	-0.00229	0.34136	-0.00809
0.39744	0.00613	0.36331	-0.00235	0.34096	-0.00784
0.39693	0.00588	0.36275	-0.00245	0.3401	-0.00826
0.39628	0.00597	0.36234	-0.00252	0.33981	-0.00796
0.39589	0.00576	0.36182	-0.00262	0.33963	-0.00839
0.39551	0.00575	0.3613	-0.00269	0.33868	-0.00812
0.39494	0.00554	0.36087	-0.00281	0.33835	-0.00856
0.39449	0.0056	0.36037	-0.00285	0.33823	-0.00823
0.394	0.00537	0.35986	-0.00299	0.33738	-0.00868
0.39346	0.00543	0.35926	-0.003	0.33667	-0.00834
0.39286	0.00518	0.35881	-0.00316	0.33652	-0.00879
0.39249	0.00522	0.35834	-0.00323	0.33587	-0.00849
0.39198	0.00501	0.3578	-0.00333	0.33539	-0.00886
0.39141	0.00507	0.35734	-0.00338	0.33499	-0.00859
0.39088	0.00486	0.35684	-0.0035	0.33418	-0.00905
0.39049	0.00491	0.35629	-0.00355	0.33392	-0.00872
0.39005	0.00469	0.3559	-0.0037	0.33344	-0.00919
0.38949	0.00472	0.35534	-0.00375	0.33275	-0.00886
0.3889	0.00447	0.35482	-0.00386	0.33237	-0.0093
0.38844	0.00453	0.35429	-0.00394	0.33185	-0.00903
0.38804	0.00432	0.35386	-0.00403	0.33135	-0.00947
0.38744	0.00435	0.35333	-0.00409	0.33072	-0.00911
0.38684	0.00416	0.35288	-0.00419	0.33038	-0.00958
0.3865	0.0042	0.35226	-0.00425	0.32977	-0.00928
0.38598	0.00401	0.35177	-0.00441	0.32967	-0.00976
0.38554	0.00404	0.35131	-0.00443	0.32901	-0.00937
0.38498	0.00385	0.35084	-0.00454	0.32832	-0.00985
0.3844	0.00385	0.35036	-0.0046	0.3281	-0.00952
0.38399	0.00367	0.34987	-0.0047	0.32734	-0.00999
0.38345	0.00368	0.34873	-0.0047	0.32674	-0.00963
0.38301	0.00347	0.34819	-0.00498	0.32645	-0.0101
0.38243	0.00348	0.34769	-0.00489	0.32585	-0.00979
0.38218	0.00331	0.34712	-0.00517	0.32537	-0.01022
0.38141	0.00333	0.34667	-0.00506	0.32519	-0.00987
0.38097	0.00317	0.34616	-0.00534	0.32431	-0.01031
0.38043	0.00316	0.34569	-0.00526	0.32404	-0.00996
0.37985	0.00299	0.34517	-0.00553	0.32352	-0.01046
0.3795	0.00298	0.34466	-0.00544	0.32295	-0.01008
0.37894	0.00281	0.34417	-0.00568	0.3224	-0.01054
0.37844	0.00283	0.3436	-0.00558	0.32177	-0.01021
0.37794	0.00266	0.34315	-0.00586	0.32134	-0.01062
0.37747	0.00263	0.34268	-0.00575	0.32099	-0.01028
0.37688	0.00247	0.34219	-0.00603	0.32041	-0.01079
0.3765	0.00248	0.34175	-0.00594	0.31988	-0.01044
0.37594	0.00234	0.3412	-0.0062	0.31956	-0.01092
0.37547	0.00233	0.3407	-0.00611	0.31885	-0.01056
0.37505	0.00216	0.34019	-0.00634	0.31832	-0.01101
0.3744	0.00217	0.33967	-0.00627	0.31771	-0.01067
0.37406	0.00211	0.33921	-0.00654	0.31733	-0.01114
0.37336	0.00203	0.33872	-0.00645	0.31698	-0.01078
0.37303	0.00187	0.3382	-0.00671	0.31632	-0.01124
0.37249	0.00187	0.33765	-0.00661	0.31577	-0.01088
0.37192	0.00171	0.33719	-0.00687	0.31561	-0.01137
0.37152	0.0017	0.33667	-0.0068	0.31481	-0.01102
0.37097	0.00155	0.33622	-0.00702	0.31441	-0.01148
0.3704	0.00157	0.33576	-0.00694	0.31406	-0.01114
0.36969	0.00152	0.33516	-0.0072	0.3135	-0.01161
0.36872	0.00124	0.33463	-0.00709	0.31289	-0.01124
0.36832	0.00114	0.33427	-0.0073	0.31253	-0.01169
0.36771	0.00104	0.33372	-0.00713	0.31187	-0.01135
0.36726	0.00103	0.3332	-0.00738	0.31163	-0.01183
0.36681	0.000917743	0.33267	-0.00732	0.3108	-0.01147
0.36633	0.000845483	0.33218	-0.00754	0.31009	-0.01192
0.36596	0.00071533	0.33165	-0.00747	0.31002	-0.01155
0.36524	0.00068447	0.3312	-0.00772	0.30923	-0.01202
0.36477	0.000566323	0.33071	-0.00761	0.30855	-0.01165
0.36436	0.000545747	0.3302	-0.00787	0.30844	-0.01214
0.36378	0.00042368	0.32965	-0.00781	0.30812	-0.01177
0.36324	0.000410353	0.32924	-0.00803	0.30736	-0.01228
0.36275	0.000218281	0.3287	-0.00796	0.30679	-0.01191
0.36244	0.000183392	0.32816	-0.0082	0.30657	-0.01243
0.3617	6.13177e-05	0.3277	-0.00811	0.30586	-0.01204
0.36132	6.57347e-05	0.32719	-0.00838	0.30537	-0.01248
0.36083	-6.79293e-05	0.32675	-0.00825	0.30506	-0.01211
0.36025	-8.7993e-05	0.32622	-0.00853	0.30443	-0.0126
0.3599	-0.00020833	0.32577	-0.00843	0.30386	-0.01223
0.35928	-0.000269606	0.32522	-0.00866	0.30356	-0.01265
0.35872	-0.000381983	0.32471	-0.00859	0.30289	-0.01232
0.35822	-0.000390083	0.32426	-0.00882	0.30226	-0.01279
0.35776	-0.000507513	0.32375	-0.00875	0.30195	-0.01242
0.35726	-0.00053926	0.32322	-0.00901	0.30155	-0.01285
0.35667	-0.0007126	0.32277	-0.0089	0.30096	-0.01246
0.35647	-0.000728627	0.3222	-0.00915	0.30023	-0.01296
0.35569	-0.00081603	0.32175	-0.00907	0.3002	-0.01258
0.35526	-0.000836883	0.32128	-0.0093	0.29917	-0.01309
0.3548	-0.00101	0.32065	-0.00923	0.29882	-0.01273
0.35425	-0.00103	0.32027	-0.00946	0.29861	-0.01319
0.35372	-0.00113	0.31976	-0.00939	0.29817	-0.01282
0.3532	-0.00119	0.31923	-0.00963	0.29743	-0.01329
0.35298	-0.00128	0.31872	-0.0095	0.29685	-0.01291
0.35227	-0.0013	0.31825	-0.00976	0.29667	-0.01337
0.35169	-0.00144	0.31772	-0.0097	0.29598	-0.01304
0.35135	-0.00147	0.31725	-0.0099	0.29518	-0.01349
0.35072	-0.00158	0.3168	-0.00982	0.29484	-0.01315
0.35024	-0.00163	0.31625	-0.01007	0.29444	-0.01361
0.34963	-0.00172	0.3157	-0.00998	0.29374	-0.01325
0.34946	-0.00174	0.31524	-0.01022	0.29336	-0.01369
0.34873	-0.00187	0.31473	-0.01011	0.29285	-0.01335
0.3483	-0.00189	0.31428	-0.01039	0.29243	-0.01377
0.34793	-0.00201	0.31378	-0.01031	0.29188	-0.01343
0.34725	-0.00201	0.3132	-0.01052	0.29136	-0.01387
0.3468	-0.00214	0.3127	-0.01046	0.29101	-0.01354
0.34623	-0.00217	0.31228	-0.01068	0.2905	-0.01396
0.3459	-0.00229	0.31178	-0.0106	0.28994	-0.01366
0.3453	-0.0023	0.31117	-0.01083	0.28945	-0.01406
0.34471	-0.00242	0.31074	-0.01074	0.28884	-0.01378
0.34417	-0.0024	0.31028	-0.011	0.2883	-0.01418
0.34373	-0.0025	0.30971	-0.0109	0.28773	-0.01386
0.34338	-0.00256	0.30924	-0.01113	0.28764	-0.0143
0.34271	-0.00268	0.30871	-0.01109	0.28673	-0.01399
0.34232	-0.00269	0.30822	-0.01126	0.28633	-0.01439
0.34173	-0.00282	0.30774	-0.01117	0.28583	-0.01405
0.34119	-0.00284	0.30719	-0.01141	0.28537	-0.01447
0.34063	-0.00293	0.30674	-0.01131	0.28476	-0.01418
0.34037	-0.00297	0.30626	-0.01155	0.28434	-0.01454
0.33974	-0.0031	0.30574	-0.01145	0.28406	-0.01424
0.33931	-0.00312	0.30529	-0.01167	0.28337	-0.01463
0.33821	-0.0033	0.30475	-0.01164	0.28324	-0.01434
0.3377	-0.00327	0.30431	-0.01185	0.28242	-0.01473
0.33729	-0.00344	0.30375	-0.01176	0.28182	-0.01448
0.33682	-0.00344	0.30325	-0.01199	0.28125	-0.01488
0.33629	-0.00362	0.30272	-0.01193	0.2809	-0.0146
0.33572	-0.00357	0.30226	-0.01214	0.28054	-0.01497
0.33521	-0.00374	0.30175	-0.01206	0.27966	-0.01467
0.33476	-0.00368	0.3012	-0.01229	0.27931	-0.01504
0.33417	-0.00387	0.30077	-0.0123	0.27891	-0.01477
0.33392	-0.00385	0.30025	-0.01249	0.27828	-0.01511
0.33331	-0.00403	0.2997	-0.01239	0.27781	-0.01484
0.33268	-0.00403	0.2992	-0.01258	0.2775	-0.01519
0.33211	-0.0042	0.29874	-0.0125	0.27703	-0.01496
0.33189	-0.00415	0.29829	-0.01272	0.27636	-0.01529
0.33132	-0.00435	0.29777	-0.01265	0.27603	-0.01505
0.33071	-0.00428	0.29722	-0.01284	0.27543	-0.01541
0.3302	-0.00444	0.29675	-0.01282	0.27474	-0.01517
0.32968	-0.0044	0.29618	-0.01302	0.27438	-0.01551
0.3293	-0.00463	0.29566	-0.01297	0.27386	-0.01527
0.32875	-0.00459	0.29523	-0.01314	0.27349	-0.0156
0.32828	-0.00476	0.29473	-0.01307	0.27299	-0.01537
0.32764	-0.0047	0.29417	-0.01326	0.27227	-0.01567
0.32727	-0.00489	0.29371	-0.01322	0.27165	-0.01544
0.32688	-0.00486	0.2933	-0.01339	0.27164	-0.01572
0.32626	-0.00504	0.29267	-0.01336	0.27087	-0.01554
0.32567	-0.00497	0.29222	-0.01353	0.2703	-0.01583
0.32514	-0.00517	0.29173	-0.01349	0.27018	-0.01562
0.3246	-0.00514	0.29127	-0.01371	0.26964	-0.01595
0.32418	-0.00532	0.29071	-0.01363	0.26864	-0.01576
0.32391	-0.00526	0.2902	-0.01383	0.26837	-0.01603
0.32312	-0.00545	0.28975	-0.01379	0.26792	-0.01583
0.32274	-0.00539	0.28927	-0.01396	0.26747	-0.01614
0.32223	-0.00555	0.28876	-0.01395	0.26713	-0.01591
0.32171	-0.00552	0.28824	-0.01408	0.26655	-0.0162
0.32125	-0.00573	0.28774	-0.01406	0.26568	-0.01601
0.32071	-0.00568	0.28724	-0.01424	0.2653	-0.0163
0.32041	-0.00583	0.28673	-0.01421	0.26491	-0.01606
0.31977	-0.0058	0.28623	-0.01437	0.26431	-0.01636
0.31913	-0.00596	0.28576	-0.01436	0.26382	-0.01619
0.31866	-0.00594	0.2852	-0.0145	0.26362	-0.01647
0.31828	-0.0061	0.2847	-0.01452	0.26307	-0.01629
0.31774	-0.00606	0.28424	-0.01462	0.26242	-0.01654
0.31716	-0.00624	0.28376	-0.01465	0.2618	-0.01643
0.31678	-0.00621	0.28324	-0.01478	0.26128	-0.01666
0.31629	-0.00637	0.28276	-0.01477	0.26106	-0.01647
0.31573	-0.00634	0.28227	-0.01491	0.26041	-0.01674
0.31523	-0.00652	0.28175	-0.01489	0.25965	-0.01656
0.31477	-0.00648	0.28123	-0.01502	0.25976	-0.01682
0.31427	-0.00664	0.2808	-0.01502	0.25873	-0.01663
0.31361	-0.0066	0.28024	-0.01512	0.25846	-0.01688
0.31327	-0.00676	0.27968	-0.01515	0.25804	-0.01674
0.3128	-0.00673	0.2793	-0.01527	0.25754	-0.01701
0.31224	-0.00692	0.27881	-0.01527	0.25685	-0.01684
0.31165	-0.00687	0.27831	-0.01542	0.25638	-0.01707
0.31126	-0.00704	0.27777	-0.01545	0.25555	-0.01692
0.31074	-0.00699	0.27726	-0.01552	0.25529	-0.01719
0.31026	-0.00716	0.27672	-0.01556	0.25481	-0.01702
0.30976	-0.00714	0.27628	-0.01564	0.2543	-0.01723
0.30912	-0.00726	0.2757	-0.01573	0.2539	-0.0171
0.30888	-0.00724	0.2753	-0.01585	0.25325	-0.01734
0.30832	-0.00743	0.27473	-0.01585	0.25276	-0.0172
0.30774	-0.0074	0.27425	-0.01596	0.25259	-0.01741
0.30721	-0.00758	0.27379	-0.016	0.2519	-0.01727
0.30672	-0.00749	0.27326	-0.01609	0.25144	-0.01752
0.30627	-0.00768	0.27271	-0.01615	0.25096	-0.01736
0.3056	-0.00781	0.27223	-0.01621	0.25037	-0.01759
0.3051	-0.0079	0.2717	-0.0163	0.24991	-0.01745
0.30467	-0.00779	0.2712	-0.01639	0.24917	-0.01769
0.30421	-0.008	0.27077	-0.01642	0.24882	-0.01757
0.30377	-0.00794	0.27029	-0.01651	0.2484	-0.01778
0.30316	-0.00813	0.26974	-0.01658	0.24788	-0.01764
0.30277	-0.00805	0.2692	-0.01662	0.24719	-0.01785
0.30224	-0.00824	0.26869	-0.01672	0.24688	-0.01768
0.30161	-0.00817	0.26824	-0.01676	0.24635	-0.01793
0.30106	-0.00835	0.26776	-0.01685	0.24577	-0.01776
0.30073	-0.00826	0.26723	-0.01689	0.24557	-0.01802
0.30026	-0.00848	0.26671	-0.01697	0.24476	-0.01787
0.29968	-0.00841	0.26622	-0.01704	0.24456	-0.01812
0.29907	-0.00859	0.2657	-0.01711	0.2439	-0.01795
0.29869	-0.00852	0.26524	-0.01716	0.2433	-0.01819
0.29827	-0.00872	0.26477	-0.01725	0.2428	-0.01803
0.29765	-0.00864	0.2642	-0.0173	0.24245	-0.01829
0.29715	-0.00884	0.26375	-0.01738	0.24197	-0.01812
0.29677	-0.00877	0.26332	-0.01743	0.24125	-0.01834
0.29622	-0.00895	0.26269	-0.01753	0.24083	-0.0182
0.29575	-0.00887	0.26231	-0.01761	0.24061	-0.01845
0.29514	-0.00906	0.26175	-0.01767	0.23985	-0.0183
0.29461	-0.00898	0.26127	-0.01768	0.23894	-0.01851
0.29418	-0.00918	0.26074	-0.01782	0.23908	-0.01836
0.29377	-0.00911	0.26031	-0.01785	0.23842	-0.01859
0.29321	-0.00929	0.25973	-0.01793	0.23803	-0.01841
0.29268	-0.00921	0.2592	-0.01796	0.23731	-0.01865
0.29228	-0.00942	0.25872	-0.01805	0.2367	-0.0185
0.29174	-0.00934	0.25826	-0.0181	0.23633	-0.01875
0.29117	-0.00953	0.25774	-0.01821	0.23565	-0.01862
0.2906	-0.00944	0.25725	-0.01824	0.23558	-0.01884
0.29024	-0.00965	0.25676	-0.01834	0.23497	-0.0187
0.28972	-0.00959	0.25626	-0.01837	0.23423	-0.01892
0.2891	-0.00978	0.25575	-0.01842	0.23394	-0.01877
0.2887	-0.00973	0.25532	-0.01848	0.23327	-0.01896
0.28823	-0.00989	0.25479	-0.01855	0.23303	-0.01881
0.28773	-0.00983	0.25425	-0.0186	0.23215	-0.01906
0.28714	-0.01001	0.25375	-0.01871	0.23198	-0.01889
0.2867	-0.00997	0.25331	-0.0187	0.23142	-0.01916
0.28625	-0.01012	0.25272	-0.01884	0.23089	-0.019
0.28563	-0.01007	0.25224	-0.01884	0.23042	-0.01926
0.28512	-0.01023	0.25177	-0.01894	0.22938	-0.01911
0.28461	-0.01021	0.25127	-0.01899	0.22947	-0.01932
0.28421	-0.01032	0.25074	-0.01908	0.22883	-0.01919
0.28368	-0.01027	0.25031	-0.0191	0.22803	-0.0194
0.28329	-0.01044	0.24974	-0.01921	0.22774	-0.01923
0.28279	-0.01043	0.24927	-0.01924	0.22723	-0.01951
0.28215	-0.01055	0.24874	-0.01937	0.22722	-0.01932
0.2816	-0.01052	0.24827	-0.01938	0.22628	-0.01953
0.28119	-0.01069	0.24779	-0.01949	0.22574	-0.01938
0.28077	-0.01069	0.24729	-0.01951	0.22546	-0.01964
0.28019	-0.0108	0.24678	-0.01959	0.22479	-0.01949
0.27971	-0.01079	0.24628	-0.01964	0.22434	-0.01971
0.27916	-0.01089	0.24583	-0.01973	0.22378	-0.01957
0.27862	-0.01092	0.24532	-0.01974	0.22337	-0.01983
0.27815	-0.01103	0.24485	-0.01984	0.223	-0.01966
0.27781	-0.01104	0.24431	-0.01984	0.22248	-0.01987
0.27725	-0.01116	0.24381	-0.01996	0.22193	-0.01972
0.27672	-0.01117	0.24328	-0.01999	0.22099	-0.01999
0.27613	-0.01125	0.24278	-0.02008	0.22069	-0.01981
0.27563	-0.01127	0.24228	-0.0201	0.22063	-0.02002
0.27513	-0.01138	0.24181	-0.0202	0.21998	-0.01987
0.27466	-0.0114	0.24133	-0.02022	0.2195	-0.02011
0.27419	-0.0115	0.24082	-0.02035	0.21879	-0.01997
0.2737	-0.0115	0.24032	-0.02034	0.2183	-0.0202
0.27326	-0.01162	0.23977	-0.02045	0.2179	-0.02002
0.2727	-0.01163	0.23927	-0.02051	0.21738	-0.02029
0.27229	-0.01172	0.23873	-0.02059	0.2168	-0.02009
0.27169	-0.01174	0.23828	-0.0206	0.21639	-0.02035
0.27122	-0.01185	0.23777	-0.02076	0.21587	-0.02021
0.27067	-0.0118	0.23729	-0.02079	0.21565	-0.02045
0.27015	-0.01195	0.23669	-0.0209	0.2151	-0.02028
0.26971	-0.01198	0.23633	-0.02088	0.21412	-0.02049
0.26916	-0.01211	0.2358	-0.02101	0.21422	-0.02031
0.26866	-0.0121	0.23539	-0.02101	0.21325	-0.02054
0.26821	-0.0122	0.23483	-0.02111	0.21279	-0.0204
0.26765	-0.01221	0.23432	-0.02109	0.21262	-0.02065
0.26733	-0.01231	0.23375	-0.02123	0.21153	-0.02052
0.2667	-0.01229	0.23329	-0.02122	0.21163	-0.02074
0.26632	-0.01241	0.23279	-0.02135	0.21103	-0.02059
0.26577	-0.01242	0.23224	-0.02133	0.20997	-0.02081
0.26518	-0.01254	0.23176	-0.02146	0.21006	-0.02067
0.26473	-0.01253	0.23129	-0.02147	0.20946	-0.02091
0.26417	-0.01263	0.23079	-0.02157	0.20901	-0.02075
0.26366	-0.01265	0.23026	-0.0216	0.20854	-0.02096
0.26321	-0.01278	0.2297	-0.02173	0.20781	-0.0208
0.26261	-0.01275	0.22939	-0.0217	0.20758	-0.02101
0.2621	-0.01287	0.22884	-0.02184	0.20666	-0.02089
0.26167	-0.01286	0.22826	-0.02185	0.20636	-0.0211
0.26115	-0.01297	0.22779	-0.022	0.20607	-0.02095
0.26063	-0.01297	0.22726	-0.02199	0.20532	-0.0212
0.26012	-0.01308	0.2268	-0.02211	0.20516	-0.02104
0.25973	-0.0131	0.22626	-0.02213	0.20446	-0.0213
0.2592	-0.01322	0.22578	-0.02229	0.20372	-0.02115
0.25875	-0.0132	0.22529	-0.02226	0.20354	-0.02138
0.25822	-0.01332	0.22483	-0.02244	0.20283	-0.02124
0.2578	-0.01332	0.2243	-0.02246	0.20235	-0.02141
0.25719	-0.01341	0.22374	-0.02264	0.20213	-0.02128
0.25669	-0.0134	0.22328	-0.02259	0.20131	-0.02151
0.25627	-0.01352	0.22274	-0.02273	0.20074	-0.02131
0.25579	-0.01353	0.22229	-0.02273	0.20049	-0.02153
0.25525	-0.01361	0.22183	-0.02291	0.19984	-0.02141
0.25481	-0.01367	0.22125	-0.02283	0.19913	-0.02162
0.25418	-0.01377	0.22078	-0.02303	0.1992	-0.02152
0.25377	-0.01378	0.22029	-0.02296	0.19808	-0.0217
0.25319	-0.01386	0.21977	-0.02312	0.19772	-0.02158
0.25271	-0.01387	0.21926	-0.02308	0.1977	-0.02181
0.25217	-0.01396	0.21881	-0.02324	0.1968	-0.02166
0.25177	-0.014	0.21829	-0.0232	0.19641	-0.02185
0.25118	-0.01405	0.21784	-0.02336	0.19579	-0.02172
0.25082	-0.0141	0.2173	-0.0233	0.19524	-0.02191
0.2502	-0.01418	0.21675	-0.0235	0.1949	-0.02177
0.24972	-0.01423	0.21633	-0.02348	0.19441	-0.02198
0.24926	-0.01427	0.21585	-0.02361	0.19377	-0.02189
0.24887	-0.0143	0.2153	-0.02353	0.19349	-0.02206
0.2483	-0.0144	0.21483	-0.02372	0.19272	-0.02195
0.24795	-0.01443	0.21431	-0.02365	0.19226	-0.02212
0.24727	-0.01446	0.21382	-0.02384	0.19211	-0.022
0.24677	-0.01456	0.21329	-0.02377	0.1915	-0.02222
0.24618	-0.01461	0.21273	-0.02398	0.19068	-0.02207
0.24567	-0.01467	0.21227	-0.0239	0.19036	-0.02228
0.24525	-0.0147	0.21185	-0.0241	0.18993	-0.02217
0.24483	-0.01476	0.21132	-0.02401	0.18931	-0.02235
0.24439	-0.0148	0.2108	-0.02421	0.18909	-0.02223
0.24378	-0.01489	0.21025	-0.02414	0.18864	-0.02242
0.24342	-0.0149	0.20987	-0.02432	0.18775	-0.02231
0.24273	-0.01498	0.20931	-0.02421	0.18735	-0.02248
0.24226	-0.015	0.20883	-0.02445	0.18707	-0.02237
0.24168	-0.01508	0.20834	-0.02432	0.18646	-0.02257
0.24122	-0.01506	0.20783	-0.02454	0.18571	-0.02246
0.24067	-0.01519	0.2073	-0.02444	0.18572	-0.02265
0.24027	-0.01521	0.20679	-0.02464	0.18485	-0.0226
0.23982	-0.01529	0.20629	-0.02455	0.18455	-0.02274
0.2393	-0.01531	0.2058	-0.02476	0.18371	-0.02264
0.23897	-0.01541	0.2053	-0.02465	0.18373	-0.0228
0.2383	-0.01541	0.2048	-0.02493	0.18282	-0.02268
0.2378	-0.0155	0.20431	-0.02479	0.18269	-0.02285
0.23721	-0.01552	0.20379	-0.02502	0.18193	-0.02277
0.23683	-0.01561	0.20331	-0.0249	0.18151	-0.0229
0.23613	-0.01562	0.2028	-0.02514	0.18118	-0.02284
0.23574	-0.01573	0.20233	-0.02503	0.18037	-0.02298
0.23517	-0.01575	0.20183	-0.02527	0.17977	-0.0229
0.23477	-0.01583	0.20124	-0.02514	0.17965	-0.02303
0.23424	-0.01582	0.20079	-0.0254	0.17891	-0.02298
0.23389	-0.01593	0.20031	-0.02523	0.1785	-0.02311
0.23325	-0.01595	0.19974	-0.02548	0.17792	-0.02304
0.23297	-0.01604	0.19932	-0.0254	0.1774	-0.02318
0.23235	-0.01604	0.19886	-0.02563	0.17684	-0.02311
0.23187	-0.01613	0.19831	-0.02554	0.17634	-0.02322
0.23134	-0.01614	0.19781	-0.02576	0.17603	-0.02318
0.2308	-0.01624	0.19731	-0.0256	0.17532	-0.02332
0.23019	-0.01623	0.19682	-0.02588	0.175	-0.02325
0.22972	-0.01635	0.19632	-0.0257	0.17475	-0.02336
0.22928	-0.01634	0.19577	-0.026	0.17393	-0.02334
0.22877	-0.01646	0.1953	-0.02586	0.17333	-0.02346
0.2284	-0.01645	0.19478	-0.02615	0.17304	-0.02343
0.22777	-0.01655	0.19434	-0.02598	0.17237	-0.02356
0.22729	-0.01655	0.19384	-0.02626	0.17191	-0.02351
0.22671	-0.01665	0.19332	-0.0261	0.17139	-0.0236
0.22627	-0.01666	0.19281	-0.02639	0.17087	-0.02358
0.22567	-0.01674	0.19235	-0.02622	0.17065	-0.02366
0.22534	-0.01675	0.1918	-0.02652	0.16983	-0.02365
0.22473	-0.01687	0.19124	-0.02635	0.16982	-0.02372
0.22443	-0.01686	0.19081	-0.02662	0.169	-0.02369
0.22382	-0.01696	0.19031	-0.02648	0.16827	-0.02377
0.22332	-0.01697	0.18977	-0.0268	0.16818	-0.02378
0.22275	-0.01709	0.18929	-0.0266	0.16723	-0.02387
0.2223	-0.01708	0.18879	-0.02691	0.16671	-0.02388
0.22177	-0.01718	0.18831	-0.02672	0.16651	-0.02398
0.22122	-0.01718	0.1878	-0.02704	0.16594	-0.02395
0.2208	-0.01728	0.18732	-0.02685	0.1655	-0.02399
0.22024	-0.01725	0.18681	-0.02709	0.16497	-0.02404
0.21998	-0.01738	0.18626	-0.02694	0.16418	-0.0241
0.21928	-0.01739	0.18583	-0.02726	0.16395	-0.02407
0.21886	-0.01749	0.18535	-0.02707	0.16363	-0.02415
0.21819	-0.01749	0.18478	-0.02737	0.16283	-0.02413
0.21772	-0.01761	0.1843	-0.02719	0.16229	-0.02418
0.21718	-0.01757	0.18383	-0.02748	0.16225	-0.02422
0.2168	-0.0177	0.18329	-0.02732	0.16149	-0.02427
0.21627	-0.01765	0.18282	-0.02758	0.16105	-0.02431
0.21586	-0.01778	0.18226	-0.02742	0.16039	-0.02434
0.21541	-0.01775	0.18183	-0.02771	0.15993	-0.02437
0.21488	-0.01789	0.18131	-0.02753	0.15927	-0.02444
0.21434	-0.01786	0.18085	-0.02782	0.15878	-0.02449
0.2137	-0.01801	0.18029	-0.02765	0.15848	-0.02447
0.21333	-0.01796	0.17987	-0.02794	0.15799	-0.02454
0.2128	-0.01811	0.17924	-0.02778	0.15735	-0.02457
0.21223	-0.01807	0.17881	-0.02804	0.15705	-0.02462
0.21181	-0.01822	0.1783	-0.02789	0.15635	-0.02462
0.21137	-0.01815	0.17782	-0.02817	0.15584	-0.02464
0.2107	-0.01829	0.17728	-0.02802	0.15559	-0.02469
0.2103	-0.01826	0.17676	-0.02833	0.15501	-0.0248
0.20991	-0.01842	0.17637	-0.02813	0.15441	-0.02478
0.20919	-0.01835	0.17589	-0.02841	0.15402	-0.02481
0.20892	-0.01849	0.17532	-0.02825	0.15357	-0.02484
0.20844	-0.01843	0.17482	-0.02853	0.15307	-0.02495
0.20771	-0.0186	0.17431	-0.02842	0.1525	-0.02491
0.20724	-0.01852	0.1739	-0.02867	0.15211	-0.025
0.20683	-0.0187	0.17333	-0.02847	0.15127	-0.02499
0.20626	-0.01864	0.17285	-0.02878	0.15101	-0.02505
0.20586	-0.01882	0.17224	-0.02858	0.15064	-0.025
0.2054	-0.01873	0.17182	-0.02894	0.14988	-0.0251
0.20471	-0.01891	0.17132	-0.02874	0.14934	-0.02505
0.20435	-0.01884	0.1708	-0.02899	0.14905	-0.02513
0.20386	-0.01901	0.17037	-0.02883	0.14837	-0.02517
0.2032	-0.01902	0.16982	-0.02908	0.14772	-0.02527
0.20266	-0.01915	0.16928	-0.02894	0.14756	-0.02526
0.20228	-0.01907	0.1689	-0.02922	0.1469	-0.02538
0.20172	-0.01922	0.16832	-0.02906	0.14634	-0.0253
0.20124	-0.01914	0.16786	-0.02932	0.14598	-0.02542
0.20069	-0.01932	0.16731	-0.02917	0.14544	-0.02541
0.20028	-0.01926	0.16686	-0.02943	0.1448	-0.02551
0.19976	-0.01942	0.16635	-0.02931	0.1447	-0.02542
0.19932	-0.01933	0.1658	-0.02955	0.14392	-0.02559
0.19875	-0.01951	0.16539	-0.02938	0.14361	-0.0255
0.19833	-0.01945	0.16484	-0.02968	0.14281	-0.02564
0.19779	-0.01959	0.16437	-0.02955	0.14237	-0.02555
0.19729	-0.01954	0.16383	-0.02981	0.14178	-0.02569
0.19679	-0.01971	0.1634	-0.0296	0.14126	-0.02559
0.19624	-0.01966	0.16285	-0.02991	0.14125	-0.02577
0.19578	-0.01979	0.16234	-0.02974	0.14054	-0.0257
0.19537	-0.01974	0.16183	-0.02998	0.13981	-0.02584
0.1948	-0.01991	0.16134	-0.0298	0.13964	-0.02578
0.1943	-0.01985	0.16081	-0.0301	0.13895	-0.02594
0.19379	-0.02	0.16035	-0.02992	0.13828	-0.02589
0.19319	-0.01993	0.15981	-0.03021	0.13814	-0.02601
0.19272	-0.02008	0.15941	-0.03004	0.13744	-0.02591
0.19225	-0.02004	0.15884	-0.03031	0.13692	-0.02603
0.19166	-0.02017	0.15826	-0.03018	0.13634	-0.02595
0.19122	-0.02013	0.15789	-0.03044	0.13601	-0.02612
0.19078	-0.02028	0.15736	-0.03025	0.13535	-0.02603
0.1902	-0.02022	0.1568	-0.03059	0.13494	-0.02621
0.18976	-0.02037	0.1564	-0.03039	0.13441	-0.02612
0.18923	-0.02033	0.15586	-0.03067	0.13392	-0.02631
0.18869	-0.0205	0.15533	-0.0305	0.13331	-0.02618
0.18826	-0.02042	0.15486	-0.03076	0.13323	-0.02633
0.18788	-0.02058	0.15433	-0.03059	0.13248	-0.02625
0.1872	-0.02052	0.15386	-0.03089	0.13194	-0.02644
0.18685	-0.02069	0.15339	-0.03074	0.13153	-0.02632
0.18627	-0.02063	0.15283	-0.03107	0.13089	-0.02648
0.18574	-0.02077	0.1524	-0.03092	0.13028	-0.02632
0.18537	-0.02072	0.15187	-0.03115	0.12996	-0.02655
0.1848	-0.02088	0.15129	-0.031	0.12927	-0.02647
0.18426	-0.0208	0.15092	-0.03126	0.12874	-0.02664
0.18385	-0.02098	0.15038	-0.03105	0.12865	-0.02654
0.18326	-0.0209	0.14985	-0.03136	0.12784	-0.02672
0.18274	-0.02109	0.1494	-0.03118	0.12755	-0.0266
0.18232	-0.02101	0.14885	-0.03149	0.12712	-0.02675
0.18178	-0.02118	0.14836	-0.03132	0.12642	-0.02667
0.18137	-0.02111	0.14778	-0.03162	0.12601	-0.02685
0.18094	-0.02128	0.14737	-0.03151	0.12546	-0.02676
0.18046	-0.02117	0.14685	-0.03176	0.12503	-0.02692
0.17974	-0.02136	0.14635	-0.03158	0.12433	-0.02679
0.17934	-0.02128	0.14588	-0.03185	0.12419	-0.02695
0.17881	-0.02147	0.14536	-0.03169	0.12314	-0.02688
0.17836	-0.02138	0.14486	-0.032	0.12272	-0.02705
0.1779	-0.02156	0.14437	-0.03179	0.12249	-0.02693
0.17741	-0.02149	0.14385	-0.0321	0.12188	-0.02711
0.17691	-0.02169	0.14332	-0.03193	0.12137	-0.02702
0.1765	-0.02159	0.1429	-0.03222	0.12122	-0.02721
0.17589	-0.02176	0.1423	-0.03205	0.12023	-0.02713
0.17545	-0.02169	0.14186	-0.03232	0.11949	-0.02729
0.17481	-0.02187	0.14128	-0.03212	0.11934	-0.02716
0.17436	-0.02175	0.14083	-0.03242	0.11875	-0.02734
0.17391	-0.02195	0.14036	-0.03224	0.11801	-0.02722
0.1733	-0.02187	0.13986	-0.03254	0.11794	-0.02737
0.1729	-0.02207	0.1393	-0.03235	0.11725	-0.02727
0.17241	-0.02195	0.13886	-0.03264	0.11655	-0.02745
0.17188	-0.02216	0.1384	-0.03245	0.11643	-0.02738
0.17139	-0.02208	0.13795	-0.03274	0.11565	-0.02756
0.17088	-0.02226	0.13731	-0.03255	0.11489	-0.02742
0.17039	-0.02215	0.13691	-0.03287	0.11486	-0.0276
0.16987	-0.02234	0.13631	-0.03269	0.11408	-0.02752
0.16938	-0.02226	0.13582	-0.03298	0.1136	-0.02768
0.16887	-0.02244	0.13533	-0.03281	0.11347	-0.02758
0.1684	-0.02236	0.13484	-0.03308	0.11243	-0.02777
0.16787	-0.02253	0.13437	-0.03294	0.1119	-0.02762
0.16731	-0.02246	0.13381	-0.03322	0.11206	-0.02778
0.16686	-0.02263	0.13337	-0.03302	0.11108	-0.02768
0.1663	-0.02255	0.13289	-0.03333	0.11024	-0.02791
0.16587	-0.02271	0.13244	-0.0331	0.11035	-0.02781
0.16537	-0.02264	0.13191	-0.03343	0.10973	-0.02802
0.16485	-0.02279	0.13133	-0.03327	0.10905	-0.02791
0.16436	-0.02275	0.13087	-0.0337	0.10857	-0.02806
0.16388	-0.02291	0.1304	-0.03361	0.10797	-0.02801
0.16335	-0.02285	0.12987	-0.03378	0.10779	-0.02819
0.16288	-0.023	0.12938	-0.0336	0.10677	-0.02808
0.16247	-0.02297	0.12879	-0.03389	0.10668	-0.02822
[truncated: 2,004 more rows]

## Sheet: Figure S12
Supplementary Figure S12
Figure S12a				Figure S12b
Pyrolysis T (°c)	Growth rate Ave. (µA d-1)	Growth rate S.D.			Peak current Ave. (µA)	Peak current S.D.	Growth rate Ave. (µA d-1)	Growth rate S.D.
800	776	33		Capacitive ET (PyC500)	0	0	0	0
750	775	35		Conuctive ET (PyC500)	0.14	0.028	0.08	0.02
700	763	38		Capacitive ET (PyC650)	7.61	0.92	2.9	0.2
650	30	5.8		Conuctive ET (PyC650)	47.2	10.3	30	5.8
500	0.08	0.02		Capacitive ET (PyC800)	212	26	102	9.3
400	0	0		Conuctive ET (PyC800)	898	28	776	33
