# Supplementary material for: Suppressing peatland methane production by electron snorkeling through pyrogenic carbon in controlled laboratory incubations
Source: Nat Commun. 2021 Jul 5;12:4119. doi: 10.1038/s41467-021-24350-y (PMC8257765; doi:10.1038/s41467-021-24350-y)
Supplement: Supplementary file 7 — Dataset4 [file 41467_2021_24350_MOESM7_ESM.xlsx]

## Sheet: Figure S1
Supplementary Figure S1 (Microbial community analysis of studied peat soil based on 16S rRNA gene sequencing)
#OTU ID	Soil depth 10cm		Soil depth 30cm		Soil depth 60cm
	Percentage Ave. (%)	Percentage S.D.	Percentage Ave. (%)	Percentage S.D.	Percentage Ave. (%)	Percentage S.D.
Unclassified;Other;Other;Other;Other;Other	0.557814	0.182923	0.365725	0.079646	0.254487	0.0359832
k__Archaea;Other;Other;Other;Other;Other	0.254696	0.185794	1.56491	0.304907	1.53816	0.261377
k__Archaea;p__Crenarchaeota;Other;Other;Other;Other	0.00104559	0.000905505	0.0650256	0.0629904	0.574012	0.368542
k__Archaea;p__Crenarchaeota;c__MBGA;Other;Other;Other	0.00372923	0.00169033	0.0780492	0.0393758	0.0347136	0.00742388
k__Archaea;p__Crenarchaeota;c__MBGA;o__;f__;g__	0.0053322	0.00923563	0.0402549	0.00183925	0.0886563	0.0206064
k__Archaea;p__Crenarchaeota;c__MBGA;o__NRP-J;f__;g__	0.405572	0.189049	4.03159	1.59138	3.52132	0.369409
k__Archaea;p__Crenarchaeota;c__MBGB;o__;f__;g__	0.00895717	0.00621786	0.00396688	0.00025947	0.00412511	0.0021082
k__Archaea;p__Crenarchaeota;c__MCG;Other;Other;Other	0.0035548	0.00615709	0.0502733	0.0572451	1.65927	1.1315
k__Archaea;p__Crenarchaeota;c__MCG;o__;f__;g__	0.00163805	0.000120676	0.0359617	0.0260079	0.0852749	0.0513569
k__Archaea;p__Crenarchaeota;c__MCG;o__pGrfC26;f__;g__	0.746106	0.499071	1.78966	0.396156	1.69088	0.239173
k__Archaea;p__Crenarchaeota;c__Thermoprotei;o__;f__;g__	0.00846896	0.00651912	0.019252	0.0095182	0.033672	0.00476084
k__Archaea;p__Euryarchaeota;Other;Other;Other;Other	0.0464921	0.0397789	0.0598957	0.0171042	0.495983	0.357669
k__Archaea;p__Euryarchaeota;c__Methanobacteria;o__Methanobacteriales;f__MSBL1;g__SAGMEG-1	0	0	0.00466739	0.00467604	0.00387187	0.00527893
k__Archaea;p__Euryarchaeota;c__Methanobacteria;o__Methanobacteriales;f__Methanobacteriaceae;Other	0	0	0.000613828	0.00106318	0	0
k__Archaea;p__Euryarchaeota;c__Methanobacteria;o__Methanobacteriales;f__Methanobacteriaceae;g__Methanobacterium	0.0083647	0.00724404	0.000613828	0.00106318	0.00173061	0.00299751
k__Archaea;p__Euryarchaeota;c__Methanomicrobia;Other;Other;Other	0.00104559	0.000905505	0	0	0	0
k__Archaea;p__Euryarchaeota;c__Methanomicrobia;o__Methanocellales;f__;g__	0.15356	0.0437091	1.21912	0.804291	1.21468	1.18226
k__Archaea;p__Euryarchaeota;c__Methanomicrobia;o__Methanocellales;f__Methanocellaceae;g__Methanocella	0.00728403	0.00446675	0.0161294	0.021015	0.00340712	0.00275777
k__Archaea;p__Euryarchaeota;c__Methanomicrobia;o__Methanomicrobiales;Other;Other	0.00895717	0.00621786	0.00273922	0.00237368	0.00848684	0.00788133
k__Archaea;p__Euryarchaeota;c__Methanomicrobia;o__Methanomicrobiales;f__;g__	0	0	0.00268395	0.00464874	0.000549167	0.000951185
k__Archaea;p__Euryarchaeota;c__Methanomicrobia;o__Methanomicrobiales;f__Methanoregulaceae;Other	0.122993	0.0120086	0.0355878	0.028099	0.0263398	0.0246845
k__Archaea;p__Euryarchaeota;c__Methanomicrobia;o__Methanomicrobiales;f__Methanoregulaceae;g__Candidatus Methanoregula	1.08281	0.658484	0.422574	0.285672	0.342543	0.311994
k__Archaea;p__Euryarchaeota;c__Methanomicrobia;o__Methanosarcinales;f__Methanosaetaceae;g__Methanosaeta	0.138921	0.015147	0.0195543	0.0101411	0.0175228	0.0159365
k__Archaea;p__Euryarchaeota;c__Methanomicrobia;o__Methanosarcinales;f__Methanosarcinaceae;g__Methanosarcina	0.0147074	0.0118914	0.0143026	0.00918835	0.00337942	0.00431323
k__Archaea;p__Euryarchaeota;c__Thermoplasmata;o__E2;Other;Other	0.0120238	0.0126762	0.0131578	0.00282171	0.00629278	0.00318769
k__Archaea;p__Euryarchaeota;c__Thermoplasmata;o__E2;f__[Methanomassiliicoccaceae];Other	0.0151956	0.000845602	0.00198344	0.000129735	0.00115374	0.00199834
k__Archaea;p__Euryarchaeota;c__Thermoplasmata;o__E2;f__[Methanomassiliicoccaceae];g__	0.111736	0.0386902	0.507406	0.0123818	0.391869	0.0841397
k__Archaea;p__Euryarchaeota;c__Thermoplasmata;o__E2;f__[Methanomassiliicoccaceae];g__Methanomassiliicoccus	0	0	0.000670988	0.00116219	0	0
k__Archaea;p__[Parvarchaeota];c__[Micrarchaea];o__[Micrarchaeles];f__;g__	0.00731911	0.00633854	0.00408119	0.00402706	0.00623607	0.00403614
k__Archaea;p__[Parvarchaeota];c__[Parvarchaea];o__WCHD3-30;f__;g__	0.356578	0.227225	0.0372318	0.00775148	0.0512075	0.0157694
k__Archaea;p__[Parvarchaeota];c__[Parvarchaea];o__YLA114;f__;g__	0.0700544	0.0606689	0.00927762	0.00768379	0.00695276	0.00450628
	4.15496	1.1442	10.417	2.21758	12.0668	1.61919
k__Bacteria;Other;Other;Other;Other;Other	4.69815	0.419804	3.26871	0.741878	3.11185	0.532589
k__Bacteria;p__AC1;c__HDBW-WB69;o__;f__;g__	0	0	0.00139724	0.0024201	0.000633581	0.00109739
k__Bacteria;p__AC1;c__SHA-114;o__;f__;g__	0	0	0.0260741	0.0245936	0.0901783	0.0524899
k__Bacteria;p__AD3;c__JG37-AG-4;o__;f__;g__	0.0443327	0.0291576	0.0287414	0.00598652	0.0420265	0.0252145
k__Bacteria;p__Acidobacteria;Other;Other;Other;Other	0.0777554	0.00114946	0.370475	0.184725	0.0491582	0.0238567
k__Bacteria;p__Acidobacteria;c__Acidobacteria-6;o__iii1-15;Other;Other	0.00313676	0.00271652	0	0	0	0
k__Bacteria;p__Acidobacteria;c__Acidobacteria-6;o__iii1-15;f__;g__	0.00268364	0.000784829	0.000613828	0.00106318	0.00112604	0.000976062
k__Bacteria;p__Acidobacteria;c__Acidobacteriia;o__Acidobacteriales;Other;Other	5.74741	1.297	1.42332	0.303319	1.53272	0.516194
k__Bacteria;p__Acidobacteria;c__Acidobacteriia;o__Acidobacteriales;f__Acidobacteriaceae;Other	1.14673	0.652385	0.173814	0.11425	0.119364	0.096737
k__Bacteria;p__Acidobacteria;c__Acidobacteriia;o__Acidobacteriales;f__Acidobacteriaceae;g__	10.1623	0.397895	3.70694	0.488299	2.76113	1.52536
k__Bacteria;p__Acidobacteria;c__Acidobacteriia;o__Acidobacteriales;f__Acidobacteriaceae;g__Terriglobus	0.00536728	0.00156966	0	0	0	0
k__Bacteria;p__Acidobacteria;c__Acidobacteriia;o__Acidobacteriales;f__Koribacteraceae;Other	2.63306	0.114537	0.477573	0.0380839	0.300446	0.160342
k__Bacteria;p__Acidobacteria;c__Acidobacteriia;o__Acidobacteriales;f__Koribacteraceae;g__	2.5405	0.831728	1.41993	0.253837	1.45785	0.240584
k__Bacteria;p__Acidobacteria;c__Acidobacteriia;o__Acidobacteriales;f__Koribacteraceae;g__Candidatus Koribacter	0.0719009	0.0330219	0.0117291	0.00531795	0.0187486	0.00654591
k__Bacteria;p__Acidobacteria;c__BPC102;o__MVS-40;f__;g__	0.131636	0.0568593	0.308119	0.0480705	0.354673	0.0773595
k__Bacteria;p__Acidobacteria;c__DA052;o__E29;f__;g__	0	0	0	0	0	0
k__Bacteria;p__Acidobacteria;c__DA052;o__Ellin6513;f__;g__	3.98004	2.6287	15.8212	3.80297	8.73827	1.53504
k__Bacteria;p__Acidobacteria;c__EC1113;o__;f__;g__	0	0	0.00201296	0.00348656	0.0023932	0.00122032
k__Bacteria;p__Acidobacteria;c__Holophagae;o__Holophagales;f__Holophagaceae;Other	0.0123726	0.00301864	0.00128482	0.00111598	0.00170291	0.00173128
k__Bacteria;p__Acidobacteria;c__Holophagae;o__Holophagales;f__Holophagaceae;g__	0.333573	0.0687663	0.0236612	0.00466557	0.0607367	0.0717677
k__Bacteria;p__Acidobacteria;c__Holophagae;o__Holophagales;f__Holophagaceae;g__Geothrix	0.00209118	0.00181101	0	0	0	0
k__Bacteria;p__Acidobacteria;c__OS-K;o__;f__;g__	0.00118493	0.00205236	0.000670988	0.00116219	0.00470199	0.0011397
k__Bacteria;p__Acidobacteria;c__PAUC37f;o__;f__;g__	0	0	0	0	0	0
k__Bacteria;p__Acidobacteria;c__RB25;o__;f__;g__	0	0	0	0	0	0
k__Bacteria;p__Acidobacteria;c__S035;o__;f__;g__	0	0	0	0	0	0
k__Bacteria;p__Acidobacteria;c__Solibacteres;Other;Other;Other	0	0	0	0	0	0
k__Bacteria;p__Acidobacteria;c__Solibacteres;o__JH-WHS99;f__;g__	0.0422415	0.0273466	0.00268395	0.00464874	0.0130767	0.00804294
k__Bacteria;p__Acidobacteria;c__Solibacteres;o__Solibacterales;Other;Other	6.41458	1.12209	2.04952	0.611575	1.82409	0.674448
k__Bacteria;p__Acidobacteria;c__Solibacteres;o__Solibacterales;f__;g__	0.0125471	0.0108661	0.0040793	0.0037285	0.0040684	0.000775873
k__Bacteria;p__Acidobacteria;c__Solibacteres;o__Solibacterales;f__AKIW659;g__	0.116683	0.120605	0.0518863	0.0231154	0.106366	0.0964249
k__Bacteria;p__Acidobacteria;c__Solibacteres;o__Solibacterales;f__PAUC26f;g__	0	0	0	0	0	0
k__Bacteria;p__Acidobacteria;c__Solibacteres;o__Solibacterales;f__PK34;g__	0	0	0	0	0	0
k__Bacteria;p__Acidobacteria;c__Solibacteres;o__Solibacterales;f__Solibacteraceae;g__	0.0219573	0.0190156	0.00393735	0.00343113	0.0109632	0.0100863
k__Bacteria;p__Acidobacteria;c__Solibacteres;o__Solibacterales;f__Solibacteraceae;g__Candidatus Solibacter	3.154	0.364042	2.54238	0.391346	3.26576	0.753782
k__Bacteria;p__Acidobacteria;c__Solibacteres;o__Solibacterales;f__[Bryobacteraceae];g__Bryobacter	0	0	0	0	0	0
k__Bacteria;p__Acidobacteria;c__Sva0725;o__Sva0725;f__;g__	0	0	0	0	0	0
k__Bacteria;p__Acidobacteria;c__TM1;o__;f__;g__	2.02775	1.34709	9.03594	1.86104	12.3462	3.49861
k__Bacteria;p__Acidobacteria;c__[Chloracidobacteria];o__;f__;g__	0	0	0	0	0	0
k__Bacteria;p__Acidobacteria;c__[Chloracidobacteria];o__11-24;f__;g__	0	0	0	0	0	0
k__Bacteria;p__Acidobacteria;c__[Chloracidobacteria];o__DS-100;f__;g__	0	0	0	0	0	0
k__Bacteria;p__Acidobacteria;c__[Chloracidobacteria];o__Ellin7246;f__;g__	0	0	0	0	0	0
k__Bacteria;p__Acidobacteria;c__[Chloracidobacteria];o__PK29;f__;g__	0	0	0	0	0	0
k__Bacteria;p__Acidobacteria;c__[Chloracidobacteria];o__RB41;Other;Other	0	0	0	0	0	0
k__Bacteria;p__Acidobacteria;c__[Chloracidobacteria];o__RB41;f__;g__	0	0	0	0	0	0
k__Bacteria;p__Acidobacteria;c__[Chloracidobacteria];o__RB41;f__Ellin6075;g__	0	0	0	0	0	0
k__Bacteria;p__Acidobacteria;c__iii1-8;o__32-20;f__;g__	0	0	0	0	0	0
k__Bacteria;p__Acidobacteria;c__iii1-8;o__DS-18;f__;g__	0	0	0	0	0	0
k__Bacteria;p__Acidobacteria;c__iii1-8;o__SJA-36;f__;g__	0	0	0	0	0	0
k__Bacteria;p__Actinobacteria;Other;Other;Other;Other	0.227409	0.103216	0.223699	0.0160745	0.181997	0.11781
k__Bacteria;p__Actinobacteria;c__;o__;f__;g__	0.00236986	0.00410473	0.00731803	0.00528128	0.00827793	0.00310651
k__Bacteria;p__Actinobacteria;c__Acidimicrobiia;o__Acidimicrobiales;Other;Other	0.0795679	0.00887621	0.13881	0.100216	0.145692	0.124194
k__Bacteria;p__Actinobacteria;c__Acidimicrobiia;o__Acidimicrobiales;f__;g__	0.355488	0.246277	0.255902	0.167623	0.160202	0.0998475
k__Bacteria;p__Actinobacteria;c__Acidimicrobiia;o__Acidimicrobiales;f__C111;g__	0	0	0	0	0	0
k__Bacteria;p__Actinobacteria;c__Acidimicrobiia;o__Acidimicrobiales;f__EB1017;g__	0	0	0	0	0	0
k__Bacteria;p__Actinobacteria;c__Acidimicrobiia;o__Acidimicrobiales;f__Iamiaceae;g__Iamia	0	0	0	0	0	0
k__Bacteria;p__Actinobacteria;c__Acidimicrobiia;o__Acidimicrobiales;f__JdFBGBact;g__	0	0	0	0	0	0
k__Bacteria;p__Actinobacteria;c__Acidimicrobiia;o__Acidimicrobiales;f__Microthrixaceae;g__	0	0	0	0	0	0
k__Bacteria;p__Actinobacteria;c__Acidimicrobiia;o__Acidimicrobiales;f__OCS155;g__	0	0	0	0	0	0
k__Bacteria;p__Actinobacteria;c__Acidimicrobiia;o__Acidimicrobiales;f__koll13;g__	0	0	0	0	0	0
k__Bacteria;p__Actinobacteria;c__Actinobacteria;Other;Other;Other	0	0	0	0	0	0
k__Bacteria;p__Actinobacteria;c__Actinobacteria;o__Actinomycetales;Other;Other	0.0580998	0.0487766	0.0454224	0.0600306	0.0101497	0.00449872
k__Bacteria;p__Actinobacteria;c__Actinobacteria;o__Actinomycetales;f__;g__	0	0	0	0	0	0
k__Bacteria;p__Actinobacteria;c__Actinobacteria;o__Actinomycetales;f__ACK-M1;g__	0	0	0	0	0	0
k__Bacteria;p__Actinobacteria;c__Actinobacteria;o__Actinomycetales;f__Actinospicaceae;g__	0	0	0	0	0	0
k__Bacteria;p__Actinobacteria;c__Actinobacteria;o__Actinomycetales;f__Brevibacteriaceae;g__Brevibacterium	0	0	0	0	0	0
k__Bacteria;p__Actinobacteria;c__Actinobacteria;o__Actinomycetales;f__Corynebacteriaceae;g__Corynebacterium	0	0	0	0	0	0
k__Bacteria;p__Actinobacteria;c__Actinobacteria;o__Actinomycetales;f__Intrasporangiaceae;Other	0	0	0	0	0	0
k__Bacteria;p__Actinobacteria;c__Actinobacteria;o__Actinomycetales;f__Kineosporiaceae;g__	0	0	0	0	0	0
k__Bacteria;p__Actinobacteria;c__Actinobacteria;o__Actinomycetales;f__Microbacteriaceae;Other	0.00209118	0.00181101	0	0	0	0
k__Bacteria;p__Actinobacteria;c__Actinobacteria;o__Actinomycetales;f__Micrococcaceae;Other	0	0	0	0	0	0
k__Bacteria;p__Actinobacteria;c__Actinobacteria;o__Actinomycetales;f__Micrococcaceae;g__Micrococcus	0	0	0	0	0	0
k__Bacteria;p__Actinobacteria;c__Actinobacteria;o__Actinomycetales;f__Micromonosporaceae;Other	0	0	0	0	0	0
k__Bacteria;p__Actinobacteria;c__Actinobacteria;o__Actinomycetales;f__Mycobacteriaceae;g__Mycobacterium	0.053743	0.0373072	0.0258106	0.023036	0.00830303	0.00867428
k__Bacteria;p__Actinobacteria;c__Actinobacteria;o__Actinomycetales;f__Nocardiaceae;g__Nocardia	0	0	0	0	0	0
k__Bacteria;p__Actinobacteria;c__Actinobacteria;o__Actinomycetales;f__Nocardiaceae;g__Rhodococcus	0	0	0	0	0	0
k__Bacteria;p__Actinobacteria;c__Actinobacteria;o__Actinomycetales;f__Nocardioidaceae;Other	0	0	0	0	0	0
k__Bacteria;p__Actinobacteria;c__Actinobacteria;o__Actinomycetales;f__Nocardioidaceae;g__Nocardioides	0	0	0	0	0	0
k__Bacteria;p__Actinobacteria;c__Actinobacteria;o__Actinomycetales;f__Pseudonocardiaceae;g__Actinomycetospora	0	0	0	0	0	0
k__Bacteria;p__Actinobacteria;c__Actinobacteria;o__Actinomycetales;f__Pseudonocardiaceae;g__Pseudonocardia	0	0	0	0	0	0
k__Bacteria;p__Actinobacteria;c__Actinobacteria;o__Actinomycetales;f__Streptomycetaceae;Other	0	0	0	0	0.000576871	0.00099917
k__Bacteria;p__Actinobacteria;c__Actinobacteria;o__Actinomycetales;f__Thermomonosporaceae;Other	0	0	0	0	0	0
k__Bacteria;p__Actinobacteria;c__Actinobacteria;o__WCHB1-81;f__At425_EubF1;g__	0	0	0	0	0	0
k__Bacteria;p__Actinobacteria;c__KIST-JJY010;o__;f__;g__	0	0	0	0	0	0
k__Bacteria;p__Actinobacteria;c__MB-A2-108;o__0319-7L14;f__;g__	0	0	0	0	0.000576871	0.00099917
k__Bacteria;p__Actinobacteria;c__OPB41;o__;f__;g__	0	0	0	0	0.000576871	0.00099917
k__Bacteria;p__Actinobacteria;c__Rubrobacteria;o__Rubrobacterales;f__Rubrobacteraceae;g__	0	0	0	0	0	0
k__Bacteria;p__Actinobacteria;c__Thermoleophilia;Other;Other;Other	0.00745846	0.00338067	0.0031263	0.00380709	0.00225208	0.00195212
k__Bacteria;p__Actinobacteria;c__Thermoleophilia;o__;f__;g__	0.00595975	0.000543477	0.00466739	0.00467604	0.00337942	0.00431323
k__Bacteria;p__Actinobacteria;c__Thermoleophilia;o__Gaiellales;Other;Other	0	0	0	0	0	0
k__Bacteria;p__Actinobacteria;c__Thermoleophilia;o__Gaiellales;f__;g__	0.00268364	0.000784829	0.00136961	0.00118684	0	0
k__Bacteria;p__Actinobacteria;c__Thermoleophilia;o__Gaiellales;f__AK1AB1_02E;g__	0	0	0	0	0	0
k__Bacteria;p__Actinobacteria;c__Thermoleophilia;o__Gaiellales;f__Gaiellaceae;g__	0.00327611	0.000241352	0.00134198	0.00232437	0.00121045	0.00105173
k__Bacteria;p__Actinobacteria;c__Thermoleophilia;o__Solirubrobacterales;Other;Other	0.0240485	0.0208266	0.0209534	0.0129326	0.0115387	0.0155017
k__Bacteria;p__Actinobacteria;c__Thermoleophilia;o__Solirubrobacterales;f__;g__	0	0	0	0	0	0
k__Bacteria;p__Actinobacteria;c__Thermoleophilia;o__Solirubrobacterales;f__Conexibacteraceae;Other	0.00104559	0.000905505	0	0	0.00173061	0.00299751
k__Bacteria;p__Actinobacteria;c__Thermoleophilia;o__Solirubrobacterales;f__Conexibacteraceae;g__	0	0	0	0	0	0
k__Bacteria;p__Actinobacteria;c__Thermoleophilia;o__Solirubrobacterales;f__Conexibacteraceae;g__Conexibacter	0.0209118	0.0181101	0.00268395	0.00464874	0.00709388	0.00357165
k__Bacteria;p__Actinobacteria;c__Thermoleophilia;o__Solirubrobacterales;f__Solirubrobacteraceae;Other	0	0	0	0	0	0
k__Bacteria;p__Actinobacteria;c__Thermoleophilia;o__Solirubrobacterales;f__Solirubrobacteraceae;g__	0	0	0	0	0	0
k__Bacteria;p__AncK6;c__;o__;f__;g__	0	0	0	0	0	0
k__Bacteria;p__Armatimonadetes;Other;Other;Other;Other	0	0	0	0	0	0
k__Bacteria;p__Armatimonadetes;c__0319-6E2;o__;f__;g__	0.00418235	0.00362202	0.000698622	0.00121005	0.000576871	0.00099917
k__Bacteria;p__Armatimonadetes;c__Armatimonadia;Other;Other;Other	0.0126864	0.0079082	0.00581025	0.00520963	0.00337811	0.00292819
k__Bacteria;p__Armatimonadetes;c__Armatimonadia;o__Armatimonadales;f__Armatimonadaceae;Other	0	0	0	0	0	0
k__Bacteria;p__Armatimonadetes;c__Armatimonadia;o__Armatimonadales;f__Armatimonadaceae;g__	0	0	0	0	0	0
k__Bacteria;p__Armatimonadetes;c__Armatimonadia;o__FW68;f__;g__	0.0187504	0.00531149	0.00326825	0.0010297	0.006459	0.00812071
k__Bacteria;p__Armatimonadetes;c__Chthonomonadetes;o__Chthonomonadales;Other;Other	0.0043217	0.000664153	0.00402404	0.00210372	0.00233649	0.000982245
k__Bacteria;p__Armatimonadetes;c__Chthonomonadetes;o__Chthonomonadales;f__Chthonomonadaceae;Other	0	0	0	0	0	0
k__Bacteria;p__Armatimonadetes;c__Chthonomonadetes;o__Chthonomonadales;f__Chthonomonadaceae;g__	0.00268364	0.000784829	0.000670988	0.00116219	0.000576871	0.00099917
k__Bacteria;p__Armatimonadetes;c__Chthonomonadetes;o__SJA-22;f__;g__	0	0	0.000670988	0.00116219	0	0
k__Bacteria;p__Armatimonadetes;c__SHA-37;o__;f__;g__	0	0	0	0	0	0
k__Bacteria;p__Armatimonadetes;c__SJA-176;Other;Other;Other	0	0	0	0	0	0
k__Bacteria;p__Armatimonadetes;c__SJA-176;o__GAB-B06;f__;g__	0.0279863	0.00500936	0.0264557	0.00222885	0.0217213	0.00284864
k__Bacteria;p__Armatimonadetes;c__SJA-176;o__RB046;f__;g__	0.0640585	0.00314106	0.0573482	0.00443755	0.0516476	0.0169162
k__Bacteria;p__Armatimonadetes;c__SJA-176;o__TP122;f__;g__	0	0	0	0	0	0
k__Bacteria;p__Armatimonadetes;c__[Fimbriimonadia];o__[Fimbriimonadales];Other;Other	0	0	0	0	0	0
k__Bacteria;p__Armatimonadetes;c__[Fimbriimonadia];o__[Fimbriimonadales];f__;g__	0	0	0	0	0	0
k__Bacteria;p__Armatimonadetes;c__[Fimbriimonadia];o__[Fimbriimonadales];f__[Fimbriimonadaceae];Other	0.00313676	0.00271652	0	0	0.000633581	0.00109739
k__Bacteria;p__Armatimonadetes;c__[Fimbriimonadia];o__[Fimbriimonadales];f__[Fimbriimonadaceae];g__	0.0189248	0.00253594	0.00256963	0.00223196	0.0121472	0.0048807
k__Bacteria;p__Armatimonadetes;c__[Fimbriimonadia];o__[Fimbriimonadales];f__[Fimbriimonadaceae];g__Fimbriimonas	0.00895717	0.00621786	0.00271159	0.00306617	0.0118386	0.00910202
k__Bacteria;p__BHI80-139;c__;o__;f__;g__	0	0	0	0	0	0
k__Bacteria;p__BRC1;c__NPL-UPA2;o__;f__;g__	0	0	0	0	0	0
k__Bacteria;p__BRC1;c__PRR-11;o__;f__;g__	0.015335	0.00211227	0.0112887	0.00593505	0.0164561	0.0103551
k__Bacteria;p__Bacteroidetes;Other;Other;Other;Other	1.61754	0.303325	0.468186	0.120508	0.532048	0.217609
k__Bacteria;p__Bacteroidetes;c__At12OctB3;o__;f__;g__	0.00209118	0.00181101	0.000698622	0.00121005	0.00121045	0.00105173
k__Bacteria;p__Bacteroidetes;c__Bacteroidia;o__Bacteroidales;Other;Other	0.375678	0.237608	0.0437905	0.0250708	0.0344402	0.0212754
k__Bacteria;p__Bacteroidetes;c__Bacteroidia;o__Bacteroidales;f__;g__	0	0	0	0	0.00126716	0.00219479
k__Bacteria;p__Bacteroidetes;c__Bacteroidia;o__Bacteroidales;f__BA008;g__	0	0	0	0	0	0
k__Bacteria;p__Bacteroidetes;c__Bacteroidia;o__Bacteroidales;f__Bacteroidaceae;Other	0	0	0	0	0	0
k__Bacteria;p__Bacteroidetes;c__Bacteroidia;o__Bacteroidales;f__Bacteroidaceae;g__	0	0	0	0	0	0
k__Bacteria;p__Bacteroidetes;c__Bacteroidia;o__Bacteroidales;f__Porphyromonadaceae;Other	0	0	0	0	0	0
k__Bacteria;p__Bacteroidetes;c__Bacteroidia;o__Bacteroidales;f__Porphyromonadaceae;g__Dysgonomonas	0	0	0	0	0	0
k__Bacteria;p__Bacteroidetes;c__Bacteroidia;o__Bacteroidales;f__Porphyromonadaceae;g__Paludibacter	0.00104559	0.000905505	0.00189864	0.00184414	0.00862536	0.0135379
k__Bacteria;p__Bacteroidetes;c__Bacteroidia;o__Bacteroidales;f__Rikenellaceae;Other	0	0	0	0	0	0
k__Bacteria;p__Bacteroidetes;c__Bacteroidia;o__Bacteroidales;f__Rikenellaceae;g__	0	0	0	0	0	0
k__Bacteria;p__Bacteroidetes;c__Bacteroidia;o__Bacteroidales;f__Rikenellaceae;g__Blvii28	0	0	0	0	0	0
k__Bacteria;p__Bacteroidetes;c__Bacteroidia;o__Bacteroidales;f__Rikenellaceae;g__PW3	0	0	0	0	0	0
k__Bacteria;p__Bacteroidetes;c__Bacteroidia;o__Bacteroidales;f__SB-1;g__	0	0	0	0	0.000576871	0.00099917
k__Bacteria;p__Bacteroidetes;c__Cytophagia;o__Cytophagales;Other;Other	0	0	0	0	0	0
k__Bacteria;p__Bacteroidetes;c__Cytophagia;o__Cytophagales;f__;g__	0	0	0	0	0	0
k__Bacteria;p__Bacteroidetes;c__Cytophagia;o__Cytophagales;f__Cyclobacteriaceae;g__	0	0	0	0	0	0
k__Bacteria;p__Bacteroidetes;c__Cytophagia;o__Cytophagales;f__Cytophagaceae;Other	0	0	0	0	0	0
k__Bacteria;p__Bacteroidetes;c__Cytophagia;o__Cytophagales;f__Cytophagaceae;g__	0	0	0	0	0	0
k__Bacteria;p__Bacteroidetes;c__Cytophagia;o__Cytophagales;f__Cytophagaceae;g__Adhaeribacter	0	0	0	0	0	0
k__Bacteria;p__Bacteroidetes;c__Cytophagia;o__Cytophagales;f__Cytophagaceae;g__Cytophaga	0	0	0	0	0	0
k__Bacteria;p__Bacteroidetes;c__Cytophagia;o__Cytophagales;f__Cytophagaceae;g__Dyadobacter	0	0	0	0	0	0
k__Bacteria;p__Bacteroidetes;c__Cytophagia;o__Cytophagales;f__Cytophagaceae;g__Emticicia	0	0	0	0	0	0
k__Bacteria;p__Bacteroidetes;c__Cytophagia;o__Cytophagales;f__Cytophagaceae;g__Flectobacillus	0	0	0	0	0	0
k__Bacteria;p__Bacteroidetes;c__Cytophagia;o__Cytophagales;f__Cytophagaceae;g__Hymenobacter	0	0	0	0	0.000576871	0.00099917
k__Bacteria;p__Bacteroidetes;c__Cytophagia;o__Cytophagales;f__Cytophagaceae;g__Larkinella	0	0	0	0	0	0
k__Bacteria;p__Bacteroidetes;c__Cytophagia;o__Cytophagales;f__Cytophagaceae;g__Leadbetterella	0	0	0	0	0	0
k__Bacteria;p__Bacteroidetes;c__Cytophagia;o__Cytophagales;f__Cytophagaceae;g__Spirosoma	0	0	0	0	0	0
k__Bacteria;p__Bacteroidetes;c__Cytophagia;o__Cytophagales;f__Cytophagaceae;g__Sporocytophaga	0	0	0	0	0	0
k__Bacteria;p__Bacteroidetes;c__Cytophagia;o__Cytophagales;f__[Amoebophilaceae];Other	0	0	0	0	0	0
k__Bacteria;p__Bacteroidetes;c__Cytophagia;o__Cytophagales;f__[Amoebophilaceae];g__	0	0	0	0	0	0
k__Bacteria;p__Bacteroidetes;c__Cytophagia;o__Cytophagales;f__[Amoebophilaceae];g__Candidatus Amoebophilus	0.00104559	0.000905505	0.000670988	0.00116219	0	0
k__Bacteria;p__Bacteroidetes;c__Cytophagia;o__Cytophagales;f__[Amoebophilaceae];g__Candidatus Cardinium	0	0	0	0	0	0
k__Bacteria;p__Bacteroidetes;c__Cytophagia;o__Cytophagales;f__[Amoebophilaceae];g__SC3-56	0	0	0	0	0	0
k__Bacteria;p__Bacteroidetes;c__Flavobacteriia;o__Flavobacteriales;Other;Other	0	0	0	0	0	0
k__Bacteria;p__Bacteroidetes;c__Flavobacteriia;o__Flavobacteriales;f__Blattabacteriaceae;g__	0	0	0	0	0	0
k__Bacteria;p__Bacteroidetes;c__Flavobacteriia;o__Flavobacteriales;f__Cryomorphaceae;g__	0	0	0	0	0	0
k__Bacteria;p__Bacteroidetes;c__Flavobacteriia;o__Flavobacteriales;f__Cryomorphaceae;g__Fluviicola	0	0	0	0	0	0
k__Bacteria;p__Bacteroidetes;c__Flavobacteriia;o__Flavobacteriales;f__Flavobacteriaceae;Other	0	0	0	0	0	0
k__Bacteria;p__Bacteroidetes;c__Flavobacteriia;o__Flavobacteriales;f__Flavobacteriaceae;g__Flavobacterium	0	0	0	0	0	0
k__Bacteria;p__Bacteroidetes;c__Flavobacteriia;o__Flavobacteriales;f__[Weeksellaceae];Other	0	0	0	0	0	0
k__Bacteria;p__Bacteroidetes;c__Flavobacteriia;o__Flavobacteriales;f__[Weeksellaceae];g__Chryseobacterium	0.00209118	0.00181101	0	0	0.000549167	0.000951185
k__Bacteria;p__Bacteroidetes;c__Flavobacteriia;o__Flavobacteriales;f__[Weeksellaceae];g__Cloacibacterium	0	0	0	0	0	0
k__Bacteria;p__Bacteroidetes;c__Sphingobacteriia;o__Sphingobacteriales;Other;Other	0	0	0.000698622	0.00121005	0	0
k__Bacteria;p__Bacteroidetes;c__Sphingobacteriia;o__Sphingobacteriales;f__;g__	0.00163805	0.000120676	0.000698622	0.00121005	0.00351794	0.00454757
k__Bacteria;p__Bacteroidetes;c__Sphingobacteriia;o__Sphingobacteriales;f__Sphingobacteriaceae;Other	0.00313676	0.00271652	0	0	0.00513643	0.00626356
k__Bacteria;p__Bacteroidetes;c__Sphingobacteriia;o__Sphingobacteriales;f__Sphingobacteriaceae;g__	0	0	0	0	0	0
k__Bacteria;p__Bacteroidetes;c__Sphingobacteriia;o__Sphingobacteriales;f__Sphingobacteriaceae;g__Pedobacter	0	0	0	0	0	0
k__Bacteria;p__Bacteroidetes;c__Sphingobacteriia;o__Sphingobacteriales;f__Sphingobacteriaceae;g__Sphingobacterium	0	0	0	0	0	0
k__Bacteria;p__Bacteroidetes;c__VC2_1_Bac22;o__;f__;g__	0	0	0	0	0	0
k__Bacteria;p__Bacteroidetes;c__[Rhodothermi];o__[Rhodothermales];Other;Other	0	0	0	0	0	0
k__Bacteria;p__Bacteroidetes;c__[Saprospirae];Other;Other;Other	0	0	0	0	0	0
k__Bacteria;p__Bacteroidetes;c__[Saprospirae];o__[Saprospirales];Other;Other	0	0	0	0	0	0
k__Bacteria;p__Bacteroidetes;c__[Saprospirae];o__[Saprospirales];f__;g__	0.00731911	0.00633854	0.000613828	0.00106318	0.0040381	0.00699419
k__Bacteria;p__Bacteroidetes;c__[Saprospirae];o__[Saprospirales];f__Chitinophagaceae;Other	0.0083647	0.00724404	0.000613828	0.00106318	0.014311	0.0193626
k__Bacteria;p__Bacteroidetes;c__[Saprospirae];o__[Saprospirales];f__Chitinophagaceae;g__	0.00477482	0.00259584	0.00338068	0.00251892	0.00626247	0.0070162
k__Bacteria;p__Bacteroidetes;c__[Saprospirae];o__[Saprospirales];f__Chitinophagaceae;g__Chitinophaga	0.00104559	0.000905505	0	0	0	0
k__Bacteria;p__Bacteroidetes;c__[Saprospirae];o__[Saprospirales];f__Chitinophagaceae;g__Flavihumibacter	0	0	0	0	0	0
k__Bacteria;p__Bacteroidetes;c__[Saprospirae];o__[Saprospirales];f__Chitinophagaceae;g__Sediminibacterium	0	0	0	0	0	0
k__Bacteria;p__Bacteroidetes;c__[Saprospirae];o__[Saprospirales];f__Saprospiraceae;Other	0	0	0	0	0	0
k__Bacteria;p__Bacteroidetes;c__[Saprospirae];o__[Saprospirales];f__Saprospiraceae;g__	0	0	0.000698622	0.00121005	0.000576871	0.00099917
k__Bacteria;p__Bacteroidetes;c__[Saprospirae];o__[Saprospirales];f__Saprospiraceae;g__Haliscomenobacter	0	0	0	0	0	0
k__Bacteria;p__Caldiserica;c__OP5;o__WCHB1-02;f__;g__	0	0	0	0	0	0
k__Bacteria;p__Caldiserica;c__WCHB1-03;o__;f__;g__	0	0	0	0	0	0
k__Bacteria;p__Caldithrix;c__Caldithrixae;o__Caldithrixales;f__BA059;g__	0	0	0	0	0	0
k__Bacteria;p__Caldithrix;c__Caldithrixae;o__Caldithrixales;f__Caldithrixaceae;g__LCP-26	0	0	0	0	0	0
k__Bacteria;p__Chlamydiae;c__Chlamydiia;Other;Other;Other	0.212008	0.0620015	0.0794072	0.0440648	0.059315	0.0353121
k__Bacteria;p__Chlamydiae;c__Chlamydiia;o__;f__;g__	0.00104559	0.000905505	0	0	0	0
k__Bacteria;p__Chlamydiae;c__Chlamydiia;o__Chlamydiales;Other;Other	0.194546	0.0514975	0.143307	0.0249247	0.100761	0.0551376
k__Bacteria;p__Chlamydiae;c__Chlamydiia;o__Chlamydiales;f__;g__	0.00268364	0.000784829	0.0284446	0.0194851	0.0533495	0.0408398
k__Bacteria;p__Chlamydiae;c__Chlamydiia;o__Chlamydiales;f__Parachlamydiaceae;Other	0.062247	0.0415933	0.00595031	0.000389204	0.0103586	0.00783597
k__Bacteria;p__Chlamydiae;c__Chlamydiia;o__Chlamydiales;f__Parachlamydiaceae;g__	0.00104559	0.000905505	0	0	0	0
k__Bacteria;p__Chlamydiae;c__Chlamydiia;o__Chlamydiales;f__Parachlamydiaceae;g__Candidatus Protochlamydia	0.00864339	0.00132831	0.00656414	0.000705425	0.00112604	0.000976062
k__Bacteria;p__Chlamydiae;c__Chlamydiia;o__Chlamydiales;f__Parachlamydiaceae;g__Parachlamydia	0	0	0	0	0	0
k__Bacteria;p__Chlamydiae;c__Chlamydiia;o__Chlamydiales;f__Rhabdochlamydiaceae;g__Candidatus Rhabdochlamydia	0.01415	5.99035e-05	0.027018	0.015408	0.0172849	0.00739808
k__Bacteria;p__Chlorobi;Other;Other;Other;Other	0	0	0	0	0	0
k__Bacteria;p__Chlorobi;c__;o__;f__;g__	0	0	0	0	0.00115374	0.00199834
k__Bacteria;p__Chlorobi;c__BSV26;Other;Other;Other	0.182241	0.0684477	0.057424	0.0353618	0.00879679	0.00456969
k__Bacteria;p__Chlorobi;c__BSV26;o__;f__;g__	0	0	0	0	0	0
k__Bacteria;p__Chlorobi;c__BSV26;o__A89;f__;g__	0.00313676	0.00271652	0	0	0.00374478	0.0050619
k__Bacteria;p__Chlorobi;c__BSV26;o__BSN164;f__;g__	0.334097	0.138488	1.82123	1.04504	2.74344	1.05992
k__Bacteria;p__Chlorobi;c__BSV26;o__C20;f__;g__	0.00209118	0.00181101	0	0	0.00112604	0.000976062
k__Bacteria;p__Chlorobi;c__BSV26;o__PK329;f__;g__	0	0	0.000698622	0.00121005	0.0456664	0.0504623
k__Bacteria;p__Chlorobi;c__BSV26;o__VC38;f__;g__	0.425971	0.313488	0.343492	0.152761	0.125265	0.0803142
k__Bacteria;p__Chlorobi;c__Ignavibacteria;o__Ignavibacteriales;Other;Other	0.413943	0.141448	0.0398586	0.00822764	0.0244896	0.0148054
k__Bacteria;p__Chlorobi;c__Ignavibacteria;o__Ignavibacteriales;f__Ignavibacteriaceae;Other	0	0	0	0	0	0
k__Bacteria;p__Chlorobi;c__Ignavibacteria;o__Ignavibacteriales;f__Ignavibacteriaceae;g__	0	0	0	0	0	0
k__Bacteria;p__Chlorobi;c__Ignavibacteria;o__Ignavibacteriales;f__[Melioribacteraceae];g__	0	0	0	0	0	0
k__Bacteria;p__Chlorobi;c__Ignavibacteria;o__Ignavibacteriales;f__lheB3-7;g__	0	0	0	0	0	0
k__Bacteria;p__Chlorobi;c__OPB56;o__;f__;g__	0.00895717	0.00621786	0	0	0.000576871	0.00099917
k__Bacteria;p__Chlorobi;c__SJA-28;o__;f__;g__	0.00209118	0.00181101	0.0106139	0.00638162	0.00461757	0.00171663
k__Bacteria;p__Chloroflexi;Other;Other;Other;Other	0.0188547	0.0190746	0.087966	0.0403052	0.0892784	0.0124972
k__Bacteria;p__Chloroflexi;c__Anaerolineae;Other;Other;Other	0.156837	0.0896468	0.278399	0.0558478	0.288841	0.0146073
k__Bacteria;p__Chloroflexi;c__Anaerolineae;o__;f__;g__	0	0	0	0	0	0
k__Bacteria;p__Chloroflexi;c__Anaerolineae;o__A31;Other;Other	0	0	0	0	0	0
k__Bacteria;p__Chloroflexi;c__Anaerolineae;o__A31;f__;g__	0	0	0.0471728	0.0649333	0.07784	0.0380536
k__Bacteria;p__Chloroflexi;c__Anaerolineae;o__A31;f__S47;g__	0	0	0	0	0	0
k__Bacteria;p__Chloroflexi;c__Anaerolineae;o__Anaerolineales;f__Anaerolinaceae;Other	0	0	0	0	0	0
k__Bacteria;p__Chloroflexi;c__Anaerolineae;o__Anaerolineales;f__Anaerolinaceae;g__	0	0	0	0	0	0
k__Bacteria;p__Chloroflexi;c__Anaerolineae;o__Anaerolineales;f__Anaerolinaceae;g__Anaerolinea	0	0	0	0	0	0
k__Bacteria;p__Chloroflexi;c__Anaerolineae;o__Anaerolineales;f__Anaerolinaceae;g__C1_B004	0	0	0	0	0	0
k__Bacteria;p__Chloroflexi;c__Anaerolineae;o__Anaerolineales;f__Anaerolinaceae;g__WCHB1-05	0	0	0	0	0	0
k__Bacteria;p__Chloroflexi;c__Anaerolineae;o__CFB-26;f__;g__	0	0	0	0	0	0
k__Bacteria;p__Chloroflexi;c__Anaerolineae;o__Caldilineales;f__Caldilineaceae;Other	0	0	0	0	0	0
k__Bacteria;p__Chloroflexi;c__Anaerolineae;o__Caldilineales;f__Caldilineaceae;g__	0	0	0	0	0	0
k__Bacteria;p__Chloroflexi;c__Anaerolineae;o__Caldilineales;f__Caldilineaceae;g__Caldilinea	0	0	0	0	0	0
k__Bacteria;p__Chloroflexi;c__Anaerolineae;o__DRC31;f__;g__	0	0	0	0	0	0
k__Bacteria;p__Chloroflexi;c__Anaerolineae;o__GCA004;f__;g__	0	0	0	0	0	0
k__Bacteria;p__Chloroflexi;c__Anaerolineae;o__H39;f__;g__	0	0	0	0	0	0
k__Bacteria;p__Chloroflexi;c__Anaerolineae;o__O4D2Z37;f__;g__	0	0	0	0	0	0
k__Bacteria;p__Chloroflexi;c__Anaerolineae;o__S0208;f__;g__	0	0	0	0	0	0
k__Bacteria;p__Chloroflexi;c__Anaerolineae;o__SB-34;f__;g__	0	0	0	0	0	0
k__Bacteria;p__Chloroflexi;c__Anaerolineae;o__SBR1031;Other;Other	0	0	0	0	0	0
k__Bacteria;p__Chloroflexi;c__Anaerolineae;o__SBR1031;f__;g__	0	0	0	0	0	0
k__Bacteria;p__Chloroflexi;c__Anaerolineae;o__SBR1031;f__A4b;g__	0	0	0	0	0.000576871	0.00099917
k__Bacteria;p__Chloroflexi;c__Anaerolineae;o__SBR1031;f__SHA-31;g__	0	0	0	0	0	0
k__Bacteria;p__Chloroflexi;c__Anaerolineae;o__SBR1031;f__SJA-101;g__	0	0	0	0	0	0
k__Bacteria;p__Chloroflexi;c__Anaerolineae;o__SBR1031;f__oc28;g__	0	0	0	0	0	0
k__Bacteria;p__Chloroflexi;c__Anaerolineae;o__SHA-20;f__;g__	0	0	0	0	0	0
k__Bacteria;p__Chloroflexi;c__Anaerolineae;o__SJA-15;f__;g__	0.213989	0.199499	0.0784472	0.0476662	0.0475762	0.0151485
k__Bacteria;p__Chloroflexi;c__Anaerolineae;o__WCHB1-50;f__;g__	0.00104559	0.000905505	0	0	0	0
k__Bacteria;p__Chloroflexi;c__Anaerolineae;o__envOPS12;f__;g__	0.0135576	0.000966278	0.00189864	0.00184414	0.00222437	0.00250797
k__Bacteria;p__Chloroflexi;c__Anaerolineae;o__pLW-97;f__;g__	0	0	0	0	0	0
k__Bacteria;p__Chloroflexi;c__C0119;o__;f__;g__	0	0	0	0	0	0
k__Bacteria;p__Chloroflexi;c__Chloroflexi;o__Chloroflexales;f__Chloroflexaceae;Other	0	0	0	0	0	0
k__Bacteria;p__Chloroflexi;c__Chloroflexi;o__Chloroflexales;f__Chloroflexaceae;g__Chloronema	0	0	0	0	0	0
k__Bacteria;p__Chloroflexi;c__Chloroflexi;o__Chloroflexales;f__Oscillochloridaceae;g__Oscillochloris	0	0	0	0	0	0
k__Bacteria;p__Chloroflexi;c__Chloroflexi;o__Herpetosiphonales;f__;g__	0	0	0	0	0	0
k__Bacteria;p__Chloroflexi;c__Chloroflexi;o__[Roseiflexales];Other;Other	0	0	0	0	0	0
k__Bacteria;p__Chloroflexi;c__Chloroflexi;o__[Roseiflexales];f__;g__	0	0	0	0	0	0
k__Bacteria;p__Chloroflexi;c__Chloroflexi;o__[Roseiflexales];f__[Kouleothrixaceae];g__	0	0	0	0	0	0
k__Bacteria;p__Chloroflexi;c__Dehalococcoidetes;Other;Other;Other	0.00637778	0.00833013	0.475436	0.650324	1.04943	0.793664
k__Bacteria;p__Chloroflexi;c__Dehalococcoidetes;o__;f__;g__	0	0	0	0	0.00360365	0.00203111
k__Bacteria;p__Chloroflexi;c__Dehalococcoidetes;o__Dehalococcoidales;Other;Other	0.00400792	0.0042254	0.0140241	0.0060256	0.0263832	0.017295
k__Bacteria;p__Chloroflexi;c__Dehalococcoidetes;o__Dehalococcoidales;f__;g__	2.79071	1.00685	1.54547	0.0990875	1.41606	0.522464
k__Bacteria;p__Chloroflexi;c__Dehalococcoidetes;o__Dehalococcoidales;f__Dehalococcoidaceae;Other	0	0	0	0	0	0
k__Bacteria;p__Chloroflexi;c__Dehalococcoidetes;o__Dehalococcoidales;f__Dehalococcoidaceae;g__	0	0	0	0	0.00484311	0.0041113
k__Bacteria;p__Chloroflexi;c__Dehalococcoidetes;o__Dehalococcoidales;f__Dehalococcoidaceae;g__Dehalogenimonas	0	0	0	0	0	0
k__Bacteria;p__Chloroflexi;c__Dehalococcoidetes;o__FS117-23B-02;f__;g__	0	0	0	0	0.00354824	0.00309626
k__Bacteria;p__Chloroflexi;c__Dehalococcoidetes;o__GIF9;f__;g__	0.348771	0.208149	0.0431526	0.00905662	0.0634659	0.0315104
k__Bacteria;p__Chloroflexi;c__Ellin6529;o__;f__;g__	0.0467377	0.0358582	0.0528266	0.00334225	0.0932184	0.0184167
k__Bacteria;p__Chloroflexi;c__Gitt-GS-136;o__;f__;g__	0	0	0	0	0	0
k__Bacteria;p__Chloroflexi;c__Ktedonobacteria;Other;Other;Other	0.765678	1.21482	0.856775	0.433264	0.747378	0.480488
k__Bacteria;p__Chloroflexi;c__Ktedonobacteria;o__;f__;g__	0	0	0	0	0	0
k__Bacteria;p__Chloroflexi;c__Ktedonobacteria;o__B12-WMSP1;f__;g__	0	0	0	0	0	0
k__Bacteria;p__Chloroflexi;c__Ktedonobacteria;o__Elev-1554;f__;g__	0	0	0	0	0	0
k__Bacteria;p__Chloroflexi;c__Ktedonobacteria;o__JG30-KF-AS9;f__;g__	0	0	0	0	0	0
k__Bacteria;p__Chloroflexi;c__Ktedonobacteria;o__Ktedonobacterales;f__Ktedonobacteraceae;g__	0	0	0	0	0	0
k__Bacteria;p__Chloroflexi;c__Ktedonobacteria;o__Ktedonobacterales;f__Ktedonobacteraceae;g__FFCH10602	0	0	0	0	0	0
k__Bacteria;p__Chloroflexi;c__Ktedonobacteria;o__Thermogemmatisporales;f__Thermogemmatisporaceae;g__	0	0	0	0	0	0
k__Bacteria;p__Chloroflexi;c__MVP-21;o__;f__;g__	0	0	0	0	0	0
k__Bacteria;p__Chloroflexi;c__S085;o__;f__;g__	0	0	0	0	0	0
k__Bacteria;p__Chloroflexi;c__SHA-26;o__;f__;g__	0	0	0	0	0	0
k__Bacteria;p__Chloroflexi;c__TK10;Other;Other;Other	0	0	0	0	0	0
k__Bacteria;p__Chloroflexi;c__TK10;o__;f__;g__	0	0	0	0	0	0
k__Bacteria;p__Chloroflexi;c__TK10;o__AKYG885;Other;Other	0	0	0	0	0	0
k__Bacteria;p__Chloroflexi;c__TK10;o__AKYG885;f__5B-12;g__	0	0	0	0	0	0
k__Bacteria;p__Chloroflexi;c__TK10;o__AKYG885;f__Dolo_23;g__	0	0	0	0	0	0
k__Bacteria;p__Chloroflexi;c__TK10;o__B07_WMSP1;f__FFCH4570;g__	0	0	0	0	0	0
k__Bacteria;p__Chloroflexi;c__TK17;o__;f__;g__	0	0	0	0	0	0
k__Bacteria;p__Chloroflexi;c__TK17;o__mle1-48;f__;g__	0	0	0	0	0	0
k__Bacteria;p__Chloroflexi;c__[Thermobacula];o__[Thermobaculales];f__[Thermobaculaceae];g__	0	0	0	0	0	0
k__Bacteria;p__Cyanobacteria;Other;Other;Other;Other	0.00522794	0.00452753	0.00131245	0.00114371	0.00615165	0.00580476
k__Bacteria;p__Cyanobacteria;c__4C0d-2;Other;Other;Other	0	0	0	0	0.000576871	0.00099917
k__Bacteria;p__Cyanobacteria;c__4C0d-2;o__MLE1-12;f__;g__	0.0748984	0.0386963	0.0277331	0.0155085	0.0410993	0.0275264
k__Bacteria;p__Cyanobacteria;c__4C0d-2;o__SM1D11;f__;g__	0	0	0	0	0	0
k__Bacteria;p__Cyanobacteria;c__4C0d-2;o__YS2;f__;g__	0.0075978	0.000422801	0.00245531	0.00425273	0.00519444	0.00139426
k__Bacteria;p__Cyanobacteria;c__Chloroplast;Other;Other;Other	0	0	0	0	0	0
k__Bacteria;p__Cyanobacteria;c__Chloroplast;o__CAB-I;f__;g__	0	0	0	0	0	0
k__Bacteria;p__Cyanobacteria;c__Chloroplast;o__Chlorophyta;f__;g__	0	0	0	0	0.000576871	0.00099917
k__Bacteria;p__Cyanobacteria;c__Chloroplast;o__Chlorophyta;f__Chlamydomonadaceae;g__	0	0	0	0	0	0
k__Bacteria;p__Cyanobacteria;c__Chloroplast;o__Chlorophyta;f__Trebouxiophyceae;g__	0	0	0	0	0	0
k__Bacteria;p__Cyanobacteria;c__Chloroplast;o__Cryptophyta;f__;g__	0.00209118	0.00181101	0	0	0	0
k__Bacteria;p__Cyanobacteria;c__Chloroplast;o__Euglenozoa;f__;g__	0	0	0	0	0.00115374	0.00199834
k__Bacteria;p__Cyanobacteria;c__Chloroplast;o__Stramenopiles;f__;g__	0	0	0	0	0	0
k__Bacteria;p__Cyanobacteria;c__Chloroplast;o__Streptophyta;f__;g__	0.0173219	0.0134619	0.0114344	0.0180204	0.0980077	0.138243
k__Bacteria;p__Cyanobacteria;c__ML635J-21;o__;f__;g__	0	0	0	0	0	0
k__Bacteria;p__Cyanobacteria;c__Nostocophycideae;Other;Other;Other	0	0	0.000670988	0.00116219	0	0
k__Bacteria;p__Cyanobacteria;c__Nostocophycideae;o__Nostocales;Other;Other	0	0	0	0	0	0
k__Bacteria;p__Cyanobacteria;c__Nostocophycideae;o__Nostocales;f__Nostocaceae;Other	0	0	0	0	0	0
k__Bacteria;p__Cyanobacteria;c__Nostocophycideae;o__Nostocales;f__Nostocaceae;g__Nostoc	0	0	0	0	0	0
k__Bacteria;p__Cyanobacteria;c__Nostocophycideae;o__Stigonematales;f__Rivulariaceae;g__Calothrix	0	0	0	0	0	0
k__Bacteria;p__Cyanobacteria;c__Oscillatoriophycideae;Other;Other;Other	0	0	0	0	0	0
k__Bacteria;p__Cyanobacteria;c__Oscillatoriophycideae;o__Chroococcales;Other;Other	0	0	0	0	0	0
k__Bacteria;p__Cyanobacteria;c__Oscillatoriophycideae;o__Chroococcales;f__;g__	0	0	0	0	0	0
k__Bacteria;p__Cyanobacteria;c__Oscillatoriophycideae;o__Chroococcales;f__Chroococcaceae;g__Chroococcus	0	0	0	0	0	0
k__Bacteria;p__Cyanobacteria;c__Oscillatoriophycideae;o__Oscillatoriales;f__Phormidiaceae;Other	0	0	0	0	0	0
k__Bacteria;p__Cyanobacteria;c__Oscillatoriophycideae;o__Oscillatoriales;f__Phormidiaceae;g__	0	0	0	0	0	0
k__Bacteria;p__Cyanobacteria;c__Oscillatoriophycideae;o__Oscillatoriales;f__Phormidiaceae;g__Phormidium	0	0	0	0	0	0
k__Bacteria;p__Cyanobacteria;c__Synechococcophycideae;Other;Other;Other	0	0	0	0	0	0
k__Bacteria;p__Cyanobacteria;c__Synechococcophycideae;o__Pseudanabaenales;f__Pseudanabaenaceae;Other	0	0	0	0	0	0
k__Bacteria;p__Cyanobacteria;c__Synechococcophycideae;o__Pseudanabaenales;f__Pseudanabaenaceae;g__	0	0	0	0	0	0
k__Bacteria;p__Cyanobacteria;c__Synechococcophycideae;o__Pseudanabaenales;f__Pseudanabaenaceae;g__Arthronema	0	0	0	0	0	0
k__Bacteria;p__Cyanobacteria;c__Synechococcophycideae;o__Pseudanabaenales;f__Pseudanabaenaceae;g__Leptolyngbya	0	0	0	0	0	0
k__Bacteria;p__Elusimicrobia;Other;Other;Other;Other	0.0355149	0.0199819	0.0208722	0.0102148	0.0152558	0.0126853
k__Bacteria;p__Elusimicrobia;c__;o__;f__;g__	0	0	0	0	0	0
k__Bacteria;p__Elusimicrobia;c__Elusimicrobia;Other;Other;Other	0.00104559	0.000905505	0.000613828	0.00106318	0.00121045	0.00105173
k__Bacteria;p__Elusimicrobia;c__Elusimicrobia;o__Elusimicrobiales;f__;g__	0.112365	0.063447	0.067837	0.0166713	0.0891921	0.0472289
k__Bacteria;p__Elusimicrobia;c__Elusimicrobia;o__FAC88;f__;g__	0.209429	0.0936326	0.156821	0.0103192	0.108726	0.0288144
k__Bacteria;p__Elusimicrobia;c__Elusimicrobia;o__IIb;f__;g__	0	0	0.00131245	0.00114371	0.00115374	0.00199834
k__Bacteria;p__Elusimicrobia;c__Elusimicrobia;o__MD2894-B20;f__;g__	0	0	0	0	0	0
k__Bacteria;p__Elusimicrobia;c__Elusimicrobia;o__MVP-88;f__;g__	0	0	0	0	0	0
k__Bacteria;p__Elusimicrobia;c__Endomicrobia;o__;f__;g__	0.00118493	0.00205236	0.00136961	0.00118684	0	0
k__Bacteria;p__Elusimicrobia;c__OP2;o__;f__;g__	0	0	0	0	0	0
k__Bacteria;p__FBP;c__;o__;f__;g__	0	0	0	0	0	0
k__Bacteria;p__FCPU426;c__;o__;f__;g__	0.254144	0.0569323	0.18956	0.0466443	0.137678	0.0298786
k__Bacteria;p__Fibrobacteres;Other;Other;Other;Other	0	0	0	0	0	0
k__Bacteria;p__Fibrobacteres;c__;o__;f__;g__	0	0	0	0	0	0
k__Bacteria;p__Fibrobacteres;c__B5-096;o__;f__;g__	0	0	0	0	0	0
k__Bacteria;p__Fibrobacteres;c__Fibrobacteria;o__258ds10;f__;g__	0	0	0	0	0	0
k__Bacteria;p__Fibrobacteres;c__Fibrobacteria;o__Fibrobacterales;f__;g__	0	0	0	0	0	0
k__Bacteria;p__Fibrobacteres;c__Fibrobacteria;o__Fibrobacterales;f__Fibrobacteraceae;g__	0	0	0.000670988	0.00116219	0.000549167	0.000951185
k__Bacteria;p__Fibrobacteres;c__Fibrobacteria;o__Ucp1540;f__;g__	0	0	0	0	0	0
k__Bacteria;p__Fibrobacteres;c__SBZC_2415;o__;f__;g__	0	0	0	0	0	0
k__Bacteria;p__Fibrobacteres;c__TG3;Other;Other;Other	0.00550663	0.00138821	0.000613828	0.00106318	0.000576871	0.00099917
k__Bacteria;p__Fibrobacteres;c__TG3;o__TG3-1;Other;Other	0.196529	0.117645	0.06448	0.0385927	0.0661867	0.0188175
k__Bacteria;p__Fibrobacteres;c__TG3;o__TG3-1;f__;g__	0.0502574	0.0188958	0.0246564	0.0154731	0.0109645	0.00587678
k__Bacteria;p__Fibrobacteres;c__TG3;o__TG3-1;f__B122;g__	0.252783	0.0412209	0.0157532	0.00328791	0.0240373	0.0237521
k__Bacteria;p__Fibrobacteres;c__TG3;o__TG3-1;f__MAT-CR-H6-H10;g__	0	0	0	0	0	0
k__Bacteria;p__Fibrobacteres;c__TG3;o__TG3-1;f__TSCOR003-O20;g__	0	0	0	0	0	0
k__Bacteria;p__Firmicutes;Other;Other;Other;Other	0.00209118	0.00181101	0.00131245	0.00114371	0	0
k__Bacteria;p__Firmicutes;c__Bacilli;Other;Other;Other	0.0335971	0.0201607	0.0116739	0.00432556	0.00285795	0.00180728
k__Bacteria;p__Firmicutes;c__Bacilli;o__Bacillales;Other;Other	0.0106644	0.0184713	0.0135706	0.00807561	0.00929055	0.0014826
k__Bacteria;p__Firmicutes;c__Bacilli;o__Bacillales;f__Alicyclobacillaceae;g__	0	0	0	0	0	0
k__Bacteria;p__Firmicutes;c__Bacilli;o__Bacillales;f__Alicyclobacillaceae;g__Alicyclobacillus	0.00414726	0.00718327	0.00539554	0.00760284	0.00758504	0.00848732
k__Bacteria;p__Firmicutes;c__Bacilli;o__Bacillales;f__Bacillaceae;Other	0.000592466	0.00102618	0	0	0	0
k__Bacteria;p__Firmicutes;c__Bacilli;o__Bacillales;f__Paenibacillaceae;Other	0.00104559	0.000905505	0	0	0	0
k__Bacteria;p__Firmicutes;c__Bacilli;o__Bacillales;f__Paenibacillaceae;g__Ammoniphilus	0	0	0	0	0	0
k__Bacteria;p__Firmicutes;c__Bacilli;o__Bacillales;f__Paenibacillaceae;g__Aneurinibacillus	0.000592466	0.00102618	0.00128482	0.00111598	0	0
k__Bacteria;p__Firmicutes;c__Bacilli;o__Bacillales;f__Paenibacillaceae;g__Brevibacillus	0.000592466	0.00102618	0.00189864	0.00184414	0.00244991	0.00293458
k__Bacteria;p__Firmicutes;c__Bacilli;o__Bacillales;f__Paenibacillaceae;g__Cohnella	0.0017774	0.00307854	0.000670988	0.00116219	0	0
k__Bacteria;p__Firmicutes;c__Bacilli;o__Bacillales;f__Paenibacillaceae;g__Paenibacillus	0.0406025	0.0187118	0.00452354	0.00269187	0.00346253	0.00165193
k__Bacteria;p__Firmicutes;c__Bacilli;o__Bacillales;f__Pasteuriaceae;Other	0	0	0	0	0	0
k__Bacteria;p__Firmicutes;c__Bacilli;o__Bacillales;f__Staphylococcaceae;g__Staphylococcus	0	0	0	0	0.000576871	0.00099917
k__Bacteria;p__Firmicutes;c__Bacilli;o__Bacillales;f__Thermoactinomycetaceae;g__	0.0120588	0.00187091	0.00340831	0.00440588	0.0040671	0.00397358
k__Bacteria;p__Firmicutes;c__Bacilli;o__Lactobacillales;Other;Other	0	0	0	0	0	0
k__Bacteria;p__Firmicutes;c__Bacilli;o__Lactobacillales;f__Leuconostocaceae;Other	0.0418235	0.0362202	0	0	0.000576871	0.00099917
k__Bacteria;p__Firmicutes;c__Bacilli;o__Lactobacillales;f__Leuconostocaceae;g__Leuconostoc	0.0595985	0.0516138	0	0	0	0
k__Bacteria;p__Firmicutes;c__Bacilli;o__Lactobacillales;f__Leuconostocaceae;g__Weissella	0.00313676	0.00271652	0	0	0	0
k__Bacteria;p__Firmicutes;c__Bacilli;o__Lactobacillales;f__Streptococcaceae;g__Lactococcus	0.00522794	0.00452753	0	0	0	0
k__Bacteria;p__Firmicutes;c__Bacilli;o__Lactobacillales;f__Streptococcaceae;g__Streptococcus	0.00104559	0.000905505	0	0	0.000633581	0.00109739
k__Bacteria;p__Firmicutes;c__Bacilli;o__Turicibacterales;f__Turicibacteraceae;g__Turicibacter	0	0	0	0	0	0
k__Bacteria;p__Firmicutes;c__Clostridia;Other;Other;Other	0	0	0	0	0	0
k__Bacteria;p__Firmicutes;c__Clostridia;o__Clostridiales;Other;Other	0.013732	0.0088137	0.000613828	0.00106318	0.00181633	0.00190636
k__Bacteria;p__Firmicutes;c__Clostridia;o__Clostridiales;f__Christensenellaceae;g__	0	0	0	0	0	0
k__Bacteria;p__Firmicutes;c__Clostridia;o__Clostridiales;f__Clostridiaceae;Other	0.0243964	0.00965757	0.0198251	0.0136872	0.0234907	0.0161048
k__Bacteria;p__Firmicutes;c__Clostridia;o__Clostridiales;f__Clostridiaceae;g__Caloramator	0	0	0	0	0	0
k__Bacteria;p__Firmicutes;c__Clostridia;o__Clostridiales;f__Clostridiaceae;g__Clostridium	0.0524518	0.0392354	0.00804996	0.00879687	0.00827663	0.00292077
k__Bacteria;p__Firmicutes;c__Clostridia;o__Clostridiales;f__Clostridiaceae;g__Oxobacter	0	0	0.000613828	0.00106318	0	0
k__Bacteria;p__Firmicutes;c__Clostridia;o__Clostridiales;f__Eubacteriaceae;Other	0	0	0	0	0	0
k__Bacteria;p__Firmicutes;c__Clostridia;o__Clostridiales;f__Eubacteriaceae;g__Acetobacterium	0	0	0	0	0	0
k__Bacteria;p__Firmicutes;c__Clostridia;o__Clostridiales;f__Eubacteriaceae;g__Alkalibacter	0	0	0	0	0	0
k__Bacteria;p__Firmicutes;c__Clostridia;o__Clostridiales;f__Eubacteriaceae;g__Anaerofustis	0	0	0	0	0	0
k__Bacteria;p__Firmicutes;c__Clostridia;o__Clostridiales;f__Gracilibacteraceae;Other	0	0	0	0	0	0
k__Bacteria;p__Firmicutes;c__Clostridia;o__Clostridiales;f__Gracilibacteraceae;g__	0	0	0	0	0	0
k__Bacteria;p__Firmicutes;c__Clostridia;o__Clostridiales;f__Lachnospiraceae;Other	0	0	0	0	0	0
k__Bacteria;p__Firmicutes;c__Clostridia;o__Clostridiales;f__Lachnospiraceae;g__Epulopiscium	0	0	0	0	0	0
k__Bacteria;p__Firmicutes;c__Clostridia;o__Clostridiales;f__Peptococcaceae;g__Desulfosporosinus	0.00965389	0.00857148	0.000613828	0.00106318	0.00173191	0.00165398
k__Bacteria;p__Firmicutes;c__Clostridia;o__Clostridiales;f__Peptostreptococcaceae;Other	0	0	0.00122766	0.00212636	0	0
k__Bacteria;p__Firmicutes;c__Clostridia;o__Clostridiales;f__Peptostreptococcaceae;g__Tepidibacter	0	0	0	0	0	0
k__Bacteria;p__Firmicutes;c__Clostridia;o__Clostridiales;f__Ruminococcaceae;Other	0.0017774	0.00307854	0.0020406	0.00201353	0.00121045	0.00105173
k__Bacteria;p__Firmicutes;c__Clostridia;o__Clostridiales;f__Ruminococcaceae;g__Ethanoligenens	0.00669156	0.00344057	0.000670988	0.00116219	0.00349023	0.00297509
k__Bacteria;p__Firmicutes;c__Clostridia;o__Clostridiales;f__Ruminococcaceae;g__Ruminococcus	0.000592466	0.00102618	0.000670988	0.00116219	0	0
k__Bacteria;p__Firmicutes;c__Clostridia;o__Clostridiales;f__Sulfobacillaceae;g__	0	0	0	0	0	0
k__Bacteria;p__Firmicutes;c__Clostridia;o__Clostridiales;f__Syntrophomonadaceae;g__Syntrophomonas	0	0	0	0	0	0
k__Bacteria;p__Firmicutes;c__Clostridia;o__Clostridiales;f__Veillonellaceae;Other	0.0474685	0.0143049	0.118657	0.106097	0.0347804	0.01439
k__Bacteria;p__Firmicutes;c__Clostridia;o__Clostridiales;f__Veillonellaceae;g__	0	0	0	0	0	0
k__Bacteria;p__Firmicutes;c__Clostridia;o__Clostridiales;f__Veillonellaceae;g__BSV43	0	0	0	0	0	0
k__Bacteria;p__Firmicutes;c__Clostridia;o__Clostridiales;f__Veillonellaceae;g__G07	0	0	0	0	0	0
k__Bacteria;p__Firmicutes;c__Clostridia;o__Clostridiales;f__Veillonellaceae;g__Pelosinus	0.00874765	0.0124349	0.00477792	0.0049383	0.00121045	0.00105173
k__Bacteria;p__Firmicutes;c__Clostridia;o__Clostridiales;f__Veillonellaceae;g__Sporomusa	0	0	0	0	0.000576871	0.00099917
k__Bacteria;p__Firmicutes;c__Clostridia;o__Clostridiales;f__[Acidaminobacteraceae];Other	0	0	0	0	0	0
k__Bacteria;p__Firmicutes;c__Clostridia;o__Clostridiales;f__[Acidaminobacteraceae];g__Fusibacter	0	0	0	0	0	0
k__Bacteria;p__Firmicutes;c__Clostridia;o__Clostridiales;f__[Mogibacteriaceae];Other	0	0	0	0	0	0
k__Bacteria;p__Firmicutes;c__Clostridia;o__Clostridiales;f__[Mogibacteriaceae];g__Anaerovorax	0	0	0	0	0	0
k__Bacteria;p__Firmicutes;c__Clostridia;o__Clostridiales;f__[Tissierellaceae];g__Finegoldia	0	0	0	0	0.00109833	0.00190237
k__Bacteria;p__Firmicutes;c__Clostridia;o__OPB54;f__;g__	0.00163805	0.000120676	0	0	0.000549167	0.000951185
k__Bacteria;p__Firmicutes;c__Erysipelotrichi;o__Erysipelotrichales;f__Erysipelotrichaceae;g__PSB-M-3	0	0	0	0	0	0
k__Bacteria;p__Fusobacteria;c__Fusobacteriia;o__Fusobacteriales;Other;Other	0	0	0	0	0	0
k__Bacteria;p__Fusobacteria;c__Fusobacteriia;o__Fusobacteriales;f__;g__	0	0	0	0	0	0
k__Bacteria;p__Fusobacteria;c__Fusobacteriia;o__Fusobacteriales;f__Fusobacteriaceae;Other	0	0	0	0	0	0
k__Bacteria;p__Fusobacteria;c__Fusobacteriia;o__Fusobacteriales;f__Fusobacteriaceae;g__Cetobacterium	0	0	0	0	0	0
k__Bacteria;p__GAL15;c__;o__;f__;g__	0.00163805	0.000120676	0.00935863	0.0046483	0.0071519	0.00400132
k__Bacteria;p__GN02;Other;Other;Other;Other	0	0	0	0	0	0
k__Bacteria;p__GN02;c__3BR-5F;o__;f__;g__	0	0	0	0	0	0
k__Bacteria;p__GN02;c__BB34;o__;f__;g__	0	0	0.000698622	0.00121005	0	0
k__Bacteria;p__GN02;c__BD1-5;o__;f__;g__	0	0	0	0	0	0
k__Bacteria;p__GN02;c__GKS2-174;o__;f__;g__	0	0	0	0	0	0
k__Bacteria;p__GN02;c__GN07;o__;f__;g__	0	0	0	0	0	0
k__Bacteria;p__GN02;c__IIB17;o__;f__;g__	0	0	0	0	0	0
k__Bacteria;p__GN04;Other;Other;Other;Other	0	0	0	0	0	0
k__Bacteria;p__GN04;c__;o__;f__;g__	0	0	0	0	0	0
k__Bacteria;p__GN04;c__5bav_B12;o__;f__;g__	0	0	0	0	0	0
k__Bacteria;p__GN04;c__GN15;o__;f__;g__	0	0	0	0	0	0
k__Bacteria;p__GN04;c__MSB-5A5;o__;f__;g__	0	0	0	0	0	0
k__Bacteria;p__GOUTA4;c__;o__;f__;g__	0	0	0	0	0	0
k__Bacteria;p__Gemmatimonadetes;Other;Other;Other;Other	0	0	0	0	0	0
k__Bacteria;p__Gemmatimonadetes;c__Gemm-1;o__;f__;g__	0.00104559	0.000905505	0	0	0	0
k__Bacteria;p__Gemmatimonadetes;c__Gemm-2;o__;f__;g__	0	0	0	0	0	0
k__Bacteria;p__Gemmatimonadetes;c__Gemm-3;o__;f__;g__	0	0	0	0	0	0
k__Bacteria;p__Gemmatimonadetes;c__Gemm-5;o__;f__;g__	0	0	0	0	0	0
k__Bacteria;p__Gemmatimonadetes;c__Gemmatimonadetes;Other;Other;Other	0	0	0	0	0	0
k__Bacteria;p__Gemmatimonadetes;c__Gemmatimonadetes;o__;f__;g__	0	0	0	0	0	0
k__Bacteria;p__Gemmatimonadetes;c__Gemmatimonadetes;o__C114;f__;g__	0	0	0	0	0	0
k__Bacteria;p__Gemmatimonadetes;c__Gemmatimonadetes;o__Ellin5290;f__;g__	0	0	0	0	0	0
k__Bacteria;p__Gemmatimonadetes;c__Gemmatimonadetes;o__Gemmatimonadales;f__Ellin5301;g__	0	0	0	0	0	0
k__Bacteria;p__Gemmatimonadetes;c__Gemmatimonadetes;o__Gemmatimonadales;f__Gemmatimonadaceae;g__Gemmatimonas	0	0	0	0	0	0
k__Bacteria;p__Gemmatimonadetes;c__Gemmatimonadetes;o__KD8-87;f__;g__	0	0	0	0	0	0
k__Bacteria;p__Gemmatimonadetes;c__Gemmatimonadetes;o__N1423WL;f__;g__	0	0	0	0	0	0
k__Bacteria;p__Gemmatimonadetes;c__JL-ETNP-Z39;o__;f__;g__	0	0	0	0	0	0
k__Bacteria;p__KSB3;Other;Other;Other;Other	0	0	0	0	0	0
k__Bacteria;p__KSB3;c__;o__;f__;g__	0	0	0	0	0	0
k__Bacteria;p__LCP-89;Other;Other;Other;Other	0	0	0	0	0	0
k__Bacteria;p__LCP-89;c__SAW1_B44;o__;f__;g__	0	0	0	0	0	0
k__Bacteria;p__LD1;c__;o__;f__;g__	0	0	0	0	0	0
k__Bacteria;p__Lentisphaerae;c__[Lentisphaeria];Other;Other;Other	0	0	0	0	0	0
k__Bacteria;p__Lentisphaerae;c__[Lentisphaeria];o__Victivallales;f__Victivallaceae;g__	0.00536728	0.00156966	0.00452544	0.00411784	0.00903731	0.00656771
k__Bacteria;p__Lentisphaerae;c__[Lentisphaeria];o__Z20;f__;g__	0	0	0	0	0	0
k__Bacteria;p__MVS-104;c__;o__;f__;g__	0	0	0	0	0	0
k__Bacteria;p__NC10;Other;Other;Other;Other	0	0	0	0	0	0
k__Bacteria;p__NC10;c__;o__;f__;g__	0	0	0	0	0	0
k__Bacteria;p__NC10;c__12-24;Other;Other;Other	0.000592466	0.00102618	0.00136961	0.00118684	0.00178732	0.0017334
k__Bacteria;p__NC10;c__12-24;o__;f__;g__	0	0	0	0	0	0
k__Bacteria;p__NC10;c__12-24;o__JH-WHS47;f__;g__	0.0116057	0.0038026	0.905856	0.305543	1.63357	0.547593
k__Bacteria;p__NC10;c__12-24;o__MIZ17;f__;g__	0	0	0	0	0	0
k__Bacteria;p__NC10;c__wb1-A12;o__;f__;g__	0	0	0	0	0	0
k__Bacteria;p__NKB19;Other;Other;Other;Other	0.00209118	0.00181101	0	0	0	0
k__Bacteria;p__NKB19;c__;o__;f__;g__	0.00550663	0.00138821	0.00868764	0.00544425	0.00533557	0.00209866
k__Bacteria;p__NKB19;c__TSBW08;o__;f__;g__	0	0	0	0	0	0
k__Bacteria;p__Nitrospirae;c__Nitrospira;o__Nitrospirales;Other;Other	0	0	0	0	0	0
k__Bacteria;p__Nitrospirae;c__Nitrospira;o__Nitrospirales;f__;g__	0	0	0	0	0	0
k__Bacteria;p__Nitrospirae;c__Nitrospira;o__Nitrospirales;f__0319-6A21;g__	0	0	0	0	0	0
k__Bacteria;p__Nitrospirae;c__Nitrospira;o__Nitrospirales;f__4-29;g__	0	0	0	0	0	0
k__Bacteria;p__Nitrospirae;c__Nitrospira;o__Nitrospirales;f__FW;g__4-29	0.137251	0.112705	0.0683235	0.00663919	0.089195	0.0420966
k__Bacteria;p__Nitrospirae;c__Nitrospira;o__Nitrospirales;f__Nitrospiraceae;Other	0	0	0	0	0	0
k__Bacteria;p__Nitrospirae;c__Nitrospira;o__Nitrospirales;f__Nitrospiraceae;g__	0	0	0	0	0	0
k__Bacteria;p__Nitrospirae;c__Nitrospira;o__Nitrospirales;f__Nitrospiraceae;g__JG37-AG-70	0	0	0	0	0	0
k__Bacteria;p__Nitrospirae;c__Nitrospira;o__Nitrospirales;f__Nitrospiraceae;g__Nitrospira	0	0	0.000670988	0.00116219	0	0
k__Bacteria;p__Nitrospirae;c__Nitrospira;o__Nitrospirales;f__[Leptospirillaceae];g__	0	0	0	0	0	0
k__Bacteria;p__Nitrospirae;c__Nitrospira;o__Nitrospirales;f__[Thermodesulfovibrionaceae];Other	0.988307	0.0539379	2.84501	1.79426	2.93071	0.799352
k__Bacteria;p__Nitrospirae;c__Nitrospira;o__Nitrospirales;f__[Thermodesulfovibrionaceae];g__	0.0253377	0.0050111	0.0581761	0.0230418	0.354217	0.12582
k__Bacteria;p__Nitrospirae;c__Nitrospira;o__Nitrospirales;f__[Thermodesulfovibrionaceae];g__BD2-6	0	0	0	0	0.000633581	0.00109739
k__Bacteria;p__Nitrospirae;c__Nitrospira;o__Nitrospirales;f__[Thermodesulfovibrionaceae];g__Candidatus Magnetobacterium	0	0	0	0	0	0
k__Bacteria;p__Nitrospirae;c__Nitrospira;o__Nitrospirales;f__[Thermodesulfovibrionaceae];g__Candidatus Magnetoovum	0	0	0	0	0	0
k__Bacteria;p__Nitrospirae;c__Nitrospira;o__Nitrospirales;f__[Thermodesulfovibrionaceae];g__DCE29	0	0	0	0	0	0
k__Bacteria;p__Nitrospirae;c__Nitrospira;o__Nitrospirales;f__[Thermodesulfovibrionaceae];g__GOUTA19	0	0	0.00376776	0.00482603	0.00118275	0.00103209
k__Bacteria;p__Nitrospirae;c__Nitrospira;o__Nitrospirales;f__[Thermodesulfovibrionaceae];g__LCP-6	0.000592466	0.00102618	0	0	0	0
k__Bacteria;p__OC31;c__;o__;f__;g__	0	0	0	0	0	0
k__Bacteria;p__OD1;Other;Other;Other;Other	0.00627353	0.00543303	0.00189864	0.00184414	0.00222437	0.00250797
k__Bacteria;p__OD1;c__;o__;f__;g__	0.00386857	0.00126753	0.00268206	0.00131022	0.00654602	0.00256447
k__Bacteria;p__OD1;c__ABY1;o__;f__;g__	0.00791158	0.00531236	0.00134198	0.00232437	0.022806	0.0131766
k__Bacteria;p__OD1;c__Mb-NB09;o__;f__;g__	0	0	0	0	0	0
k__Bacteria;p__OD1;c__SM2F11;o__;f__;g__	0.0410566	0.029399	0.0468022	0.0629737	0.0385005	0.0350592
k__Bacteria;p__OD1;c__ZB2;o__;f__;g__	0.00805092	0.00235449	0.00647935	0.00253669	0.00456086	0.00240747
k__Bacteria;p__OP1;c__MSBL6;o__;f__;g__	0	0	0	0	0	0
k__Bacteria;p__OP11;Other;Other;Other;Other	0	0	0	0	0	0
k__Bacteria;p__OP11;c__;o__;f__;g__	0	0	0	0	0	0
k__Bacteria;p__OP11;c__OP11-2;Other;Other;Other	0	0	0	0	0	0
k__Bacteria;p__OP11;c__OP11-2;o__;f__;g__	0.00104559	0.000905505	0	0	0	0
k__Bacteria;p__OP11;c__OP11-2;o__WCHB1-07;f__;g__	0	0	0	0	0	0
k__Bacteria;p__OP11;c__OP11-3;o__;f__;g__	0.0632926	0.0424989	0.0274477	0.0303831	0.0360802	0.0159566
k__Bacteria;p__OP11;c__OP11-4;o__;f__;g__	0	0	0	0	0.000549167	0.000951185
k__Bacteria;p__OP11;c__WCHB1-64;Other;Other;Other	0	0	0	0	0	0
k__Bacteria;p__OP11;c__WCHB1-64;o__;f__;g__	0	0	0	0	0	0
k__Bacteria;p__OP11;c__WCHB1-64;o__K2-4-19;f__;g__	0	0	0	0	0	0
k__Bacteria;p__OP11;c__WCHB1-64;o__d153;f__;g__	0	0	0	0	0	0
k__Bacteria;p__OP3;Other;Other;Other;Other	0	0	0	0	0	0
k__Bacteria;p__OP3;c__;o__;f__;g__	0	0	0	0	0	0
k__Bacteria;p__OP3;c__BD4-9;o__;f__;g__	0.0817293	0.0322978	0.0248648	0.0147698	0.04804	0.0219112
k__Bacteria;p__OP3;c__PBS-25;o__;f__;g__	0.0679632	0.0588579	0.00550418	0.00799196	0.00577001	0.00553836
k__Bacteria;p__OP3;c__koll11;Other;Other;Other	0	0	0.00955585	0.0098766	0.0398706	0.0165439
k__Bacteria;p__OP3;c__koll11;o__;f__;g__	0	0	0	0	0	0
k__Bacteria;p__OP3;c__koll11;o__GIF10;Other;Other	0	0	0	0	0	0
k__Bacteria;p__OP3;c__koll11;o__GIF10;f__;g__	0.416204	0.0797886	0.31286	0.296144	1.10698	0.800281
k__Bacteria;p__OP3;c__koll11;o__GIF10;f__kpj58rc;g__	0.213124	0.130697	0.055011	0.0123322	0.0730784	0.0333171
k__Bacteria;p__OP8;c__OP8_1;Other;Other;Other	0	0	0.0164296	0.0184446	0.0320799	0.00522202
k__Bacteria;p__OP8;c__OP8_1;o__;f__;g__	0	0	0	0	0	0
k__Bacteria;p__OP8;c__OP8_1;o__HMMVPog-54;f__;g__	0	0	0	0	0	0
k__Bacteria;p__OP8;c__OP8_1;o__SHA-124;f__;g__	0	0	0	0	0	0
k__Bacteria;p__OP8;c__OP8_2;o__;f__;g__	0	0	0	0	0	0
k__Bacteria;p__OP8;c__SAW1_B6;o__;f__;g__	0	0	0	0	0	0
k__Bacteria;p__OP9;c__JS1;o__SB-45;f__;g__	0	0	0	0	0	0
k__Bacteria;p__PAUC34f;c__;o__;f__;g__	0	0	0	0	0	0
k__Bacteria;p__Planctomycetes;Other;Other;Other;Other	0.00627353	0.00543303	0.00734945	0.00429696	0.00470068	0.0035883
k__Bacteria;p__Planctomycetes;c__;o__;f__;g__	0	0	0	0	0	0
k__Bacteria;p__Planctomycetes;c__028H05-P-BN-P5;o__;f__;g__	0	0	0	0	0	0
k__Bacteria;p__Planctomycetes;c__BD7-11;o__;f__;g__	0	0	0	0	0.00115374	0.00199834
k__Bacteria;p__Planctomycetes;c__C6;o__MVS-107;f__;g__	0	0	0	0	0	0
k__Bacteria;p__Planctomycetes;c__C6;o__Ucm1571;f__;g__	0	0	0	0	0	0
k__Bacteria;p__Planctomycetes;c__C6;o__d113;f__;g__	0	0	0	0	0	0
k__Bacteria;p__Planctomycetes;c__ODP123;o__;f__;g__	0	0	0	0	0	0
k__Bacteria;p__Planctomycetes;c__ODP123;o__T8-B82;f__;g__	0.211204	0.0479831	0.225535	0.0543864	0.278406	0.0706206
k__Bacteria;p__Planctomycetes;c__OM190;Other;Other;Other	0	0	0	0	0	0
k__Bacteria;p__Planctomycetes;c__OM190;o__CL500-15;f__;g__	0	0	0	0	0	0
k__Bacteria;p__Planctomycetes;c__OM190;o__agg27;f__;g__	0	0	0	0	0	0
k__Bacteria;p__Planctomycetes;c__Phycisphaerae;Other;Other;Other	0	0	0.000698622	0.00121005	0.00126716	0.00219479
k__Bacteria;p__Planctomycetes;c__Phycisphaerae;o__AKAU3564;f__;g__	0.0144638	0.00482965	0.0139946	0.00856138	0.0145984	0.00224294
k__Bacteria;p__Planctomycetes;c__Phycisphaerae;o__C86;f__;g__	0	0	0	0	0	0
k__Bacteria;p__Planctomycetes;c__Phycisphaerae;o__CCM11a;f__;g__	0	0	0	0	0	0
k__Bacteria;p__Planctomycetes;c__Phycisphaerae;o__CPla-3;f__;g__	0.00163805	0.000120676	0	0	0	0
k__Bacteria;p__Planctomycetes;c__Phycisphaerae;o__MBMPE71;f__;g__	0	0	0	0	0	0
k__Bacteria;p__Planctomycetes;c__Phycisphaerae;o__MSBL9;f__;g__	0	0	0	0	0.00316791	0.00548697
k__Bacteria;p__Planctomycetes;c__Phycisphaerae;o__ODP1230B3009;f__;g__	0	0	0	0	0	0
k__Bacteria;p__Planctomycetes;c__Phycisphaerae;o__Phycisphaerales;Other;Other	0.0126513	0.0028971	0.00136961	0.00118684	0.00519444	0.00139426
k__Bacteria;p__Planctomycetes;c__Phycisphaerae;o__Phycisphaerales;f__;g__	0	0	0	0	0	0
k__Bacteria;p__Planctomycetes;c__Phycisphaerae;o__Phycisphaerales;f__Phycisphaeraceae;g__	0	0	0	0	0	0
k__Bacteria;p__Planctomycetes;c__Phycisphaerae;o__Pla1;f__;g__	0	0	0	0	0	0
k__Bacteria;p__Planctomycetes;c__Phycisphaerae;o__S-70;f__;g__	0	0	0	0	0	0
k__Bacteria;p__Planctomycetes;c__Phycisphaerae;o__SHA-43;f__;g__	0	0	0	0	0	0
k__Bacteria;p__Planctomycetes;c__Phycisphaerae;o__SHUX583;f__;g__	0	0	0	0	0	0
k__Bacteria;p__Planctomycetes;c__Phycisphaerae;o__WD2101;f__;g__	0.385465	0.0509957	0.580013	0.115512	1.2639	0.603518
k__Bacteria;p__Planctomycetes;c__Phycisphaerae;o__mle1-8;f__;g__	0	0	0	0	0	0
k__Bacteria;p__Planctomycetes;c__Pla3;o__;f__;g__	0	0	0	0	0	0
k__Bacteria;p__Planctomycetes;c__Pla4;o__;f__;g__	0	0	0	0	0	0
k__Bacteria;p__Planctomycetes;c__Planctomycetia;Other;Other;Other	0	0	0	0	0.000576871	0.00099917
k__Bacteria;p__Planctomycetes;c__Planctomycetia;o__;f__;g__	0	0	0	0	0	0
k__Bacteria;p__Planctomycetes;c__Planctomycetia;o__B97;f__;g__	0	0	0	0	0	0
k__Bacteria;p__Planctomycetes;c__Planctomycetia;o__Gemmatales;Other;Other	0.00595975	0.000543477	0.00525358	0.00619018	0	0
k__Bacteria;p__Planctomycetes;c__Planctomycetia;o__Gemmatales;f__Gemmataceae;Other	0.0283702	0.0214908	0.00128482	0.00111598	0.00412381	0.00265221
k__Bacteria;p__Planctomycetes;c__Planctomycetia;o__Gemmatales;f__Gemmataceae;g__	0.361246	0.105046	0.0924363	0.00532155	0.0906228	0.0389908
k__Bacteria;p__Planctomycetes;c__Planctomycetia;o__Gemmatales;f__Gemmataceae;g__Gemmata	0.00895717	0.00621786	0.00189864	0.00184414	0.00121045	0.00105173
k__Bacteria;p__Planctomycetes;c__Planctomycetia;o__Gemmatales;f__Isosphaeraceae;Other	0.00418235	0.00362202	0.000670988	0.00116219	0.00225208	0.00195212
k__Bacteria;p__Planctomycetes;c__Planctomycetia;o__Gemmatales;f__Isosphaeraceae;g__	0.844334	0.118584	0.834241	0.951876	0.138096	0.119841
k__Bacteria;p__Planctomycetes;c__Planctomycetia;o__Pirellulales;f__Pirellulaceae;Other	0.634097	0.22357	0.296574	0.0288123	0.284275	0.0490982
k__Bacteria;p__Planctomycetes;c__Planctomycetia;o__Pirellulales;f__Pirellulaceae;g__	1.25224	0.0853753	0.417617	0.0936961	0.34718	0.012326
k__Bacteria;p__Planctomycetes;c__Planctomycetia;o__Pirellulales;f__Pirellulaceae;g__A17	0	0	0	0	0	0
k__Bacteria;p__Planctomycetes;c__Planctomycetia;o__Pirellulales;f__Pirellulaceae;g__Pirellula	0	0	0	0	0	0
k__Bacteria;p__Planctomycetes;c__Planctomycetia;o__Planctomycetales;f__Planctomycetaceae;g__Planctomyces	0.0382336	0.031572	0.00670799	0.00650075	0.00813421	0.00794715
k__Bacteria;p__Planctomycetes;c__[Brocadiae];o__Brocadiales;f__;g__	0	0	0	0	0	0
k__Bacteria;p__Planctomycetes;c__[Brocadiae];o__Brocadiales;f__Brocadiaceae;Other	0	0	0	0	0	0
k__Bacteria;p__Planctomycetes;c__[Brocadiae];o__Brocadiales;f__Brocadiaceae;g__Candidatus Brocadia	0	0	0	0	0	0
k__Bacteria;p__Planctomycetes;c__vadinHA49;o__DH61;f__;g__	0.00104559	0.000905505	0	0	0.00115374	0.00199834
k__Bacteria;p__Planctomycetes;c__vadinHA49;o__PeHg47;f__;g__	0	0	0	0	0	0
k__Bacteria;p__Planctomycetes;c__vadinHA49;o__p04_C01;f__;g__	0.0805433	0.0118289	0.0357848	0.00727727	0.04489	0.0226103
k__Bacteria;p__Proteobacteria;Other;Other;Other;Other	0.320399	0.0943002	0.456065	0.133329	0.695648	0.033213
k__Bacteria;p__Proteobacteria;c__;o__;f__;g__	0	0	0	0	0	0
k__Bacteria;p__Proteobacteria;c__Alphaproteobacteria;Other;Other;Other	0.516722	0.0965401	0.332062	0.259365	0.0905117	0.064617
k__Bacteria;p__Proteobacteria;c__Alphaproteobacteria;o__BD7-3;f__;g__	0	0	0	0	0	0
k__Bacteria;p__Proteobacteria;c__Alphaproteobacteria;o__Caulobacterales;Other;Other	0.0486895	0.0406271	0.0348503	0.0277839	0.0182672	0.01833
k__Bacteria;p__Proteobacteria;c__Alphaproteobacteria;o__Caulobacterales;f__Caulobacteraceae;Other	0.0316804	0.0141243	0.0116425	0.0104623	0.0126661	0.0117239
k__Bacteria;p__Proteobacteria;c__Alphaproteobacteria;o__Caulobacterales;f__Caulobacteraceae;g__	0.00209118	0.00181101	0.00201296	0.00348656	0.00631788	0.00955169
k__Bacteria;p__Proteobacteria;c__Alphaproteobacteria;o__Caulobacterales;f__Caulobacteraceae;g__Asticcacaulis	0.00104559	0.000905505	0	0	0.000576871	0.00099917
k__Bacteria;p__Proteobacteria;c__Alphaproteobacteria;o__Caulobacterales;f__Caulobacteraceae;g__Caulobacter	0.00104559	0.000905505	0.000698622	0.00121005	0.000576871	0.00099917
k__Bacteria;p__Proteobacteria;c__Alphaproteobacteria;o__Caulobacterales;f__Caulobacteraceae;g__Mycoplana	0	0	0	0	0	0
k__Bacteria;p__Proteobacteria;c__Alphaproteobacteria;o__Caulobacterales;f__Caulobacteraceae;g__Phenylobacterium	0.00163805	0.000120676	0	0	0.00519184	0.00899253
k__Bacteria;p__Proteobacteria;c__Alphaproteobacteria;o__Ellin329;f__;g__	0.272266	0.00433739	0.137008	0.106809	0.101594	0.0472056
k__Bacteria;p__Proteobacteria;c__Alphaproteobacteria;o__Rhizobiales;Other;Other	4.46013	2.5188	2.42966	0.357516	1.38802	0.42538
k__Bacteria;p__Proteobacteria;c__Alphaproteobacteria;o__Rhizobiales;f__;g__	0	0	0	0	0	0
k__Bacteria;p__Proteobacteria;c__Alphaproteobacteria;o__Rhizobiales;f__Aurantimonadaceae;Other	0	0	0	0	0	0
k__Bacteria;p__Proteobacteria;c__Alphaproteobacteria;o__Rhizobiales;f__Bradyrhizobiaceae;Other	1.03719	0.887456	0.111234	0.141547	0.07632	0.0727187
k__Bacteria;p__Proteobacteria;c__Alphaproteobacteria;o__Rhizobiales;f__Hyphomicrobiaceae;Other	0.0443317	0.0170214	0.0156408	0.0040684	0.00747422	0.00335682
k__Bacteria;p__Proteobacteria;c__Alphaproteobacteria;o__Rhizobiales;f__Hyphomicrobiaceae;g__Devosia	0	0	0	0	0	0
k__Bacteria;p__Proteobacteria;c__Alphaproteobacteria;o__Rhizobiales;f__Hyphomicrobiaceae;g__Hyphomicrobium	0.000592466	0.00102618	0	0	0.000633581	0.00109739
k__Bacteria;p__Proteobacteria;c__Alphaproteobacteria;o__Rhizobiales;f__Hyphomicrobiaceae;g__Parvibaculum	0	0	0	0	0	0
k__Bacteria;p__Proteobacteria;c__Alphaproteobacteria;o__Rhizobiales;f__Hyphomicrobiaceae;g__Pedomicrobium	0	0	0	0	0	0
k__Bacteria;p__Proteobacteria;c__Alphaproteobacteria;o__Rhizobiales;f__Hyphomicrobiaceae;g__Rhodoplanes	0.0111877	0.005071	0.00606274	0.00382872	0.00175962	0.000129089
k__Bacteria;p__Proteobacteria;c__Alphaproteobacteria;o__Rhizobiales;f__Methylobacteriaceae;g__Methylobacterium	0.00313676	0.00271652	0	0	0.00112604	0.000976062
k__Bacteria;p__Proteobacteria;c__Alphaproteobacteria;o__Rhizobiales;f__Methylocystaceae;Other	0.492395	0.0816292	0.0455619	0.00228933	0.0760984	0.063699
k__Bacteria;p__Proteobacteria;c__Alphaproteobacteria;o__Rhizobiales;f__Methylocystaceae;g__	1.38344	0.50234	0.799331	0.055738	0.932597	0.158739
k__Bacteria;p__Proteobacteria;c__Alphaproteobacteria;o__Rhizobiales;f__Phyllobacteriaceae;Other	0	0	0	0	0	0
k__Bacteria;p__Proteobacteria;c__Alphaproteobacteria;o__Rhizobiales;f__Rhizobiaceae;g__Kaistia	0	0	0	0	0	0
k__Bacteria;p__Proteobacteria;c__Alphaproteobacteria;o__Rhizobiales;f__Rhizobiaceae;g__Rhizobium	0.00209118	0.00181101	0	0	0	0
k__Bacteria;p__Proteobacteria;c__Alphaproteobacteria;o__Rhizobiales;f__Rhodobiaceae;Other	0	0	0	0	0	0
k__Bacteria;p__Proteobacteria;c__Alphaproteobacteria;o__Rhizobiales;f__Rhodobiaceae;g__Afifella	0	0	0	0	0	0
k__Bacteria;p__Proteobacteria;c__Alphaproteobacteria;o__Rhizobiales;f__Xanthobacteraceae;Other	0	0	0	0	0	0
k__Bacteria;p__Proteobacteria;c__Alphaproteobacteria;o__Rhizobiales;f__Xanthobacteraceae;g__	0	0	0	0	0	0
k__Bacteria;p__Proteobacteria;c__Alphaproteobacteria;o__Rhizobiales;f__Xanthobacteraceae;g__Labrys	0	0	0	0	0	0
k__Bacteria;p__Proteobacteria;c__Alphaproteobacteria;o__Rhodobacterales;Other;Other	0	0	0	0	0	0
k__Bacteria;p__Proteobacteria;c__Alphaproteobacteria;o__Rhodobacterales;f__Hyphomonadaceae;g__	0	0	0	0	0	0
k__Bacteria;p__Proteobacteria;c__Alphaproteobacteria;o__Rhodobacterales;f__Hyphomonadaceae;g__Hyphomonas	0	0	0	0	0	0
k__Bacteria;p__Proteobacteria;c__Alphaproteobacteria;o__Rhodobacterales;f__Rhodobacteraceae;Other	0	0	0	0	0	0
k__Bacteria;p__Proteobacteria;c__Alphaproteobacteria;o__Rhodobacterales;f__Rhodobacteraceae;g__Amaricoccus	0	0	0	0	0	0
k__Bacteria;p__Proteobacteria;c__Alphaproteobacteria;o__Rhodobacterales;f__Rhodobacteraceae;g__Rhodobacter	0	0	0	0	0	0
k__Bacteria;p__Proteobacteria;c__Alphaproteobacteria;o__Rhodospirillales;Other;Other	0.0271853	0.0235431	0.0147227	0.00723228	0.00648801	0.00527745
k__Bacteria;p__Proteobacteria;c__Alphaproteobacteria;o__Rhodospirillales;f__;g__	0	0	0	0	0	0
k__Bacteria;p__Proteobacteria;c__Alphaproteobacteria;o__Rhodospirillales;f__Acetobacteraceae;Other	0.385332	0.229036	0.080436	0.0346257	0.203949	0.248543
k__Bacteria;p__Proteobacteria;c__Alphaproteobacteria;o__Rhodospirillales;f__Acetobacteraceae;g__	0.195525	0.16933	0.0039964	0.00351443	0.00233649	0.000982245
k__Bacteria;p__Proteobacteria;c__Alphaproteobacteria;o__Rhodospirillales;f__Acetobacteraceae;g__Acidocella	0.00372923	0.00169033	0.000670988	0.00116219	0.00697916	0.0104853
k__Bacteria;p__Proteobacteria;c__Alphaproteobacteria;o__Rhodospirillales;f__Acetobacteraceae;g__Roseococcus	0	0	0	0	0	0
k__Bacteria;p__Proteobacteria;c__Alphaproteobacteria;o__Rhodospirillales;f__Rhodospirillaceae;Other	0.0413704	0.0342885	0.125558	0.205392	0.125001	0.0995072
k__Bacteria;p__Proteobacteria;c__Alphaproteobacteria;o__Rhodospirillales;f__Rhodospirillaceae;g__	0.235152	0.171323	0.040526	0.0296791	0.021983	0.0185225
k__Bacteria;p__Proteobacteria;c__Alphaproteobacteria;o__Rhodospirillales;f__Rhodospirillaceae;g__Azospirillum	0	0	0	0	0	0
k__Bacteria;p__Proteobacteria;c__Alphaproteobacteria;o__Rhodospirillales;f__Rhodospirillaceae;g__Inquilinus	0.00522794	0.00452753	0.00268395	0.00464874	0.00716687	0.0109489
k__Bacteria;p__Proteobacteria;c__Alphaproteobacteria;o__Rhodospirillales;f__Rhodospirillaceae;g__Magnetospirillum	0.0454475	0.00549467	0.0218178	0.00142708	0.0243195	0.0194804
k__Bacteria;p__Proteobacteria;c__Alphaproteobacteria;o__Rhodospirillales;f__Rhodospirillaceae;g__Phaeospirillum	0	0	0	0	0	0
k__Bacteria;p__Proteobacteria;c__Alphaproteobacteria;o__Rhodospirillales;f__Rhodospirillaceae;g__Skermanella	0	0	0	0	0	0
k__Bacteria;p__Proteobacteria;c__Alphaproteobacteria;o__Rhodospirillales;f__Rhodospirillaceae;g__Telmatospirillum	0.270805	0.142168	0.0380631	0.0186396	0.0831153	0.0828749
k__Bacteria;p__Proteobacteria;c__Alphaproteobacteria;o__Rickettsiales;Other;Other	0.00313676	0.00271652	0	0	0	0
k__Bacteria;p__Proteobacteria;c__Alphaproteobacteria;o__Rickettsiales;f__;g__	0.00522794	0.00452753	0.000698622	0.00121005	0.00455956	0.00530608
k__Bacteria;p__Proteobacteria;c__Alphaproteobacteria;o__Rickettsiales;f__Anaplasmataceae;Other	0	0	0	0	0	0
k__Bacteria;p__Proteobacteria;c__Alphaproteobacteria;o__Rickettsiales;f__Holosporaceae;g__	0	0	0	0	0	0
k__Bacteria;p__Proteobacteria;c__Alphaproteobacteria;o__Rickettsiales;f__Rickettsiaceae;Other	0	0	0	0	0	0
k__Bacteria;p__Proteobacteria;c__Alphaproteobacteria;o__Rickettsiales;f__Rickettsiaceae;g__	0	0	0.000698622	0.00121005	0.000576871	0.00099917
k__Bacteria;p__Proteobacteria;c__Alphaproteobacteria;o__Rickettsiales;f__Rickettsiaceae;g__Rickettsia	0	0	0	0	0	0
k__Bacteria;p__Proteobacteria;c__Alphaproteobacteria;o__Rickettsiales;f__Rickettsiaceae;g__Wolbachia	0	0	0	0	0	0
k__Bacteria;p__Proteobacteria;c__Alphaproteobacteria;o__Rickettsiales;f__mitochondria;g__	0.0553801	0.00899254	0.00899729	0.0140193	0.0205975	0.0240862
k__Bacteria;p__Proteobacteria;c__Alphaproteobacteria;o__Sphingomonadales;Other;Other	0	0	0	0	0.00516413	0.00756276
k__Bacteria;p__Proteobacteria;c__Alphaproteobacteria;o__Sphingomonadales;f__Erythrobacteraceae;Other	0	0	0.00128482	0.00111598	0.0024209	0.00210346
k__Bacteria;p__Proteobacteria;c__Alphaproteobacteria;o__Sphingomonadales;f__Erythrobacteraceae;g__	0	0	0	0	0	0
k__Bacteria;p__Proteobacteria;c__Alphaproteobacteria;o__Sphingomonadales;f__Erythrobacteraceae;g__Lutibacterium	0	0	0	0	0	0
k__Bacteria;p__Proteobacteria;c__Alphaproteobacteria;o__Sphingomonadales;f__Sphingomonadaceae;Other	0.00536728	0.00156966	0.000613828	0.00106318	0.00357465	0.0034668
k__Bacteria;p__Proteobacteria;c__Alphaproteobacteria;o__Sphingomonadales;f__Sphingomonadaceae;g__Novosphingobium	0	0	0.00131245	0.00114371	0	0
k__Bacteria;p__Proteobacteria;c__Alphaproteobacteria;o__Sphingomonadales;f__Sphingomonadaceae;g__Sphingobium	0	0	0	0	0	0
k__Bacteria;p__Proteobacteria;c__Alphaproteobacteria;o__Sphingomonadales;f__Sphingomonadaceae;g__Sphingomonas	0.0100028	0.00712337	0.000613828	0.00106318	0.00121045	0.00105173
k__Bacteria;p__Proteobacteria;c__Alphaproteobacteria;o__Sphingomonadales;f__Sphingomonadaceae;g__Sphingopyxis	0	0	0	0	0.000549167	0.000951185
k__Bacteria;p__Proteobacteria;c__Alphaproteobacteria;o__Sphingomonadales;f__Sphingomonadaceae;g__Zymomonas	0	0	0	0	0	0
k__Bacteria;p__Proteobacteria;c__Betaproteobacteria;Other;Other;Other	0.142547	0.0464855	0.057271	0.0176092	0.0762747	0.0795328
k__Bacteria;p__Proteobacteria;c__Betaproteobacteria;o__A21b;f__EB1003;g__	0	0	0	0	0	0
k__Bacteria;p__Proteobacteria;c__Betaproteobacteria;o__A21b;f__UD5;g__	0	0	0	0	0	0
k__Bacteria;p__Proteobacteria;c__Betaproteobacteria;o__Burkholderiales;Other;Other	0.0167294	0.0144881	0	0	0.000576871	0.00099917
k__Bacteria;p__Proteobacteria;c__Betaproteobacteria;o__Burkholderiales;f__Alcaligenaceae;g__Achromobacter	0	0	0	0	0	0
k__Bacteria;p__Proteobacteria;c__Betaproteobacteria;o__Burkholderiales;f__Burkholderiaceae;Other	0	0	0	0	0	0
k__Bacteria;p__Proteobacteria;c__Betaproteobacteria;o__Burkholderiales;f__Burkholderiaceae;g__Burkholderia	0.0235954	0.0188949	0.00131245	0.00114371	0.0258761	0.0406136
k__Bacteria;p__Proteobacteria;c__Betaproteobacteria;o__Burkholderiales;f__Burkholderiaceae;g__Salinispora	0.00104559	0.000905505	0.000670988	0.00116219	0	0
k__Bacteria;p__Proteobacteria;c__Betaproteobacteria;o__Burkholderiales;f__Comamonadaceae;Other	0.0043217	0.000664153	0.00544891	0.0044913	0.0126371	0.0147227
k__Bacteria;p__Proteobacteria;c__Betaproteobacteria;o__Burkholderiales;f__Comamonadaceae;g__Polaromonas	0	0	0	0	0	0
k__Bacteria;p__Proteobacteria;c__Betaproteobacteria;o__Burkholderiales;f__Comamonadaceae;g__Rubrivivax	0	0	0	0	0	0
k__Bacteria;p__Proteobacteria;c__Betaproteobacteria;o__Burkholderiales;f__Oxalobacteraceae;Other	0.0226541	0.00422627	0.0309792	0.000682864	0.0210838	0.0120429
k__Bacteria;p__Proteobacteria;c__Betaproteobacteria;o__Burkholderiales;f__Oxalobacteraceae;g__Janthinobacterium	0.000592466	0.00102618	0	0	0.00109833	0.00190237
k__Bacteria;p__Proteobacteria;c__Betaproteobacteria;o__Burkholderiales;f__Oxalobacteraceae;g__Polynucleobacter	0	0	0	0	0	0
k__Bacteria;p__Proteobacteria;c__Betaproteobacteria;o__Burkholderiales;f__Oxalobacteraceae;g__Ralstonia	0	0	0	0	0	0
k__Bacteria;p__Proteobacteria;c__Betaproteobacteria;o__Ellin6067;f__;g__	0	0	0	0	0	0
k__Bacteria;p__Proteobacteria;c__Betaproteobacteria;o__Gallionellales;f__Gallionellaceae;Other	0	0	0	0	0	0
k__Bacteria;p__Proteobacteria;c__Betaproteobacteria;o__Hydrogenophilales;f__Hydrogenophilaceae;g__Thiobacillus	0	0	0	0	0	0
k__Bacteria;p__Proteobacteria;c__Betaproteobacteria;o__IS-44;f__;g__	0	0	0	0	0	0
k__Bacteria;p__Proteobacteria;c__Betaproteobacteria;o__MND1;f__;g__	0	0	0	0	0	0
k__Bacteria;p__Proteobacteria;c__Betaproteobacteria;o__Methylophilales;f__Methylophilaceae;g__Methylotenera	0	0	0	0	0	0
k__Bacteria;p__Proteobacteria;c__Betaproteobacteria;o__Neisseriales;f__Neisseriaceae;Other	0	0	0	0	0	0
k__Bacteria;p__Proteobacteria;c__Betaproteobacteria;o__Nitrosomonadales;f__;g__	0	0	0	0	0	0
k__Bacteria;p__Proteobacteria;c__Betaproteobacteria;o__Procabacteriales;f__Procabacteriaceae;g__	0.00104559	0.000905505	0	0	0.000576871	0.00099917
k__Bacteria;p__Proteobacteria;c__Betaproteobacteria;o__Rhodocyclales;f__Rhodocyclaceae;Other	0	0	0	0	0	0
k__Bacteria;p__Proteobacteria;c__Betaproteobacteria;o__Rhodocyclales;f__Rhodocyclaceae;g__Propionivibrio	0	0	0	0	0	0
k__Bacteria;p__Proteobacteria;c__Betaproteobacteria;o__Rhodocyclales;f__Rhodocyclaceae;g__Sterolibacterium	0	0	0	0	0	0
k__Bacteria;p__Proteobacteria;c__Betaproteobacteria;o__Rhodocyclales;f__Rhodocyclaceae;g__Sulfuritalea	0	0	0	0	0	0
k__Bacteria;p__Proteobacteria;c__Betaproteobacteria;o__SC-I-84;f__;g__	0	0	0	0	0.000549167	0.000951185
k__Bacteria;p__Proteobacteria;c__Betaproteobacteria;o__Thiobacterales;f__;g__	0	0	0	0	0	0
k__Bacteria;p__Proteobacteria;c__Deltaproteobacteria;Other;Other;Other	2.96336	0.322082	1.49891	0.369167	1.83564	0.145975
k__Bacteria;p__Proteobacteria;c__Deltaproteobacteria;o__;f__;g__	0.13202	0.0303592	0.126622	0.0533021	0.119906	0.0148537
k__Bacteria;p__Proteobacteria;c__Deltaproteobacteria;o__AF420338;f__;g__	0	0	0	0	0	0
k__Bacteria;p__Proteobacteria;c__Deltaproteobacteria;o__BPC076;f__;g__	0.0138012	0.0157548	2.35667	1.15528	4.10377	0.664769
k__Bacteria;p__Proteobacteria;c__Deltaproteobacteria;o__Bdellovibrionales;f__Bacteriovoracaceae;Other	0.00223052	0.00114686	0.000698622	0.00121005	0.00170291	0.00173128
k__Bacteria;p__Proteobacteria;c__Deltaproteobacteria;o__Bdellovibrionales;f__Bacteriovoracaceae;g__	0	0	0	0	0.000576871	0.00099917
k__Bacteria;p__Proteobacteria;c__Deltaproteobacteria;o__Bdellovibrionales;f__Bdellovibrionaceae;g__	0	0	0	0	0	0
k__Bacteria;p__Proteobacteria;c__Deltaproteobacteria;o__Bdellovibrionales;f__Bdellovibrionaceae;g__Bdellovibrio	0.00731911	0.00633854	0.0031263	0.00380709	0.00395498	0.00356532
k__Bacteria;p__Proteobacteria;c__Deltaproteobacteria;o__DTB120;f__;g__	0	0	0	0	0	0
k__Bacteria;p__Proteobacteria;c__Deltaproteobacteria;o__Desulfarculales;f__Desulfarculaceae;g__	0	0	0.00486272	0.0067546	0.00544769	0.00393435
k__Bacteria;p__Proteobacteria;c__Deltaproteobacteria;o__Desulfarculales;f__Desulfarculaceae;g__Desulfarculus	0	0	0	0	0	0
k__Bacteria;p__Proteobacteria;c__Deltaproteobacteria;o__Desulfobacterales;Other;Other	0	0	0	0	0	0
k__Bacteria;p__Proteobacteria;c__Deltaproteobacteria;o__Desulfobacterales;f__Desulfobacteraceae;Other	0.0337014	0.0339239	0.0201736	0.00914668	0.0266752	0.00809327
k__Bacteria;p__Proteobacteria;c__Deltaproteobacteria;o__Desulfobacterales;f__Desulfobacteraceae;g__	0	0	0	0	0	0
k__Bacteria;p__Proteobacteria;c__Deltaproteobacteria;o__Desulfobacterales;f__Desulfobacteraceae;g__Desulfococcus	0	0	0	0	0	0
k__Bacteria;p__Proteobacteria;c__Deltaproteobacteria;o__Desulfobacterales;f__Desulfobulbaceae;Other	0.00104559	0.000905505	0	0	0	0
k__Bacteria;p__Proteobacteria;c__Deltaproteobacteria;o__Desulfobacterales;f__Desulfobulbaceae;g__	0	0	0	0	0	0
k__Bacteria;p__Proteobacteria;c__Deltaproteobacteria;o__Desulfobacterales;f__Desulfobulbaceae;g__Desulfobulbus	0	0	0	0	0	0
k__Bacteria;p__Proteobacteria;c__Deltaproteobacteria;o__Desulfovibrionales;Other;Other	0	0	0	0	0	0
k__Bacteria;p__Proteobacteria;c__Deltaproteobacteria;o__Desulfovibrionales;f__Desulfomicrobiaceae;g__Desulfomicrobium	0	0	0	0	0	0
k__Bacteria;p__Proteobacteria;c__Deltaproteobacteria;o__Desulfovibrionales;f__Desulfovibrionaceae;Other	0.00491416	0.000362028	0.00452544	0.00411784	0.00175962	0.000129089
k__Bacteria;p__Proteobacteria;c__Deltaproteobacteria;o__Desulfovibrionales;f__Desulfovibrionaceae;g__Desulfovibrio	0	0	0	0	0.00115374	0.00199834
k__Bacteria;p__Proteobacteria;c__Deltaproteobacteria;o__Desulfuromonadales;Other;Other	0.00372923	0.00169033	0.00393735	0.00343113	0.00178732	0.0017334
k__Bacteria;p__Proteobacteria;c__Deltaproteobacteria;o__Desulfuromonadales;f__Geobacteraceae;Other	0	0	0.000670988	0.00116219	0.00115374	0.00199834
k__Bacteria;p__Proteobacteria;c__Deltaproteobacteria;o__Desulfuromonadales;f__Geobacteraceae;g__Geobacter	0.678073	0.57954	1.3923	0.543284	1.7181	0.115686
k__Bacteria;p__Proteobacteria;c__Deltaproteobacteria;o__FAC87;f__;g__	0.0192386	0.00742549	0.00533838	0.00583788	0.00461627	0.0035648
k__Bacteria;p__Proteobacteria;c__Deltaproteobacteria;o__GW-28;f__;g__	1.67451	1.83002	0.695101	0.468845	0.38719	0.098283
k__Bacteria;p__Proteobacteria;c__Deltaproteobacteria;o__MBNT15;f__;g__	0	0	0	0	0.000633581	0.00109739
k__Bacteria;p__Proteobacteria;c__Deltaproteobacteria;o__MIZ46;f__;g__	0.0815197	0.0136451	0.0224298	0.00572259	0.0234907	0.0161048
k__Bacteria;p__Proteobacteria;c__Deltaproteobacteria;o__Myxococcales;Other;Other	1.05635	0.642376	0.709242	0.151972	0.884347	0.337376
k__Bacteria;p__Proteobacteria;c__Deltaproteobacteria;o__Myxococcales;f__;g__	0.090128	0.00416811	0.00706554	0.00455729	0.00766945	0.00881918
k__Bacteria;p__Proteobacteria;c__Deltaproteobacteria;o__Myxococcales;f__0319-6G20;g__	0.00104559	0.000905505	0	0	0	0
k__Bacteria;p__Proteobacteria;c__Deltaproteobacteria;o__Myxococcales;f__Cystobacterineae;g__	0	0	0	0	0	0
k__Bacteria;p__Proteobacteria;c__Deltaproteobacteria;o__Myxococcales;f__Haliangiaceae;Other	0	0	0	0	0	0
k__Bacteria;p__Proteobacteria;c__Deltaproteobacteria;o__Myxococcales;f__Haliangiaceae;g__	0	0	0	0	0	0
k__Bacteria;p__Proteobacteria;c__Deltaproteobacteria;o__Myxococcales;f__Haliangiaceae;g__Haliangium	0	0	0	0	0	0
k__Bacteria;p__Proteobacteria;c__Deltaproteobacteria;o__Myxococcales;f__Myxococcaceae;g__	0.0208767	0.00730482	0.00391161	0.00403079	0.00392728	0.00347223
k__Bacteria;p__Proteobacteria;c__Deltaproteobacteria;o__Myxococcales;f__Myxococcaceae;g__Anaeromyxobacter	0.0183675	0.0143674	0.00544891	0.0044913	0.00173061	0.00299751
k__Bacteria;p__Proteobacteria;c__Deltaproteobacteria;o__Myxococcales;f__Nannocystaceae;Other	0	0	0	0	0	0
k__Bacteria;p__Proteobacteria;c__Deltaproteobacteria;o__Myxococcales;f__Nannocystaceae;g__Nannocystis	0	0	0	0	0	0
k__Bacteria;p__Proteobacteria;c__Deltaproteobacteria;o__Myxococcales;f__Nannocystaceae;g__Plesiocystis	0	0	0	0	0	0
k__Bacteria;p__Proteobacteria;c__Deltaproteobacteria;o__Myxococcales;f__OM27;g__	0	0	0	0	0	0
k__Bacteria;p__Proteobacteria;c__Deltaproteobacteria;o__Myxococcales;f__Polyangiaceae;Other	0.109785	0.00271999	0.00525358	0.00619018	0.0115941	0.01846
k__Bacteria;p__Proteobacteria;c__Deltaproteobacteria;o__Myxococcales;f__Polyangiaceae;g__	0.000592466	0.00102618	0.00128482	0.00111598	0.00109833	0.00190237
k__Bacteria;p__Proteobacteria;c__Deltaproteobacteria;o__NB1-j;Other;Other	0	0	0	0	0	0
k__Bacteria;p__Proteobacteria;c__Deltaproteobacteria;o__NB1-j;f__;g__	0	0	0	0	0	0
k__Bacteria;p__Proteobacteria;c__Deltaproteobacteria;o__NB1-j;f__JTB38;g__	0	0	0	0	0	0
k__Bacteria;p__Proteobacteria;c__Deltaproteobacteria;o__NB1-j;f__MND4;g__	0.00104559	0.000905505	0	0	0	0
k__Bacteria;p__Proteobacteria;c__Deltaproteobacteria;o__NB1-j;f__NB1-i;g__	0	0	0	0	0	0
k__Bacteria;p__Proteobacteria;c__Deltaproteobacteria;o__NKB15;f__;g__	0.0043217	0.000664153	0.00189864	0.00184414	0.00360365	0.00203111
k__Bacteria;p__Proteobacteria;c__Deltaproteobacteria;o__PB19;f__;g__	0	0	0	0	0	0
k__Bacteria;p__Proteobacteria;c__Deltaproteobacteria;o__Spirobacillales;f__;g__	0.00104559	0.000905505	0	0	0.000633581	0.00109739
k__Bacteria;p__Proteobacteria;c__Deltaproteobacteria;o__Sva0485;f__;g__	0	0	0	0	0	0
k__Bacteria;p__Proteobacteria;c__Deltaproteobacteria;o__Sva0853;f__JTB36;g__	0	0	0	0	0	0
k__Bacteria;p__Proteobacteria;c__Deltaproteobacteria;o__Syntrophobacterales;Other;Other	0.00327611	0.000241352	0.0468876	0.0348914	0.00617936	0.00538681
k__Bacteria;p__Proteobacteria;c__Deltaproteobacteria;o__Syntrophobacterales;f__Syntrophaceae;Other	0.356288	0.321008	0.364584	0.0246704	0.345913	0.129149
k__Bacteria;p__Proteobacteria;c__Deltaproteobacteria;o__Syntrophobacterales;f__Syntrophaceae;g__	0.0915917	0.00379999	0.116193	0.101056	0.283814	0.0706512
k__Bacteria;p__Proteobacteria;c__Deltaproteobacteria;o__Syntrophobacterales;f__Syntrophaceae;g__Desulfobacca	0.0868519	0.00440946	5.59648	1.50025	6.60017	0.421256
k__Bacteria;p__Proteobacteria;c__Deltaproteobacteria;o__Syntrophobacterales;f__Syntrophaceae;g__Desulfomonile	0.107517	0.0992965	0.271777	0.144586	0.0841674	0.0369055
k__Bacteria;p__Proteobacteria;c__Deltaproteobacteria;o__Syntrophobacterales;f__Syntrophaceae;g__Smithella	0	0	0	0	0	0
k__Bacteria;p__Proteobacteria;c__Deltaproteobacteria;o__Syntrophobacterales;f__Syntrophaceae;g__Syntrophus	1.50827	0.0452848	0.536434	0.203707	0.354895	0.195821
k__Bacteria;p__Proteobacteria;c__Deltaproteobacteria;o__Syntrophobacterales;f__Syntrophobacteraceae;Other	0.0229328	0.00168947	0.0205587	0.00863614	0.0228183	0.00140556
k__Bacteria;p__Proteobacteria;c__Deltaproteobacteria;o__Syntrophobacterales;f__Syntrophobacteraceae;g__	0.0586572	0.0369451	0.709211	0.291861	0.286519	0.101547
k__Bacteria;p__Proteobacteria;c__Deltaproteobacteria;o__Syntrophobacterales;f__Syntrophobacteraceae;g__Syntrophobacter	4.69998	2.60706	4.69611	2.33359	3.43784	0.556973
k__Bacteria;p__Proteobacteria;c__Deltaproteobacteria;o__Syntrophobacterales;f__Syntrophorhabdaceae;g__	1.50567	0.66016	0.848671	0.264375	0.950052	0.249352
k__Bacteria;p__Proteobacteria;c__Deltaproteobacteria;o__[Entotheonellales];f__;g__	0	0	0	0	0	0
k__Bacteria;p__Proteobacteria;c__Deltaproteobacteria;o__[Entotheonellales];f__[Entotheonellaceae];Other	0	0	0	0	0	0
k__Bacteria;p__Proteobacteria;c__Deltaproteobacteria;o__[Entotheonellales];f__[Entotheonellaceae];g__	0	0	0	0	0	0
k__Bacteria;p__Proteobacteria;c__Epsilonproteobacteria;Other;Other;Other	0	0	0	0	0	0
k__Bacteria;p__Proteobacteria;c__Epsilonproteobacteria;o__Campylobacterales;Other;Other	0	0	0	0	0	0
k__Bacteria;p__Proteobacteria;c__Epsilonproteobacteria;o__Campylobacterales;f__Campylobacteraceae;g__Arcobacter	0	0	0	0	0	0
k__Bacteria;p__Proteobacteria;c__Epsilonproteobacteria;o__Campylobacterales;f__Campylobacteraceae;g__Sulfurospirillum	0	0	0	0	0	0
k__Bacteria;p__Proteobacteria;c__Epsilonproteobacteria;o__Campylobacterales;f__Helicobacteraceae;g__Sulfuricurvum	0	0	0	0	0	0
k__Bacteria;p__Proteobacteria;c__Epsilonproteobacteria;o__Campylobacterales;f__Helicobacteraceae;g__Sulfurimonas	0	0	0	0	0	0
k__Bacteria;p__Proteobacteria;c__Gammaproteobacteria;Other;Other;Other	0.673633	0.392514	1.0223	1.46882	0.75455	0.578598
k__Bacteria;p__Proteobacteria;c__Gammaproteobacteria;o__;f__;g__	0	0	0	0	0	0
k__Bacteria;p__Proteobacteria;c__Gammaproteobacteria;o__Acidithiobacillales;f__Acidithiobacillaceae;g__Acidithiobacillus	0	0	0	0	0.000576871	0.00099917
k__Bacteria;p__Proteobacteria;c__Gammaproteobacteria;o__Aeromonadales;f__Aeromonadaceae;g__	0	0	0	0	0	0
k__Bacteria;p__Proteobacteria;c__Gammaproteobacteria;o__Alteromonadales;f__125ds10;g__	0	0	0	0	0	0
k__Bacteria;p__Proteobacteria;c__Gammaproteobacteria;o__Alteromonadales;f__211ds20;g__	0	0	0	0	0	0
k__Bacteria;p__Proteobacteria;c__Gammaproteobacteria;o__Alteromonadales;f__[Chromatiaceae];Other	0	0	0	0	0	0
k__Bacteria;p__Proteobacteria;c__Gammaproteobacteria;o__Alteromonadales;f__[Chromatiaceae];g__Rheinheimera	0	0	0	0	0	0
k__Bacteria;p__Proteobacteria;c__Gammaproteobacteria;o__Chromatiales;Other;Other	0	0	0	0	0	0
k__Bacteria;p__Proteobacteria;c__Gammaproteobacteria;o__Chromatiales;f__Chromatiaceae;Other	0	0	0	0	0	0
k__Bacteria;p__Proteobacteria;c__Gammaproteobacteria;o__Chromatiales;f__Ectothiorhodospiraceae;g__	0	0	0	0	0	0
k__Bacteria;p__Proteobacteria;c__Gammaproteobacteria;o__Chromatiales;f__Halothiobacillaceae;g__Thiofaba	0	0	0	0	0	0
k__Bacteria;p__Proteobacteria;c__Gammaproteobacteria;o__Enterobacteriales;f__Enterobacteriaceae;Other	0.0846926	0.0733459	0.00201296	0.00348656	0.00170291	0.00173128
k__Bacteria;p__Proteobacteria;c__Gammaproteobacteria;o__HOC36;f__;g__	0	0	0	0	0	0
k__Bacteria;p__Proteobacteria;c__Gammaproteobacteria;o__HTCC2188;f__HTCC2089;g__	0	0	0	0	0	0
k__Bacteria;p__Proteobacteria;c__Gammaproteobacteria;o__Legionellales;Other;Other	0.00327611	0.000241352	0.00695122	0.006807	0.00395498	0.00356532
k__Bacteria;p__Proteobacteria;c__Gammaproteobacteria;o__Legionellales;f__;g__	0.0110483	0.00802887	0.00589315	0.00170458	0.0057133	0.00723232
k__Bacteria;p__Proteobacteria;c__Gammaproteobacteria;o__Legionellales;f__Coxiellaceae;Other	0.00104559	0.000905505	0	0	0	0
k__Bacteria;p__Proteobacteria;c__Gammaproteobacteria;o__Legionellales;f__Coxiellaceae;g__	0.0653136	0.0226993	0.0177366	0.00323339	0.0189285	0.018677
k__Bacteria;p__Proteobacteria;c__Gammaproteobacteria;o__Legionellales;f__Coxiellaceae;g__Aquicella	0.0125471	0.0108661	0.000613828	0.00106318	0.00236419	0.00262676
k__Bacteria;p__Proteobacteria;c__Gammaproteobacteria;o__Legionellales;f__Coxiellaceae;g__Rickettsiella	0	0	0	0	0	0
k__Bacteria;p__Proteobacteria;c__Gammaproteobacteria;o__Legionellales;f__Legionellaceae;Other	0.0135926	0.0117716	0.000698622	0.00121005	0.00173061	0.00299751
k__Bacteria;p__Proteobacteria;c__Gammaproteobacteria;o__Legionellales;f__Legionellaceae;g__	0	0	0	0	0	0
k__Bacteria;p__Proteobacteria;c__Gammaproteobacteria;o__Methylococcales;Other;Other	0.0365956	0.0316927	0.0267689	0.0312987	0.0259657	0.0227444
k__Bacteria;p__Proteobacteria;c__Gammaproteobacteria;o__Methylococcales;f__Crenotrichaceae;g__Crenothrix	0.00104559	0.000905505	0	0	0	0
k__Bacteria;p__Proteobacteria;c__Gammaproteobacteria;o__Methylococcales;f__Methylococcaceae;Other	0	0	0	0	0	0
k__Bacteria;p__Proteobacteria;c__Gammaproteobacteria;o__Methylococcales;f__Methylococcaceae;g__	0	0	0	0	0	0
k__Bacteria;p__Proteobacteria;c__Gammaproteobacteria;o__Methylococcales;f__Methylococcaceae;g__Methylocaldum	0	0	0	0	0	0
k__Bacteria;p__Proteobacteria;c__Gammaproteobacteria;o__Methylococcales;f__Methylococcaceae;g__Methylomonas	0	0	0	0	0	0
k__Bacteria;p__Proteobacteria;c__Gammaproteobacteria;o__Pseudomonadales;f__Moraxellaceae;Other	0	0	0	0	0	0
k__Bacteria;p__Proteobacteria;c__Gammaproteobacteria;o__Pseudomonadales;f__Moraxellaceae;g__Acinetobacter	0.00627353	0.00543303	0	0	0.000549167	0.000951185
k__Bacteria;p__Proteobacteria;c__Gammaproteobacteria;o__Pseudomonadales;f__Moraxellaceae;g__Enhydrobacter	0	0	0	0	0	0
k__Bacteria;p__Proteobacteria;c__Gammaproteobacteria;o__Pseudomonadales;f__Moraxellaceae;g__Perlucidibaca	0	0	0	0	0.000549167	0.000951185
k__Bacteria;p__Proteobacteria;c__Gammaproteobacteria;o__Pseudomonadales;f__Moraxellaceae;g__Psychrobacter	0	0	0	0	0	0
k__Bacteria;p__Proteobacteria;c__Gammaproteobacteria;o__Pseudomonadales;f__Pseudomonadaceae;Other	0.00941029	0.00814955	0.000670988	0.00116219	0.00722228	0.00842309
k__Bacteria;p__Proteobacteria;c__Gammaproteobacteria;o__Pseudomonadales;f__Pseudomonadaceae;g__Pseudomonas	0.0250941	0.0217321	0	0	0	0
k__Bacteria;p__Proteobacteria;c__Gammaproteobacteria;o__Thiotrichales;f__Piscirickettsiaceae;g__	0	0	0	0	0	0
k__Bacteria;p__Proteobacteria;c__Gammaproteobacteria;o__Thiotrichales;f__Thiotrichaceae;Other	0	0	0	0	0	0
k__Bacteria;p__Proteobacteria;c__Gammaproteobacteria;o__Thiotrichales;f__Thiotrichaceae;g__Thioploca	0	0	0	0	0	0
k__Bacteria;p__Proteobacteria;c__Gammaproteobacteria;o__Thiotrichales;f__Thiotrichaceae;g__Thiothrix	0	0	0	0	0	0
k__Bacteria;p__Proteobacteria;c__Gammaproteobacteria;o__Xanthomonadales;Other;Other	0	0	0	0	0	0
k__Bacteria;p__Proteobacteria;c__Gammaproteobacteria;o__Xanthomonadales;f__Sinobacteraceae;Other	0.00209118	0.00181101	0	0	0.00173061	0.00299751
k__Bacteria;p__Proteobacteria;c__Gammaproteobacteria;o__Xanthomonadales;f__Sinobacteraceae;g__	0.104106	0.0886189	0.0172962	0.00789424	0.0114569	0.00761791
k__Bacteria;p__Proteobacteria;c__Gammaproteobacteria;o__Xanthomonadales;f__Sinobacteraceae;g__Nevskia	0.00104559	0.000905505	0	0	0.000576871	0.00099917
k__Bacteria;p__Proteobacteria;c__Gammaproteobacteria;o__Xanthomonadales;f__Sinobacteraceae;g__Steroidobacter	0	0	0	0	0	0
k__Bacteria;p__Proteobacteria;c__Gammaproteobacteria;o__Xanthomonadales;f__Xanthomonadaceae;Other	0.00268364	0.000784829	0	0	0.0040671	0.00397358
k__Bacteria;p__Proteobacteria;c__Gammaproteobacteria;o__Xanthomonadales;f__Xanthomonadaceae;g__	0	0	0	0	0	0
k__Bacteria;p__Proteobacteria;c__Gammaproteobacteria;o__Xanthomonadales;f__Xanthomonadaceae;g__Ignatzschineria	0	0	0	0	0	0
k__Bacteria;p__Proteobacteria;c__Gammaproteobacteria;o__Xanthomonadales;f__Xanthomonadaceae;g__Luteibacter	0	0	0	0	0.00112604	0.000976062
k__Bacteria;p__Proteobacteria;c__Gammaproteobacteria;o__Xanthomonadales;f__Xanthomonadaceae;g__Lysobacter	0	0	0	0	0	0
k__Bacteria;p__Proteobacteria;c__Gammaproteobacteria;o__Xanthomonadales;f__Xanthomonadaceae;g__Pseudoxanthomonas	0.00104559	0.000905505	0	0	0	0
k__Bacteria;p__Proteobacteria;c__Gammaproteobacteria;o__Xanthomonadales;f__Xanthomonadaceae;g__Stenotrophomonas	0	0	0	0	0	0
k__Bacteria;p__Proteobacteria;c__Gammaproteobacteria;o__Xanthomonadales;f__Xanthomonadaceae;g__Thermomonas	0	0	0	0	0	0
k__Bacteria;p__Proteobacteria;c__Gammaproteobacteria;o__[Marinicellales];f__[Marinicellaceae];g__	0	0	0	0	0	0
k__Bacteria;p__Proteobacteria;c__TA18;o__CV90;f__;g__	0	0	0	0	0	0
k__Bacteria;p__Proteobacteria;c__TA18;o__PHOS-HD29;f__;g__	0	0	0	0	0	0
k__Bacteria;p__SAR406;c__AB16;o__noFP_H7;f__;g__	0	0	0	0	0	0
k__Bacteria;p__SBR1093;c__;o__;f__;g__	0	0	0	0	0	0
k__Bacteria;p__SBR1093;c__VHS-B5-50;o__;f__;g__	0	0	0	0	0	0
k__Bacteria;p__SC4;c__;o__;f__;g__	0	0	0	0	0	0
k__Bacteria;p__SR1;c__;o__;f__;g__	0	0	0	0	0	0
k__Bacteria;p__Spirochaetes;Other;Other;Other;Other	0.109609	0.0513065	0.0780122	0.0297752	0.146369	0.0793252
k__Bacteria;p__Spirochaetes;c__GN05;o__LH041;f__;g__	0	0	0	0	0	0
k__Bacteria;p__Spirochaetes;c__MVP-15;o__PL-11B10;f__;g__	0	0	0	0	0	0
k__Bacteria;p__Spirochaetes;c__Spirochaetes;Other;Other;Other	0.00268364	0.000784829	0.00343784	0.00318478	0.00472839	0.00525353
k__Bacteria;p__Spirochaetes;c__Spirochaetes;o__M2PT2-76;f__;g__	0	0	0	0	0	0
k__Bacteria;p__Spirochaetes;c__Spirochaetes;o__Spirochaetales;f__Spirochaetaceae;Other	0.0865031	0.0112854	0.426094	0.114925	0.332723	0.0154361
k__Bacteria;p__Spirochaetes;c__Spirochaetes;o__Spirochaetales;f__Spirochaetaceae;g__	1.10736	0.0215863	0.654271	0.139619	0.51902	0.0979153
k__Bacteria;p__Spirochaetes;c__Spirochaetes;o__Spirochaetales;f__Spirochaetaceae;g__Spirochaeta	0.00386857	0.00126753	0.000613828	0.00106318	0.00227978	0.00265304
k__Bacteria;p__Spirochaetes;c__Spirochaetes;o__Spirochaetales;f__Spirochaetaceae;g__Treponema	0	0	0	0	0	0
k__Bacteria;p__Spirochaetes;c__[Brachyspirae];o__[Brachyspirales];f__A0-023;g__	0	0	0	0	0	0
k__Bacteria;p__Spirochaetes;c__[Brevinematae];o__;f__;g__	0	0	0	0	0	0
k__Bacteria;p__Spirochaetes;c__[Brevinematae];o__[Brevinematales];f__;g__	0.920245	0.285917	0.430574	0.122738	0.525129	0.28945
k__Bacteria;p__Spirochaetes;c__[Leptospirae];o__[Leptospirales];f__Leptospiraceae;g__Leptonema	0	0	0	0	0	0
k__Bacteria;p__Spirochaetes;c__[Leptospirae];o__[Leptospirales];f__Leptospiraceae;g__Leptospira	0	0	0	0	0	0
k__Bacteria;p__Spirochaetes;c__[Leptospirae];o__[Leptospirales];f__Leptospiraceae;g__Turneriella	0	0	0	0	0	0
k__Bacteria;p__Spirochaetes;c__[Leptospirae];o__[Leptospirales];f__Sediment-4;Other	0	0	0	0	0.000576871	0.00099917
k__Bacteria;p__Spirochaetes;c__[Leptospirae];o__[Leptospirales];f__Sediment-4;g__	0	0	0.00268395	0.00464874	0	0
k__Bacteria;p__Spirochaetes;c__[Leptospirae];o__[Leptospirales];f__Sediment-4;g__SJA-88	0.218453	0.0632551	0.0811866	0.020479	0.0670705	0.0213526
k__Bacteria;p__TA06;c__;o__;f__;g__	0	0	0	0	0	0
k__Bacteria;p__TM6;Other;Other;Other;Other	0.276096	0.154947	0.0838702	0.0265084	0.0541903	0.0224367
k__Bacteria;p__TM6;c__F38;o__;f__;g__	0	0	0	0	0	0
k__Bacteria;p__TM6;c__SBRH58;o__;f__;g__	0.0894664	0.0297627	0.085966	0.04719	0.11356	0.0168802
k__Bacteria;p__TM6;c__SJA-4;Other;Other;Other	0.0360723	0.00815042	0.0220077	0.00936576	0.0187763	0.00820703
k__Bacteria;p__TM6;c__SJA-4;o__;f__;g__	0.227687	0.109132	0.176557	0.0268374	0.120509	0.0187584
k__Bacteria;p__TM6;c__SJA-4;o__S1198;f__;g__	0.0147776	0.00971921	0.00617517	0.00735815	0.00591244	0.00146934
k__Bacteria;p__TM6;c__SJA-4;o__YJF2-48;f__;g__	0	0	0	0	0	0
k__Bacteria;p__TM7;Other;Other;Other;Other	0	0	0	0	0	0
k__Bacteria;p__TM7;c__MJK10;o__;f__;g__	0	0	0	0	0	0
k__Bacteria;p__TM7;c__SC3;o__;f__;g__	0	0	0	0	0	0
k__Bacteria;p__TM7;c__TM7-1;o__;f__;g__	0.00728403	0.00446675	0.00797977	0.0138214	0	0
k__Bacteria;p__TM7;c__TM7-3;Other;Other;Other	0	0	0	0	0	0
k__Bacteria;p__TPD-58;c__;o__;f__;g__	0	0	0	0	0.000576871	0.00099917
k__Bacteria;p__Tenericutes;c__Mollicutes;o__Anaeroplasmatales;f__Anaeroplasmataceae;g__Asteroleplasma	0	0	0	0	0	0
k__Bacteria;p__Tenericutes;c__Mollicutes;o__RF39;f__;g__	0	0	0	0	0	0
k__Bacteria;p__Tenericutes;c__Mollicutes;o__RsaHF231;f__;g__	0	0	0	0	0	0
k__Bacteria;p__Verrucomicrobia;Other;Other;Other;Other	0.00104559	0.000905505	0.000613828	0.00106318	0.00475739	0.00276149
k__Bacteria;p__Verrucomicrobia;c__Opitutae;Other;Other;Other	0	0	0	0	0	0
k__Bacteria;p__Verrucomicrobia;c__Opitutae;o__Opitutales;f__Opitutaceae;Other	0.321064	0.207243	0.108967	0.0547151	0.216769	0.0721723
k__Bacteria;p__Verrucomicrobia;c__Opitutae;o__Opitutales;f__Opitutaceae;g__	0	0	0	0	0	0
k__Bacteria;p__Verrucomicrobia;c__Opitutae;o__Opitutales;f__Opitutaceae;g__Opitutus	0.234595	0.183154	0.111688	0.0515019	0.168757	0.0970208
k__Bacteria;p__Verrucomicrobia;c__Opitutae;o__[Cerasicoccales];f__[Cerasicoccaceae];g__	0	0	0	0	0	0
k__Bacteria;p__Verrucomicrobia;c__Verruco-5;Other;Other;Other	0.0283	0.000119807	0.00595031	0.000389204	0.00701077	0.00160687
k__Bacteria;p__Verrucomicrobia;c__Verruco-5;o__LD1-PB3;f__;g__	0	0	0.00340831	0.00440588	0	0
k__Bacteria;p__Verrucomicrobia;c__Verruco-5;o__WCHB1-41;f__;g__	0.00104559	0.000905505	0.000698622	0.00121005	0.00173061	0.00299751
k__Bacteria;p__Verrucomicrobia;c__Verruco-5;o__WCHB1-41;f__RFP12;g__	0	0	0	0	0	0
k__Bacteria;p__Verrucomicrobia;c__Verrucomicrobiae;o__Verrucomicrobiales;f__Verrucomicrobiaceae;Other	0	0	0	0	0	0
k__Bacteria;p__Verrucomicrobia;c__Verrucomicrobiae;o__Verrucomicrobiales;f__Verrucomicrobiaceae;g__	0	0	0	0	0	0
k__Bacteria;p__Verrucomicrobia;c__Verrucomicrobiae;o__Verrucomicrobiales;f__Verrucomicrobiaceae;g__Luteolibacter	0	0	0	0	0	0
k__Bacteria;p__Verrucomicrobia;c__Verrucomicrobiae;o__Verrucomicrobiales;f__Verrucomicrobiaceae;g__Verrucomicrobium	0	0	0	0	0	0
k__Bacteria;p__Verrucomicrobia;c__[Methylacidiphilae];Other;Other;Other	0	0	0	0	0.000549167	0.000951185
k__Bacteria;p__Verrucomicrobia;c__[Methylacidiphilae];o__;f__;g__	0	0	0	0	0	0
k__Bacteria;p__Verrucomicrobia;c__[Methylacidiphilae];o__Methylacidiphilales;Other;Other	0	0	0	0	0.000576871	0.00099917
k__Bacteria;p__Verrucomicrobia;c__[Methylacidiphilae];o__Methylacidiphilales;f__;g__	0.0184366	0.010201	0.00787659	0.00164396	0.0235171	0.0210375
k__Bacteria;p__Verrucomicrobia;c__[Methylacidiphilae];o__Methylacidiphilales;f__LD19;g__	0	0	0.000698622	0.00121005	0	0
k__Bacteria;p__Verrucomicrobia;c__[Methylacidiphilae];o__S-BQ2-57;f__;g__	0.546652	0.273133	0.629967	0.223148	0.485254	0.0686526
k__Bacteria;p__Verrucomicrobia;c__[Pedosphaerae];Other;Other;Other	0.00906142	0.0075453	0	0	0	0
k__Bacteria;p__Verrucomicrobia;c__[Pedosphaerae];o__[Pedosphaerales];Other;Other	3.12988	0.460142	2.41352	0.405448	2.37523	0.120264
k__Bacteria;p__Verrucomicrobia;c__[Pedosphaerae];o__[Pedosphaerales];f__;g__	0.151816	0.0347652	0.0204942	0.0141491	0.0366535	0.0134212
k__Bacteria;p__Verrucomicrobia;c__[Pedosphaerae];o__[Pedosphaerales];f__Ellin515;g__	1.06809	0.312362	1.86338	0.291714	1.52251	0.300078
k__Bacteria;p__Verrucomicrobia;c__[Pedosphaerae];o__[Pedosphaerales];f__Ellin517;g__	0	0	0	0	0	0
k__Bacteria;p__Verrucomicrobia;c__[Pedosphaerae];o__[Pedosphaerales];f__OPB35;g__	0	0	0	0	0	0
k__Bacteria;p__Verrucomicrobia;c__[Pedosphaerae];o__[Pedosphaerales];f__R4-41B;g__	0	0	0	0	0	0
k__Bacteria;p__Verrucomicrobia;c__[Pedosphaerae];o__[Pedosphaerales];f__auto67_4W;g__	0.309211	0.0892292	0.378943	0.16494	0.345489	0.103997
k__Bacteria;p__Verrucomicrobia;c__[Spartobacteria];o__[Chthoniobacterales];Other;Other	0	0	0	0	0	0
k__Bacteria;p__Verrucomicrobia;c__[Spartobacteria];o__[Chthoniobacterales];f__01D2Z36;g__	0	0	0	0	0	0
k__Bacteria;p__Verrucomicrobia;c__[Spartobacteria];o__[Chthoniobacterales];f__[Chthoniobacteraceae];Other	0.0360723	0.00815042	0.0396392	0.00397922	0.0475775	0.0113647
k__Bacteria;p__Verrucomicrobia;c__[Spartobacteria];o__[Chthoniobacterales];f__[Chthoniobacteraceae];g__	0.0214691	0.00627863	0.00513926	0.00446393	0.00902233	0.00641449
k__Bacteria;p__Verrucomicrobia;c__[Spartobacteria];o__[Chthoniobacterales];f__[Chthoniobacteraceae];g__Candidatus Xiphinematobacter	0.00714468	0.00150889	0.00966281	0.00528156	0.00804979	0.00815922
k__Bacteria;p__Verrucomicrobia;c__[Spartobacteria];o__[Chthoniobacterales];f__[Chthoniobacteraceae];g__Chthoniobacter	0	0	0	0	0.000576871	0.00099917
k__Bacteria;p__Verrucomicrobia;c__[Spartobacteria];o__[Chthoniobacterales];f__[Chthoniobacteraceae];g__DA101	0	0	0	0	0	0
k__Bacteria;p__Verrucomicrobia;c__[Spartobacteria];o__[Chthoniobacterales];f__[Chthoniobacteraceae];g__OR-59	0	0	0	0	0	0
k__Bacteria;p__Verrucomicrobia;c__[Spartobacteria];o__[Chthoniobacterales];f__[Chthoniobacteraceae];g__heteroC45_4W	0.00627353	0.00543303	0	0	0.00178732	0.0017334
k__Bacteria;p__Verrucomicrobia;c__[Spartobacteria];o__[Chthoniobacterales];f__zEL20;g__	0	0	0	0	0	0
k__Bacteria;p__WPS-2;c__;o__;f__;g__	0.0304614	0.0233018	0.00880196	0.00553231	0.0213745	0.0294548
k__Bacteria;p__WS1;c__;o__;f__;g__	0.00714468	0.00150889	0.0161495	0.00816844	0.0183696	0.00600844
k__Bacteria;p__WS2;Other;Other;Other;Other	0	0	0	0	0	0
k__Bacteria;p__WS2;c__;o__;f__;g__	0	0	0	0	0	0
k__Bacteria;p__WS2;c__Kazan-3B-09;o__;f__;g__	0	0	0	0	0	0
k__Bacteria;p__WS2;c__SHA-109;o__;f__;g__	0	0	0	0	0	0
k__Bacteria;p__WS3;c__PRR-12;Other;Other;Other	0	0	0	0	0	0
k__Bacteria;p__WS3;c__PRR-12;o__;f__;g__	0	0	0	0	0.000576871	0.00099917
k__Bacteria;p__WS3;c__PRR-12;o__GN03;f__;g__	0	0	0	0	0	0
k__Bacteria;p__WS3;c__PRR-12;o__GN03;f__KSB4;g__	0	0	0	0	0	0
k__Bacteria;p__WS3;c__PRR-12;o__LD1-PA13;f__;g__	0	0	0	0	0	0
k__Bacteria;p__WS3;c__PRR-12;o__PBS-III-9;f__;g__	0	0	0	0	0	0
k__Bacteria;p__WS3;c__PRR-12;o__SSS58A;f__;g__	0	0	0	0	0	0
k__Bacteria;p__WS3;c__PRR-12;o__Sediment-1;Other;Other	0	0	0	0	0	0
k__Bacteria;p__WS3;c__PRR-12;o__Sediment-1;f__;g__	0	0	0	0	0	0
k__Bacteria;p__WS3;c__PRR-12;o__Sediment-1;f__CV106;g__	0	0	0	0	0	0
k__Bacteria;p__WS3;c__PRR-12;o__Sediment-1;f__MSB-4E2;g__	0	0	0	0	0	0
k__Bacteria;p__WS3;c__PRR-12;o__Sediment-1;f__PRR-10;g__	0	0	0	0	0	0
k__Bacteria;p__WS3;c__PRR-12;o__wb1_H11;f__;g__	0	0	0	0	0	0
k__Bacteria;p__WS4;c__;o__;f__;g__	0.00832961	0.00356125	0.00128482	0.00111598	0.00346253	0.00165193
k__Bacteria;p__WS5;c__;o__;f__;g__	0	0	0	0	0	0
k__Bacteria;p__WWE1;c__[Cloacamonae];o__[Cloacamonales];Other;Other	0	0	0	0	0	0
k__Bacteria;p__WWE1;c__[Cloacamonae];o__[Cloacamonales];f__[Cloacamonaceae];Other	0	0	0	0	0	0
k__Bacteria;p__ZB3;Other;Other;Other;Other	0	0	0	0	0	0
k__Bacteria;p__ZB3;c__;o__;f__;g__	0	0	0	0	0	0
k__Bacteria;p__ZB3;c__BS119;o__;f__;g__	0	0	0	0	0	0
k__Bacteria;p__[Caldithrix];c__KSB1;Other;Other;Other	0	0	0	0	0	0
k__Bacteria;p__[Caldithrix];c__KSB1;o__GW-22;f__;g__	0	0	0	0	0	0
k__Bacteria;p__[Caldithrix];c__KSB1;o__Ucn15732;f__;g__	0	0	0	0	0	0
	95.845	1.1442	89.583	2.21758	87.9332	1.61919
